# Supplementary material for: Automatic Cerebral Hemisphere Segmentation in Rat MRI with Ischemic Lesions via Attention-based Convolutional Neural Networks
Source: Neuroinformatics. 2022 Sep 30;21(1):57–70. doi: 10.1007/s12021-022-09607-1 (PMC9931784; doi:10.1007/s12021-022-09607-1)
Supplement: Supplementary file 1 — Supplementary file1 (RAR 1.26 MB) [file 12021_2022_9607_MOESM1_ESM.zip]

Archive with 42 entries (38 files):
- brainMidline/
- brainMidline/v-net.csv
- brainMidline/unet.csv
- brainMidline/voxresnet.csv
- brainMidline/highres3dnet.csv
- brainMidline/medicdeeplabv3plus.csv
- brainMidline/deeplabv3plus.csv
- lessCapacity/
- lessCapacity/rate0.875.csv
- lessCapacity/rate0.5.csv
- lessCapacity/rate0.375.csv
- lessCapacity/rate0.25.csv
- lessCapacity/rate0.75.csv
- lessCapacity/rate0.625.csv
- lessData/
- lessData/cohort9_tp24h.csv
- lessData/cohort8_tpD3.csv
- lessData/cohort8_tpD28.csv
- lessData/cohort8_tpD14.csv
- lessData/cohort8_tp24h.csv
- lessData/cohort7_tpD3.csv
- lessData/cohort7_tpD21.csv
- lessData/cohort6_tpD3.csv
- lessData/cohort5_tp24h.csv
- lessData/cohort2_tp24h.csv
- lessData/cohort6_tpD28.csv
- lessData/cohort4_tp24h.csv
- lessData/cohort3_tpD35.csv
- lessData/cohort1_tp2h.csv
- lessData/cohort1_tp24h.csv
- lessData/cohort11_tp24h.csv
- lessData/cohort10_tpD7.csv
- methodComparison/
- methodComparison/medicdeeplabv3plus.csv
- methodComparison/voxresnet.csv
- methodComparison/v-net.csv
- methodComparison/unet.csv
- methodComparison/rbet.csv
- methodComparison/deeplabv3plus.csv
- methodComparison/rats.csv
- methodComparison/highres3dnet.csv
- methodComparison/demon.csv
