# Supplementary material for: Automatic Cerebral Hemisphere Segmentation in Rat MRI with Ischemic Lesions via Attention-based Convolutional Neural Networks
Source: Neuroinformatics. 2022 Sep 30;21(1):57–70. doi: 10.1007/s12021-022-09607-1 (PMC9931784; doi:10.1007/s12021-022-09607-1)
Supplement: Supplementary file 1 — Supplementary file1 (RAR 1.26 MB) [file 12021_2022_9607_MOESM1_ESM.zip › brainMidline/v-net.csv]

cohort	timepoint	id	dilation_iter	contra_dice	ipsi_dice
1	24h	22	1	0.8401067932364283	0.7821939586645469
1	24h	22	2	0.8843648208469055	0.8554366757899975
1	24h	22	3	0.9084169884169884	0.8893302040079437
1	24h	22	4	0.9241276542903266	0.9087565426510115
1	24h	22	5	0.9346764980787206	0.9218967921896792
1	24h	22	6	0.942803604889801	0.9304939367051168
1	24h	22	7	0.9488342982318886	0.9369600547429646
1	24h	22	8	0.9536082474226805	0.9423396226415094
1	24h	22	9	0.957106072976198	0.9470131623354708
1	24h	22	10	0.9600274489620861	0.9509797936633905
1	24h	25	1	0.7703921157475362	0.7598162071846283
1	24h	25	2	0.8284137931034483	0.8184059161873459
1	24h	25	3	0.8630976706170821	0.8520710059171598
1	24h	25	4	0.8861374119932023	0.873942745608328
1	24h	25	5	0.9012122429843948	0.8898488120950324
1	24h	25	6	0.9113562324969995	0.9008769905377336
1	24h	25	7	0.9185872493265489	0.9092008465181901
1	24h	25	8	0.9238807952884913	0.9154438081603435
1	24h	25	9	0.9275673953729144	0.920241448692153
1	24h	25	10	0.9300843622144176	0.9241510399532112
1	24h	3	1	0.7271687321258341	0.6624116708456804
1	24h	3	2	0.7960275019098548	0.7519742614799649
1	24h	3	3	0.840516005733397	0.8032593545620242
1	24h	3	4	0.8680688336520076	0.8345858312927468
1	24h	3	5	0.8862099757622146	0.8552540013917884
1	24h	3	6	0.8994199408996388	0.8699509137145899
1	24h	3	7	0.9097618248909762	0.88089240734077
1	24h	3	8	0.9176229683034001	0.8892626602418402
1	24h	3	9	0.9234083477591845	0.896439338385073
1	24h	3	10	0.9280981595092025	0.902549721412494
1	24h	32	1	0.7725	0.6399138163210342
1	24h	32	2	0.8313831752678902	0.763303950375449
1	24h	32	3	0.86418359668924	0.8212954333643989
1	24h	32	4	0.8839829476248477	0.8553868402024585
1	24h	32	5	0.8976720388846252	0.8780056055465408
1	24h	32	6	0.9071562465541956	0.8942876720862144
1	24h	32	7	0.9148729881714175	0.9062483152730605
1	24h	32	8	0.9202995800684012	0.9147965005705592
1	24h	32	9	0.9247446483778813	0.9214152066678006
1	24h	32	10	0.928811378743478	0.927039286538018
1	24h	35	1	0.8091178650852483	0.7427447122479095
1	24h	35	2	0.8611883691529709	0.8274275195582145
1	24h	35	3	0.891146032962821	0.8686846205208102
1	24h	35	4	0.9097779148673658	0.8923774638060352
1	24h	35	5	0.9226006191950464	0.9073569482288828
1	24h	35	6	0.9319441365550876	0.917944971999026
1	24h	35	7	0.9387179861009866	0.9255673702586891
1	24h	35	8	0.9434583080786215	0.9316555176123872
1	24h	35	9	0.9470436616418026	0.9366483585593895
1	24h	35	10	0.9497811154215753	0.9407564939996962
1	24h	43	1	0.8026056060007896	0.7949190739602541
1	24h	43	2	0.8610893927547563	0.8579095666174694
1	24h	43	3	0.8899475014582928	0.8901492537313432
1	24h	43	4	0.9078651685393259	0.9100387015243662
1	24h	43	5	0.9200927954633329	0.9235301820086421
1	24h	43	6	0.9289418514840561	0.9332438778933244
1	24h	43	7	0.9358992909853856	0.9405452860556992
1	24h	43	8	0.9417163442981515	0.9461937716262976
1	24h	43	9	0.9462008193553374	0.9511380408607162
1	24h	43	10	0.949853960657353	0.9551060680809077
1	24h	45	1	0.795446705760607	0.7066473988439307
1	24h	45	2	0.8496993987975952	0.8027352460234874
1	24h	45	3	0.879842180774749	0.849716547224302
1	24h	45	4	0.8990162037037037	0.8770231937260137
1	24h	45	5	0.9119573126364298	0.8945534066835236
1	24h	45	6	0.9209797879563378	0.9071031929662193
1	24h	45	7	0.92781423523473	0.9164744810989672
1	24h	45	8	0.9334970329445468	0.9240976645435244
1	24h	45	9	0.937906564163217	0.9303006329113924
1	24h	45	10	0.9418349799372829	0.9352749651150309
1	24h	5	1	0.7782608695652173	0.7778662420382165
1	24h	5	2	0.8501820218426211	0.834092736531761
1	24h	5	3	0.8844572368421053	0.8634626985722904
1	24h	5	4	0.9045844808034991	0.8825794032723773
1	24h	5	5	0.9174116077384923	0.8960468521229868
1	24h	5	6	0.927470534904805	0.9073148568832349
1	24h	5	7	0.9352900620506255	0.9162873540471007
1	24h	5	8	0.9412891986062718	0.9236025933064658
1	24h	5	9	0.9462012961661591	0.9295420626816432
1	24h	5	10	0.9502441786396773	0.9346047107379207
1	2h	26	1	0.857649667405765	0.8463894967177243
1	2h	26	2	0.8996519721577726	0.8855228662976988
1	2h	26	3	0.9208261617900172	0.9060461070030448
1	2h	26	4	0.9338348435630022	0.9190781493675273
1	2h	26	5	0.9430433550580901	0.9283865401207938
1	2h	26	6	0.9493533180224828	0.9356897398134512
1	2h	26	7	0.9544066547330736	0.9414910685634827
1	2h	26	8	0.9579330286353885	0.9468900880431695
1	2h	26	9	0.9613389121338912	0.9513706186879403
1	2h	26	10	0.9635811836115327	0.9554051976011072
1	2h	28	1	0.627163083377032	0.7730220492866408
1	2h	28	2	0.7488061127029608	0.8223234624145785
1	2h	28	3	0.8155339805825242	0.8555771610394202
1	2h	28	4	0.8531517373843199	0.8767321016166282
1	2h	28	5	0.8775423126155597	0.8911108401414461
1	2h	28	6	0.894193857965451	0.9017621610214203
1	2h	28	7	0.9056212404065547	0.9100538933283776
1	2h	28	8	0.9139568871026672	0.9162864017257114
1	2h	28	9	0.9204406364749081	0.9214055593017157
1	2h	28	10	0.9257538892575389	0.9258601856908794
1	2h	29	1	0.8342080889163322	0.7765999214762466
1	2h	29	2	0.8739743320008416	0.8379052369077307
1	2h	29	3	0.8958598726114649	0.8684881602914389
1	2h	29	4	0.9106960081883316	0.8867249033366748
1	2h	29	5	0.9219918786065399	0.9000707046900778
1	2h	29	6	0.930215497478221	0.9097819563912782
1	2h	29	7	0.9362760834670947	0.9189282927252233
1	2h	29	8	0.9415792852557243	0.9266763514030124
1	2h	29	9	0.946017074266641	0.933169331693317
1	2h	29	10	0.9494077143023867	0.9384805435453984
1	2h	36	1	0.7658898305084746	0.6248969497114591
1	2h	36	2	0.8302166265506388	0.7589820359281437
1	2h	36	3	0.8663450624290578	0.8212887148451407
1	2h	36	4	0.8888633754305396	0.8566698855014485
1	2h	36	5	0.9042204663711698	0.8791184077364219
1	2h	36	6	0.9156366652841145	0.895185746777862
1	2h	36	7	0.9244884584577295	0.9070814572247237
1	2h	36	8	0.9316899124229646	0.9167506841423017
1	2h	36	9	0.9372952737482452	0.9243719077298721
1	2h	36	10	0.9421100282260212	0.9305966255000869
1	2h	38	1	0.805256064690027	0.7861965491372843
1	2h	38	2	0.8636874017516282	0.8561693842784133
1	2h	38	3	0.894330761489433	0.8907231293737664
1	2h	38	4	0.9126888621473459	0.9111016588685665
1	2h	38	5	0.9250944654367638	0.9246783625730994
1	2h	38	6	0.9341442554404638	0.9344735010440489
1	2h	38	7	0.9407370517928287	0.9418272970870429
1	2h	38	8	0.9458643293805701	0.9471995109650798
1	2h	38	9	0.9499669093315685	0.9517486824994867
1	2h	38	10	0.9533137054617556	0.955336678436474
1	2h	40	1	0.7958179581795818	0.7949471210340776
1	2h	40	2	0.8553735517379145	0.8481757551981169
1	2h	40	3	0.8872447469665582	0.8788278388278389
1	2h	40	4	0.9064039408866995	0.8983545337845723
1	2h	40	5	0.9197321168591672	0.912015503875969
1	2h	40	6	0.9287546545304096	0.9219047619047619
1	2h	40	7	0.9351978663591148	0.9290667437156891
1	2h	40	8	0.940200395685749	0.9350915375752145
1	2h	40	9	0.9450297755382501	0.9401424632352942
1	2h	40	10	0.948576771244546	0.9441724820331215
1	2h	50	1	0.8216636744464393	0.8250276854928018
1	2h	50	2	0.8793969849246231	0.8729629629629629
1	2h	50	3	0.9083392729864576	0.8998057174576741
1	2h	50	4	0.9254875436816593	0.9176262178919398
1	2h	50	5	0.9370342771982116	0.9297277409860192
1	2h	50	6	0.9454487789406915	0.9385220125786163
1	2h	50	7	0.951362538806485	0.945347322224508
1	2h	50	8	0.9561821066764311	0.9505925250683683
1	2h	50	9	0.9598512197790177	0.9550610820244329
1	2h	50	10	0.9627279936558287	0.9588052025122398
1	2h	6	1	0.7913606911447084	0.7980295566502463
1	2h	6	2	0.8528259653049804	0.8518417462482947
1	2h	6	3	0.8836633663366337	0.8794297352342159
1	2h	6	4	0.9030470914127424	0.8960259529602596
1	2h	6	5	0.9167675137824391	0.9078911931053056
1	2h	6	6	0.9268795056642637	0.916369492695272
1	2h	6	7	0.9342891278375149	0.9231540930979133
1	2h	6	8	0.9403576777376442	0.9284380833851898
1	2h	6	9	0.9449005367856015	0.9329185610592646
1	2h	6	10	0.9488352150921824	0.937170125081339
1	sham	11	1	0.751188589540412	0.6979916635089048
1	sham	11	2	0.8168592212237912	0.7830119599707103
1	sham	11	3	0.8562217923920051	0.830317147464612
1	sham	11	4	0.8807741935483872	0.8587155963302753
1	sham	11	5	0.8972484952708513	0.8776577204600906
1	sham	11	6	0.9086556169429097	0.8913429303884836
1	sham	11	7	0.9173174462603655	0.9018567639257294
1	sham	11	8	0.9245067200457535	0.9099561867351563
1	sham	11	9	0.9302564761843544	0.9166497667815859
1	sham	11	10	0.9351089305531219	0.9222677512078772
1	sham	14	1	0.8552210121716848	0.8124488124488124
1	sham	14	2	0.8921525646646208	0.8704422032583398
1	sham	14	3	0.9124378109452737	0.8971751412429378
1	sham	14	4	0.9254246284501062	0.9136202830188679
1	sham	14	5	0.9349647266313933	0.9246715680366397
1	sham	14	6	0.941862652869238	0.9330080309037309
1	sham	14	7	0.9470665355621107	0.9393700096516627
1	sham	14	8	0.9513929193267556	0.9444787168414559
1	sham	14	9	0.9549655082650006	0.9487073707370737
1	sham	14	10	0.9579276568124152	0.9523454951600894
1	sham	15	1	0.8433647570703409	0.840042002100105
1	sham	15	2	0.8915719696969697	0.882929104477612
1	sham	15	3	0.9150166462239355	0.9042386185243328
1	sham	15	4	0.9291163822999029	0.9176045574544949
1	sham	15	5	0.938302752293578	0.9272957714022353
1	sham	15	6	0.945280437756498	0.9352334152334152
1	sham	15	7	0.9507443641003828	0.9411563169164883
1	sham	15	8	0.9551924090669478	0.9459069873302481
1	sham	15	9	0.9587301587301588	0.9494894486044928
1	sham	15	10	0.9616656460502143	0.9525279338230755
1	sham	20	1	0.7894736842105263	0.7796063246208454
1	sham	20	2	0.8502175264139217	0.8438495857233907
1	sham	20	3	0.8821351434742364	0.8768939393939394
1	sham	20	4	0.901840490797546	0.8968800902142589
1	sham	20	5	0.9155645981688708	0.9093740267829337
1	sham	20	6	0.9252409481635843	0.9187179033114928
1	sham	20	7	0.9318697956093869	0.9253685266651231
1	sham	20	8	0.9375	0.9308176100628931
1	sham	20	9	0.9422243620606644	0.9348306332842415
1	sham	20	10	0.946294072699487	0.9382097528390113
1	sham	23	1	0.7946902654867256	0.675913083680074
1	sham	23	2	0.8460741661487466	0.7931900641920179
1	sham	23	3	0.8757941550190598	0.8435076555975343
1	sham	23	4	0.8959055320241304	0.8729621654875422
1	sham	23	5	0.909345090869986	0.8925
1	sham	23	6	0.9200184928340268	0.9061087162233203
1	sham	23	7	0.9284382851122457	0.9168327595578909
1	sham	23	8	0.9352185831770308	0.9255488386891505
1	sham	23	9	0.9407176287051482	0.9325205557130706
1	sham	23	10	0.9449145021004675	0.9382668711656442
1	sham	24	1	0.8980021030494216	0.9015614392396469
1	sham	24	2	0.9245977011494253	0.9267962042476277
1	sham	24	3	0.9384903731470438	0.9387755102040817
1	sham	24	4	0.9469420818144998	0.946761432211345
1	sham	24	5	0.9532522592881848	0.9520319786808794
1	sham	24	6	0.9579097387173396	0.9560855574484195
1	sham	24	7	0.9615797736098488	0.9597033374536464
1	sham	24	8	0.9645649156133558	0.9628117252442759
1	sham	24	9	0.9671336912400157	0.9652196652719666
1	sham	24	10	0.9692152559463788	0.9670616113744076
1	sham	27	1	0.835659356308744	0.7848898216159497
1	sham	27	2	0.8772542175683536	0.8446536650975117
1	sham	27	3	0.9000735835172922	0.8754729396282284
1	sham	27	4	0.9145633368882569	0.8945935433683392
1	sham	27	5	0.9245862649886037	0.9074192858670088
1	sham	27	6	0.9318471879520123	0.9161818181818182
1	sham	27	7	0.9376443418013857	0.9225903376294774
1	sham	27	8	0.9424541421097941	0.9282818397875018
1	sham	27	9	0.9466030989272944	0.932339305851397
1	sham	27	10	0.9498320511431357	0.9354600669807572
1	sham	30	1	0.8263633322181332	0.8044563964656166
1	sham	30	2	0.8718989625620207	0.8630375341784737
1	sham	30	3	0.8968792401628223	0.8927525622254758
1	sham	30	4	0.9128664495114006	0.9106395264905442
1	sham	30	5	0.9242937853107345	0.9223994287074506
1	sham	30	6	0.93261142801895	0.9305148174370386
1	sham	30	7	0.9387134897855817	0.9370223978919631
1	sham	30	8	0.9437747997304784	0.9424538545059717
1	sham	30	9	0.9476728544525155	0.9467545990975356
1	sham	30	10	0.9507756198851838	0.9502450056539766
1	sham	31	1	0.7705627705627706	0.8032840722495895
1	sham	31	2	0.8453453453453453	0.8544558889386475
1	sham	31	3	0.8809218950064021	0.8824226019286077
1	sham	31	4	0.9023443118078527	0.9003930071825451
1	sham	31	5	0.9167061050638902	0.9127395715896279
1	sham	31	6	0.9272800321414223	0.9220679012345679
1	sham	31	7	0.9348792607444861	0.9297197205622423
1	sham	31	8	0.9407327586206896	0.9362083115720361
1	sham	31	9	0.9455622932745315	0.9413104649604717
1	sham	31	10	0.9494168277926776	0.9452887537993921
1	sham	33	1	0.8572349339349017	0.8183254344391785
1	sham	33	2	0.8963855421686747	0.8711470439615968
1	sham	33	3	0.9169149288315127	0.8994279387340838
1	sham	33	4	0.9301460823373174	0.916134648868253
1	sham	33	5	0.9390649235541768	0.9275050758390063
1	sham	33	6	0.9452887537993921	0.9354969574036511
1	sham	33	7	0.9500540181168453	0.9412283020530443
1	sham	33	8	0.9534849379799173	0.9456470954679956
1	sham	33	9	0.9565737051792829	0.9484622358602413
1	sham	33	10	0.958991677722832	0.9498167109088611
1	sham	34	1	0.8784365684001325	0.8547780285929271
1	sham	34	2	0.9096170970614426	0.8958637469586375
1	sham	34	3	0.9256722899615835	0.9163831692032229
1	sham	34	4	0.9362836576912823	0.9280768687296878
1	sham	34	5	0.9432749833813427	0.9360363509262496
1	sham	34	6	0.9493515099876929	0.9427722772277227
1	sham	34	7	0.9536555142503098	0.9483099681775179
1	sham	34	8	0.957222384998535	0.9522651261781696
1	sham	34	9	0.9603947368421053	0.9551710042240087
1	sham	34	10	0.9629629629629629	0.9575308641975309
1	sham	37	1	0.8465408805031447	0.7945205479452054
1	sham	37	2	0.8834594594594595	0.856546687532603
1	sham	37	3	0.9038935436175456	0.8863593246063366
1	sham	37	4	0.9172176672837874	0.9042727408069079
1	sham	37	5	0.9265973911120937	0.9162995594713657
1	sham	37	6	0.9337383709891779	0.9251531194851033
1	sham	37	7	0.9395727703432799	0.9318325078793336
1	sham	37	8	0.9442269335894216	0.9374751727973306
1	sham	37	9	0.9480890661349285	0.9421546333143832
1	sham	37	10	0.9516216705924987	0.9458191400475608
1	sham	39	1	0.8664596273291926	0.8784773060029283
1	sham	39	2	0.9049180327868852	0.9098922624877571
1	sham	39	3	0.9236201449544694	0.9262580054894785
1	sham	39	4	0.9355594610427651	0.9374001452432825
1	sham	39	5	0.943673863225184	0.9448516160038448
1	sham	39	6	0.9500666461601559	0.9500716185799059
1	sham	39	7	0.954824913124833	0.9547962270866702
1	sham	39	8	0.9588846880907372	0.9586022351644892
1	sham	39	9	0.9619020742204035	0.9614163786414616
1	sham	39	10	0.9644728434504792	0.9637676528851684
1	sham	4	1	0.8442176870748299	0.8143347312237895
1	sham	4	2	0.8879271070615035	0.8664188351920694
1	sham	4	3	0.910918071878726	0.8934770692490408
1	sham	4	4	0.9253690911553569	0.9088552915766739
1	sham	4	5	0.9355308891131293	0.9191943127962086
1	sham	4	6	0.9429635998853539	0.926726304151171
1	sham	4	7	0.9485067798020131	0.9328214971209213
1	sham	4	8	0.9527669294819836	0.9376781449811262
1	sham	4	9	0.9562169312169312	0.941525306854227
1	sham	4	10	0.9591506208385819	0.9446489859594384
1	sham	41	1	0.8174486803519062	0.8402886727329777
1	sham	41	2	0.8725305738476011	0.8797104534809452
1	sham	41	3	0.9008449732712537	0.9006750241080038
1	sham	41	4	0.9178901576943991	0.9144550373615048
1	sham	41	5	0.9291002916760153	0.9242001288383079
1	sham	41	6	0.9368682052260157	0.9320709624046328
1	sham	41	7	0.9431648715824358	0.937991967871486
1	sham	41	8	0.9480310349875567	0.9426615318784767
1	sham	41	9	0.9522810697430519	0.9464102564102564
1	sham	41	10	0.9556650246305419	0.9495866806380254
1	sham	42	1	0.8123176661264182	0.7933238636363636
1	sham	42	2	0.8617391304347826	0.849721706864564
1	sham	42	3	0.8885256619810395	0.8794642857142857
1	sham	42	4	0.9051419599633652	0.8977535738597685
1	sham	42	5	0.9163850430611578	0.9103199639477242
1	sham	42	6	0.9244701708523947	0.9194740378155293
1	sham	42	7	0.9311470060368738	0.9267640918580375
1	sham	42	8	0.9363735070575462	0.9324563996452853
1	sham	42	9	0.9405567117585848	0.9369369369369369
1	sham	42	10	0.9439820553686323	0.9404983488441909
1	sham	44	1	0.815916955017301	0.7935435435435435
1	sham	44	2	0.8678200692041522	0.8541257367387033
1	sham	44	3	0.8935583878746125	0.8847691748455108
1	sham	44	4	0.9092153909352321	0.9018819135181727
1	sham	44	5	0.920562868815252	0.9142113359365756
1	sham	44	6	0.9290484948214113	0.9228605865809562
1	sham	44	7	0.9355029086923531	0.9292313055603975
1	sham	44	8	0.9407285756942371	0.9346671796844941
1	sham	44	9	0.9452256595687692	0.9389160526134563
1	sham	44	10	0.9486914809642358	0.9424957946545387
1	sham	47	1	0.8588120740019474	0.8122199592668025
1	sham	47	2	0.8940602836879432	0.8657179818887452
1	sham	47	3	0.913488997144297	0.8918255616386634
1	sham	47	4	0.9259409146094698	0.9072837857884587
1	sham	47	5	0.934968496849685	0.9188200877620673
1	sham	47	6	0.9418571015331212	0.9268443893366398
1	sham	47	7	0.9472086355203239	0.9333810888252149
1	sham	47	8	0.9512249943807597	0.9386401326699834
1	sham	47	9	0.9546587617058546	0.9431697846805507
1	sham	47	10	0.9574637370708121	0.9469184636978436
1	sham	48	1	0.7941771128184392	0.8117094325984822
1	sham	48	2	0.8491939677587104	0.8579724171304137
1	sham	48	3	0.8768585589020206	0.8828959276018099
1	sham	48	4	0.8947526236881559	0.8979827089337176
1	sham	48	5	0.9076127124907613	0.9083522523598996
1	sham	48	6	0.9172147405783485	0.9165562913907285
1	sham	48	7	0.9249434133091897	0.9232407489573166
1	sham	48	8	0.9308085650367529	0.9285994815803943
1	sham	48	9	0.9356591364026309	0.9329856951589035
1	sham	48	10	0.9399055566336761	0.9363334185630273
1	sham	51	1	0.8335162824734724	0.7666166916541729
1	sham	51	2	0.8798185941043084	0.8429237947122862
1	sham	51	3	0.9035591274397244	0.8790123456790123
1	sham	51	4	0.918652929417192	0.9002799160251924
1	sham	51	5	0.9296244071272913	0.9135661133371494
1	sham	51	6	0.937637241985068	0.9234860389217938
1	sham	51	7	0.9437727883323739	0.9313264346190028
1	sham	51	8	0.9488752556237219	0.937430990062569
1	sham	51	9	0.9529429797670141	0.942838370565046
1	sham	51	10	0.9560737904629307	0.9474308593460369
1	sham	52	1	0.8330206378986866	0.8097686375321337
1	sham	52	2	0.8779507785032646	0.8670329670329671
1	sham	52	3	0.9031531531531531	0.894927536231884
1	sham	52	4	0.9193548387096774	0.9123972169512966
1	sham	52	5	0.9303476432017815	0.9242758799844135
1	sham	52	6	0.9379222972972973	0.9326139616824488
1	sham	52	7	0.9437643810400368	0.9392434084829958
1	sham	52	8	0.9487848638068831	0.9447676869887849
1	sham	52	9	0.9529317033892102	0.9492830188679245
1	sham	52	10	0.9562387940766319	0.9528881605899222
1	sham	7	1	0.7787274453941121	0.8283198826118855
1	sham	7	2	0.8507861168792643	0.87625250501002
1	sham	7	3	0.8865096359743041	0.9026750142287991
1	sham	7	4	0.9076358786262088	0.9188613183132897
1	sham	7	5	0.921715452688904	0.9300850145920568
1	sham	7	6	0.9322306455318171	0.9379819702400347
1	sham	7	7	0.9401251117068812	0.9438330170777989
1	sham	7	8	0.9464941423325757	0.9484761744401414
1	sham	7	9	0.9515184635802951	0.9524962178517398
1	sham	7	10	0.9557921455263343	0.9558530724339169
1	sham	8	1	0.8721804511278195	0.8444040036396724
1	sham	8	2	0.9058605144523999	0.8851688693098385
1	sham	8	3	0.9236276849642004	0.9046898638426626
1	sham	8	4	0.9338842975206612	0.9174906239345381
1	sham	8	5	0.9410520750726936	0.9268155639837056
1	sham	8	6	0.9469046543154089	0.9336832061068703
1	sham	8	7	0.9510103499260719	0.938910747566784
1	sham	8	8	0.9544699816481692	0.9430373959952455
1	sham	8	9	0.9573132454488387	0.9468346147554392
1	sham	8	10	0.9597893388370935	0.9502182114061691
1	sham	9	1	0.8390423572744015	0.8104362005707297
1	sham	9	2	0.8768739247972475	0.8597093791281374
1	sham	9	3	0.895472948104527	0.8835576360444705
1	sham	9	4	0.9074889867841409	0.8989041518752894
1	sham	9	5	0.9149066048101575	0.9080943275971957
1	sham	9	6	0.919703456197139	0.9139878366637706
1	sham	9	7	0.9235256585543706	0.9179118592774731
1	sham	9	8	0.9262102966135941	0.9209909608302644
1	sham	9	9	0.9284936479128857	0.9238730968274207
1	sham	9	10	0.9305235429700363	0.9267431597528685
2	24h	14	1	0.7242751563388289	0.8011708132970938
2	24h	14	2	0.8021333333333334	0.8456280262033609
2	24h	14	3	0.8440272598688441	0.8726721524469467
2	24h	14	4	0.8692593709174957	0.8905403042489946
2	24h	14	5	0.8870023901755543	0.9030885481622771
2	24h	14	6	0.8991273996509599	0.9122052967574742
2	24h	14	7	0.9082324455205811	0.9189279174296654
2	24h	14	8	0.9152107709568841	0.9245674740484429
2	24h	14	9	0.9207305412124689	0.9291029811505727
2	24h	14	10	0.92529307436086	0.9326307255776246
2	24h	15	1	0.7912902478573083	0.8199248863411741
2	24h	15	2	0.8588200763134722	0.8707969287794546
2	24h	15	3	0.891857234451806	0.8980485862206292
2	24h	15	4	0.910950863659232	0.9142629482071714
2	24h	15	5	0.9222383219485268	0.9252224731039979
2	24h	15	6	0.9311275372521413	0.9331208378393762
2	24h	15	7	0.9375287326965317	0.9387856751506699
2	24h	15	8	0.9421667119196308	0.9432960028329865
2	24h	15	9	0.9458668617410387	0.9470330545599362
2	24h	15	10	0.9488523138238985	0.9498751402410336
2	24h	16	1	0.8639910813823858	0.8613220815752461
2	24h	16	2	0.9056397152765103	0.904559719401883
2	24h	16	3	0.9264127930613905	0.9267690619857378
2	24h	16	4	0.9387447518570352	0.9396251089799477
2	24h	16	5	0.9467487289269467	0.947606142728094
2	24h	16	6	0.9522142748440116	0.9535260115606936
2	24h	16	7	0.9565102094935031	0.9580339756932787
2	24h	16	8	0.9592903718498502	0.9618266143417766
2	24h	16	9	0.9613376232923677	0.9646418857660924
2	24h	16	10	0.9628459255003351	0.9669840962923575
2	24h	17	1	0.8259924945684377	0.8053310028402884
2	24h	17	2	0.8790836912664324	0.867945665873127
2	24h	17	3	0.9065166795965865	0.8989618665844383
2	24h	17	4	0.9216746485400896	0.9173627443029763
2	24h	17	5	0.9323916532905296	0.9290780141843972
2	24h	17	6	0.9400714089535842	0.9374608774825016
2	24h	17	7	0.945821325648415	0.9442931418667987
2	24h	17	8	0.9500021348362581	0.9493931560268151
2	24h	17	9	0.9535822789678114	0.9535705868489276
2	24h	17	10	0.9563878193909695	0.9570386189713472
2	24h	18	1	0.860699865410498	0.8469349379465965
2	24h	18	2	0.8959537572254336	0.888404744613895
2	24h	18	3	0.9144367360422861	0.9090264231246675
2	24h	18	4	0.92583857442348	0.9210416376549228
2	24h	18	5	0.9330153912854975	0.9297062521431021
2	24h	18	6	0.938349200480636	0.9364956437560503
2	24h	18	7	0.942380530260295	0.941917072351855
2	24h	18	8	0.9457042706917519	0.9463002740537738
2	24h	18	9	0.9484111668596423	0.9496488670995097
2	24h	18	10	0.95087144695286	0.9525464349910125
2	24h	19	1	0.7704242424242425	0.8183953033268102
2	24h	19	2	0.8396528095020558	0.8636423753471762
2	24h	19	3	0.8747378876503697	0.8890887290167866
2	24h	19	4	0.8960994131860546	0.9044943820224719
2	24h	19	5	0.9091810009202237	0.9155561508069376
2	24h	19	6	0.91902931283037	0.9238456237077878
2	24h	19	7	0.925792469580657	0.9303705193303504
2	24h	19	8	0.9309595375722544	0.9355069227333631
2	24h	19	9	0.9350714048488874	0.9393099570229345
2	24h	19	10	0.938760128132655	0.94276855735911
2	24h	2	1	0.8803746275010643	0.8916292974588939
2	24h	2	2	0.9172563962983125	0.92156368221942
2	24h	2	3	0.9339154594165509	0.9361621519227127
2	24h	2	4	0.9436422915696321	0.9446705864616313
2	24h	2	5	0.9497206703910615	0.9507419877790249
2	24h	2	6	0.9539318620098565	0.95523021430087
2	24h	2	7	0.9577934098482044	0.958909157914133
2	24h	2	8	0.9603847407890447	0.9616730409309139
2	24h	2	9	0.9625637290604515	0.9639711769415532
2	24h	2	10	0.9643327191366149	0.9661072721289898
2	24h	4	1	0.8334965719882468	0.8420123565754634
2	24h	4	2	0.8862708136977694	0.8874871644418366
2	24h	4	3	0.911520737327189	0.9122036874451273
2	24h	4	4	0.9257506824385805	0.9272695408342096
2	24h	4	5	0.9347368421052632	0.9375911344415282
2	24h	4	6	0.9413121476166069	0.9447079380928607
2	24h	4	7	0.946563180523759	0.9499509322865555
2	24h	4	8	0.9503665543887458	0.9539429124334785
2	24h	4	9	0.9536447432871711	0.9573987132672579
2	24h	4	10	0.9557228428039501	0.9601799597458464
2	24h	5	1	0.8406729341909945	0.8424082513792276
2	24h	5	2	0.8882851206648553	0.8859718488059466
2	24h	5	3	0.9113121108892283	0.909689557855127
2	24h	5	4	0.9244460925187726	0.9249860048516514
2	24h	5	5	0.9339045287637698	0.9352473566411978
2	24h	5	6	0.9406327301132665	0.9431728492501973
2	24h	5	7	0.9457821086623988	0.9487311680128315
2	24h	5	8	0.9494432741498646	0.9531440162271805
2	24h	5	9	0.9523037427374679	0.9560709413369713
2	24h	5	10	0.9550175840353317	0.9584106178640617
2	24h	6	1	0.8443396226415094	0.8663943990665111
2	24h	6	2	0.891280947255113	0.9019685039370079
2	24h	6	3	0.913736003784892	0.9216412383350615
2	24h	6	4	0.927763272410792	0.9336655986709387
2	24h	6	5	0.9375832735471968	0.9422696718070384
2	24h	6	6	0.9445073612684032	0.9483123255223754
2	24h	6	7	0.9494322482967449	0.9525075707216191
2	24h	6	8	0.9532347628286613	0.9557069846678024
2	24h	6	9	0.9564800383647045	0.9582867564864388
2	24h	6	10	0.9589874517898854	0.9606231992316722
2	24h	7	1	0.737421063353025	0.718266253869969
2	24h	7	2	0.8084934820588631	0.7965317919075144
2	24h	7	3	0.8495218922999497	0.8425440940673437
2	24h	7	4	0.8737832837261684	0.870552355133853
2	24h	7	5	0.8891571112452223	0.8894497020679986
2	24h	7	6	0.8999194754400092	0.9030484160191273
2	24h	7	7	0.9078821455552758	0.9133423601708155
2	24h	7	8	0.9141192290452712	0.9207623794360608
2	24h	7	9	0.9195411584134421	0.9267605633802817
2	24h	7	10	0.9239426259654284	0.9317404861189376
2	24h	8	1	0.784493041749503	0.690537084398977
2	24h	8	2	0.8338490515269743	0.78512541659358
2	24h	8	3	0.8658611509318043	0.8379972393022964
2	24h	8	4	0.8867190732312784	0.8708515815085158
2	24h	8	5	0.9008258727184398	0.892168531302071
2	24h	8	6	0.9114150887043785	0.9070826081135359
2	24h	8	7	0.9193100193991506	0.9177559282822441
2	24h	8	8	0.9255348967579183	0.9260597425067426
2	24h	8	9	0.930373615264732	0.9326674233825198
2	24h	8	10	0.9344388146783357	0.9376715977543745
2	24h	9	1	0.8518432645490378	0.8617886178861789
2	24h	9	2	0.8939461549903317	0.8985868661679135
2	24h	9	3	0.9164396993136508	0.9188685110351259
2	24h	9	4	0.9303683351936121	0.9314706125485658
2	24h	9	5	0.9397846415415132	0.9404810996563574
2	24h	9	6	0.9466063348416289	0.9470280439767182
2	24h	9	7	0.9516349490064137	0.9517354692955432
2	24h	9	8	0.9556425309849967	0.9557094686958899
2	24h	9	9	0.9587814370004603	0.9589220624974403
2	24h	9	10	0.9610547513203389	0.9613625376520025
3	D35	135	1	0.7726404279709591	0.6295964125560538
3	D35	135	2	0.8229639519359145	0.7468470115152623
3	D35	135	3	0.8524186094279552	0.8023544800523218
3	D35	135	4	0.8718247688848172	0.8330114849070027
3	D35	135	5	0.8845669511683224	0.8530923561598408
3	D35	135	6	0.8935221452244652	0.8666946426073576
3	D35	135	7	0.9001110464808841	0.8757854035766071
3	D35	135	8	0.9056817111090173	0.8828245288027609
3	D35	135	9	0.9099634757495966	0.888068531402338
3	D35	135	10	0.913399829892523	0.8920832622419382
3	D35	138	1	0.7725631768953068	0.6973803071364046
3	D35	138	2	0.8223287459409309	0.784557438794727
3	D35	138	3	0.849870982875909	0.8262348618859708
3	D35	138	4	0.8663464255439389	0.8482275525366164
3	D35	138	5	0.8768928991761475	0.8617039736248482
3	D35	138	6	0.8844605475040258	0.8710291318986971
3	D35	138	7	0.8904759117251069	0.8784834123222749
3	D35	138	8	0.8957360722066604	0.8844338312878325
3	D35	138	9	0.9002888826763582	0.8900658318071574
3	D35	138	10	0.9041316023174187	0.8948707646980045
3	D35	139	1	0.8398677373641946	0.8090200445434298
3	D35	139	2	0.882183908045977	0.8665955176093917
3	D35	139	3	0.9055742431523306	0.8950448692937963
3	D35	139	4	0.9202536510376633	0.9122269850989998
3	D35	139	5	0.9311611563647979	0.9228446829922845
3	D35	139	6	0.9391292479868978	0.93036489081727
3	D35	139	7	0.9453766511960014	0.9360967184801382
3	D35	139	8	0.949865570140756	0.9403245126864859
3	D35	139	9	0.9534080696277376	0.944487728866381
3	D35	139	10	0.9564285101638219	0.9479850253248183
3	D35	140	1	0.7907452907452908	0.6878944348823867
3	D35	140	2	0.8392201186775925	0.7799572039942939
3	D35	140	3	0.8644759450171822	0.8236202238517947
3	D35	140	4	0.8798827282917996	0.8473251853336005
3	D35	140	5	0.8907237219988512	0.8621590723501551
3	D35	140	6	0.8987536071713637	0.8718371837183718
3	D35	140	7	0.9049405208444968	0.87987667496739
3	D35	140	8	0.9099030602547045	0.88603113448222
3	D35	140	9	0.9138416873025361	0.8914879792072774
3	D35	140	10	0.9168379017562904	0.8965084149711128
3	D35	154	1	0.8218331616889805	0.8241590214067278
3	D35	154	2	0.8692555536713583	0.8717862544110233
3	D35	154	3	0.8937027707808565	0.8958619827478435
3	D35	154	4	0.9085634253701481	0.9105901053049871
3	D35	154	5	0.9193214729002896	0.9203059462126819
3	D35	154	6	0.9267948988938209	0.9270205911192043
3	D35	154	7	0.9318376854235626	0.9317738791423001
3	D35	154	8	0.9361517615176151	0.9357254458272722
3	D35	154	9	0.9397028837751238	0.9387912724464182
3	D35	154	10	0.9424327649850589	0.9414798304269918
3	D35	156	1	0.748315497423702	0.516836927733636
3	D35	156	2	0.7951538782899318	0.6696548632900045
3	D35	156	3	0.8265746333045729	0.749256999843579
3	D35	156	4	0.8513787331512642	0.8004747774480712
3	D35	156	5	0.8685128814314351	0.8332698896079178
3	D35	156	6	0.8815882164585335	0.8558537164568986
3	D35	156	7	0.8921502474134053	0.8719301806373047
3	D35	156	8	0.9001753067868771	0.8839185600472116
3	D35	156	9	0.9067941892989263	0.8935035045506852
3	D35	156	10	0.9121943213523716	0.9009482677682846
3	D35	157	1	0.7998192498870311	0.7453381575285277
3	D35	157	2	0.8487730061349693	0.8189256492351477
3	D35	157	3	0.8721037998146431	0.8539880488438556
3	D35	157	4	0.8846761453396524	0.8748345045320297
3	D35	157	5	0.8924864446165763	0.8877934664550088
3	D35	157	6	0.8976993966717497	0.896459113718284
3	D35	157	7	0.9013367281985997	0.9027327749587333
3	D35	157	8	0.9041461412151067	0.9068490200301529
3	D35	157	9	0.9065511041445761	0.9101047976156139
3	D35	157	10	0.9082008368200837	0.9126963464375597
3	D35	3	1	0.7228446176327326	0.7394129509298678
3	D35	3	2	0.7979225684608121	0.8020848845867461
3	D35	3	3	0.8341056533827618	0.833592534992224
3	D35	3	4	0.8558122545886221	0.8515411110129825
3	D35	3	5	0.8701796587235961	0.8638092451726156
3	D35	3	6	0.8798009442388669	0.8718044643970569
3	D35	3	7	0.886688060196968	0.8781441842777205
3	D35	3	8	0.8920989702796349	0.8830068819481207
3	D35	3	9	0.8962478184991274	0.8867777873736937
3	D35	3	10	0.8993886807335831	0.8899334116725421
3	D35	6	1	0.7265193370165746	0.7931248705736177
3	D35	6	2	0.7996557659208262	0.8348467650397275
3	D35	6	3	0.8338526735635049	0.8580047403576815
3	D35	6	4	0.8537132819361765	0.8735691987513007
3	D35	6	5	0.8672807368842611	0.8843645848427764
3	D35	6	6	0.8770691994572591	0.8922044013427826
3	D35	6	7	0.8843689377461642	0.8979547432550044
3	D35	6	8	0.8900176220586711	0.9020782986950218
3	D35	6	9	0.8947344046681796	0.9056587360271411
3	D35	6	10	0.8988914453043296	0.9085730110377023
3	D35	64	1	0.7599078341013825	0.7474214439913648
3	D35	64	2	0.8196371398078975	0.8121364565319918
3	D35	64	3	0.8492901760363429	0.8429038281979458
3	D35	64	4	0.8667751265365148	0.8615840118430792
3	D35	64	5	0.8781950378532344	0.8745316920253842
3	D35	64	6	0.8866005756315958	0.8844777090790759
3	D35	64	7	0.8929128593715178	0.8920708585658498
3	D35	64	8	0.898595020951442	0.8984840146094961
3	D35	64	9	0.9035165223537728	0.9043330196711028
3	D35	64	10	0.9078978954949187	0.90943748225656
3	D35	65	1	0.7713546160483176	0.6112504478681476
3	D35	65	2	0.8195977619839709	0.7386999569522169
3	D35	65	3	0.8524360322467578	0.8082212482998338
3	D35	65	4	0.874206085884918	0.8473202917004283
3	D35	65	5	0.8895427435387674	0.8709315375982043
3	D35	65	6	0.9009575923392613	0.8873217364049522
3	D35	65	7	0.9094179006054793	0.8992519711570861
3	D35	65	8	0.9160533333333334	0.9080486940078005
3	D35	65	9	0.9217767106842737	0.9148175412766852
3	D35	65	10	0.9265290085999913	0.9202273803884415
3	D35	67	1	0.766923736075407	0.5928078459861968
3	D35	67	2	0.8166616900567334	0.7218241042345277
3	D35	67	3	0.8527988942639945	0.7974568574023615
3	D35	67	4	0.8756544502617801	0.8378503590456335
3	D35	67	5	0.8914716506989163	0.8627304201366146
3	D35	67	6	0.9026895526422489	0.8799749294891883
3	D35	67	7	0.911072930860833	0.8922248401211713
3	D35	67	8	0.9173915335547472	0.901373577786948
3	D35	67	9	0.9224997625605471	0.9084998164752766
3	D35	67	10	0.9264941013785056	0.9143099948066663
3	D35	71	1	0.6827569047026624	0.7058823529411765
3	D35	71	2	0.7678108808290155	0.7773167358229599
3	D35	71	3	0.8213816966949051	0.8236648250460405
3	D35	71	4	0.8533809837298975	0.8519809244314013
3	D35	71	5	0.8741486068111455	0.8711171869066606
3	D35	71	6	0.888582315070293	0.885324364530108
3	D35	71	7	0.8996748987623339	0.8969710618173629
3	D35	71	8	0.9079736060041304	0.9057938524385991
3	D35	71	9	0.9146979260595131	0.9124860397587671
3	D35	71	10	0.9201077199281867	0.9183169319240271
3	D35	74	1	0.7816377171215881	0.766417718259078
3	D35	74	2	0.8366507649284421	0.8270752651961609
3	D35	74	3	0.8642035723024223	0.8584565676649684
3	D35	74	4	0.880520236824226	0.8772205319462165
3	D35	74	5	0.8906902086677367	0.888673139158576
3	D35	74	6	0.8989132663522658	0.896138756968821
3	D35	74	7	0.9053708439897699	0.9020991567489983
3	D35	74	8	0.9100473435034192	0.9072371896460645
3	D35	74	9	0.913539505940034	0.9122260015117158
3	D35	74	10	0.9164425088595705	0.9167058421300056
3	D35	75	1	0.8213759730696403	0.760845383759733
3	D35	75	2	0.8564434845212383	0.8239015817223199
3	D35	75	3	0.877488514548239	0.8605921972296353
3	D35	75	4	0.8915260196905767	0.8823704290952333
3	D35	75	5	0.9021388807500732	0.8965908170702082
3	D35	75	6	0.9097409521420059	0.9060962274466922
3	D35	75	7	0.9150498739449743	0.911928123891713
3	D35	75	8	0.9191398267977036	0.9160376867419707
3	D35	75	9	0.9224443375180438	0.9194387660286192
3	D35	75	10	0.9252165620281332	0.9219864105360288
3	D35	77	1	0.7484433374844334	0.6199494949494949
3	D35	77	2	0.7967293071295366	0.7255285826155051
3	D35	77	3	0.8321554770318021	0.7897822445561139
3	D35	77	4	0.8564507446617621	0.8274073273532908
3	D35	77	5	0.8740472417176062	0.8517866572786481
3	D35	77	6	0.8866475793857366	0.8690237936402045
3	D35	77	7	0.8962404296651811	0.8818373744482119
3	D35	77	8	0.9039645783500433	0.8914009335807885
3	D35	77	9	0.9102664037782566	0.8991672519313735
3	D35	77	10	0.9153079521287686	0.9055356900375685
3	sham	120	1	0.8506479711068621	0.791793734405323
3	sham	120	2	0.8891465005071729	0.8545806224723053
3	sham	120	3	0.9100076729146114	0.8853592929422314
3	sham	120	4	0.9223880597014925	0.9049383952719623
3	sham	120	5	0.9307147550558517	0.9181535439515469
3	sham	120	6	0.9374766005241483	0.9270279599585778
3	sham	120	7	0.9426175958188153	0.9331027903648939
3	sham	120	8	0.9465914025184542	0.9378276368211365
3	sham	120	9	0.9497942386831276	0.9414789193231747
3	sham	120	10	0.9525531663980502	0.9442758388130164
4	24h	19	1	0.6560587515299877	0.6977748973860445
4	24h	19	2	0.7410433689503457	0.7628596338273758
4	24h	19	3	0.7971546581000459	0.8098011207559609
4	24h	19	4	0.8337854946644963	0.8427639696809448
4	24h	19	5	0.8584870435367038	0.8661625431319286
4	24h	19	6	0.8759867583396995	0.8828149544454916
4	24h	19	7	0.8896536412078153	0.8953520276573561
4	24h	19	8	0.9001230617770121	0.9055758461163866
4	24h	19	9	0.9081903414116398	0.9136105032822757
4	24h	19	10	0.915201156347868	0.9202414998411185
4	24h	20	1	0.7196203837425211	0.6844569288389513
4	24h	20	2	0.7858707557502739	0.761670004621784
4	24h	20	3	0.8305641025641025	0.8118698441796517
4	24h	20	4	0.8593018480492813	0.8444686846650304
4	24h	20	5	0.8789581905414667	0.8672579675285629
4	24h	20	6	0.8933090095921851	0.883982850195175
4	24h	20	7	0.9039682130140874	0.8968664774308455
4	24h	20	8	0.9125758411472698	0.9067283555643058
4	24h	20	9	0.9192258278420158	0.9150689761558465
4	24h	20	10	0.9243310563460014	0.9219354581355459
4	24h	21	1	0.4871397582894329	0.7271493979989825
4	24h	21	2	0.6087779038970866	0.7691775291267735
4	24h	21	3	0.6907395069953365	0.8014529990254274
4	24h	21	4	0.7531177126634898	0.8295339044576738
4	24h	21	5	0.7977207977207977	0.8523092121511484
4	24h	21	6	0.8285617137028222	0.8695278508889724
4	24h	21	7	0.8502861146794348	0.882721915985554
4	24h	21	8	0.8665507720625831	0.8934503023592539
4	24h	21	9	0.8787920134625006	0.9021953007446275
4	24h	21	10	0.8880691831632443	0.909725896920309
4	24h	22	1	0.668327796234773	0.7269021739130435
4	24h	22	2	0.7662041103109082	0.7930717351318209
4	24h	22	3	0.8243416006136538	0.8382830626450116
4	24h	22	4	0.8583182821593418	0.866467735919433
4	24h	22	5	0.8805612876599257	0.8856008099057706
4	24h	22	6	0.8963825014021313	0.8995656531907785
4	24h	22	7	0.9075620010968253	0.9103028885510467
4	24h	22	8	0.9163702985235478	0.9184299454120094
4	24h	22	9	0.9237529576512628	0.925042111173498
4	24h	22	10	0.9297339866993349	0.930531331092866
4	24h	23	1	0.5022692889561271	0.7130966536436215
4	24h	23	2	0.6444730549935627	0.7659475218658892
4	24h	23	3	0.7334280914846879	0.8063241106719368
4	24h	23	4	0.7893280632411067	0.8367077464788732
4	24h	23	5	0.826187624750499	0.859412823536714
4	24h	23	6	0.8511493867703237	0.8761771511596621
4	24h	23	7	0.8696455374668052	0.889226676800304
4	24h	23	8	0.8833460076045627	0.8997066451256324
4	24h	23	9	0.8937901111814155	0.9081397138021234
4	24h	23	10	0.9019847577128418	0.9149279943800491
4	24h	24	1	0.6364142538975501	0.7391304347826086
4	24h	24	2	0.7453977075373394	0.7963567156063078
4	24h	24	3	0.8123911420751431	0.8384070058381985
4	24h	24	4	0.8504591590140165	0.865676679041512
4	24h	24	5	0.8745751995574172	0.8843730085675848
4	24h	24	6	0.891353735132968	0.8978173393488599
4	24h	24	7	0.903998611191482	0.908195492746641
4	24h	24	8	0.9134163773739024	0.9166626914086724
4	24h	24	9	0.9211716857834849	0.9236063317274604
4	24h	24	10	0.9269221219895721	0.9292232971681486
4	24h	25	1	0.49162011173184356	0.6877142341692224
4	24h	25	2	0.6154962801669388	0.7388188781813689
4	24h	25	3	0.7089189879887554	0.7834303712894912
4	24h	25	4	0.7708149455722271	0.8178485061237226
4	24h	25	5	0.8108194112967383	0.8430351374513811
4	24h	25	6	0.8387312633832976	0.8619686162624822
4	24h	25	7	0.8587264014779747	0.8765152658316986
4	24h	25	8	0.8735912275357904	0.8880097109202896
4	24h	25	9	0.8851434008427348	0.897305644735238
4	24h	25	10	0.8944353518821604	0.9051874374281582
4	24h	26	1	0.6604284658950997	0.7200819672131148
4	24h	26	2	0.7412211325529896	0.7773010380622838
4	24h	26	3	0.7933711901726735	0.8177908318472674
4	24h	26	4	0.8309794988610478	0.8476955602536997
4	24h	26	5	0.8576355049104131	0.8702430727801006
4	24h	26	6	0.8769113149847095	0.8871566896047743
4	24h	26	7	0.8909695290858726	0.8997278403329954
4	24h	26	8	0.9012109623964308	0.9096173929554733
4	24h	26	9	0.9097307759985923	0.9172077922077922
4	24h	26	10	0.9164971075204469	0.9233337215170219
4	24h	27	1	0.5753836894372555	0.7289355905818252
4	24h	27	2	0.6740894508397811	0.776230269266481
4	24h	27	3	0.746929410176812	0.8147772252105958
4	24h	27	4	0.796710731758093	0.8443380653681083
4	24h	27	5	0.8303511141120864	0.8659980498676696
4	24h	27	6	0.8543083900226758	0.8820908105504035
4	24h	27	7	0.8719921827287163	0.8945778343138814
4	24h	27	8	0.8861452573943851	0.9047799337434926
4	24h	27	9	0.8970207874317463	0.9129134262028886
4	24h	27	10	0.9057811216327236	0.9195966203325157
4	24h	28	1	0.6495818721338009	0.7529366454843058
4	24h	28	2	0.7537151444314577	0.8059544197075484
4	24h	28	3	0.8104809763101221	0.8395234758234057
4	24h	28	4	0.8474921339996299	0.8627229440723105
4	24h	28	5	0.8718914845516202	0.8796214937478878
4	24h	28	6	0.8886769661135482	0.8917049351857235
4	24h	28	7	0.9009841112760459	0.9015649691594025
4	24h	28	8	0.9101744186046512	0.9095117081139953
4	24h	28	9	0.9173342571341965	0.9158932003107495
4	24h	28	10	0.9231311430473431	0.9210105294489712
4	24h	29	1	0.5273412947831553	0.7202247191011236
4	24h	29	2	0.6675461741424802	0.7713319458896982
4	24h	29	3	0.7487463710741621	0.8077271355267129
4	24h	29	4	0.7935157041540021	0.8311198557140514
4	24h	29	5	0.822457522777641	0.8479988940346996
4	24h	29	6	0.8422649837919857	0.8606748283069573
4	24h	29	7	0.8560551986676184	0.8705066218204751
4	24h	29	8	0.8665690682840113	0.8783967710142206
4	24h	29	9	0.8751341014039834	0.8848371777476255
4	24h	29	10	0.8822910086333965	0.8899114496732532
4	24h	30	1	0.6099552278114301	0.7218957345971564
4	24h	30	2	0.7167553191489362	0.7824164390687995
4	24h	30	3	0.7839255902694968	0.8237639553429027
4	24h	30	4	0.8230719377835386	0.8505487411233054
4	24h	30	5	0.8476190476190476	0.8685048438452679
4	24h	30	6	0.8651721274829149	0.8816250291851506
4	24h	30	7	0.8776413320057529	0.8911449520586576
4	24h	30	8	0.8873906883580048	0.8988897519075251
4	24h	30	9	0.8955380577427822	0.9050698076685474
4	24h	30	10	0.901707539320946	0.9104332184080348
4	24h	31	1	0.4747191011235955	0.6602505901579807
4	24h	31	2	0.5563694836519564	0.6959823615874571
4	24h	31	3	0.6426395939086295	0.7355651683280046
4	24h	31	4	0.7082765335929893	0.7704943199263126
4	24h	31	5	0.7590645110657668	0.8010396361273554
4	24h	31	6	0.793980416639285	0.8238869814825238
4	24h	31	7	0.8196888260254597	0.8423506074882222
4	24h	31	8	0.8395822973644953	0.8573074536913942
4	24h	31	9	0.8551650692225772	0.8695338779432965
4	24h	31	10	0.8676900877790693	0.8796113667908539
4	24h	32	1	0.6676349552166546	0.7279512865841682
4	24h	32	2	0.7549853145772144	0.7886168100595632
4	24h	32	3	0.8093841642228738	0.8296829682968296
4	24h	32	4	0.8473977202438809	0.8585004429411291
4	24h	32	5	0.872416044099514	0.8781999461061708
4	24h	32	6	0.8894901912551504	0.8928881430472774
4	24h	32	7	0.9022347858552456	0.9043539966546708
4	24h	32	8	0.9117716331433416	0.9132786441900298
4	24h	32	9	0.9194072698104445	0.9199123661148978
4	24h	32	10	0.9258734836018522	0.925431479569258
4	24h	33	1	0.7323543344386547	0.7397744859606455
4	24h	33	2	0.8130481612555778	0.8054974604123095
4	24h	33	3	0.854735883424408	0.8418803418803419
4	24h	33	4	0.8806064434617814	0.8638978784609852
4	24h	33	5	0.8975238663484487	0.8788332086761406
4	24h	33	6	0.9096102577123271	0.8915031008247555
4	24h	33	7	0.9190741865989063	0.9014775578477837
4	24h	33	8	0.9263785686351192	0.9091268468646538
4	24h	33	9	0.9322925802490791	0.915173025732032
4	24h	33	10	0.9370028635062042	0.9202784820314701
4	24h	34	1	0.5797018348623854	0.7073791348600509
4	24h	34	2	0.6694621695533273	0.750763510821936
4	24h	34	3	0.7389188478232277	0.7900384693257745
4	24h	34	4	0.7889365176566646	0.8212029211454829
4	24h	34	5	0.8241840378706088	0.8461910352924926
4	24h	34	6	0.8492557131875044	0.864993741431722
4	24h	34	7	0.8675512665862485	0.8792832442628105
4	24h	34	8	0.8815391954205756	0.8906133133881825
4	24h	34	9	0.8926057169855894	0.8997722095671982
4	24h	34	10	0.9011035834505092	0.9073234457849843
4	24h	36	1	0.5604688332445391	0.7032418952618454
4	24h	36	2	0.6620943459350953	0.7541656604684859
4	24h	36	3	0.7396442640563448	0.7967825443786982
4	24h	36	4	0.7940391868273388	0.8301716350496838
4	24h	36	5	0.8295089319082144	0.8537870611389753
4	24h	36	6	0.8527727072449173	0.8706721536351166
4	24h	36	7	0.869612538093165	0.8836086158601372
4	24h	36	8	0.8821781229028857	0.8937087663317667
4	24h	36	9	0.8921190292427751	0.9016278526364981
4	24h	36	10	0.900019398642095	0.9077933605538789
4	24h	37	1	0.42630937880633374	0.6744796221794648
4	24h	37	2	0.5257494235203689	0.711964899798411
4	24h	37	3	0.6183154170635461	0.7493158182813355
4	24h	37	4	0.6970697482459761	0.7854676475003753
4	24h	37	5	0.7501449275362319	0.8138926131647832
4	24h	37	6	0.7870575221238938	0.8356750152718387
4	24h	37	7	0.8143179389766116	0.8524557956777996
4	24h	37	8	0.8347979824242109	0.8656545654565456
4	24h	37	9	0.8508491832106992	0.8764295676429568
4	24h	37	10	0.8634071109999584	0.8853950576846089
4	24h	38	1	0.5704204645692443	0.7229143072857682
4	24h	38	2	0.705315733143061	0.7836056931997891
4	24h	38	3	0.7835887045713562	0.8268349791306119
4	24h	38	4	0.8286805759623861	0.8549188473004306
4	24h	38	5	0.8569148511691006	0.8745554703298236
4	24h	38	6	0.8772047933216642	0.8896908456634187
4	24h	38	7	0.8922002328288707	0.9011895321173672
4	24h	38	8	0.9034705490336802	0.9101881099429542
4	24h	38	9	0.9123723145985068	0.9177120986604295
4	24h	38	10	0.9194964386284579	0.9239766081871345
4	24h	39	1	0.5666570688165851	0.7062058130400628
4	24h	39	2	0.6632745775031801	0.753673523911301
4	24h	39	3	0.7354365754679932	0.7932687404385518
4	24h	39	4	0.7925746569814366	0.8269262772507905
4	24h	39	5	0.8282878004758388	0.8508636427468053
4	24h	39	6	0.8531178785995442	0.868757963715794
4	24h	39	7	0.8713851290918848	0.882538325944127
4	24h	39	8	0.885132297354053	0.8933269780743566
4	24h	39	9	0.8959759872432229	0.9018410185822436
4	24h	39	10	0.9047437364873459	0.9089840996318634
4	24h	40	1	0.48373235113566604	0.6813808715336729
4	24h	40	2	0.5799024390243902	0.7244274809160305
4	24h	40	3	0.667315445572084	0.7646486276036597
4	24h	40	4	0.7358490566037735	0.799617102744097
4	24h	40	5	0.7809702446926422	0.8269139646652677
4	24h	40	6	0.8114269430790055	0.8475871392464586
4	24h	40	7	0.8336391437308869	0.8636104044442137
4	24h	40	8	0.8507606599528605	0.8762488963241787
4	24h	40	9	0.864279925632836	0.8864324142568931
4	24h	40	10	0.8749838841376939	0.8950737972014567
4	24h	41	1	0.5993708893337146	0.7192697768762677
4	24h	41	2	0.7249557522123894	0.7825354485469606
4	24h	41	3	0.7897683889030288	0.8257746327865337
4	24h	41	4	0.8272925331748862	0.8525668773266384
4	24h	41	5	0.8509467551383719	0.8708133971291866
4	24h	41	6	0.867601778994184	0.883593262632564
4	24h	41	7	0.8806633106307373	0.8938498577369227
4	24h	41	8	0.8909071928176219	0.9022109671763904
4	24h	41	9	0.8987306328168752	0.9083092041765377
4	24h	41	10	0.905969204809112	0.913154533844189
4	24h	42	1	0.5760869565217391	0.6932049620440659
4	24h	42	2	0.6738738738738739	0.7452221237817998
4	24h	42	3	0.7535924617196702	0.7932308889321144
4	24h	42	4	0.8027522935779816	0.8268015170670038
4	24h	42	5	0.8345712356515868	0.8502492522432702
4	24h	42	6	0.8569255150554675	0.8675223470089388
4	24h	42	7	0.8736628449174393	0.8809907370116794
4	24h	42	8	0.8864922377520917	0.8918009244715702
4	24h	42	9	0.8964084811769797	0.9008418326048243
4	24h	42	10	0.9042190621694676	0.9082869670953241
4	24h	43	1	0.3950285522337924	0.6891938250428816
4	24h	43	2	0.5129382303839732	0.7229991773416382
4	24h	43	3	0.6268483618440127	0.7607126541799909
4	24h	43	4	0.7073490813648294	0.7936986507876687
4	24h	43	5	0.7609474696267808	0.8195498392282958
4	24h	43	6	0.7983730389308542	0.8404739176820709
4	24h	43	7	0.8247717249518604	0.8567585072990882
4	24h	43	8	0.8444468558407031	0.869931071524483
4	24h	43	9	0.8595105029870881	0.8807018969088916
4	24h	43	10	0.8712991460401405	0.88965696658862
4	24h	44	1	0.7788387096774193	0.8229078613693999
4	24h	44	2	0.8396117782530022	0.8621582733812949
4	24h	44	3	0.8702032960423434	0.8838323353293414
4	24h	44	4	0.8882369641336235	0.8986799545414809
4	24h	44	5	0.9006467700459753	0.9084409425840811
4	24h	44	6	0.9094157347978562	0.9163331665832917
4	24h	44	7	0.9162024007811154	0.9224543366509899
4	24h	44	8	0.9213129724519304	0.9274475524475524
4	24h	44	9	0.9253989180342774	0.9312317163690347
4	24h	44	10	0.9291481298401714	0.9345816638235411
4	24h	45	1	0.5948938788065211	0.7519523986612123
4	24h	45	2	0.7157065115406268	0.801082195310487
4	24h	45	3	0.7860180754917597	0.8361290322580646
4	24h	45	4	0.830115435693125	0.8612347277287806
4	24h	45	5	0.8596940884663083	0.8804266083270664
4	24h	45	6	0.8805441799125425	0.8942512420156139
4	24h	45	7	0.8952153110047847	0.9046304495025782
4	24h	45	8	0.9062926778022902	0.913168915774779
4	24h	45	9	0.9150192073456386	0.9199865523617414
4	24h	45	10	0.9217950344710908	0.9255869173911379
4	24h	47	1	0.6560545764639	0.7499490523741593
4	24h	47	2	0.7556270096463023	0.8027932960893854
4	24h	47	3	0.8184031782647699	0.8411934552454283
4	24h	47	4	0.8551518168242906	0.8653746322893234
4	24h	47	5	0.8786746792268962	0.8821651429400668
4	24h	47	6	0.8945170785132452	0.8947269890795632
4	24h	47	7	0.9057473982970672	0.9039881831610044
4	24h	47	8	0.9140864859239215	0.9109585706635509
4	24h	47	9	0.9204033269829469	0.9166447541414673
4	24h	47	10	0.9258808214000755	0.9214709749392406
4	24h	49	1	0.43967661691542287	0.6843212907751666
4	24h	49	2	0.5496212856865411	0.7211931681501083
4	24h	49	3	0.6447802197802198	0.7593901078467832
4	24h	49	4	0.7161452865840856	0.7927378137157678
4	24h	49	5	0.7673869007427414	0.8198467333419924
4	24h	49	6	0.8028208744710861	0.8408911003053262
4	24h	49	7	0.8280331940153856	0.8569998498423345
4	24h	49	8	0.8468277143615609	0.869756382071874
4	24h	49	9	0.8613697594176868	0.8800845219228738
4	24h	49	10	0.8730185784898585	0.8886248886248886
4	24h	50	1	0.5986078886310905	0.7555737369605237
4	24h	50	2	0.7389574214086749	0.8154506437768241
4	24h	50	3	0.8078541374474053	0.8506757499175914
4	24h	50	4	0.8475341141076609	0.8735877590961658
4	24h	50	5	0.8722811901861841	0.8895023502200999
4	24h	50	6	0.8893269090378157	0.900988827533068
4	24h	50	7	0.9018917729872415	0.909920567855332
4	24h	50	8	0.9112471730376744	0.9174229130107796
4	24h	50	9	0.9181165831121596	0.92375062073947
4	24h	50	10	0.9237656236149278	0.9287531806615776
4	24h	51	1	0.5167883211678832	0.7045864933188877
4	24h	51	2	0.6613219312310707	0.7645429362880887
4	24h	51	3	0.750409474612574	0.8095656417764763
4	24h	51	4	0.8033424018655266	0.8406374501992032
4	24h	51	5	0.8378634639696586	0.8626765299260255
4	24h	51	6	0.8616327074177653	0.8792652444341104
4	24h	51	7	0.8789728235836021	0.8919472014734473
4	24h	51	8	0.8915931447114898	0.9021505867311995
4	24h	51	9	0.9014990263122141	0.9104096266380944
4	24h	51	10	0.9094554232641873	0.917098445595855
4	24h	52	1	0.4965925925925926	0.6743119266055045
4	24h	52	2	0.594287875922073	0.7194095558720704
4	24h	52	3	0.6731188658669575	0.7598141006625136
4	24h	52	4	0.7403060155103752	0.7967335058214747
4	24h	52	5	0.7860958033064858	0.8251508502468459
4	24h	52	6	0.8170115923476282	0.846140110707696
4	24h	52	7	0.8395394414502695	0.8622955991377044
4	24h	52	8	0.8568355383457029	0.8753000988560937
4	24h	52	9	0.8705871066768994	0.8857082002129926
4	24h	52	10	0.8816626975535831	0.8941862726035388
4	24h	53	1	0.3309908643710471	0.6861433001468908
4	24h	53	2	0.43733567046450483	0.7105028927458834
4	24h	53	3	0.5457881057942211	0.7410276271624064
4	24h	53	4	0.6374155115133463	0.771495626200128
4	24h	53	5	0.699062699062699	0.795940690325717
4	24h	53	6	0.7478613237280505	0.8180026631158456
4	24h	53	7	0.7825754193507239	0.8358534388775656
4	24h	53	8	0.8078096400244051	0.8501301916591967
4	24h	53	9	0.8272138228941684	0.8618681574656417
4	24h	53	10	0.8427634186077231	0.8714077134005199
4	24h	54	1	0.5581652390163029	0.6893371757925072
4	24h	54	2	0.6704028021015762	0.7492121848739496
4	24h	54	3	0.7508155583437892	0.7959575543203639
4	24h	54	4	0.8026072575153225	0.8301046904624516
4	24h	54	5	0.8358754369240546	0.8538231406108676
4	24h	54	6	0.8588693433597422	0.8711346408374443
4	24h	54	7	0.875785066294487	0.884922946565694
4	24h	54	8	0.8885353587190804	0.8958215163546984
4	24h	54	9	0.898566703417861	0.9049955206689134
4	24h	54	10	0.9068964082074333	0.9124893137483485
4	24h	55	1	0.6231704291739023	0.687228317118609
4	24h	55	2	0.7009345794392523	0.7435432081530086
4	24h	55	3	0.7676006592889099	0.7922643714801828
4	24h	55	4	0.8097795888127431	0.8256471798388479
4	24h	55	5	0.8373760488176965	0.8484065460809647
4	24h	55	6	0.8567910834629342	0.8647915124599063
4	24h	55	7	0.871416502393692	0.8771550559368751
4	24h	55	8	0.8826253672625866	0.8867951737730135
4	24h	55	9	0.8914081678196831	0.8943201972574296
4	24h	55	10	0.8984510858575646	0.9009001926176343
4	24h	57	1	0.5427219593654328	0.6892870758673275
4	24h	57	2	0.6414356787491116	0.7401554404145078
4	24h	57	3	0.7187939184872876	0.7832918945798111
4	24h	57	4	0.7754618196186901	0.8179972386908145
4	24h	57	5	0.8153091581571118	0.8436363636363636
4	24h	57	6	0.8425260875457379	0.8631966288800522
4	24h	57	7	0.8626647144948756	0.8781686092092197
4	24h	57	8	0.877611016555779	0.8898949824970829
4	24h	57	9	0.8893395400285754	0.8994012985917869
4	24h	57	10	0.8988623577947243	0.907399577167019
4	24h	58	1	0.42426147077309867	0.6893631436314364
4	24h	58	2	0.5123469182895001	0.7196326061997704
4	24h	58	3	0.5992251399052949	0.7513442044953724
4	24h	58	4	0.6821890980306822	0.7846187395507741
4	24h	58	5	0.7428720445062587	0.8129818453121114
4	24h	58	6	0.7851412878514129	0.8346285527960436
4	24h	58	7	0.8150163893870987	0.8516552456326609
4	24h	58	8	0.8369377162629758	0.8652143725047735
4	24h	58	9	0.8540405496300567	0.8762813436366503
4	24h	58	10	0.8674855116339417	0.8856296510367748
4	24h	6	1	0.5747986191024166	0.7162058371735791
4	24h	6	2	0.6893392070484582	0.7689064558629776
4	24h	6	3	0.7647574884070686	0.8111548954228555
4	24h	6	4	0.8124757845796203	0.8420014789253143
4	24h	6	5	0.842654028436019	0.8630573248407644
4	24h	6	6	0.8635484086208047	0.8786936236391913
4	24h	6	7	0.8783869663181004	0.890773119865178
4	24h	6	8	0.8894892445713121	0.9000376506024096
4	24h	6	9	0.8981751824817519	0.9074278907512976
4	24h	6	10	0.9051378497912619	0.913613784538963
4	24h	7	1	0.6745056119722074	0.7509157509157509
4	24h	7	2	0.7758245437803449	0.8138467954956208
4	24h	7	3	0.8320232192526303	0.8521812791190174
4	24h	7	4	0.8643026004728133	0.8756627330254831
4	24h	7	5	0.8849378881987577	0.8908190366807839
4	24h	7	6	0.8990982689396433	0.9020286986640277
4	24h	7	7	0.909049334019322	0.9103448275862069
4	24h	7	8	0.91604751074046	0.9168924148606811
4	24h	7	9	0.9219337592315708	0.921735339001526
4	24h	7	10	0.9266710461487929	0.9258598119719148
4	24h	8	1	0.7571006589411498	0.7392441169479439
4	24h	8	2	0.827226690497468	0.8112764291307752
4	24h	8	3	0.8671173667294692	0.8542004165702384
4	24h	8	4	0.8908258496214122	0.8800952642667399
4	24h	8	5	0.9063708676932059	0.8983115014764897
4	24h	8	6	0.9174094620706851	0.9109319574330861
4	24h	8	7	0.9255209183395898	0.9204264870931538
4	24h	8	8	0.931994787393214	0.9283977571577433
4	24h	8	9	0.9372177839527613	0.934554508269607
4	24h	8	10	0.9414876816171825	0.939400040265754
4	24h	9	1	0.6619217081850534	0.7423687423687424
4	24h	9	2	0.7575392038600723	0.796062664633301
4	24h	9	3	0.8185088698672621	0.8360326029427332
4	24h	9	4	0.8548776950594605	0.8620601078859491
4	24h	9	5	0.8776124129195694	0.8801436265709156
4	24h	9	6	0.8935172783284222	0.8933407531070302
4	24h	9	7	0.9049138481174218	0.9036144578313253
4	24h	9	8	0.9134374200153571	0.9111916847957457
4	24h	9	9	0.92005867253392	0.917455195569703
4	24h	9	10	0.9254970323330428	0.9222707423580786
5	24h	69	1	0.7525267109442679	0.8181049069373942
5	24h	69	2	0.833482063180439	0.8639563281137768
5	24h	69	3	0.8754948282467118	0.890531579519513
5	24h	69	4	0.8988519398258116	0.9075688873386816
5	24h	69	5	0.9143087464731963	0.9194181818181818
5	24h	69	6	0.9250849762066621	0.9284467713787086
5	24h	69	7	0.9334038054968288	0.935149863760218
5	24h	69	8	0.9395598718875917	0.9404249140976625
5	24h	69	9	0.9445827570308898	0.9444516942885728
5	24h	69	10	0.9485514485514486	0.9473517911449899
5	24h	70	1	0.7668311944718658	0.7384202282389797
5	24h	70	2	0.8286232823437905	0.8144522815603857
5	24h	70	3	0.8660013564577076	0.8598779718072797
5	24h	70	4	0.8886653771760155	0.885981617951478
5	24h	70	5	0.9035042514815769	0.9030894087158153
5	24h	70	6	0.91392922210567	0.9153190749434881
5	24h	70	7	0.9216037142718964	0.9242011893962302
5	24h	70	8	0.9273815160776548	0.9314018275016714
5	24h	70	9	0.9322928798819784	0.9369880529028649
5	24h	70	10	0.9367769326021581	0.9414363840498352
5	24h	71	1	0.7347574543836226	0.745674740484429
5	24h	71	2	0.8162270642201835	0.823612884915567
5	24h	71	3	0.8586254368315154	0.8653482011361245
5	24h	71	4	0.8839435673496809	0.8900208768267224
5	24h	71	5	0.8998607242339833	0.9064359861591695
5	24h	71	6	0.9110396570203644	0.9177985118696115
5	24h	71	7	0.9193800062415479	0.9258420022659388
5	24h	71	8	0.925557968670579	0.9320122368841606
5	24h	71	9	0.9302596537949401	0.9366153846153846
5	24h	71	10	0.9339744075111683	0.9403879807871318
5	24h	72	1	0.6832853946947907	0.7861788617886178
5	24h	72	2	0.7795366795366795	0.8273570538557387
5	24h	72	3	0.8383249762840493	0.8596844223234141
5	24h	72	4	0.8719175944230569	0.8816060398078243
5	24h	72	5	0.8924685839588429	0.8963528902983999
5	24h	72	6	0.9057138806181767	0.9071832122679581
5	24h	72	7	0.9157598728450911	0.9159031413612565
5	24h	72	8	0.9227710001612296	0.922755335180594
5	24h	72	9	0.9280506523407521	0.9283426214401685
5	24h	72	10	0.9323451653447753	0.9334079910410751
5	24h	73	1	0.7450360217887894	0.6931842614491507
5	24h	73	2	0.8054277286135694	0.7807137019885589
5	24h	73	3	0.8424517391691131	0.8286083756092709
5	24h	73	4	0.868926150552979	0.8615480942318228
5	24h	73	5	0.8868082061068703	0.8835439773020377
5	24h	73	6	0.8993900876428681	0.8991338669005592
5	24h	73	7	0.9086657372847057	0.9105388650453028
5	24h	73	8	0.9161791810241205	0.9193500738552437
5	24h	73	9	0.9221643518518519	0.926314195965636
5	24h	73	10	0.9271623672230652	0.932107447939895
5	24h	74	1	0.8480810234541578	0.8637763563136698
5	24h	74	2	0.8914344332364507	0.8968140751307656
5	24h	74	3	0.9120080220606668	0.9142992987043861
5	24h	74	4	0.9238658777120315	0.9257186225215824
5	24h	74	5	0.9319048778508238	0.9335118953836458
5	24h	74	6	0.9377153093564834	0.9393083030547705
5	24h	74	7	0.9420281184564763	0.9436553586101655
5	24h	74	8	0.9454545454545454	0.9467332501040366
5	24h	74	9	0.9481853026072966	0.949220573135443
5	24h	74	10	0.9500556840572261	0.9509625555320499
5	24h	75	1	0.7634484378670425	0.79072708113804
5	24h	75	2	0.8378985181859003	0.8494457696085309
5	24h	75	3	0.8771469204682201	0.8828412314805085
5	24h	75	4	0.9000086125226079	0.9033447900075446
5	24h	75	5	0.9146263572493081	0.9176880222841226
5	24h	75	6	0.9244782241524913	0.9279295363923109
5	24h	75	7	0.9315643190518643	0.9354939233406045
5	24h	75	8	0.936998003621338	0.9413607259661891
5	24h	75	9	0.941132358455193	0.9463317747341417
5	24h	75	10	0.9442553513349974	0.9502384797386112
5	24h	77	1	0.8006371117600213	0.8343671031472548
5	24h	77	2	0.8631365251226527	0.8786895379384948
5	24h	77	3	0.8945418621881946	0.9038528288788615
5	24h	77	4	0.912803638827059	0.9189537668078835
5	24h	77	5	0.9246016015222389	0.929633300297324
5	24h	77	6	0.9327973199329983	0.9378853767767897
5	24h	77	7	0.9387139792427669	0.9440117394739813
5	24h	77	8	0.9434251545970256	0.9486501322421278
5	24h	77	9	0.947474193843062	0.9522574877067501
5	24h	77	10	0.9505449141347424	0.9551126235618215
5	24h	78	1	0.8639910813823858	0.886188361766768
5	24h	78	2	0.9082503556187767	0.9173527549081697
5	24h	78	3	0.928654970760234	0.932777115613826
5	24h	78	4	0.9400959281559342	0.9431699190861494
5	24h	78	5	0.9468129659100427	0.9504981812430808
5	24h	78	6	0.9522728884476278	0.9557056043214045
5	24h	78	7	0.9565110565110565	0.9597975160397905
5	24h	78	8	0.9597791371190386	0.9628857381150959
5	24h	78	9	0.9625187406296851	0.9652336448598131
5	24h	78	10	0.9646524227727531	0.9669334010754054
5	24h	81	1	0.6656994818652849	0.6295342850456354
5	24h	81	2	0.7277333333333333	0.6931560658709774
5	24h	81	3	0.7723473301209558	0.7429834254143647
5	24h	81	4	0.8033387939776894	0.7787595287595288
5	24h	81	5	0.8259072710835593	0.8036425725668753
5	24h	81	6	0.8420066152149945	0.8219623915139826
5	24h	81	7	0.8538720538720539	0.8346489623085368
5	24h	81	8	0.8630411601620814	0.8437283597248512
5	24h	81	9	0.8705476828801225	0.85116759661087
5	24h	81	10	0.8763263176204558	0.8573139691570595
5	24h	82	1	0.7138711549622752	0.771505376344086
5	24h	82	2	0.8034470113678035	0.8277744087325651
5	24h	82	3	0.8535132989281461	0.864163509013664
5	24h	82	4	0.8822437616003299	0.8875368731563422
5	24h	82	5	0.9006566762081158	0.9025664668818196
5	24h	82	6	0.9135802469135802	0.913868036349269
5	24h	82	7	0.9230110159118727	0.9226519337016574
5	24h	82	8	0.930157535351363	0.9290968532897426
5	24h	82	9	0.9360375911008822	0.9345082381017945
5	24h	82	10	0.9404792802145514	0.9388384301308225
5	24h	83	1	0.75981586785811	0.7810791537913002
5	24h	83	2	0.8385758727964051	0.8413026211278792
5	24h	83	3	0.8774892866145702	0.8721965112139551
5	24h	83	4	0.8998912936060876	0.8921365264944371
5	24h	83	5	0.9152322182526794	0.9056279759581609
5	24h	83	6	0.9255209407881163	0.9160396830681137
5	24h	83	7	0.9325306949576827	0.923326948749202
5	24h	83	8	0.9377497371188223	0.9286155112116848
5	24h	83	9	0.9418566392479436	0.9329026303645593
5	24h	83	10	0.9449073286855977	0.9363678199389198
5	24h	84	1	0.8034763106251752	0.842672919109027
5	24h	84	2	0.8625642844475971	0.884450784593438
5	24h	84	3	0.8921252738754994	0.9064250804625105
5	24h	84	4	0.9090725806451613	0.9204145668916992
5	24h	84	5	0.9207659293496203	0.9304011980767715
5	24h	84	6	0.9293478260869565	0.9384223235846525
5	24h	84	7	0.9364725718070693	0.9448332167016562
5	24h	84	8	0.9422179813401187	0.95015720839132
5	24h	84	9	0.946885059647794	0.954614709820398
5	24h	84	10	0.950727117194183	0.958150424348844
5	24h	85	1	0.6810622983370563	0.7478876007074081
5	24h	85	2	0.7751913763474457	0.809912997627208
5	24h	85	3	0.8345729096236195	0.851119104716227
5	24h	85	4	0.8685392269085146	0.8766066838046273
5	24h	85	5	0.8903803131991052	0.893542757417103
5	24h	85	6	0.9053583430072707	0.9061059907834101
5	24h	85	7	0.9158274143962685	0.9154013015184381
5	24h	85	8	0.9239990634511824	0.9228422752556971
5	24h	85	9	0.930542739703045	0.928643540766466
5	24h	85	10	0.9355561462803327	0.9330788150214749
5	24h	86	1	0.7857762359063313	0.834108527131783
5	24h	86	2	0.861075892048542	0.8824154149597937
5	24h	86	3	0.8968233132055657	0.9084854747961878
5	24h	86	4	0.917068170169144	0.924110017477693
5	24h	86	5	0.9303961805846386	0.9348940402417566
5	24h	86	6	0.9397215744470355	0.9427001569858713
5	24h	86	7	0.9468540012217471	0.9484983441817975
5	24h	86	8	0.952201731275875	0.9530514054190934
5	24h	86	9	0.9562380038387716	0.9566404295008872
5	24h	86	10	0.9593587521663778	0.9595604940311454
5	24h	87	1	0.7988304093567251	0.8503213957759412
5	24h	87	2	0.8610703812316716	0.8866428238221117
5	24h	87	3	0.8905670376258612	0.905978898007034
5	24h	87	4	0.9079627714581179	0.9190659289130638
5	24h	87	5	0.917980003389256	0.9270426495860021
5	24h	87	6	0.9259551286646118	0.932771422837648
5	24h	87	7	0.9312484487465872	0.9374488483573016
5	24h	87	8	0.9351345438634872	0.9410726338196356
5	24h	87	9	0.9380591542410168	0.9434561329784751
5	24h	87	10	0.9408333701559808	0.9455733254146693
5	24h	89	1	0.7972794256565275	0.7697918901523279
5	24h	89	2	0.8463949843260188	0.8326015367727772
5	24h	89	3	0.8723623745662572	0.8623188405797102
5	24h	89	4	0.8878903617164682	0.8790143084260731
5	24h	89	5	0.8989142643204793	0.8898811478100992
5	24h	89	6	0.9062299293513166	0.8976351540224744
5	24h	89	7	0.9112309495896834	0.9034549878345499
5	24h	89	8	0.9145552448136244	0.908323644662619
5	24h	89	9	0.917021036390321	0.9123904397853199
5	24h	89	10	0.918589106365475	0.9158152554233729
5	24h	90	1	0.7757766771724448	0.7778768956289027
5	24h	90	2	0.833308984660336	0.8330404217926186
5	24h	90	3	0.8643519516929049	0.8634437805540467
5	24h	90	4	0.8830792812739504	0.8809298321136462
5	24h	90	5	0.8955391640323147	0.8930351801737644
5	24h	90	6	0.90422417398578	0.9016443176991688
5	24h	90	7	0.9105750233960694	0.9083804192849976
5	24h	90	8	0.9156814940889645	0.9136851938346567
5	24h	90	9	0.9195032388496927	0.9177652228499686
5	24h	90	10	0.9222708730960668	0.9205687203791469
5	24h	93	1	0.8343446601941747	0.8637992831541219
5	24h	93	2	0.881795318243374	0.8974668275030157
5	24h	93	3	0.9049569269877136	0.9151577858251423
5	24h	93	4	0.9188171447557869	0.9266130694702124
5	24h	93	5	0.927604687074212	0.9345299145299145
5	24h	93	6	0.9341326569825532	0.9400861125301029
5	24h	93	7	0.9384984025559105	0.9443737270875764
5	24h	93	8	0.9421148319746643	0.9479560191711305
5	24h	93	9	0.9449363441085555	0.9508528622766614
5	24h	93	10	0.9470245703735265	0.953203214695752
5	24h	94	1	0.7346210995542348	0.8121720881427072
5	24h	94	2	0.8225659690627843	0.8551624548736462
5	24h	94	3	0.8637666058869498	0.8787180331467457
5	24h	94	4	0.8869372097718554	0.8944954128440367
5	24h	94	5	0.901864170156853	0.905776863148611
5	24h	94	6	0.9127553837658752	0.9141959798994975
5	24h	94	7	0.921640903686088	0.9200087661626123
5	24h	94	8	0.9290672790855473	0.9244742338141726
5	24h	94	9	0.9353474320241691	0.9284935212250774
5	24h	94	10	0.9402597402597402	0.9318280847692613
5	24h	95	1	0.7440095846645367	0.7190812720848057
5	24h	95	2	0.8110587002096437	0.794226921977708
5	24h	95	3	0.8481000293054606	0.8355014687368862
5	24h	95	4	0.8706836074518669	0.8610606310920205
5	24h	95	5	0.8853862619186612	0.8778496087104457
5	24h	95	6	0.8957280151102717	0.8898652945597503
5	24h	95	7	0.9034264884568651	0.8987691534790254
5	24h	95	8	0.9089258698940998	0.9054558379242936
5	24h	95	9	0.9136043022485484	0.9109226297136941
5	24h	95	10	0.917343932994996	0.9155244553455489
5	24h	97	1	0.8162749557745766	0.8373641002884402
5	24h	97	2	0.8760172331258975	0.8831245394252026
5	24h	97	3	0.9058046576294752	0.9075055187637969
5	24h	97	4	0.9220873346620765	0.9225215706990667
5	24h	97	5	0.9325909428359317	0.9325243073324073
5	24h	97	6	0.9396530047774705	0.9398763813448211
5	24h	97	7	0.9452502999236558	0.9452882573901682
5	24h	97	8	0.9489712330747362	0.9495972604061158
5	24h	97	9	0.9521340936581995	0.9527766956672293
5	24h	97	10	0.9546131535627499	0.9557570761198131
5	24h	99	1	0.805614632071459	0.802991452991453
5	24h	99	2	0.8676288659793815	0.8653685674547983
5	24h	99	3	0.8991197004958009	0.8969146630894644
5	24h	99	4	0.9172932330827067	0.9154929577464789
5	24h	99	5	0.9289118347895154	0.9279804692798047
5	24h	99	6	0.9372810487060684	0.9372505927939391
5	24h	99	7	0.9430573374124149	0.9441532258064517
5	24h	99	8	0.9480422677248214	0.9494264161049859
5	24h	99	9	0.9518319646241314	0.953491166927052
5	24h	99	10	0.9550501239624879	0.956733389036219
5	sham	76	1	0.7551659361302442	0.817906271858242
5	sham	76	2	0.8381870781099325	0.8658244042859428
5	sham	76	3	0.8764697745192973	0.8934624697336562
5	sham	76	4	0.8988715744223535	0.9114391143911439
5	sham	76	5	0.9142305328768325	0.9237987380682737
5	sham	76	6	0.9248443522087163	0.9330378782632782
5	sham	76	7	0.9329659061779031	0.9400882655220362
5	sham	76	8	0.9395905014383213	0.9458445040214477
5	sham	76	9	0.9445535579392658	0.9504092441020703
5	sham	76	10	0.9487179487179487	0.9541941399938867
5	sham	80	1	0.7206835592221568	0.7949050086355786
5	sham	80	2	0.8022160664819945	0.8401693183476865
5	sham	80	3	0.8513567174056916	0.8710069636343539
5	sham	80	4	0.8799178222907037	0.890505767524401
5	sham	80	5	0.8983419862669569	0.9038745933155871
5	sham	80	6	0.9113227513227513	0.9138586268051685
5	sham	80	7	0.9204185933317108	0.9216717409355106
5	sham	80	8	0.927071646097131	0.927445104877929
5	sham	80	9	0.9326286720944627	0.9320208351725965
5	sham	80	10	0.9372719076037954	0.9360423178648714
5	sham	91	1	0.7275280898876404	0.8150958466453674
5	sham	91	2	0.8174878556557946	0.8612109482996959
5	sham	91	3	0.8595702148925537	0.887156253292593
5	sham	91	4	0.8836575875486381	0.9034506204317525
5	sham	91	5	0.9000715478177915	0.9146350131494776
5	sham	91	6	0.9112275047005104	0.9227952395483674
5	sham	91	7	0.9195842768391105	0.9287356321839081
5	sham	91	8	0.926136073199407	0.9333396728794219
5	sham	91	9	0.9315919262033062	0.9371736711461097
5	sham	91	10	0.9361122575319851	0.9403019925280199
6	D28	12	1	0.8235294117647058	0.7599640395564878
6	D28	12	2	0.8636434470936575	0.8291115311909263
6	D28	12	3	0.8885478158205431	0.8658151352836149
6	D28	12	4	0.905267146646457	0.8888172043010752
6	D28	12	5	0.9165680006314626	0.9040564373897707
6	D28	12	6	0.924614968927317	0.9147587441270788
6	D28	12	7	0.9308391360793108	0.9232655695385609
6	D28	12	8	0.9355868348071791	0.9298783952721901
6	D28	12	9	0.9394081728511038	0.934862012987013
6	D28	12	10	0.9423289888406168	0.93863906951186
6	D28	123	1	0.8460185882943984	0.7843523997370151
6	D28	123	2	0.8876598686484618	0.852275088302514
6	D28	123	3	0.9103810775295663	0.8857272589677615
6	D28	123	4	0.9239877365472037	0.9054856328663026
6	D28	123	5	0.9331921277910158	0.9185921809495954
6	D28	123	6	0.9396460444713357	0.9276342932585196
6	D28	123	7	0.944550921948318	0.934104376383237
6	D28	123	8	0.9483678133974096	0.9387062299616521
6	D28	123	9	0.9511784511784511	0.9420281721757674
6	D28	123	10	0.9532077271643214	0.9446442137249936
6	D28	126	1	0.8888283378746594	0.8664634146341463
6	D28	126	2	0.9196200219218122	0.9041584158415842
6	D28	126	3	0.9350471762614522	0.9226051401869159
6	D28	126	4	0.9437540876389797	0.9342863730689417
6	D28	126	5	0.949434644957033	0.9408188467749596
6	D28	126	6	0.953387868498225	0.9451381616047692
6	D28	126	7	0.9563814772498151	0.9487501745566261
6	D28	126	8	0.9587916988761372	0.9510033238951127
6	D28	126	9	0.9603538313972078	0.9529625350717941
6	D28	126	10	0.9612620000964832	0.9544505221282944
6	D28	127	1	0.7693650447305258	0.6
6	D28	127	2	0.8154571732846493	0.7218181818181818
6	D28	127	3	0.8515505247022757	0.7977689243027889
6	D28	127	4	0.8749279538904899	0.8401077375122429
6	D28	127	5	0.891459074733096	0.8667195557318524
6	D28	127	6	0.903306822938468	0.8847305389221557
6	D28	127	7	0.9121000367782273	0.8979971387696709
6	D28	127	8	0.919016393442623	0.9078369905956113
6	D28	127	9	0.9246909323745259	0.9150822414273766
6	D28	127	10	0.9293300470535514	0.920822880080281
6	D28	129	1	0.8193440800444691	0.8142247510668563
6	D28	129	2	0.8740114033474342	0.8709798055347794
6	D28	129	3	0.9012852064533771	0.898478561549101
6	D28	129	4	0.9180008654262224	0.9150583360593174
6	D28	129	5	0.929595015576324	0.9264232008592911
6	D28	129	6	0.9381823657857089	0.9351473922902495
6	D28	129	7	0.9442529109477655	0.9408538973756365
6	D28	129	8	0.9485374091247353	0.9447796356949951
6	D28	129	9	0.9515396006740541	0.9474278094065753
6	D28	129	10	0.9538333947659418	0.9489233618893262
6	D28	130	1	0.8381353947060202	0.7697551905794856
6	D28	130	2	0.8806331771926991	0.8409714061887975
6	D28	130	3	0.9042985589358296	0.878062678062678
6	D28	130	4	0.9187468920934858	0.8995193919749637
6	D28	130	5	0.9281906031322892	0.9137139709932073
6	D28	130	6	0.9352044103959333	0.9236991522128024
6	D28	130	7	0.9403649589264439	0.9311948244490869
6	D28	130	8	0.9442462087421944	0.9365013365013365
6	D28	130	9	0.9473420260782347	0.9406644729858826
6	D28	130	10	0.9498382614242107	0.9438956555097343
6	D28	132	1	0.8466124661246612	0.8316371038092468
6	D28	132	2	0.8891284815813117	0.8789784638841243
6	D28	132	3	0.911128903122498	0.9018058690744921
6	D28	132	4	0.9234505332066307	0.9164534430971187
6	D28	132	5	0.9312657897029358	0.9264369916841817
6	D28	132	6	0.9371115714708493	0.9340234857849197
6	D28	132	7	0.941607246097514	0.9398169794936878
6	D28	132	8	0.9445988091862773	0.9441767540251499
6	D28	132	9	0.9470746435276806	0.9474346208270007
6	D28	132	10	0.9490980860145959	0.9498817966903074
6	D28	134	1	0.8716600963644328	0.8225806451612904
6	D28	134	2	0.907071010358805	0.880930739865479
6	D28	134	3	0.9259806708357021	0.9090429738992881
6	D28	134	4	0.93735203059552	0.9243593701759802
6	D28	134	5	0.9446042076585439	0.9346547959012262
6	D28	134	6	0.9496254197881684	0.9413929784824462
6	D28	134	7	0.9535328532853286	0.9461092462618248
6	D28	134	8	0.9560713218448053	0.9494722177570595
6	D28	134	9	0.9578270192994996	0.9519079230144706
6	D28	134	10	0.9590794911271372	0.9536817613856694
6	D28	138	1	0.7642937853107344	0.6985422740524782
6	D28	138	2	0.8225730811317805	0.7941986414540114
6	D28	138	3	0.8588709677419355	0.8439259855189059
6	D28	138	4	0.8813494710759554	0.8726544381193337
6	D28	138	5	0.8966613672496025	0.8915286568975982
6	D28	138	6	0.9076545900299646	0.9040511727078892
6	D28	138	7	0.9157988693841119	0.9137392413133567
6	D28	138	8	0.9222321947098886	0.9212523185880501
6	D28	138	9	0.9273451579246894	0.9270864718288642
6	D28	138	10	0.9313371192565824	0.9317913832199547
6	D28	139	1	0.8272108843537415	0.7893108298171589
6	D28	139	2	0.8737714987714987	0.8528776978417266
6	D28	139	3	0.8989957289622532	0.8841246876233065
6	D28	139	4	0.9145858288030959	0.9021951973616408
6	D28	139	5	0.9247147124147966	0.9149169407201282
6	D28	139	6	0.932007067600288	0.9234929898227884
6	D28	139	7	0.9374535899925744	0.9298461538461539
6	D28	139	8	0.9419211099296166	0.9347990902198635
6	D28	139	9	0.9450529473253647	0.9387380423229298
6	D28	139	10	0.9476461373567483	0.9415457041977247
6	D28	141	1	0.6988716502115656	0.7718446601941747
6	D28	141	2	0.7985912392692054	0.8345615327929256
6	D28	141	3	0.8488206427101472	0.8718162839248434
6	D28	141	4	0.8781088401871461	0.8946078431372549
6	D28	141	5	0.897508038585209	0.9096296296296297
6	D28	141	6	0.9113217126417329	0.9211067193675889
6	D28	141	7	0.9215729189465237	0.9292206003855688
6	D28	141	8	0.9291389031266017	0.9355094086840022
6	D28	141	9	0.9348855789533755	0.9404891897794279
6	D28	141	10	0.9401603948180136	0.9442603491765171
6	D28	148	1	0.7815682281059063	0.7329708986248801
6	D28	148	2	0.8341986846659744	0.8138492871690428
6	D28	148	3	0.8639811666230709	0.8567195140020744
6	D28	148	4	0.8824759514847345	0.8818697211616336
6	D28	148	5	0.8955767562879445	0.8993580060422961
6	D28	148	6	0.9046244913059563	0.9114165408755065
6	D28	148	7	0.9114804793196754	0.9200027372887155
6	D28	148	8	0.9173266480542419	0.92611725132148
6	D28	148	9	0.9222834967320261	0.9314349943799176
6	D28	148	10	0.9259396408072579	0.9357125632987702
6	D28	149	1	0.7893258426966292	0.7346824058459809
6	D28	149	2	0.8501033222063265	0.8143604546274581
6	D28	149	3	0.8816532500300372	0.8534322820037106
6	D28	149	4	0.9009061114324273	0.8772370486656201
6	D28	149	5	0.9136378256674171	0.8935912938331319
6	D28	149	6	0.9223775742131001	0.905513545260994
6	D28	149	7	0.9288637457871931	0.9147444883394928
6	D28	149	8	0.9338816492202521	0.9219259759253009
6	D28	149	9	0.9377848131625653	0.9276981132075471
6	D28	149	10	0.9413659513341749	0.9321139321139321
6	D28	150	1	0.8081275720164609	0.7720815318097591
6	D28	150	2	0.8528288788615064	0.8339968152866242
6	D28	150	3	0.8798955613577023	0.8679738562091504
6	D28	150	4	0.8974198918019143	0.8879800045444217
6	D28	150	5	0.9092629225079556	0.9020408163265307
6	D28	150	6	0.9176350215595995	0.9113350519490665
6	D28	150	7	0.9239068350574348	0.91816098152892
6	D28	150	8	0.9290040376850606	0.9234143449911085
6	D28	150	9	0.9331191002209279	0.927642018406855
6	D28	150	10	0.9362727272727273	0.9311052757221294
6	D28	151	1	0.7781504551988501	0.6519661889011393
6	D28	151	2	0.8283983849259757	0.7682355565469552
6	D28	151	3	0.8562540505508749	0.8241286009867897
6	D28	151	4	0.87565747948664	0.8559081368070132
6	D28	151	5	0.8906553612435966	0.8770376333266251
6	D28	151	6	0.901930971567584	0.8914702391046295
6	D28	151	7	0.9107023857123817	0.9020267798346382
6	D28	151	8	0.9176247481332227	0.9100025713551041
6	D28	151	9	0.9232901540593849	0.9160698940131767
6	D28	151	10	0.9282361480764578	0.9206054031716514
6	D28	157	1	0.7451558550968829	0.5766574585635359
6	D28	157	2	0.7988243938280676	0.7067985687223742
6	D28	157	3	0.8367068455765294	0.7829964328180737
6	D28	157	4	0.861188228761799	0.8265049210345616
6	D28	157	5	0.878124756638891	0.8546247332776695
6	D28	157	6	0.8905295657426673	0.8747567525492332
6	D28	157	7	0.9002355712603063	0.8890972408250737
6	D28	157	8	0.9078802495674514	0.9002113172106129
6	D28	157	9	0.9138215989044718	0.9091763232070154
6	D28	157	10	0.9187564410855377	0.9165531814980042
6	D28	159	1	0.7927189988623435	0.7876520112254444
6	D28	159	2	0.8525185297231886	0.852
6	D28	159	3	0.8828116171318793	0.8839336763865066
6	D28	159	4	0.900990099009901	0.9024456768797163
6	D28	159	5	0.9131765584173199	0.9145183175033921
6	D28	159	6	0.9223709369024856	0.9230769230769231
6	D28	159	7	0.9294366040671186	0.9294857399505951
6	D28	159	8	0.9348692955250333	0.934281876523556
6	D28	159	9	0.938858455557519	0.9381922115041086
6	D28	159	10	0.9421282390163803	0.9409715188591338
6	D28	160	1	0.8283514492753623	0.74368
6	D28	160	2	0.8708359522313011	0.8257500496721637
6	D28	160	3	0.8959634790965881	0.8658641444539983
6	D28	160	4	0.9111736724589846	0.888814317673378
6	D28	160	5	0.9210504919099114	0.9043956043956044
6	D28	160	6	0.9280826700181539	0.9152988541344069
6	D28	160	7	0.9334474118437939	0.9233036372161565
6	D28	160	8	0.9377070547982403	0.929127358490566
6	D28	160	9	0.9412281987395574	0.9337333543870731
6	D28	160	10	0.9439957397710127	0.9372623574144486
6	D28	162	1	0.7587184576127021	0.8075011296882061
6	D28	162	2	0.8342322905429701	0.8585501000461752
6	D28	162	3	0.8708071278825996	0.8854784327403791
6	D28	162	4	0.8922254216371863	0.9018547860937646
6	D28	162	5	0.906403108633215	0.9125806200948015
6	D28	162	6	0.9163745618427641	0.9201996672212979
6	D28	162	7	0.9237918215613383	0.9250814332247557
6	D28	162	8	0.9294175446257984	0.9284386617100372
6	D28	162	9	0.9336324181986638	0.9313657246275929
6	D28	162	10	0.9371035940803383	0.9341706001348618
6	D28	17	1	0.8592057761732852	0.831060395212914
6	D28	17	2	0.8955655526992288	0.8766876687668766
6	D28	17	3	0.9148961709278598	0.9018104929298268
6	D28	17	4	0.9271687321258342	0.9162162162162162
6	D28	17	5	0.9346456692913386	0.9254647791233157
6	D28	17	6	0.9394142035575765	0.9318361764917584
6	D28	17	7	0.9433480380775482	0.9361992917935019
6	D28	17	8	0.9463864684777037	0.9400458665501802
6	D28	17	9	0.9487544157452861	0.9426193604905826
6	D28	17	10	0.9508155895903374	0.9446834665027658
6	D28	18	1	0.8275241736001799	0.7619883040935672
6	D28	18	2	0.8687490383135867	0.8302650957290133
6	D28	18	3	0.8906486549435193	0.8632478632478633
6	D28	18	4	0.9053122087604846	0.8840549542048293
6	D28	18	5	0.9159312587087785	0.8988973706530958
6	D28	18	6	0.9248547279450607	0.910233521388274
6	D28	18	7	0.931654883025809	0.9187823514912496
6	D28	18	8	0.9370679137860919	0.9258076735754099
6	D28	18	9	0.9412032609190691	0.9313021260184159
6	D28	18	10	0.9441419141914191	0.9353843479772302
6	D28	20	1	0.8177002181364911	0.8449367088607594
6	D28	20	2	0.8712634515743324	0.8818051575931232
6	D28	20	3	0.8976193953556302	0.9005405405405406
6	D28	20	4	0.9137137597791072	0.9126760563380282
6	D28	20	5	0.9241706161137441	0.9216747879444144
6	D28	20	6	0.931830985915493	0.9279209754591758
6	D28	20	7	0.9374214275736835	0.9327499158532481
6	D28	20	8	0.941821767533588	0.9369261953022535
6	D28	20	9	0.9455186470555831	0.9404221212930804
6	D28	20	10	0.9488085169892045	0.9432428509217593
6	D28	21	1	0.8283093053735255	0.75840768702814
6	D28	21	2	0.8752468138574763	0.8308026030368764
6	D28	21	3	0.9006405887965109	0.8679602460955986
6	D28	21	4	0.9166210145721486	0.890453254291713
6	D28	21	5	0.9280424247965622	0.905503844597329
6	D28	21	6	0.936153544849197	0.9166737885650799
6	D28	21	7	0.9420379114487101	0.9255429162357808
6	D28	21	8	0.9463331714424478	0.9325105553751218
6	D28	21	9	0.9493539769939486	0.9380284953086991
6	D28	21	10	0.951547513101948	0.9422946367956552
6	D28	22	1	0.8130818811172117	0.7247674819152601
6	D28	22	2	0.8608221892025756	0.8158676283411116
6	D28	22	3	0.8886088709677419	0.8598842522083461
6	D28	22	4	0.9066124109867751	0.8839634941329857
6	D28	22	5	0.9183708248125426	0.8998450213095699
6	D28	22	6	0.9265685628523318	0.9106529209621993
6	D28	22	7	0.9324956727995384	0.9181998301726578
6	D28	22	8	0.9369194825916006	0.9238534396809571
6	D28	22	9	0.9401271273323765	0.9286310285364633
6	D28	22	10	0.9425737040659494	0.9321948769462581
6	D28	24	1	0.8270348837209303	0.7466204506065858
6	D28	24	2	0.8727517229786519	0.8314028314028314
6	D28	24	3	0.8982833717653087	0.8713360074051218
6	D28	24	4	0.9133436373003606	0.8937238493723849
6	D28	24	5	0.9241852487135506	0.9090203685741998
6	D28	24	6	0.9313323572474378	0.9194020149496263
6	D28	24	7	0.9365847446835605	0.9273462557523358
6	D28	24	8	0.9399853760053997	0.9328863151478208
6	D28	24	9	0.9430599607310074	0.9367116019706567
6	D28	24	10	0.9455937300647043	0.9401967468588682
6	D28	35	1	0.8705765899529819	0.8447552447552448
6	D28	35	2	0.903032322559147	0.8875159004179538
6	D28	35	3	0.9189054104710733	0.9067773908384678
6	D28	35	4	0.9284578696343402	0.918319966230477
6	D28	35	5	0.9347129834934713	0.9266476140989002
6	D28	35	6	0.9392542940930038	0.9325332943070394
6	D28	35	7	0.9426388552025224	0.9369266780540267
6	D28	35	8	0.945384450631827	0.9406982571412662
6	D28	35	9	0.947479394287905	0.9433286935772519
6	D28	35	10	0.9490702613670842	0.9454447487764357
6	D28	38	1	0.8865131578947368	0.8622563119207415
6	D28	38	2	0.9178815279571877	0.9004311229726956
6	D28	38	3	0.9342742493427425	0.9195367724469845
6	D28	38	4	0.9435457246616045	0.9321394910461829
6	D28	38	5	0.9488785980205212	0.9411764705882353
6	D28	38	6	0.9534077782056218	0.9467369274422376
6	D28	38	7	0.9567711807871915	0.9499510694813365
6	D28	38	8	0.9593323930418429	0.9526031434184676
6	D28	38	9	0.9612215983628063	0.9545479407099491
6	D28	38	10	0.9623347704552991	0.9563674012720011
6	D28	39	1	0.826195219123506	0.7758457160923175
6	D28	39	2	0.8704999146903258	0.8437751004016064
6	D28	39	3	0.8928848641655887	0.8764275256222548
6	D28	39	4	0.9067137075853481	0.8951659203123206
6	D28	39	5	0.9162706299144561	0.9076184198135417
6	D28	39	6	0.923736962793106	0.9163346613545816
6	D28	39	7	0.9292081126469448	0.923352880303553
6	D28	39	8	0.9334478808705613	0.9288057344186612
6	D28	39	9	0.9368350722105155	0.9329139324258365
6	D28	39	10	0.9395973154362416	0.9362848327538077
6	D28	40	1	0.8615461098682575	0.8366089762393664
6	D28	40	2	0.8977942414547904	0.8870845921450151
6	D28	40	3	0.916212447712004	0.9113115891741846
6	D28	40	4	0.9277474195506983	0.925010931351115
6	D28	40	5	0.9349361129791527	0.9337170608867704
6	D28	40	6	0.9401206203331419	0.9398215239112195
6	D28	40	7	0.9441141498216409	0.944047619047619
6	D28	40	8	0.9467442504848989	0.9469202053196454
6	D28	40	9	0.9488020677999801	0.9492674279159498
6	D28	40	10	0.9505227108868061	0.9509401951081577
6	D28	42	1	0.6994231151780386	0.4676511954992968
6	D28	42	2	0.7524151255865305	0.6109310866277814
6	D28	42	3	0.7924528301886793	0.6980872226472838
6	D28	42	4	0.8247224407727948	0.7619381202568594
6	D28	42	5	0.8473045023696683	0.8022992838296268
6	D28	42	6	0.8637792749438563	0.8294799968436835
6	D28	42	7	0.8760180995475113	0.8486574450772986
6	D28	42	8	0.8858456718378898	0.8629827688651218
6	D28	42	9	0.8937899543378995	0.8743723904656202
6	D28	42	10	0.9005039356961393	0.8836545324768023
6	D28	43	1	0.8476890756302521	0.815028901734104
6	D28	43	2	0.8868194842406877	0.8723708392893609
6	D28	43	3	0.9060175794455714	0.8988830975428146
6	D28	43	4	0.918054054054054	0.9146924962072587
6	D28	43	5	0.9272759920991201	0.9255186920355675
6	D28	43	6	0.934374760701432	0.9345084087968952
6	D28	43	7	0.9398746833755499	0.9411188811188811
6	D28	43	8	0.9443658651579444	0.9460723959615858
6	D28	43	9	0.9481074803357441	0.9502088371070565
6	D28	43	10	0.9512707815784445	0.9533442411621795
6	D28	44	1	0.7646062658763759	0.5895576504713561
6	D28	44	2	0.8202313853455948	0.731940818102698
6	D28	44	3	0.8559642488827776	0.80526638089406
6	D28	44	4	0.8790082028337062	0.8456375838926175
6	D28	44	5	0.8950796515734128	0.8700467869760337
6	D28	44	6	0.9065926627859754	0.8869816315071789
6	D28	44	7	0.915155478922647	0.8990876416920099
6	D28	44	8	0.9218220338983051	0.9081422157505157
6	D28	44	9	0.9271738092965544	0.9152395872724326
6	D28	44	10	0.9314580891609151	0.9207708779443254
6	D28	47	1	0.7481450948062655	0.5819420783645656
6	D28	47	2	0.8067903898719608	0.7199012142416135
6	D28	47	3	0.8450016642627316	0.7938488321485565
6	D28	47	4	0.8707875292845558	0.8364688856729378
6	D28	47	5	0.8885359951603146	0.863284763446663
6	D28	47	6	0.9013388795008449	0.8825344269696742
6	D28	47	7	0.9107254623044096	0.895950397209843
6	D28	47	8	0.918170331058883	0.9062429314634698
6	D28	47	9	0.9240558105712857	0.9140530759951749
6	D28	47	10	0.92890447699608	0.9202875616041959
6	D28	48	1	0.8247232472324724	0.7329526368827679
6	D28	48	2	0.8696765930195325	0.8230912476722533
6	D28	48	3	0.8939190015906032	0.8673167848699763
6	D28	48	4	0.9105787242433205	0.8916323731138546
6	D28	48	5	0.9221270991109648	0.9077895519613312
6	D28	48	6	0.929815898991324	0.9186064677394157
6	D28	48	7	0.9356927060854553	0.9263370332996973
6	D28	48	8	0.9404748878433089	0.9323645814873885
6	D28	48	9	0.9443215882844366	0.9369606398652915
6	D28	48	10	0.9474623137989474	0.9404344114578393
6	D28	54	1	0.7242360979312963	0.4196951934349355
6	D28	54	2	0.781444414390046	0.6225345726592609
6	D28	54	3	0.8227311280746396	0.7306549945286853
6	D28	54	4	0.8501001654908109	0.7897862232779097
6	D28	54	5	0.8692824946427252	0.8264194226725291
6	D28	54	6	0.8835063437139562	0.8507748841667998
6	D28	54	7	0.8943411159477641	0.8683434994174491
6	D28	54	8	0.9030692218233302	0.8812807291042092
6	D28	54	9	0.9097641250685683	0.8914931017951313
6	D28	54	10	0.9154224705980483	0.8994298308657946
6	D28	61	1	0.7206288506479711	0.46827670896438806
6	D28	61	2	0.7676888556469709	0.6338876837792239
6	D28	61	3	0.8050461394696882	0.7344707636243167
6	D28	61	4	0.8305133352451964	0.7918908772368916
6	D28	61	5	0.8495489690721649	0.8270541082164329
6	D28	61	6	0.8649923685305952	0.8505632040050063
6	D28	61	7	0.8773487382183034	0.8678140398486038
6	D28	61	8	0.8874472915990917	0.8806091243836984
6	D28	61	9	0.8957168554621031	0.8904162740424588
6	D28	61	10	0.9023937814680681	0.8981606101390758
6	D28	65	1	0.7665562913907285	0.5739257101238164
6	D28	65	2	0.8255933952528379	0.7341500107457555
6	D28	65	3	0.8590696079551948	0.8050371719010773
6	D28	65	4	0.8804398471717454	0.8439144159943879
6	D28	65	5	0.8952949493362659	0.8688555703169482
6	D28	65	6	0.9059979667909184	0.8863726975520293
6	D28	65	7	0.9139522420055975	0.8985646590206716
6	D28	65	8	0.9202929314370621	0.9081374321880651
6	D28	65	9	0.9252032520325203	0.9154634748537384
6	D28	65	10	0.9292147052425495	0.9209788180675114
6	D28	68	1	0.8156234837457544	0.743431722348362
6	D28	68	2	0.8623454727697962	0.8190709046454768
6	D28	68	3	0.8882113821138211	0.8581979320531757
6	D28	68	4	0.9044599018003273	0.8808230262397411
6	D28	68	5	0.9161753396564983	0.896845694799659
6	D28	68	6	0.9245200058625238	0.9078377945183523
6	D28	68	7	0.9307273309836591	0.9161639276055752
6	D28	68	8	0.9354802002730996	0.9225416590368064
6	D28	68	9	0.9391553328561203	0.9277272479712434
6	D28	68	10	0.9417444181404633	0.9314853042367051
6	D28	7	1	0.8496319663512093	0.8305882352941176
6	D28	7	2	0.8892010535557506	0.8767175572519084
6	D28	7	3	0.9111898202807294	0.9006585400028023
6	D28	7	4	0.9240717563621194	0.9157952669235003
6	D28	7	5	0.9327346515844919	0.9263005780346821
6	D28	7	6	0.9390127271389686	0.9335982272484145
6	D28	7	7	0.9434952326102259	0.9388969713000925
6	D28	7	8	0.9468861360936704	0.9426491994177584
6	D28	7	9	0.9494581180998684	0.9450858034321373
6	D28	7	10	0.9512988500481055	0.9465921367842548
6	D28	70	1	0.7745586238116795	0.6741424802110818
6	D28	70	2	0.829375688001258	0.781510893911627
6	D28	70	3	0.8621891145019824	0.8364220049613308
6	D28	70	4	0.883680387409201	0.8674971687429218
6	D28	70	5	0.8985342942748401	0.8870609981515711
6	D28	70	6	0.9086361425693045	0.9006157923454673
6	D28	70	7	0.9163627522489667	0.9104246584561545
6	D28	70	8	0.921897770820964	0.9179726772724585
6	D28	70	9	0.9263086401785281	0.923855193128524
6	D28	70	10	0.9295464553060326	0.9284628538856166
6	D28	71	1	0.7830874256771636	0.6542800265428003
6	D28	71	2	0.8354740061162079	0.7631471667346107
6	D28	71	3	0.8673457440580729	0.8198342300421696
6	D28	71	4	0.8873132917375686	0.8518685276902296
6	D28	71	5	0.9007669803115363	0.8732497483298252
6	D28	71	6	0.9112996267390566	0.8889231006081133
6	D28	71	7	0.9188290481562853	0.9003978779840849
6	D28	71	8	0.9243910155014236	0.9091649694501018
6	D28	71	9	0.928848886783515	0.915725095884731
6	D28	71	10	0.9324852808457604	0.9207430918595967
6	D28	73	1	0.797483668037745	0.7217305801376598
6	D28	73	2	0.851319746074173	0.8111429741909054
6	D28	73	3	0.8813214739517153	0.8560023654642224
6	D28	73	4	0.8999387380028588	0.8816881918819188
6	D28	73	5	0.9123584021803935	0.8981821606856928
6	D28	73	6	0.9210238459855612	0.9099721891140247
6	D28	73	7	0.9270528325907066	0.9186333699231614
6	D28	73	8	0.9315655853314527	0.9249426813080729
6	D28	73	9	0.934724261913202	0.9292135436292189
6	D28	73	10	0.9374827871109888	0.9321284555215469
6	D28	74	1	0.7939355114243006	0.6778892845581094
6	D28	74	2	0.8421365868174379	0.7825223435948362
6	D28	74	3	0.8723161260849703	0.8365698086463501
6	D28	74	4	0.8910433979686058	0.867990782398771
6	D28	74	5	0.9043935643564357	0.8879764348835133
6	D28	74	6	0.9140199335548173	0.9020432692307693
6	D28	74	7	0.9214215087535625	0.9127169127169127
6	D28	74	8	0.9272200971777111	0.92040027291335
6	D28	74	9	0.931827687160184	0.9264884568651276
6	D28	74	10	0.9354430379746835	0.9313756782636451
6	D28	76	1	0.8633742792679869	0.8388584606514846
6	D28	76	2	0.9016227180527383	0.8867505551443375
6	D28	76	3	0.9203494998100544	0.9093120691985404
6	D28	76	4	0.9312531454453951	0.9230769230769231
6	D28	76	5	0.9379574184963406	0.9317630758572913
6	D28	76	6	0.9431215996608493	0.9379300248865466
6	D28	76	7	0.9471360235496137	0.9433221455259325
6	D28	76	8	0.9506847831970985	0.9475855916136947
6	D28	76	9	0.9535153980244044	0.9509486579353618
6	D28	76	10	0.9560535761183577	0.953545891981832
6	D28	79	1	0.793930494371023	0.7272727272727273
6	D28	79	2	0.8438975050573162	0.8096871846619577
6	D28	79	3	0.8728531145860036	0.8524109629195369
6	D28	79	4	0.8916606535408721	0.8781271517098921
6	D28	79	5	0.9049135186300663	0.8949496849431017
6	D28	79	6	0.9148167268972638	0.9071229606048548
6	D28	79	7	0.9220954958438043	0.9165519140732581
6	D28	79	8	0.9278857142857143	0.9243534613288111
6	D28	79	9	0.9329161965329777	0.9302652190352725
6	D28	79	10	0.9373431254067119	0.9347360218195987
6	D28	8	1	0.8967136150234741	0.8826666666666667
6	D28	8	2	0.9225004929994084	0.9148387096774193
6	D28	8	3	0.9354363207547169	0.9300346675070911
6	D28	8	4	0.943378568086102	0.9397976807303232
6	D28	8	5	0.9483423284502699	0.9459786333400524
6	D28	8	6	0.9513407775694841	0.9503858875413451
6	D28	8	7	0.953125	0.9532983070636311
6	D28	8	8	0.9538594755071746	0.9553879585836635
6	D28	8	9	0.954786060873401	0.9573018396547809
6	D28	8	10	0.9556263058402149	0.9585822991675604
6	D28	80	1	0.8239895697522817	0.7445652173913043
6	D28	80	2	0.8717717717717718	0.8316460442444694
6	D28	80	3	0.8975531671621313	0.8723979453906461
6	D28	80	4	0.9128233453005615	0.8950252951096122
6	D28	80	5	0.9230059226213368	0.9103127423106746
6	D28	80	6	0.930957095709571	0.9205587079877783
6	D28	80	7	0.9365757855822551	0.9277896590766134
6	D28	80	8	0.9407719154177787	0.932890365448505
6	D28	80	9	0.9442163060028607	0.9367401403578136
6	D28	80	10	0.9469274913081724	0.9394912985274431
6	D28	82	1	0.7383888743112044	0.7643953934740882
6	D28	82	2	0.8138143272354249	0.8281853281853282
6	D28	82	3	0.8528301886792453	0.8615495842872636
6	D28	82	4	0.8767800632911392	0.8816936488169365
6	D28	82	5	0.893537663180086	0.8956569891622498
6	D28	82	6	0.9056035073297712	0.906894005504464
6	D28	82	7	0.9145698892901545	0.915463437354448
6	D28	82	8	0.9215706697219039	0.9223974115351035
6	D28	82	9	0.9266298034477952	0.9275349008082292
6	D28	82	10	0.9307279436430728	0.931451110649782
6	D28	83	1	0.769593400117855	0.7811352725218865
6	D28	83	2	0.8370927318295739	0.8446784505453178
6	D28	83	3	0.8730747290359384	0.8798097103679866
6	D28	83	4	0.8951159126716183	0.9008649367930806
6	D28	83	5	0.9099666543164134	0.9149967975112087
6	D28	83	6	0.9208316987053746	0.924691070179529
6	D28	83	7	0.9291295780390025	0.9326403887688985
6	D28	83	8	0.9352948211936372	0.9387803716055264
6	D28	83	9	0.9405486177820471	0.9435750026615565
6	D28	83	10	0.9449258617369536	0.9472064621598231
6	D28	86	1	0.8067022826614861	0.8081189520887421
6	D28	86	2	0.8653661656539815	0.8644147682639435
6	D28	86	3	0.8948870392390011	0.8943356397326141
6	D28	86	4	0.9125389187659213	0.9122807017543859
6	D28	86	5	0.9240733515411627	0.9233390119250426
6	D28	86	6	0.9320672023374726	0.9307768595041322
6	D28	86	7	0.9380162902200913	0.9371323105317799
6	D28	86	8	0.942769545222279	0.9417778459336502
6	D28	86	9	0.9464956481905634	0.9451325809707313
6	D28	86	10	0.9492861885790173	0.9473640411101403
6	D28	87	1	0.8282554728052358	0.7893569844789357
6	D28	87	2	0.8730183161459135	0.8514921419742186
6	D28	87	3	0.8976652340573819	0.8821253546556616
6	D28	87	4	0.9132937244708503	0.899878640776699
6	D28	87	5	0.924393063583815	0.912481352560915
6	D28	87	6	0.9327896882809418	0.922107032782292
6	D28	87	7	0.9390537289494787	0.9295876975237634
6	D28	87	8	0.9437940296994577	0.9355971896955504
6	D28	87	9	0.9478703115066751	0.940601575102002
6	D28	87	10	0.95120246659815	0.9445276078867456
6	D28	88	1	0.8314658129430597	0.7815420560747663
6	D28	88	2	0.8758231420507996	0.8503237742830713
6	D28	88	3	0.8992155930591871	0.8818451578095495
6	D28	88	4	0.9133753100553329	0.900952380952381
6	D28	88	5	0.9233338635279148	0.9136359690999045
6	D28	88	6	0.9304478018238737	0.9226701916721745
6	D28	88	7	0.9354321354321354	0.9296383397953346
6	D28	88	8	0.9397514219507057	0.9350431179303393
6	D28	88	9	0.9432231834727934	0.9387938793879388
6	D28	88	10	0.94588800274419	0.9416756951968219
6	D28	9	1	0.8434892541087231	0.8255295429208472
6	D28	9	2	0.888701232899848	0.8795355587808418
6	D28	9	3	0.9104439959636731	0.9050488817463506
6	D28	9	4	0.9238619309654827	0.9196494562348221
6	D28	9	5	0.9331131296449215	0.9293699627350723
6	D28	9	6	0.939593552908199	0.9364847065710522
6	D28	9	7	0.9446064139941691	0.941704602933738
6	D28	9	8	0.9481973536186854	0.9454363423994661
6	D28	9	9	0.9508118204894871	0.9478804725503822
6	D28	9	10	0.9529248875043268	0.9500380875565713
6	D28	93	1	0.7754491017964071	0.7433124644280023
6	D28	93	2	0.8322373967290507	0.8196661163089342
6	D28	93	3	0.8623620449067614	0.858259229318243
6	D28	93	4	0.8813215769737509	0.8823404706381175
6	D28	93	5	0.8951660361496427	0.8990506053479662
6	D28	93	6	0.9053899082568807	0.9110210099520826
6	D28	93	7	0.9132847079359142	0.9196326061997704
6	D28	93	8	0.9191362785061143	0.9259030391551036
6	D28	93	9	0.9239794912246105	0.9309462915601023
6	D28	93	10	0.9275711354919276	0.9350837483023993
6	D28	95	1	0.81512802443035	0.7539015606242497
6	D28	95	2	0.8503760601696272	0.813682400152876
6	D28	95	3	0.8733009708737864	0.8490068065009029
6	D28	95	4	0.8882175226586103	0.8697638994668697
6	D28	95	5	0.8996590355577204	0.8839739587978239
6	D28	95	6	0.9077521533759377	0.8943396226415095
6	D28	95	7	0.9142614601018676	0.9024884070276272
6	D28	95	8	0.9191484786582088	0.908275346483409
6	D28	95	9	0.9232329084588644	0.9131416837782341
6	D28	95	10	0.9261709678832757	0.9172033544919612
6	D28	96	1	0.8109422492401216	0.8285791904373812
6	D28	96	2	0.8625517649378821	0.8696444849589791
6	D28	96	3	0.8937581086925184	0.8941079522043676
6	D28	96	4	0.9122965641952984	0.9087123287671233
6	D28	96	5	0.923817458113487	0.9190562613430127
6	D28	96	6	0.9321967623367483	0.9269988412514485
6	D28	96	7	0.9379860688442551	0.9329395180237632
6	D28	96	8	0.9425424233402798	0.937348112145101
6	D28	96	9	0.945829567806071	0.9406523468575975
6	D28	96	10	0.9486416434674091	0.9430777346185201
6	D28	97	1	0.7539612676056338	0.558846453624318
6	D28	97	2	0.7839059674502713	0.6459898231160649
6	D28	97	3	0.8236953455571228	0.7454575762627105
6	D28	97	4	0.8502257661638967	0.8003029537995455
6	D28	97	5	0.8681630337898063	0.8341942671933557
6	D28	97	6	0.8819250139899273	0.8576497423333614
6	D28	97	7	0.8925345622119816	0.8742671009771987
6	D28	97	8	0.9008210180623973	0.8866253321523472
6	D28	97	9	0.907629333727869	0.8961257720381808
6	D28	97	10	0.9130064157207591	0.9035707080895703
6	D28	98	1	0.7693650447305258	0.6230294722412612
6	D28	98	2	0.8207504858723277	0.7286559594251902
6	D28	98	3	0.8564249000571102	0.7927981995498875
6	D28	98	4	0.8789303826648225	0.8300404390525707
6	D28	98	5	0.8945908460471568	0.8542290419161677
6	D28	98	6	0.9052965262184652	0.871324394260174
6	D28	98	7	0.9131814248629939	0.8847578635414561
6	D28	98	8	0.9196437711127035	0.8953886071470692
6	D28	98	9	0.9247311827956989	0.9034862385321101
6	D28	98	10	0.9285119146808866	0.9095026894404077
6	D3	12	1	0.7905704062302673	0.6913123844731978
6	D3	12	2	0.8372427687437042	0.7846037163443307
6	D3	12	3	0.8666885031116934	0.8336271186440678
6	D3	12	4	0.8856366663745509	0.8627122196604485
6	D3	12	5	0.8985993580391013	0.881678416716215
6	D3	12	6	0.908421249765903	0.8949167022639898
6	D3	12	7	0.9155574950905521	0.9043627241020621
6	D3	12	8	0.921153380179307	0.9120266065872761
6	D3	12	9	0.9253653217011996	0.917832418238243
6	D3	12	10	0.9286763246675928	0.9225409659799578
6	D3	123	1	0.8007600434310532	0.8022938285090114
6	D3	123	2	0.8587188612099644	0.8605994944023113
6	D3	123	3	0.8884216059929031	0.8906166219839142
6	D3	123	4	0.9057933464607731	0.9080118694362018
6	D3	123	5	0.9168727086708159	0.9190463714959393
6	D3	123	6	0.9255803862009112	0.9277831271757647
6	D3	123	7	0.9322289156626506	0.9343009440626806
6	D3	123	8	0.9373200442967885	0.9392359142954314
6	D3	123	9	0.9410308461652721	0.9430787166100664
6	D3	123	10	0.9442578912021491	0.945989280315177
6	D3	126	1	0.8814306712395884	0.8488576449912126
6	D3	126	2	0.9139446194660918	0.8916933509135431
6	D3	126	3	0.9303022732950287	0.9127906976744186
6	D3	126	4	0.9405297351324338	0.9258127863844643
6	D3	126	5	0.9476836064210263	0.9344350637686366
6	D3	126	6	0.952401280683031	0.9405578417924096
6	D3	126	7	0.9556093623890234	0.9452118167999471
6	D3	126	8	0.9579045837231057	0.9483502390113093
6	D3	126	9	0.9597984986171474	0.9508470158978368
6	D3	126	10	0.9612576700855466	0.9524033930254477
6	D3	127	1	0.8715531463587085	0.8335273573923166
6	D3	127	2	0.9058955104649306	0.8817724818469559
6	D3	127	3	0.9242989529425923	0.9059176438505591
6	D3	127	4	0.9353970390309556	0.9207369323050557
6	D3	127	5	0.942754491017964	0.9302979695877648
6	D3	127	6	0.9482582316449656	0.9374953548866592
6	D3	127	7	0.9521545319465081	0.943013170575008
6	D3	127	8	0.9547632840065301	0.9470471884713196
6	D3	127	9	0.9567682494684621	0.9500478854780987
6	D3	127	10	0.9584689159102586	0.9522164128210957
6	D3	129	1	0.8143071321482116	0.7216681776971895
6	D3	129	2	0.8627106227106227	0.8038621734191594
6	D3	129	3	0.8917268184342032	0.8474252151345445
6	D3	129	4	0.9093499554764025	0.8730057434588385
6	D3	129	5	0.9207384889152517	0.8899687608469281
6	D3	129	6	0.9283809523809524	0.9014537219665425
6	D3	129	7	0.9345099345099345	0.9104299112481904
6	D3	129	8	0.9393267287692838	0.9176236749116607
6	D3	129	9	0.9432457578308449	0.9232206055839559
6	D3	129	10	0.9465384770103383	0.9273065344430671
6	D3	130	1	0.8639630390143738	0.8538042066995586
6	D3	130	2	0.9016365783701704	0.8911470892180503
6	D3	130	3	0.9199250468457214	0.9109799897383274
6	D3	130	4	0.9308400118729593	0.9229985740476675
6	D3	130	5	0.9378475629702323	0.930976430976431
6	D3	130	6	0.9428889817523332	0.9365295169946333
6	D3	130	7	0.9463278549335921	0.9406426751196469
6	D3	130	8	0.9491088683701954	0.9437276969530607
6	D3	130	9	0.9511337923065812	0.9461583808213795
[truncated: 4,551 more rows]
