# Supplementary material for: Automatic Cerebral Hemisphere Segmentation in Rat MRI with Ischemic Lesions via Attention-based Convolutional Neural Networks
Source: Neuroinformatics. 2022 Sep 30;21(1):57–70. doi: 10.1007/s12021-022-09607-1 (PMC9931784; doi:10.1007/s12021-022-09607-1)
Supplement: Supplementary file 1 — Supplementary file1 (RAR 1.26 MB) [file 12021_2022_9607_MOESM1_ESM.zip › brainMidline/unet.csv]

cohort	timepoint	id	dilation_iter	contra_dice	ipsi_dice
1	24h	22	1	0.8664351120934638	0.8297872340425532
1	24h	22	2	0.9009584664536742	0.8770990508639571
1	24h	22	3	0.9187630187469956	0.901835025832888
1	24h	22	4	0.9305306331709818	0.9171688857743517
1	24h	22	5	0.9389280375827461	0.9274826789838337
1	24h	22	6	0.9456641053787047	0.9346674514420247
1	24h	22	7	0.9507042253521126	0.940013633265167
1	24h	22	8	0.95454222095753	0.9443022730693964
1	24h	22	9	0.9574795081967213	0.9479784366576819
1	24h	22	10	0.959627148266822	0.951335528723015
1	24h	25	1	0.7994355976617618	0.7764030048608043
1	24h	25	2	0.8467427803895232	0.8350235680617055
1	24h	25	3	0.8725411481332798	0.8656684943062
1	24h	25	4	0.8887110968877511	0.8833945873705312
1	24h	25	5	0.899674223788312	0.895398645847727
1	24h	25	6	0.9076022061750156	0.903886925795053
1	24h	25	7	0.9132011725542803	0.9103688882048124
1	24h	25	8	0.9173177945525979	0.9152804290519043
1	24h	25	9	0.9204432617071137	0.9191416449086162
1	24h	25	10	0.9225212208777316	0.9224055033656335
1	24h	3	1	0.8225526163351998	0.7932203389830509
1	24h	3	2	0.8607660455486542	0.8463768115942029
1	24h	3	3	0.8815635939323221	0.8736047624109705
1	24h	3	4	0.8952573787088233	0.8909912926992632
1	24h	3	5	0.9045578496299181	0.9025534851621808
1	24h	3	6	0.9112683117027794	0.9107760896345398
1	24h	3	7	0.9166747975412235	0.9168408708509662
1	24h	3	8	0.9206721375537319	0.9215792320173066
1	24h	3	9	0.9237573385518592	0.925531055649786
1	24h	3	10	0.926510964521305	0.9287334455257189
1	24h	32	1	0.7791222683763771	0.6773113571980427
1	24h	32	2	0.8412187267773099	0.7937706465313827
1	24h	32	3	0.8740461610927932	0.8476641841570751
1	24h	32	4	0.8943608451132391	0.8781087969065823
1	24h	32	5	0.9083152935184006	0.8979650535701446
1	24h	32	6	0.918054338299737	0.9119007057678267
1	24h	32	7	0.9256301712526458	0.9222011385199241
1	24h	32	8	0.9314915705031959	0.9300725311511996
1	24h	32	9	0.935921276925461	0.9359950093574547
1	24h	32	10	0.9397956658535723	0.9407783417935702
1	24h	35	1	0.7888605751729159	0.694672131147541
1	24h	35	2	0.8439450686641697	0.7934851359898798
1	24h	35	3	0.8759262777883337	0.8433048433048433
1	24h	35	4	0.8959178984452784	0.8720412884854957
1	24h	35	5	0.9094987822074093	0.8906557735794004
1	24h	35	6	0.9195326278659612	0.9041620353217241
1	24h	35	7	0.9269518975102732	0.9140256959314775
1	24h	35	8	0.9321559336635796	0.9216816249409542
1	24h	35	9	0.9362446093476825	0.9276415891800507
1	24h	35	10	0.9394271958084044	0.9321049009863139
1	24h	43	1	0.8570336391437309	0.8364336112892881
1	24h	43	2	0.8933008838222108	0.8851099128992119
1	24h	43	3	0.9113680154142582	0.909572841268223
1	24h	43	4	0.9225189072387714	0.92475199612872
1	24h	43	5	0.9309147047472018	0.9349072962518341
1	24h	43	6	0.9369140840410279	0.9421863452902052
1	24h	43	7	0.9417953667953668	0.94785321646115
1	24h	43	8	0.9457404304678438	0.9525856397210404
1	24h	43	9	0.9489831493317838	0.9564704030226701
1	24h	43	10	0.9516920145382688	0.9597116654176926
1	24h	45	1	0.7881999646705529	0.7076132648295189
1	24h	45	2	0.8458033573141487	0.8018661612479954
1	24h	45	3	0.8784335055751972	0.8473967684021544
1	24h	45	4	0.8999198192288068	0.8758871100841723
1	24h	45	5	0.9140558332317444	0.8944839255499154
1	24h	45	6	0.9240605838268434	0.9076834862385321
1	24h	45	7	0.9321807899213757	0.9173381080274545
1	24h	45	8	0.9384577562894371	0.9246716739139983
1	24h	45	9	0.9432259496245885	0.9302709718016282
1	24h	45	10	0.9473151645979493	0.9348762684707139
1	24h	5	1	0.7653656348138178	0.7850467289719626
1	24h	5	2	0.8362068965517241	0.8364978902953587
1	24h	5	3	0.873268988669744	0.8644674085850557
1	24h	5	4	0.895404381485752	0.8832406671961874
1	24h	5	5	0.9096075778078484	0.8969249043156923
1	24h	5	6	0.9202341329048548	0.9079837618403248
1	24h	5	7	0.9283507722969606	0.9166011014948859
1	24h	5	8	0.9347424042272127	0.9240285764070395
1	24h	5	9	0.9400441779741243	0.9298108488353916
1	24h	5	10	0.9442458899213724	0.9348164942610174
1	2h	26	1	0.7646474677259185	0.8003188521323237
1	2h	26	2	0.8334907145105446	0.8477254154181422
1	2h	26	3	0.8710194730813288	0.8760604179598593
1	2h	26	4	0.8936476516105812	0.8948069241011984
1	2h	26	5	0.9096287531430262	0.9078270540803559
1	2h	26	6	0.9201807228915663	0.9178490521044473
1	2h	26	7	0.9280034854591003	0.9257405089695453
1	2h	26	8	0.9343206077507452	0.9321971100407558
1	2h	26	9	0.9396677855237111	0.937895437895438
1	2h	26	10	0.94401619559293	0.9429370417957826
1	2h	28	1	0.8081111528351483	0.7676855895196506
1	2h	28	2	0.8615618661257607	0.835171048911507
1	2h	28	3	0.8898661567877629	0.867877269881027
1	2h	28	4	0.9072512647554806	0.88800792864222
1	2h	28	5	0.9191815856777493	0.9012429995902199
1	2h	28	6	0.9277333040903608	0.9107205214759632
1	2h	28	7	0.9343051692720821	0.9178234876887222
1	2h	28	8	0.939422339609781	0.9229803640276159
1	2h	28	9	0.9436015325670498	0.9276014463640017
1	2h	28	10	0.9465765828515706	0.9312954876273654
1	2h	29	1	0.8479438954415046	0.8098859315589354
1	2h	29	2	0.884731182795699	0.8597218833861917
1	2h	29	3	0.9050315482931565	0.8858267716535433
1	2h	29	4	0.9180922757905651	0.9017063883796361
1	2h	29	5	0.928162471643081	0.9130232558139535
1	2h	29	6	0.935394298407997	0.9221805253802093
1	2h	29	7	0.9413572757421338	0.9295943744104279
1	2h	29	8	0.9459692484552378	0.9360187779207996
1	2h	29	9	0.949925696194353	0.9414713453461591
1	2h	29	10	0.9532809015142623	0.9458846601703744
1	2h	36	1	0.7883817427385892	0.7355491329479769
1	2h	36	2	0.841446172490406	0.8123853211009174
1	2h	36	3	0.8738395982346675	0.8536380440262141
1	2h	36	4	0.8944613511868533	0.8788159111933395
1	2h	36	5	0.9084093211752786	0.8958921973484025
1	2h	36	6	0.9186893203883495	0.9082027649769585
1	2h	36	7	0.9270139309509389	0.9175661629487487
1	2h	36	8	0.9336021505376344	0.9248905830862629
1	2h	36	9	0.938916077578394	0.9309081722874827
1	2h	36	10	0.942913601932155	0.9361046080054817
1	2h	38	1	0.8489548213081591	0.8307341194370483
1	2h	38	2	0.8888387824126268	0.8816568047337278
1	2h	38	3	0.9102564102564102	0.9073737740646567
1	2h	38	4	0.9241731648292552	0.9233194782857962
1	2h	38	5	0.9338399642378185	0.9339633786178382
1	2h	38	6	0.9406593406593406	0.9414717397851622
1	2h	38	7	0.9459279038718291	0.9470377802984032
1	2h	38	8	0.9500185116623473	0.9513605179989209
1	2h	38	9	0.9530906913300952	0.9552856748550924
1	2h	38	10	0.9555918071415624	0.9583619451900868
1	2h	40	1	0.8397723869421982	0.8197320341047503
1	2h	40	2	0.8854721072343781	0.8651256281407035
1	2h	40	3	0.90826361367973	0.8896201017050553
1	2h	40	4	0.9226280779554207	0.9059788422679187
1	2h	40	5	0.9326495064834527	0.9181038730659308
1	2h	40	6	0.940097496488474	0.9274485077763767
1	2h	40	7	0.9457531878106764	0.9349926793557833
1	2h	40	8	0.9500638569604087	0.9411002397459989
1	2h	40	9	0.9531617267671846	0.9461029155534906
1	2h	40	10	0.9557301149664464	0.9500815317447794
1	2h	50	1	0.8589407446250655	0.8167471819645733
1	2h	50	2	0.8981908478183753	0.8741803278688525
1	2h	50	3	0.9192446765769385	0.9023952095808383
1	2h	50	4	0.9327604726100966	0.9196186889490409
1	2h	50	5	0.9422405301334289	0.9310478404028666
1	2h	50	6	0.9487336914811972	0.9397451705713111
1	2h	50	7	0.9535508121895556	0.9460616438356164
1	2h	50	8	0.95725782414307	0.9510013855649326
1	2h	50	9	0.9600643259179844	0.9550960617499578
1	2h	50	10	0.9621547903170815	0.9585732484076434
1	2h	6	1	0.8174569869911876	0.8125807841447652
1	2h	6	2	0.8661894273127754	0.864406779661017
1	2h	6	3	0.8912065439672802	0.8901443816698054
1	2h	6	4	0.9070257991238033	0.9051724137931034
1	2h	6	5	0.9184687709872398	0.9162440027416039
1	2h	6	6	0.9275329135661133	0.9243697478991597
1	2h	6	7	0.93450304057422	0.9312899624479853
1	2h	6	8	0.9405949333568717	0.9369223867205024
1	2h	6	9	0.9452933259441058	0.9413277608101591
1	2h	6	10	0.9494079655543596	0.9449701557723104
1	sham	11	1	0.8429699842022117	0.8039740160489109
1	sham	11	2	0.8846071505031042	0.8624480820913755
1	sham	11	3	0.9065375302663439	0.8917516550366792
1	sham	11	4	0.9199948300374823	0.9093723613847453
1	sham	11	5	0.9300624058532386	0.9213145105299699
1	sham	11	6	0.9374712220278111	0.9300500343372903
1	sham	11	7	0.9434478320328211	0.9366916269571137
1	sham	11	8	0.9480825537384846	0.9417329929418832
1	sham	11	9	0.9519224597214199	0.9459332393041843
1	sham	11	10	0.9551577351449064	0.9494016886351212
1	sham	14	1	0.8378115895111686	0.7898816809465524
1	sham	14	2	0.8807947019867549	0.8530781169167098
1	sham	14	3	0.903419516263553	0.8830629950961901
1	sham	14	4	0.9167333867093675	0.9023022432113341
1	sham	14	5	0.926829268292683	0.9147960415158098
1	sham	14	6	0.9342665279485481	0.9243765903307888
1	sham	14	7	0.940130116116281	0.9311890324281571
1	sham	14	8	0.9446510610369722	0.9368770764119602
1	sham	14	9	0.9485804003663483	0.9416304872165943
1	sham	14	10	0.9515899383009018	0.9456400049757433
1	sham	15	1	0.867237687366167	0.8554744525547445
1	sham	15	2	0.9019792648444863	0.8917748917748918
1	sham	15	3	0.9197054698457223	0.9110396570203644
1	sham	15	4	0.9308473632948379	0.9233602493271001
1	sham	15	5	0.9387096774193548	0.9318022029528943
1	sham	15	6	0.944804557061481	0.9382297175930546
1	sham	15	7	0.9496193653237534	0.9432913590968303
1	sham	15	8	0.9536504089669797	0.9471257300952967
1	sham	15	9	0.9567934782608696	0.9504718605772543
1	sham	15	10	0.9591623036649215	0.9535101404056162
1	sham	20	1	0.8351112465711673	0.8151373074346953
1	sham	20	2	0.8771929824561403	0.865938864628821
1	sham	20	3	0.9011761111959676	0.8919748102696593
1	sham	20	4	0.9156303340648623	0.9089748499936168
1	sham	20	5	0.9260534846029174	0.9203539823008849
1	sham	20	6	0.9339679792297707	0.929044974018993
1	sham	20	7	0.9399245283018868	0.9359183991279296
1	sham	20	8	0.9446153846153846	0.9412898341248538
1	sham	20	9	0.9487148690847946	0.9455509650366899
1	sham	20	10	0.9523394520398715	0.9491847219119947
1	sham	23	1	0.8266498263340701	0.7620674925245622
1	sham	23	2	0.8699434536755111	0.8382627231548094
1	sham	23	3	0.893624050214734	0.8745671412081569
1	sham	23	4	0.9083178315174063	0.8962518740629685
1	sham	23	5	0.9184873017633359	0.9099375076583752
1	sham	23	6	0.9271120402926922	0.9200206932229695
1	sham	23	7	0.934285951649082	0.9276192180370404
1	sham	23	8	0.9398745850239764	0.9340053551740432
1	sham	23	9	0.9446656050955414	0.9394642480489348
1	sham	23	10	0.9485679831172746	0.9441411704963819
1	sham	24	1	0.828696925329429	0.8435552640209905
1	sham	24	2	0.8807382867960246	0.8869257950530035
1	sham	24	3	0.9060156931124673	0.9089703200132648
1	sham	24	4	0.9211069805865345	0.9224457384859714
1	sham	24	5	0.9315628192032687	0.9314285714285714
1	sham	24	6	0.9391455299450284	0.9379517506805595
1	sham	24	7	0.9448027472987688	0.9434394695915528
1	sham	24	8	0.9490822972172883	0.9477806788511749
1	sham	24	9	0.9525450689289502	0.9511099537790508
1	sham	24	10	0.9554621848739496	0.9539551357733176
1	sham	27	1	0.8608470181503889	0.8167723749119098
1	sham	27	2	0.8953054409742683	0.8666666666666667
1	sham	27	3	0.9132569558101473	0.8918606570909692
1	sham	27	4	0.9254123834568492	0.907436297451898
1	sham	27	5	0.933719305250549	0.9188436830835118
1	sham	27	6	0.9396352427433856	0.9269800854778576
1	sham	27	7	0.9444111477374888	0.9334175815496406
1	sham	27	8	0.9484824281150159	0.9385162956242585
1	sham	27	9	0.9519132882208515	0.9428964138448082
1	sham	27	10	0.9543871108208143	0.9463922189549876
1	sham	30	1	0.8222811671087533	0.7858842188739096
1	sham	30	2	0.8667866786678667	0.850381679389313
1	sham	30	3	0.890813380879606	0.8818368489826396
1	sham	30	4	0.9057734204793029	0.900705052878966
1	sham	30	5	0.9169503063308373	0.9132221416485375
1	sham	30	6	0.925422412118858	0.9222723543888434
1	sham	30	7	0.9317275888389449	0.9293719978651486
1	sham	30	8	0.9368040926873308	0.934850863422292
1	sham	30	9	0.941144671937293	0.9391023389759079
1	sham	30	10	0.9451155945299564	0.9426120114394662
1	sham	31	1	0.848652384243262	0.8320120800302001
1	sham	31	2	0.8897075754087037	0.8767527675276753
1	sham	31	3	0.9108126721763086	0.9000726744186046
1	sham	31	4	0.9242382651660719	0.9147531572904707
1	sham	31	5	0.9334548769371012	0.9242603550295858
1	sham	31	6	0.9403290178136864	0.931482040446725
1	sham	31	7	0.9455008488964346	0.9374235273553575
1	sham	31	8	0.9495937405958471	0.9423121476561896
1	sham	31	9	0.9527090933657614	0.9464149899744175
1	sham	31	10	0.9555092535849982	0.9498122653316646
1	sham	33	1	0.850114791734995	0.8146380270485283
1	sham	33	2	0.8874526409627813	0.8679245283018868
1	sham	33	3	0.9077751598788287	0.8946975354742345
1	sham	33	4	0.9212725802102992	0.9110393423370523
1	sham	33	5	0.930953182889862	0.9217202222759121
1	sham	33	6	0.9376021536390732	0.9293550702347996
1	sham	33	7	0.9431331373372532	0.9356704333125723
1	sham	33	8	0.9472350573856014	0.9410286611700039
1	sham	33	9	0.9507801513426639	0.9450179060459237
1	sham	33	10	0.953625478636115	0.9484444444444444
1	sham	34	1	0.8591851322373124	0.8603430171508576
1	sham	34	2	0.896244131455399	0.8956056730992792
1	sham	34	3	0.9155787641427328	0.9143847487001733
1	sham	34	4	0.9271322108749654	0.9258748966657482
1	sham	34	5	0.9352813605752768	0.9342765860337745
1	sham	34	6	0.9419881449810514	0.9406383806928766
1	sham	34	7	0.9475285171102662	0.9456641519030262
1	sham	34	8	0.9518684603886398	0.9495722647456101
1	sham	34	9	0.9553738943982847	0.9526758667115449
1	sham	34	10	0.9583333333333334	0.9553168111341717
1	sham	37	1	0.8034345292854952	0.7140986468790921
1	sham	37	2	0.8519148936170213	0.8046536796536796
1	sham	37	3	0.8788174139051332	0.8477751756440282
1	sham	37	4	0.8961447678992919	0.8728658536585366
1	sham	37	5	0.9084120360202065	0.8894440974391006
1	sham	37	6	0.9179492021527712	0.901786658209113
1	sham	37	7	0.9254447662391394	0.9112209408749771
1	sham	37	8	0.9313314197394569	0.9183607615359793
1	sham	37	9	0.9361871314028228	0.9245296619332516
1	sham	37	10	0.940347071583514	0.9295297642308193
1	sham	39	1	0.8786737000753579	0.8731003039513677
1	sham	39	2	0.9103072348860257	0.9054325955734407
1	sham	39	3	0.9259599485577806	0.9222429906542056
1	sham	39	4	0.9358732005234841	0.9331163065995857
1	sham	39	5	0.9429840355299484	0.9401417053505986
1	sham	39	6	0.9487991824220746	0.9453676776069796
1	sham	39	7	0.9536082474226805	0.949733778539843
1	sham	39	8	0.9575471698113207	0.9532620832668687
1	sham	39	9	0.9606199365973934	0.9561428571428572
1	sham	39	10	0.9630433395034148	0.9585408447060345
1	sham	4	1	0.8553502962704775	0.8418724659049023
1	sham	4	2	0.8956260124971072	0.8852855759922555
1	sham	4	3	0.9160489570763661	0.9077861499820595
1	sham	4	4	0.9288451012588944	0.9216158752657689
1	sham	4	5	0.9381431640845866	0.9315740308267165
1	sham	4	6	0.9451184286539572	0.9387269482450922
1	sham	4	7	0.9500586559410089	0.9442769787270692
1	sham	4	8	0.9540835249610563	0.9488018257892735
1	sham	4	9	0.9572103546948826	0.9526014709888314
1	sham	4	10	0.9596910451363746	0.9557500308147417
1	sham	41	1	0.7948717948717948	0.8096795291039895
1	sham	41	2	0.8541618363088338	0.8585858585858586
1	sham	41	3	0.8838245373543523	0.8837209302325582
1	sham	41	4	0.9023861171366594	0.8994862336978
1	sham	41	5	0.9153036074389425	0.9106438896189225
1	sham	41	6	0.9246164109406271	0.919637010010291
1	sham	41	7	0.9315431791811702	0.9268053855569155
1	sham	41	8	0.9367626584597347	0.9327451547584611
1	sham	41	9	0.9412382640667061	0.9375649013499481
1	sham	41	10	0.9451215886794696	0.9412388130004711
1	sham	42	1	0.8237572627501614	0.7981254506128335
1	sham	42	2	0.8683351468988031	0.8527894983591187
1	sham	42	3	0.8909657320872274	0.880374479889043
1	sham	42	4	0.9060367454068241	0.8973760131886248
1	sham	42	5	0.9169398907103825	0.9087603681399841
1	sham	42	6	0.9251777029554807	0.9171666344106831
1	sham	42	7	0.9319500040846336	0.923815135954205
1	sham	42	8	0.9371693600985579	0.9294117647058824
1	sham	42	9	0.9414751643773192	0.9338760258891039
1	sham	42	10	0.9450056116722784	0.9378851963746223
1	sham	44	1	0.849438202247191	0.8024691358024691
1	sham	44	2	0.8874753235358631	0.8625814863102998
1	sham	44	3	0.9079143852663016	0.8925180402582605
1	sham	44	4	0.9203139550352534	0.9096313912009513
1	sham	44	5	0.9294182825484765	0.9206426484907497
1	sham	44	6	0.936267071320182	0.9288505038042361
1	sham	44	7	0.9413421706710854	0.9347323492797439
1	sham	44	8	0.9455187118594222	0.9396929824561403
1	sham	44	9	0.9489195797264257	0.9438422267291419
1	sham	44	10	0.9516951695169517	0.9471290505969301
1	sham	47	1	0.8456549935149157	0.7967213114754098
1	sham	47	2	0.8830707787885511	0.854318418314256
1	sham	47	3	0.9040727027936721	0.8832006067500948
1	sham	47	4	0.9175229853975122	0.9013833110218652
1	sham	47	5	0.9268953068592057	0.9138668295662797
1	sham	47	6	0.9341456338845373	0.9228698623045863
1	sham	47	7	0.9396836139074528	0.9295521852283946
1	sham	47	8	0.9441563322059376	0.934937470318189
1	sham	47	9	0.9477384896220675	0.9397198245365784
1	sham	47	10	0.9508599508599509	0.9440184049079755
1	sham	48	1	0.8077071290944123	0.8064024390243902
1	sham	48	2	0.8557740796772567	0.8523270440251572
1	sham	48	3	0.8806860551826995	0.8767276802390735
1	sham	48	4	0.8977908689248896	0.8918479064950436
1	sham	48	5	0.9094000485790624	0.9034937698509651
1	sham	48	6	0.9180598555211559	0.9121312837557125
1	sham	48	7	0.9250224215246636	0.9189237992054894
1	sham	48	8	0.9306601156985498	0.9246110889509374
1	sham	48	9	0.9353396266590958	0.9294848896192042
1	sham	48	10	0.9393160195422988	0.9336180124223602
1	sham	51	1	0.8568111455108359	0.8187411263606247
1	sham	51	2	0.8945569287404681	0.8734595731890592
1	sham	51	3	0.914319714399048	0.900043840420868
1	sham	51	4	0.927007299270073	0.9161223788243382
1	sham	51	5	0.9352499010945536	0.9262237269008323
1	sham	51	6	0.9415079454524964	0.9335564053537285
1	sham	51	7	0.9465303715352861	0.9392024857586743
1	sham	51	8	0.9509624597160526	0.9436478217188784
1	sham	51	9	0.9548901571417403	0.947583278902678
1	sham	51	10	0.9579581708613967	0.9509188870027309
1	sham	52	1	0.8722927557879014	0.8488576449912126
1	sham	52	2	0.9007518796992481	0.8852643419572553
1	sham	52	3	0.9171208419470025	0.9044193216855088
1	sham	52	4	0.927757793764988	0.9164516129032259
1	sham	52	5	0.9348258706467661	0.9250926416093171
1	sham	52	6	0.9404395371058499	0.9311659192825112
1	sham	52	7	0.9451078404146996	0.9367408415120008
1	sham	52	8	0.9489745693191141	0.9415595544130249
1	sham	52	9	0.9522757401679187	0.9458362062361143
1	sham	52	10	0.955237840726884	0.9490234104446599
1	sham	7	1	0.8489102327299594	0.7880251086431675
1	sham	7	2	0.8901734104046243	0.8522899605702153
1	sham	7	3	0.9116755117513268	0.8824306472919419
1	sham	7	4	0.9246627254812794	0.9013406668958405
1	sham	7	5	0.9334509705066801	0.9146872803935348
1	sham	7	6	0.9396421642595387	0.92406264831514
1	sham	7	7	0.9447737322419795	0.9312961443806399
1	sham	7	8	0.9489063282684922	0.9371108905530994
1	sham	7	9	0.9522166379116346	0.9418492268041238
1	sham	7	10	0.9549880830779707	0.9457533449680047
1	sham	8	1	0.8823772183243912	0.8663967611336032
1	sham	8	2	0.9060955518945635	0.8939660222612771
1	sham	8	3	0.9198606271777003	0.9085405405405406
1	sham	8	4	0.929398336866134	0.9186880765288692
1	sham	8	5	0.936198972695323	0.926458157227388
1	sham	8	6	0.9415427187824282	0.9323758228605625
1	sham	8	7	0.9455713998794939	0.9367983367983368
1	sham	8	8	0.9493333333333334	0.940506793977231
1	sham	8	9	0.9523354057069983	0.943805455142951
1	sham	8	10	0.9547063497796721	0.9467816262821466
1	sham	9	1	0.8256274768824307	0.7456221198156682
1	sham	9	2	0.8673818762839535	0.8259502715061446
1	sham	9	3	0.8901633646159194	0.8623323013415892
1	sham	9	4	0.9048152295632699	0.8835483870967742
1	sham	9	5	0.9154287051117089	0.8975442302614206
1	sham	9	6	0.9231078096767718	0.9082589285714285
1	sham	9	7	0.9292929292929293	0.9161838547701815
1	sham	9	8	0.9336766541822722	0.9224621662982486
1	sham	9	9	0.9376184127429654	0.9277583851874336
1	sham	9	10	0.9409965591945967	0.9321824907521579
2	24h	14	1	0.8115715402658327	0.8338326803410924
2	24h	14	2	0.8565649755604248	0.8688423645320197
2	24h	14	3	0.8831908831908832	0.8902763325239912
2	24h	14	4	0.9001367989056087	0.9049690015730545
2	24h	14	5	0.91273869954073	0.9149198520345253
2	24h	14	6	0.9213698630136986	0.9219595932919583
2	24h	14	7	0.9281886387995713	0.9270995670995671
2	24h	14	8	0.933944374209861	0.9313383890141422
2	24h	14	9	0.9379694807955781	0.9347886156396795
2	24h	14	10	0.9414082576666095	0.9378526350984244
2	24h	15	1	0.870313189236877	0.8688837110781614
2	24h	15	2	0.9048433048433049	0.9025683975432719
2	24h	15	3	0.9223993288590604	0.9210608424336973
2	24h	15	4	0.933200729322062	0.931966603290072
2	24h	15	5	0.9408381265406738	0.9395954748028796
2	24h	15	6	0.9473868408772749	0.9453779052748668
2	24h	15	7	0.9522599013676344	0.9497012715110045
2	24h	15	8	0.9555144904673908	0.9531957269599856
2	24h	15	9	0.9583704543613834	0.9560305591677504
2	24h	15	10	0.9608535688005887	0.9583486914854404
2	24h	16	1	0.879060879060879	0.8736690647482014
2	24h	16	2	0.9158406920165796	0.9137607799025121
2	24h	16	3	0.9345869711215581	0.933684794672586
2	24h	16	4	0.9461077844311377	0.9454705364995603
2	24h	16	5	0.953843422687733	0.952701473531017
2	24h	16	6	0.9594420438177546	0.9580652662584296
2	24h	16	7	0.9638841116549808	0.9616837560712358
2	24h	16	8	0.9670716675471034	0.9644306517068513
2	24h	16	9	0.9696106362773029	0.9663546402781492
2	24h	16	10	0.971384748118679	0.9679232483767807
2	24h	17	1	0.8700918964076859	0.8649565401738393
2	24h	17	2	0.9052660152008686	0.90339497653878
2	24h	17	3	0.92333935380293	0.9234532667414127
2	24h	17	4	0.9353273407047967	0.9350125131185921
2	24h	17	5	0.9431848141312945	0.9428418803418803
2	24h	17	6	0.9490438695163105	0.9486377339172971
2	24h	17	7	0.9539141104294478	0.953183056725291
2	24h	17	8	0.9574273388818685	0.9567086275713848
2	24h	17	9	0.960222596700239	0.9596035086339142
2	24h	17	10	0.9621767932188903	0.9619910147614633
2	24h	18	1	0.8833780160857909	0.865971417535728
2	24h	18	2	0.912249443207127	0.9055857637172516
2	24h	18	3	0.9283934208340255	0.9251897361763642
2	24h	18	4	0.9388294358567842	0.9356393535582648
2	24h	18	5	0.9455022980958634	0.9422294548413345
2	24h	18	6	0.9506022971332524	0.9474616292798111
2	24h	18	7	0.9543973941368078	0.9512610770279482
2	24h	18	8	0.9567290327241205	0.9539893417398484
2	24h	18	9	0.9587796170074651	0.9561485852219391
2	24h	18	10	0.9608352011324761	0.9577277131782945
2	24h	19	1	0.8652726880793274	0.8680704770090245
2	24h	19	2	0.9026275115919629	0.9058308626288296
2	24h	19	3	0.921748178980229	0.9247402120289703
2	24h	19	4	0.9344329896907216	0.9359252461204739
2	24h	19	5	0.9416103257529195	0.9430624654505252
2	24h	19	6	0.9463619402985075	0.9483479592437717
2	24h	19	7	0.9500356161595604	0.9532652747139999
2	24h	19	8	0.9528067560854446	0.9571143012902054
2	24h	19	9	0.9549183656892211	0.9601043237295733
2	24h	19	10	0.9569614646390078	0.9624676763945327
2	24h	2	1	0.8512110726643599	0.8712206047032475
2	24h	2	2	0.8998620689655172	0.9088613986367079
2	24h	2	3	0.9228605865809562	0.9283276450511946
2	24h	2	4	0.9362036455059711	0.9398791540785498
2	24h	2	5	0.9446228960555055	0.9484742371185593
2	24h	2	6	0.9504392148357012	0.9547631718999467
2	24h	2	7	0.9559430071241095	0.9593932106188142
2	24h	2	8	0.9599537610436794	0.9628237601111201
2	24h	2	9	0.9630503724463456	0.9653508771929824
2	24h	2	10	0.9657470345195255	0.9674861221252974
2	24h	4	1	0.8268099258122282	0.8576351496877019
2	24h	4	2	0.8801164860055007	0.8967013888888888
2	24h	4	3	0.907311320754717	0.9184073107049608
2	24h	4	4	0.9226632047477745	0.9315211709357031
2	24h	4	5	0.9324675324675324	0.940458902120244
2	24h	4	6	0.9394569312719241	0.9468118195956454
2	24h	4	7	0.9450412755852087	0.9515313060980254
2	24h	4	8	0.948950453384099	0.9551734131967926
2	24h	4	9	0.9519996401097666	0.9581379190550634
2	24h	4	10	0.9542558405489299	0.9605206073752711
2	24h	5	1	0.8957472660996355	0.8982968369829684
2	24h	5	2	0.9252646547637857	0.9277857484457197
2	24h	5	3	0.9386660447761194	0.941468605888613
2	24h	5	4	0.9470381989296919	0.9495782567947516
2	24h	5	5	0.9529546321006481	0.9552678502209474
2	24h	5	6	0.9571372905572152	0.9593023255813954
2	24h	5	7	0.9603618886061634	0.96199183485711
2	24h	5	8	0.9625475665932305	0.9642439346930471
2	24h	5	9	0.9643515396718364	0.9660924254853706
2	24h	5	10	0.9657142857142857	0.9676460878177616
2	24h	6	1	0.8617724867724867	0.8777876895628903
2	24h	6	2	0.900619790553537	0.9115537848605577
2	24h	6	3	0.9224952741020794	0.9302047526528172
2	24h	6	4	0.9359900373599004	0.9407690470503941
2	24h	6	5	0.9457459926017263	0.9479539133889551
2	24h	6	6	0.9522977459374454	0.952874246412499
2	24h	6	7	0.957168894289186	0.9564379908134538
2	24h	6	8	0.9610319806503628	0.959296218487395
2	24h	6	9	0.9639178362749232	0.9613005831418978
2	24h	6	10	0.9662136346269309	0.9624766479850547
2	24h	7	1	0.8565772107347118	0.8621319796954314
2	24h	7	2	0.9003815175922001	0.8996614759647935
2	24h	7	3	0.9208992506244796	0.9191109306810109
2	24h	7	4	0.9322787938704894	0.9314512857954085
2	24h	7	5	0.9403341288782816	0.9401997840172787
2	24h	7	6	0.9464618249534451	0.9466081127932509
2	24h	7	7	0.9513321492007105	0.9512983732444175
2	24h	7	8	0.9547399234406665	0.9549921471842047
2	24h	7	9	0.95776130887296	0.9580659482584655
2	24h	7	10	0.9603592329493172	0.9606628294900466
2	24h	8	1	0.8336673346693386	0.8577690116151655
2	24h	8	2	0.8858186437986343	0.9003065245949496
2	24h	8	3	0.9112659698025551	0.9214121761941195
2	24h	8	4	0.9259360981415362	0.9346593387420397
2	24h	8	5	0.9356786954552317	0.9435904872389791
2	24h	8	6	0.9428681473873411	0.9493859322664682
2	24h	8	7	0.9480497740081468	0.9538611502220297
2	24h	8	8	0.9525266482431899	0.9574365872405841
2	24h	8	9	0.9557717823971694	0.9603106125970664
2	24h	8	10	0.9584636356346724	0.9624642843164116
2	24h	9	1	0.8216619981325863	0.8379629629629629
2	24h	9	2	0.8731466227347611	0.8828048610141082
2	24h	9	3	0.9008001753809054	0.9073803052477525
2	24h	9	4	0.9168251772436452	0.9219727947926228
2	24h	9	5	0.9281586644788471	0.9324090121317158
2	24h	9	6	0.936715005157454	0.9400959886235706
2	24h	9	7	0.9429657794676806	0.9456538600754951
2	24h	9	8	0.9476638136663392	0.9501926252063841
2	24h	9	9	0.9511211892164273	0.9535496623291055
2	24h	9	10	0.9542144790515039	0.9564015392087272
3	D35	135	1	0.7883568075117371	0.6743159752868491
3	D35	135	2	0.8310502283105022	0.7754658946987516
3	D35	135	3	0.8600421983321611	0.8298476633100955
3	D35	135	4	0.8792625224343286	0.8612028419893926
3	D35	135	5	0.892558585720159	0.8811154598825832
3	D35	135	6	0.9019769843611685	0.8951923076923077
3	D35	135	7	0.9084032742720961	0.9048803601042407
3	D35	135	8	0.9138559497992894	0.9125799573560768
3	D35	135	9	0.9182332390617202	0.9182075165670328
3	D35	135	10	0.9215396843420007	0.9225243286137911
3	D35	138	1	0.8144069740766231	0.7559055118110236
3	D35	138	2	0.8583823985125504	0.8243509400179051
3	D35	138	3	0.8828471411901984	0.861714583062313
3	D35	138	4	0.8982292637465051	0.8851426830506753
3	D35	138	5	0.9089081348592638	0.900182693904667
3	D35	138	6	0.9166062364031907	0.9096393994668164
3	D35	138	7	0.9217431245335017	0.9157460240378779
3	D35	138	8	0.9256021953450554	0.9197860962566845
3	D35	138	9	0.9284965592671923	0.9229961330978182
3	D35	138	10	0.9306742640075973	0.925649756476014
3	D35	139	1	0.8523742360131641	0.8191636665743561
3	D35	139	2	0.8921023359288098	0.8747120326067694
3	D35	139	3	0.9128303240463949	0.9011929460580913
3	D35	139	4	0.9257984318225282	0.9180061037639878
3	D35	139	5	0.934753238496384	0.9283447469517287
3	D35	139	6	0.9413921901528014	0.9361732238890461
3	D35	139	7	0.9464772054470101	0.9420494266266021
3	D35	139	8	0.9501232495935386	0.946349378042185
3	D35	139	9	0.9530933897906375	0.9501571186850375
3	D35	139	10	0.9557318321392017	0.9531133930522177
3	D35	140	1	0.8513761467889909	0.8420313597004446
3	D35	140	2	0.8949357520786092	0.8834696712455626
3	D35	140	3	0.9158815612382234	0.904062428276337
3	D35	140	4	0.928210133995918	0.916522844945045
3	D35	140	5	0.935675082327113	0.9248615476725042
3	D35	140	6	0.9407158836689038	0.9300139718023626
3	D35	140	7	0.9434878825497922	0.9338842975206612
3	D35	140	8	0.9459137479151775	0.937220602526725
3	D35	140	9	0.9478713420356625	0.9398270843289742
3	D35	140	10	0.949144688573966	0.9424013829954424
3	D35	154	1	0.8259927797833935	0.7922651933701658
3	D35	154	2	0.8713288982638325	0.8512911843276937
3	D35	154	3	0.8955005487135715	0.8826069886140557
3	D35	154	4	0.9101539660884818	0.9012574726860442
3	D35	154	5	0.9207479964381122	0.9131467345207803
3	D35	154	6	0.9287146511788702	0.921294964028777
3	D35	154	7	0.9346357935359383	0.9271184325471109
3	D35	154	8	0.9393421614694575	0.9320783795684721
3	D35	154	9	0.9433401982853585	0.935931502804842
3	D35	154	10	0.9464820521724033	0.9390314403877796
3	D35	156	1	0.7522718293164757	0.5248970423062523
3	D35	156	2	0.803173719376392	0.68998899889989
3	D35	156	3	0.8404197771286379	0.7758778625954198
3	D35	156	4	0.8640451419502733	0.8224212117688103
3	D35	156	5	0.8806590470535847	0.8517202692595363
3	D35	156	6	0.8934809033331201	0.8717828731867103
3	D35	156	7	0.9031425364758698	0.885580774365821
3	D35	156	8	0.9102621722846442	0.8962302627745732
3	D35	156	9	0.9160408328461573	0.9043855571052224
3	D35	156	10	0.9204856710682311	0.9106422443774634
3	D35	157	1	0.820892366250793	0.7571386517515455
3	D35	157	2	0.8569357877953326	0.8291512915129151
3	D35	157	3	0.8800442233278054	0.8689765033851056
3	D35	157	4	0.8946102449888641	0.8913200536691093
3	D35	157	5	0.9036054827175208	0.9056476727548186
3	D35	157	6	0.9095094967065294	0.9141883739087231
3	D35	157	7	0.9136590006155224	0.9201176182308258
3	D35	157	8	0.9172506336663188	0.9242122273094533
3	D35	157	9	0.9206235761826059	0.9271714066102997
3	D35	157	10	0.9237257207736913	0.9294907908992416
3	D35	3	1	0.7906258047901107	0.8388455866863282
3	D35	3	2	0.8469669865018702	0.8753738783649053
3	D35	3	3	0.8740828402366864	0.8955861921556054
3	D35	3	4	0.8906177641937575	0.9086886222449153
3	D35	3	5	0.9013507360752769	0.9177483069977427
3	D35	3	6	0.9092074069327866	0.9236599891716297
3	D35	3	7	0.9147475642161205	0.9278231720092185
3	D35	3	8	0.919121585431173	0.9308170268014467
3	D35	3	9	0.923270658734639	0.932972972972973
3	D35	3	10	0.926728020364206	0.9349415755748209
3	D35	6	1	0.8229931628260319	0.8537313432835821
3	D35	6	2	0.8698177125342798	0.8860759493670886
3	D35	6	3	0.8930046006842043	0.9025341130604289
3	D35	6	4	0.9067285382830627	0.9128853481122272
3	D35	6	5	0.9161576053756872	0.9201411391949305
3	D35	6	6	0.9227779217413837	0.9254723367591852
3	D35	6	7	0.9276241852101595	0.9291736025345003
3	D35	6	8	0.9312515489467162	0.9319112465479478
3	D35	6	9	0.9341545551222971	0.9340917839271203
3	D35	6	10	0.9367017656243745	0.9358446601941748
3	D35	64	1	0.7536231884057971	0.6746987951807228
3	D35	64	2	0.8108336859923826	0.7673726009265387
3	D35	64	3	0.8449140783434732	0.8193292463036422
3	D35	64	4	0.8656971770744226	0.851427498121713
3	D35	64	5	0.880153813287759	0.8722128248500692
3	D35	64	6	0.8905936073059361	0.8862586980555375
3	D35	64	7	0.898906233407667	0.8968973478236387
3	D35	64	8	0.9057047453322673	0.9047051816557474
3	D35	64	9	0.9111007974347074	0.9108893324462187
3	D35	64	10	0.9156432916331918	0.9156945279615153
3	D35	65	1	0.7836231565045124	0.64480111653873
3	D35	65	2	0.8319211215529194	0.7611592976517876
3	D35	65	3	0.8634852801519468	0.8239689181111776
3	D35	65	4	0.8835464948552746	0.8594091274859179
3	D35	65	5	0.8970908211781772	0.882144851982871
3	D35	65	6	0.9075804776739356	0.8977042011557083
3	D35	65	7	0.9157779932137664	0.9092374874034262
3	D35	65	8	0.9227703576044808	0.9177025036818851
3	D35	65	9	0.9293467726303547	0.9243679848945767
3	D35	65	10	0.9345777934313639	0.9298278797049366
3	D35	67	1	0.7998200629779577	0.6981891348088531
3	D35	67	2	0.8432650527622595	0.7919407894736842
3	D35	67	3	0.8723606168446026	0.8426128890837352
3	D35	67	4	0.8922310566146182	0.8728832693610296
3	D35	67	5	0.9061623527526244	0.8919464318473674
3	D35	67	6	0.9160536266758336	0.904883128905346
3	D35	67	7	0.923039923039923	0.914661704107404
3	D35	67	8	0.9285065940520049	0.9219552029864676
3	D35	67	9	0.9329684048785173	0.9276657659530243
3	D35	67	10	0.9367066521264995	0.932058851091744
3	D35	71	1	0.6941089474981513	0.7174746335963923
3	D35	71	2	0.7739353186039065	0.7818979869835023
3	D35	71	3	0.8285141036232739	0.8292129734633704
3	D35	71	4	0.8607053131106355	0.8588979223125565
3	D35	71	5	0.8818801194212662	0.8784137673026562
3	D35	71	6	0.8969948724605699	0.8928275422378068
3	D35	71	7	0.9083333333333333	0.9039315859617948
3	D35	71	8	0.9169854438869293	0.9123617596461047
3	D35	71	9	0.9236444444444445	0.9187783702789653
3	D35	71	10	0.9290135863011496	0.9242200295609795
3	D35	74	1	0.8326776209210831	0.7995802728226653
3	D35	74	2	0.8785104732350659	0.856755382268181
3	D35	74	3	0.901441190144119	0.8862081830618083
3	D35	74	4	0.9156247105677503	0.9051808406647116
3	D35	74	5	0.9251189197483505	0.9161508159819921
3	D35	74	6	0.9325651433809087	0.9240946600286435
3	D35	74	7	0.9382701962574167	0.9298058712121212
3	D35	74	8	0.9426506998130464	0.9345384253696254
3	D35	74	9	0.9459655485040798	0.9380696424398224
3	D35	74	10	0.9484154712483045	0.9409029421711194
3	D35	75	1	0.8413554932009497	0.8162106350025813
3	D35	75	2	0.8800586510263929	0.8732673267326733
3	D35	75	3	0.9007616734738934	0.9011227816008692
3	D35	75	4	0.913983237759153	0.9173302995828593
3	D35	75	5	0.922434017595308	0.9281656160012453
3	D35	75	6	0.929090453520421	0.9362150764364786
3	D35	75	7	0.9343599825251201	0.9417741751341477
3	D35	75	8	0.938588007736944	0.9457528180354268
3	D35	75	9	0.9418755964257829	0.9488598029955472
3	D35	75	10	0.9443832599118943	0.9516142148491502
3	D35	77	1	0.7595419847328244	0.6404702970297029
3	D35	77	2	0.8078271028037384	0.7447135717031911
3	D35	77	3	0.8397270998769713	0.8042459332781914
3	D35	77	4	0.8625746876697447	0.8422514151447186
3	D35	77	5	0.8792226523950505	0.8665390638594049
3	D35	77	6	0.8920065252854812	0.8828445747800586
3	D35	77	7	0.9018913204959716	0.8952465345907968
3	D35	77	8	0.9096633321484792	0.9042742653606411
3	D35	77	9	0.9158178413191431	0.9117632454441631
3	D35	77	10	0.9210024064392996	0.917346481398476
3	sham	120	1	0.8357641090678504	0.77815506508206
3	sham	120	2	0.8761959988402436	0.8511091393078971
3	sham	120	3	0.8981562774363476	0.886115043108995
3	sham	120	4	0.9117440225035162	0.9052546970762584
3	sham	120	5	0.9202893256374662	0.9173499508035421
3	sham	120	6	0.9268201384989706	0.9259566238430722
3	sham	120	7	0.9321148825065274	0.9321579605694205
3	sham	120	8	0.9368101412252374	0.9368916797488226
3	sham	120	9	0.9408355678574518	0.9408968024610795
3	sham	120	10	0.9439366001020048	0.9441901482383572
4	24h	19	1	0.7012165450121655	0.7348978704910908
4	24h	19	2	0.7862453531598513	0.8007634708559683
4	24h	19	3	0.8341845420497106	0.8427450547021771
4	24h	19	4	0.8643414327983502	0.8709392655367232
4	24h	19	5	0.8840826605436635	0.8898678414096917
4	24h	19	6	0.8975880793029423	0.9030436146846564
4	24h	19	7	0.9081003742020691	0.9129744235719371
4	24h	19	8	0.916	0.9207228213348878
4	24h	19	9	0.9222144358794674	0.9267611777535442
4	24h	19	10	0.9273760782287236	0.9317084751127641
4	24h	20	1	0.7310249942673699	0.7568922305764411
4	24h	20	2	0.8060758000294942	0.8171525615624116
4	24h	20	3	0.8494250379691907	0.8559820378488185
4	24h	20	4	0.8765898934341698	0.8812339331619538
4	24h	20	5	0.8950402049384473	0.8981369119851524
4	24h	20	6	0.9085165836471875	0.9110120320039089
4	24h	20	7	0.9184776847238418	0.9204842408404885
4	24h	20	8	0.9260722347629797	0.927692598902139
4	24h	20	9	0.9321947920189381	0.9334636301835486
4	24h	20	10	0.9369625307125307	0.9380299059657777
4	24h	21	1	0.5477011494252874	0.7266937909074828
4	24h	21	2	0.6597062466820032	0.7747596153846154
4	24h	21	3	0.7406015037593985	0.8145548577761359
4	24h	21	4	0.7966199347032841	0.845799682994943
4	24h	21	5	0.8319726304330923	0.8677005552364542
4	24h	21	6	0.8563402364931078	0.8837928938498094
4	24h	21	7	0.8740073218811603	0.895836376917458
4	24h	21	8	0.8869651249072471	0.9052549156081434
4	24h	21	9	0.8968467475192944	0.9127358490566038
4	24h	21	10	0.9042404937288473	0.9189441216555484
4	24h	22	1	0.6642899584076055	0.759493670886076
4	24h	22	2	0.7638172439204127	0.8114932520679147
4	24h	22	3	0.8221427625480069	0.8471867717234491
4	24h	22	4	0.858172829333608	0.8725834007733118
4	24h	22	5	0.8811306469252124	0.8903995770073269
4	24h	22	6	0.8967723588795677	0.9035870060542933
4	24h	22	7	0.9080834821153728	0.913923182441701
4	24h	22	8	0.9166711904891157	0.9220660146699267
4	24h	22	9	0.9235399776688189	0.9286665748013412
4	24h	22	10	0.9289823883350169	0.9340360563851592
4	24h	23	1	0.5353383458646617	0.7412287926206556
4	24h	23	2	0.6825654923215899	0.7941176470588235
4	24h	23	3	0.7646610814927647	0.8306771154354143
4	24h	23	4	0.8157510938259601	0.8569986298406288
4	24h	23	5	0.8483035503424388	0.8760310380643979
4	24h	23	6	0.8703703703703703	0.88998514746446
4	24h	23	7	0.8867096185643423	0.9009515773683964
4	24h	23	8	0.8991083057809839	0.9096560124322736
4	24h	23	9	0.9085548358275631	0.9167205630587788
4	24h	23	10	0.9161628375654978	0.9227612589114936
4	24h	24	1	0.5805255023183926	0.7512595633513716
4	24h	24	2	0.7231994075171264	0.8096297265471674
4	24h	24	3	0.7979125896934116	0.8489077669902912
4	24h	24	4	0.8386708161831141	0.8737448559670782
4	24h	24	5	0.8647591098067987	0.8908145580589255
4	24h	24	6	0.882821075740944	0.9029980252528275
4	24h	24	7	0.8955471340596873	0.9124210526315789
4	24h	24	8	0.9053202021781043	0.9197971450037565
4	24h	24	9	0.9129422718808193	0.9256653670113578
4	24h	24	10	0.9188870648650924	0.9305378586045794
4	24h	25	1	0.4723177979355646	0.7053461875547765
4	24h	25	2	0.6142775989395948	0.7554479418886199
4	24h	25	3	0.7189267394449559	0.8011304757418747
4	24h	25	4	0.7795860960417923	0.833063209076175
4	24h	25	5	0.8185284335199157	0.8561165175364117
4	24h	25	6	0.845154709282557	0.8727787209960385
4	24h	25	7	0.8640299555347531	0.8850626341268653
4	24h	25	8	0.8784567236160279	0.8947978941732846
4	24h	25	9	0.8894270309787079	0.9027262461687369
4	24h	25	10	0.8982366512854317	0.9093049781080982
4	24h	26	1	0.537380550871276	0.6958782027478648
4	24h	26	2	0.646914446002805	0.7465884453513583
4	24h	26	3	0.7283439889682838	0.7903732809430255
4	24h	26	4	0.7851679736663763	0.8246331489054607
4	24h	26	5	0.8215806909607194	0.8495431472081219
4	24h	26	6	0.846864818139504	0.8678560982743492
4	24h	26	7	0.8652221392034025	0.8813384813384814
4	24h	26	8	0.8786144730845191	0.8917279411764706
4	24h	26	9	0.889452240832956	0.9002986065029861
4	24h	26	10	0.897912402783463	0.9073395535073471
4	24h	27	1	0.7120107962213226	0.774630021141649
4	24h	27	2	0.7853802182574051	0.8234958654120331
4	24h	27	3	0.8305084745762712	0.8560025887175062
4	24h	27	4	0.8620041547136216	0.8800696257615318
4	24h	27	5	0.8832347459687221	0.8962043795620438
4	24h	27	6	0.8977241568412394	0.9076633165829145
4	24h	27	7	0.9077736207613278	0.915991847077618
4	24h	27	8	0.9160817181770561	0.9228505566727156
4	24h	27	9	0.922665916760405	0.9284452296819788
4	24h	27	10	0.9281805455393883	0.9332583728214601
4	24h	28	1	0.7	0.7705212702216896
4	24h	28	2	0.7840670859538784	0.8229548229548229
4	24h	28	3	0.830959607751576	0.8550650414831507
4	24h	28	4	0.8617398418325607	0.8767776407727086
4	24h	28	5	0.8823791821561339	0.8923794498936827
4	24h	28	6	0.8968553459119497	0.9035747883349012
4	24h	28	7	0.9077635521656224	0.9126633062442135
4	24h	28	8	0.9164223578603354	0.9200109699241247
4	24h	28	9	0.9234540294142943	0.9258040635025089
4	24h	28	10	0.9292080171239541	0.9305924126331527
4	24h	29	1	0.6532805429864253	0.7721209844072892
4	24h	29	2	0.7638190954773869	0.8243541477346489
4	24h	29	3	0.8237183446571958	0.8588785977492281
4	24h	29	4	0.85727969348659	0.8814324891111469
4	24h	29	5	0.8787689423527574	0.896944237414459
4	24h	29	6	0.8939144194633085	0.9082841963920836
4	24h	29	7	0.9051203101836013	0.9170126608232098
4	24h	29	8	0.9138381201044387	0.9238360670717778
4	24h	29	9	0.9206477369577895	0.9291364535266974
4	24h	29	10	0.9262441238450316	0.9335583052118486
4	24h	30	1	0.6493301812450749	0.753558052434457
4	24h	30	2	0.758193380075004	0.8117708063261603
4	24h	30	3	0.818724400234055	0.8490022833316787
4	24h	30	4	0.8544677756567585	0.8728935965334618
4	24h	30	5	0.877440427585183	0.8903529411764706
4	24h	30	6	0.8934888972525404	0.9029609067777007
4	24h	30	7	0.9054369670305795	0.9130743483111877
4	24h	30	8	0.9150088682229999	0.9209587866203223
4	24h	30	9	0.9227996395313908	0.927616338142654
4	24h	30	10	0.9288823255090938	0.9329982630548062
4	24h	31	1	0.47209026128266035	0.6916637600279038
4	24h	31	2	0.6018636945002741	0.741672657560508
4	24h	31	3	0.6978297161936561	0.7839643652561247
4	24h	31	4	0.7613257501470877	0.8168821292775665
4	24h	31	5	0.8026888098062476	0.8405180746182099
4	24h	31	6	0.8309383484537448	0.8577976523197317
4	24h	31	7	0.8514467988152199	0.8712128688443699
4	24h	31	8	0.8667200320192116	0.8819217521858165
4	24h	31	9	0.8787757105251417	0.8907180245335038
4	24h	31	10	0.8888620342396777	0.8979279147818474
4	24h	32	1	0.640337019483939	0.7436567164179104
4	24h	32	2	0.7384412153236459	0.7977656468198553
4	24h	32	3	0.8003319895660422	0.8361450455691294
4	24h	32	4	0.8410596026490066	0.8643042350907519
4	24h	32	5	0.8682414698162729	0.8834784903668514
4	24h	32	6	0.8869202050243624	0.8974883509489715
4	24h	32	7	0.9005086692555926	0.9080299251870324
4	24h	32	8	0.9109559354683362	0.9163113006396588
4	24h	32	9	0.9190515126737531	0.9232431567152233
4	24h	32	10	0.9258437463505781	0.9285115991114025
4	24h	33	1	0.787515006002401	0.797941373909152
4	24h	33	2	0.8427831003612376	0.8446251129177959
4	24h	33	3	0.8731968357375524	0.8702428006775833
4	24h	33	4	0.8924889543446245	0.8853434288804759
4	24h	33	5	0.9046027646969467	0.8950682056663168
4	24h	33	6	0.9130940082644629	0.9029611588257915
4	24h	33	7	0.9200897867564535	0.9087248322147651
4	24h	33	8	0.9254812462790236	0.9130391670798215
4	24h	33	9	0.9295210992040553	0.9165924870927541
4	24h	33	10	0.9326295430735756	0.919556004036327
4	24h	34	1	0.48753280839895013	0.7165736908403815
4	24h	34	2	0.6161290322580645	0.7596284829721363
4	24h	34	3	0.7080147267063155	0.7965939533103712
4	24h	34	4	0.7700938612579566	0.8248295320949918
4	24h	34	5	0.8110735051635859	0.846578439848374
4	24h	34	6	0.839289597680319	0.8631615397933861
4	24h	34	7	0.8598258706467662	0.8763884642820748
4	24h	34	8	0.8755033191859832	0.887043795620438
4	24h	34	9	0.8879868560935537	0.8960079263509887
4	24h	34	10	0.8978190980971413	0.9035613340870549
4	24h	36	1	0.5037868162692847	0.7013782542113323
4	24h	36	2	0.6254331254331255	0.7477246207701284
4	24h	36	3	0.7108270861496866	0.7877265386685807
4	24h	36	4	0.7725563909774437	0.8210170984075732
4	24h	36	5	0.8127229940028847	0.8451701018127639
4	24h	36	6	0.8392106938255888	0.8625194902951772
4	24h	36	7	0.8582711715664765	0.8760604767998483
4	24h	36	8	0.8725310723576453	0.886846007201864
4	24h	36	9	0.8840087670290945	0.8953475014359563
4	24h	36	10	0.8933198851734037	0.9021936565600112
4	24h	37	1	0.40467910211824215	0.6809019473864024
4	24h	37	2	0.47916247231729414	0.7062205358169483
4	24h	37	3	0.5799688341124806	0.7403794999113318
4	24h	37	4	0.6627459366980325	0.7731386861313868
4	24h	37	5	0.7256938532266304	0.8029169783096485
4	24h	37	6	0.7689696626829786	0.8260113092648977
4	24h	37	7	0.799830723656369	0.8437289115974164
4	24h	37	8	0.8231942172743101	0.8580698187481075
4	24h	37	9	0.8408782360376387	0.8697630629217009
4	24h	37	10	0.8546188793538617	0.879394461185249
4	24h	38	1	0.6004632310364795	0.7379336349924586
4	24h	38	2	0.7361013370865588	0.8004744333157617
4	24h	38	3	0.8076104643885342	0.8420516995725625
4	24h	38	4	0.8475728155339806	0.8682273140871867
4	24h	38	5	0.8725630052306229	0.8861058929938078
4	24h	38	6	0.8899303695768612	0.8993224200995383
4	24h	38	7	0.90253795341291	0.9091866835229667
4	24h	38	8	0.9122287464896605	0.9170502583372475
4	24h	38	9	0.9199525374224169	0.9231942385087906
4	24h	38	10	0.9263965673735457	0.9284419241600124
4	24h	39	1	0.5759132420091324	0.708621029788913
4	24h	39	2	0.6881873004611564	0.7625118676251187
4	24h	39	3	0.7677329624478443	0.8095188393695857
4	24h	39	4	0.8149671858164365	0.8411595185624682
4	24h	39	5	0.8455453455852976	0.8636946303945306
4	24h	39	6	0.8665452828916312	0.8802747791952895
4	24h	39	7	0.8819926500612495	0.8932321111290583
4	24h	39	8	0.8936410836374852	0.9031020760416167
4	24h	39	9	0.9029590148869693	0.9104187373060801
4	24h	39	10	0.9103677539995845	0.9164734090641091
4	24h	40	1	0.5583918315252074	0.7460930318073176
4	24h	40	2	0.6562376237623763	0.7823684541002135
4	24h	40	3	0.7381580775107653	0.8170080574701485
4	24h	40	4	0.7933587140439933	0.8451936073785481
4	24h	40	5	0.8302143586253827	0.8665408465893772
4	24h	40	6	0.8552135901627692	0.8823288712223066
4	24h	40	7	0.8731311405382315	0.8942535850613845
4	24h	40	8	0.8868468853509991	0.9033091798587713
4	24h	40	9	0.8976662388896811	0.910487000792889
4	24h	40	10	0.9058430431802604	0.9160956296634689
4	24h	41	1	0.6859056944086576	0.7476714648602879
4	24h	41	2	0.78248127645718	0.8115099549484086
4	24h	41	3	0.8335320772716432	0.8527863097849934
4	24h	41	4	0.8642207000093836	0.8776030225814955
4	24h	41	5	0.8837065637065638	0.8945443908146848
4	24h	41	6	0.8976460559963281	0.906952005506539
4	24h	41	7	0.9082939602664086	0.9163660216464414
4	24h	41	8	0.9159329878754339	0.9239351896769186
4	24h	41	9	0.9217454020915975	0.9297702602554602
4	24h	41	10	0.9266579549166939	0.9345099125479799
4	24h	42	1	0.5861262665627436	0.7101951486412548
4	24h	42	2	0.6884069786401434	0.7623700363271952
4	24h	42	3	0.7650912494150679	0.8086009063735417
4	24h	42	4	0.8133430550492162	0.8411317501371581
4	24h	42	5	0.845200776235259	0.8639419907712591
4	24h	42	6	0.8673862273559301	0.8808684778901898
4	24h	42	7	0.8835683830764185	0.8938720471457824
4	24h	42	8	0.8958534233365477	0.9040961709706145
4	24h	42	9	0.9054503085487421	0.9123032444587215
4	24h	42	10	0.91310463389857	0.9188912455203686
4	24h	43	1	0.35834502103786814	0.6890080428954424
4	24h	43	2	0.5045812912848924	0.7265787647467037
4	24h	43	3	0.6273301042125349	0.7659267280274319
4	24h	43	4	0.7099337748344371	0.7987468297777115
4	24h	43	5	0.7647732276530163	0.8243613429317704
4	24h	43	6	0.8028951601111274	0.8447115117120124
4	24h	43	7	0.829969380741111	0.8604306598182536
4	24h	43	8	0.850239965095986	0.8729468170114534
4	24h	43	9	0.8661150626602797	0.8831095520341922
4	24h	43	10	0.8783331158380094	0.8914239302986673
4	24h	44	1	0.8094881398252185	0.8360439560439561
4	24h	44	2	0.856036152356359	0.871377882909521
4	24h	44	3	0.8811022686779902	0.8912319644839067
4	24h	44	4	0.8973205920929361	0.903735249756011
4	24h	44	5	0.9087258687258687	0.9130210254518628
4	24h	44	6	0.9175899822985643	0.9200201841806485
4	24h	44	7	0.9244424214838416	0.9256753039555482
4	24h	44	8	0.9299241472848747	0.9304207908723
4	24h	44	9	0.9340891708282719	0.9341327848045866
4	24h	44	10	0.938126681340181	0.9371301481393225
4	24h	45	1	0.46253848785494356	0.7186560565870911
4	24h	45	2	0.6086777709232983	0.7645470169408298
4	24h	45	3	0.7058823529411765	0.8030924883077217
4	24h	45	4	0.7672983216025988	0.832262110048597
4	24h	45	5	0.8083036567358638	0.8547259042163459
4	24h	45	6	0.8363899963754984	0.8713111908343941
4	24h	45	7	0.8560233845388395	0.8840727867511756
4	24h	45	8	0.8704742200686013	0.8946958949247173
4	24h	45	9	0.8819996124782019	0.9032338205457331
4	24h	45	10	0.8915084042785418	0.9101493101493101
4	24h	47	1	0.7366694011484823	0.7995785036880927
4	24h	47	2	0.8095238095238095	0.8471328471328471
4	24h	47	3	0.8542321720538297	0.8794002607561929
4	24h	47	4	0.881139489194499	0.8986799545414809
4	24h	47	5	0.8985367422415179	0.9120911214953271
4	24h	47	6	0.9106209704784527	0.9216705278316949
4	24h	47	7	0.9196035888113528	0.9288217257993868
4	24h	47	8	0.9260061919504644	0.9341759844433641
4	24h	47	9	0.9310980103168754	0.9383762064899331
4	24h	47	10	0.9354476214258959	0.9414889399825577
4	24h	49	1	0.4406885758998435	0.6872046210397339
4	24h	49	2	0.5573068690406694	0.7256956993133358
4	24h	49	3	0.6556255132767588	0.765496639283047
4	24h	49	4	0.7290907197166961	0.8003381494005534
4	24h	49	5	0.7783176943699732	0.8273066108677173
4	24h	49	6	0.8116327960756833	0.847361237488626
4	24h	49	7	0.8360922169385421	0.8627884760420332
4	24h	49	8	0.854520519042093	0.875011256190905
4	24h	49	9	0.8687200676119824	0.8848677507437747
4	24h	49	10	0.8798001608874212	0.8929501972753666
4	24h	50	1	0.6593613024420789	0.7694951664876477
4	24h	50	2	0.7708614376565812	0.8241578869268438
4	24h	50	3	0.8245662351969154	0.8572396656878247
4	24h	50	4	0.8584174190122146	0.8796574656099116
4	24h	50	5	0.8800345721694036	0.8954587016153611
4	24h	50	6	0.8950509461426492	0.9072583284246352
4	24h	50	7	0.9065091731590852	0.9164565665826266
4	24h	50	8	0.9151381215469613	0.9237663594235372
4	24h	50	9	0.9217725637107508	0.9296935831081391
4	24h	50	10	0.9271570328839052	0.9344814676151254
4	24h	51	1	0.5254187481633853	0.7103942652329749
4	24h	51	2	0.662605267873141	0.7657871701888208
4	24h	51	3	0.7484475985299709	0.8089517535361364
4	24h	51	4	0.8017174082747853	0.8399303356554781
4	24h	51	5	0.8351961950059453	0.8613470670858137
4	24h	51	6	0.8578859619873291	0.8772782503037667
4	24h	51	7	0.874251497005988	0.8895796178343949
4	24h	51	8	0.8863233581447162	0.8998044298903898
4	24h	51	9	0.8958634393063584	0.907866644769256
4	24h	51	10	0.9034887512226932	0.91415313225058
4	24h	52	1	0.6063169768753525	0.7242798353909465
4	24h	52	2	0.7025	0.7733798470414598
4	24h	52	3	0.7755259107234479	0.8158248114864167
4	24h	52	4	0.8198621240883205	0.8452950558213717
4	24h	52	5	0.8498407773332245	0.8661004953998584
4	24h	52	6	0.8715368711233632	0.8819784524975515
4	24h	52	7	0.8872718597160921	0.8940783087045626
4	24h	52	8	0.8990217734301041	0.903869320098299
4	24h	52	9	0.9086631217354477	0.9118376942835996
4	24h	52	10	0.9163400920088601	0.9184896970659467
4	24h	53	1	0.35899255054984036	0.7048458149779736
4	24h	53	2	0.48777320926206447	0.7334903016033187
4	24h	53	3	0.5807721423164269	0.7588713865328025
4	24h	53	4	0.6504251896115836	0.7805259417199716
4	24h	53	5	0.7132701421800948	0.8036040423718495
4	24h	53	6	0.7588075880758808	0.8228705530961651
4	24h	53	7	0.7929887410440123	0.839194069568523
4	24h	53	8	0.8179645378244678	0.8520628936206674
4	24h	53	9	0.8371681415929203	0.8625355847599735
4	24h	53	10	0.8523694070972008	0.8713324745956776
4	24h	54	1	0.5577803203661327	0.7067470787787411
4	24h	54	2	0.6918614870803305	0.7676315789473684
4	24h	54	3	0.7701754385964912	0.8118892508143323
4	24h	54	4	0.8140644784260251	0.8413712957582801
4	24h	54	5	0.842365317182021	0.8614651912032497
4	24h	54	6	0.8618829241974643	0.875484496124031
4	24h	54	7	0.8768115942028986	0.8863648482909401
4	24h	54	8	0.8882814111821745	0.8950023798191338
4	24h	54	9	0.8972014408423385	0.9017619252256124
4	24h	54	10	0.9044271487153737	0.9074393108848865
4	24h	55	1	0.5797408093097064	0.691348402182385
4	24h	55	2	0.6699291258859265	0.7423557564477533
4	24h	55	3	0.7421999265875443	0.7881010594947025
4	24h	55	4	0.7916785952858097	0.8208992299412106
4	24h	55	5	0.8231616785184027	0.8442246063814964
4	24h	55	6	0.8456961523205078	0.8609542122341065
4	24h	55	7	0.8629674168241425	0.8738120380147836
4	24h	55	8	0.8763318689087513	0.8841411764705882
4	24h	55	9	0.8869926407512755	0.892245036483964
4	24h	55	10	0.8955662611251735	0.8988451585493028
4	24h	57	1	0.44213263979193757	0.6973314606741573
4	24h	57	2	0.5785813630041725	0.7425309691522953
4	24h	57	3	0.6823725055432373	0.7836533913537035
4	24h	57	4	0.7510788338069677	0.8159351368207687
4	24h	57	5	0.7964796479647965	0.8394586705585777
4	24h	57	6	0.8269815456409532	0.8575217667070287
4	24h	57	7	0.848816029143898	0.87145259081877
4	24h	57	8	0.8650287172941927	0.8824710283785017
4	24h	57	9	0.8776910338301396	0.891494632535095
4	24h	57	10	0.8877707658195463	0.8989331624382705
4	24h	58	1	0.30584192439862545	0.6770529049010061
4	24h	58	2	0.4212564543889845	0.7077569990040943
4	24h	58	3	0.5474376213954878	0.7443861309472597
4	24h	58	4	0.6469008726784515	0.779092983456931
4	24h	58	5	0.7154659323087856	0.8074853228962818
4	24h	58	6	0.7618977565281353	0.8297541905424946
4	24h	58	7	0.7948042168674698	0.8471025189276701
4	24h	58	8	0.8190674255691769	0.8607551536450521
4	24h	58	9	0.8382838283828383	0.8720046756282875
4	24h	58	10	0.8533054247339962	0.8815714285714286
4	24h	6	1	0.5528888888888889	0.7178040985147585
4	24h	6	2	0.6757197175448126	0.7711558307533539
4	24h	6	3	0.754451133598053	0.8119734364158985
4	24h	6	4	0.8051948051948052	0.8426412349470621
4	24h	6	5	0.8367705835331735	0.8636735807860262
4	24h	6	6	0.8587205387205388	0.8790508234460775
4	24h	6	7	0.8740473558671243	0.8904380397461242
4	24h	6	8	0.8850863261437574	0.899385703648548
4	24h	6	9	0.893905398598837	0.9065802214457122
4	24h	6	10	0.9009322560596644	0.9124788689104042
4	24h	7	1	0.7116816431322208	0.7665754577983582
4	24h	7	2	0.8001947735757182	0.8308131241084166
4	24h	7	3	0.8457805657474258	0.8678309616213885
4	24h	7	4	0.8712797619047619	0.8905046308318185
4	24h	7	5	0.8880208333333334	0.9051717902350813
4	24h	7	6	0.8992712129099427	0.915506958250497
4	24h	7	7	0.9077227722772278	0.9231355470876429
4	24h	7	8	0.9136395476833784	0.9287167070217918
4	24h	7	9	0.9185623906313097	0.9328800557880056
4	24h	7	10	0.9225200309106438	0.9363438304614775
4	24h	8	1	0.8137931034482758	0.7953723788864787
4	24h	8	2	0.8654919236417034	0.8554804214499135
4	24h	8	3	0.8950941743320193	0.8892236384704519
4	24h	8	4	0.912751677852349	0.9087247093289389
4	24h	8	5	0.9243563783627423	0.922100491122025
4	24h	8	6	0.9325509573810995	0.9312672796245097
4	24h	8	7	0.9387028950347728	0.9379541643376188
4	24h	8	8	0.9435568736247967	0.9427752520260921
4	24h	8	9	0.9472099126618767	0.946841942194485
4	24h	8	10	0.9503873542530714	0.9499799599198396
4	24h	9	1	0.7104430379746836	0.766798418972332
4	24h	9	2	0.7946622185154295	0.8187615133909594
4	24h	9	3	0.8449649843033084	0.8548317515099223
4	24h	9	4	0.874160915193344	0.8766956521739131
4	24h	9	5	0.8924581005586593	0.8915890570430733
4	24h	9	6	0.905087419482056	0.9025442270425705
4	24h	9	7	0.9142075880141278	0.9105753424657534
4	24h	9	8	0.9206796018900171	0.9164635929427819
4	24h	9	9	0.9251406707179833	0.9209833187006146
4	24h	9	10	0.9288160469667319	0.9247784077297773
5	24h	69	1	0.8546870803115767	0.8792052382027545
5	24h	69	2	0.9019008825526137	0.9133333333333333
5	24h	69	3	0.9238916256157635	0.9307290483761071
5	24h	69	4	0.9364773820981713	0.9413256066642521
5	24h	69	5	0.944348100268012	0.9487372218881539
5	24h	69	6	0.9499599679743795	0.9543792107795958
5	24h	69	7	0.9541803894377997	0.9591631237413292
5	24h	69	8	0.9574251375025463	0.9627353815659069
5	24h	69	9	0.9600946444009646	0.9655509623505356
5	24h	69	10	0.9622928574365722	0.9671179883945842
5	24h	70	1	0.8499780026396833	0.868051434223541
5	24h	70	2	0.8988386735693298	0.9078516188229125
5	24h	70	3	0.9230454359394188	0.9286483312126848
5	24h	70	4	0.9372027408303104	0.9413416536661466
5	24h	70	5	0.946591286997007	0.94998704327546
5	24h	70	6	0.9528718703976435	0.9563001938521185
5	24h	70	7	0.9575350582658503	0.9608592578257293
5	24h	70	8	0.9612219887955182	0.9645219482862297
5	24h	70	9	0.9642716612890533	0.9672511006410751
5	24h	70	10	0.9669433314253005	0.9694056557434566
5	24h	71	1	0.8739777731180541	0.8635326335006847
5	24h	71	2	0.9096435479414203	0.9062133645955451
5	24h	71	3	0.9279242174629324	0.9279793303907848
5	24h	71	4	0.9392174554999589	0.9406462585034013
5	24h	71	5	0.9467512101997682	0.9484927271449652
5	24h	71	6	0.9519359925246744	0.9537724550898203
5	24h	71	7	0.9557666768822147	0.9576377295492488
5	24h	71	8	0.958444979336028	0.9605840765214176
5	24h	71	9	0.9602684234215803	0.9627939773528558
5	24h	71	10	0.9614510782524489	0.9647572121713619
5	24h	72	1	0.8258488499452354	0.8539741219963032
5	24h	72	2	0.8824443293630243	0.8964665946613177
5	24h	72	3	0.9107992984214482	0.91941264886114
5	24h	72	4	0.9270495827196858	0.9333333333333333
5	24h	72	5	0.9378275945488267	0.9417550330413401
5	24h	72	6	0.9452232783970458	0.9480741422374129
5	24h	72	7	0.9507924259512079	0.9526980482204362
5	24h	72	8	0.9553037456720176	0.9565394609466551
5	24h	72	9	0.9589955797987397	0.9593071212537806
5	24h	72	10	0.9620156030182888	0.9615224452402765
5	24h	73	1	0.8179808400884304	0.8016210739614995
5	24h	73	2	0.8651822852948373	0.8594054264572245
5	24h	73	3	0.8929322483313523	0.8922665137176178
5	24h	73	4	0.911355524801515	0.9130566495001514
5	24h	73	5	0.9236544166616214	0.9259050128615346
5	24h	73	6	0.9316474063325906	0.9349967873206254
5	24h	73	7	0.9381461998911663	0.9420222201475119
5	24h	73	8	0.9436579955636217	0.9475426112857852
5	24h	73	9	0.9480953765629544	0.9519387906700342
5	24h	73	10	0.9518511159679449	0.9553788083041251
5	24h	74	1	0.8433128147733632	0.8717356135890918
5	24h	74	2	0.8900319262149698	0.9044864780365797
5	24h	74	3	0.9128019635705981	0.9222431668237512
5	24h	74	4	0.9265971448820493	0.9338484734263098
5	24h	74	5	0.9361348725188938	0.9427810001567644
5	24h	74	6	0.9430860033726813	0.9494638069705094
5	24h	74	7	0.9480985701247338	0.9545481134834747
5	24h	74	8	0.952212389380531	0.9583290142013061
5	24h	74	9	0.9553969242562161	0.9612720256636756
5	24h	74	10	0.9580537639063244	0.963415662142797
5	24h	75	1	0.8617743702081051	0.8589174800354925
5	24h	75	2	0.9052511415525114	0.902131361461505
5	24h	75	3	0.9271537162162162	0.9240017174753113
5	24h	75	4	0.9397489539748954	0.9367131677441306
5	24h	75	5	0.9483750259857252	0.9452883263009846
5	24h	75	6	0.9546717097098281	0.9516051748921898
5	24h	75	7	0.9592088998763906	0.9563494132985658
5	24h	75	8	0.9625941995889472	0.9598226655583264
5	24h	75	9	0.9649850170354255	0.9624963739588082
5	24h	75	10	0.9666878054239564	0.964602434991733
5	24h	77	1	0.8014440433212996	0.8488271068635969
5	24h	77	2	0.868567454798331	0.8920035408675125
5	24h	77	3	0.9005288340468396	0.9156733875459507
5	24h	77	4	0.9199803632793323	0.9304898724011779
5	24h	77	5	0.9327663671373556	0.9409495548961424
5	24h	77	6	0.9416221335317595	0.9483020780537252
5	24h	77	7	0.9480633288543553	0.9539480949751519
5	24h	77	8	0.953071189925469	0.9580399061032864
5	24h	77	9	0.9571199266223344	0.9611369418370033
5	24h	77	10	0.9601324777478782	0.9638793857904367
5	24h	78	1	0.8830744071954211	0.8991877687529861
5	24h	78	2	0.917750439367311	0.9279974284795885
5	24h	78	3	0.9350548741123306	0.9428055388320289
5	24h	78	4	0.9456576942610462	0.9509014192558496
5	24h	78	5	0.9521742759369001	0.9568328165990937
5	24h	78	6	0.9567430025445293	0.9610195918920751
5	24h	78	7	0.9605730378351904	0.9637758112094396
5	24h	78	8	0.9633225458468176	0.9663519223746674
5	24h	78	9	0.9654674180031787	0.9680463421470615
5	24h	78	10	0.9672509024485713	0.9692535419750475
5	24h	81	1	0.7784376427592508	0.8045690550363448
5	24h	81	2	0.8300843759092231	0.8514824797843665
5	24h	81	3	0.8604307432432432	0.8778587835813443
5	24h	81	4	0.8803362452612494	0.8937148291987002
5	24h	81	5	0.895091693635383	0.9061577808380877
5	24h	81	6	0.9068549305397404	0.9155764284915576
5	24h	81	7	0.9152959716339998	0.9221551052221356
5	24h	81	8	0.9220091958011625	0.9272460516095624
5	24h	81	9	0.9275721759348964	0.9312267657992565
5	24h	81	10	0.9320061685125474	0.9341860219965564
5	24h	82	1	0.8264271225731672	0.8622781397438778
5	24h	82	2	0.8859060402684564	0.9008567931456548
5	24h	82	3	0.9122207621550591	0.9214599214599215
5	24h	82	4	0.9275897435897436	0.9341849486253818
5	24h	82	5	0.938207428523518	0.9420200462606014
5	24h	82	6	0.9455445544554455	0.9480630898171979
5	24h	82	7	0.9500274574409665	0.952397418165053
5	24h	82	8	0.9536729222520107	0.9554237807995093
5	24h	82	9	0.9565300559514132	0.957862847700358
5	24h	82	10	0.9587468714939156	0.9600166597251145
5	24h	83	1	0.8151576511426092	0.8555883019723419
5	24h	83	2	0.8776692001447701	0.8981538461538462
5	24h	83	3	0.9070680628272252	0.9201159420289855
5	24h	83	4	0.9239885574172456	0.9340628767504405
5	24h	83	5	0.9350844905470972	0.9434457217807268
5	24h	83	6	0.9430491687301026	0.9496963295484553
5	24h	83	7	0.9485546300832925	0.9545559400230681
5	24h	83	8	0.9531882727714486	0.9583375985259495
5	24h	83	9	0.9566349910761661	0.9611846946284033
5	24h	83	10	0.9593616464637655	0.9634299073223679
5	24h	84	1	0.8358723771198621	0.8696649839375861
5	24h	84	2	0.8909353557240881	0.9036503211655961
5	24h	84	3	0.9167431493378786	0.9223841687403721
5	24h	84	4	0.9315012305168171	0.9340794840178317
5	24h	84	5	0.9412455934195064	0.9423349613990862
5	24h	84	6	0.9485689997166336	0.9486335862485732
5	24h	84	7	0.9540644687748486	0.9534829359513791
5	24h	84	8	0.9584207412188693	0.95774356855047
5	24h	84	9	0.9621310295176386	0.9613177864149547
5	24h	84	10	0.9649913344887349	0.9642288682248471
5	24h	85	1	0.7863509039979628	0.834917555771096
5	24h	85	2	0.8560594090693633	0.8769210560882701
5	24h	85	3	0.8924792354078962	0.9012738853503185
5	24h	85	4	0.9137839276210751	0.916933418693982
5	24h	85	5	0.9269177734233254	0.9270053475935829
5	24h	85	6	0.9356897398134512	0.9345955249569707
5	24h	85	7	0.941839447102605	0.9398231866586297
5	24h	85	8	0.9465835013834826	0.9440128582909189
5	24h	85	9	0.9502266241396676	0.9471949847291432
5	24h	85	10	0.9531546579606712	0.949649225372698
5	24h	86	1	0.8249005116543491	0.865993265993266
5	24h	86	2	0.8838709677419355	0.905423987776929
5	24h	86	3	0.91328125	0.9256826823366747
5	24h	86	4	0.9302372950402281	0.9380237590938392
5	24h	86	5	0.941186271242919	0.9465310181289681
5	24h	86	6	0.9485304457882154	0.9522565475801711
5	24h	86	7	0.9537638981712133	0.956140350877193
5	24h	86	8	0.9577208829974878	0.9593257973354865
5	24h	86	9	0.9606637104849092	0.9616447040710049
5	24h	86	10	0.9629406447725218	0.9633279947435424
5	24h	87	1	0.8939554612937434	0.9002862595419847
5	24h	87	2	0.9271296613068765	0.9261381725565107
5	24h	87	3	0.9429791509670937	0.9413862798715967
5	24h	87	4	0.9517022961203484	0.9500047254512806
5	24h	87	5	0.9573081310086361	0.9555346798183811
5	24h	87	6	0.9613549948150708	0.9594711891567069
5	24h	87	7	0.9641893107791975	0.9623124345701989
5	24h	87	8	0.9663754302356368	0.9646149884110224
5	24h	87	9	0.967845811431548	0.9659983368751732
5	24h	87	10	0.9688717619353457	0.9670044384892388
5	24h	89	1	0.8557711542308462	0.8594604791548764
5	24h	89	2	0.899266692396758	0.8999253174010455
5	24h	89	3	0.9209504875508852	0.920066765578635
5	24h	89	4	0.9339220234977176	0.932890365448505
5	24h	89	5	0.9426270136307311	0.941414389018262
5	24h	89	6	0.9489822891884747	0.9474235441977378
5	24h	89	7	0.9534089860688255	0.9519586780637199
5	24h	89	8	0.9568277611818145	0.9553194939993512
5	24h	89	9	0.9592850049652433	0.9579280952901322
5	24h	89	10	0.961039828922748	0.9600264506530005
5	24h	90	1	0.8203550295857989	0.8510808646917534
5	24h	90	2	0.8786836200448765	0.8931778581959523
5	24h	90	3	0.9080434782608696	0.9146819415134158
5	24h	90	4	0.9244897959183673	0.9277871283161017
5	24h	90	5	0.9356659928904998	0.9362891951268224
5	24h	90	6	0.9432737146567499	0.941859142109455
5	24h	90	7	0.9487638839125762	0.945994242033158
5	24h	90	8	0.9531595826369754	0.9493643042541023
5	24h	90	9	0.9564303613289143	0.9524674299249901
5	24h	90	10	0.9585725255036748	0.9546659027429636
5	24h	93	1	0.7960358056265985	0.8471153846153846
5	24h	93	2	0.8657784847882283	0.8897650731066207
5	24h	93	3	0.897947466628391	0.911622125543816
5	24h	93	4	0.9162847881971611	0.9253879824910466
5	24h	93	5	0.9282584884994524	0.9354065007030022
5	24h	93	6	0.9368315765176579	0.9420494699646643
5	24h	93	7	0.9429425440053139	0.9470178252019984
5	24h	93	8	0.9477494307898885	0.9506888257161601
5	24h	93	9	0.951319831311501	0.9535077814325691
5	24h	93	10	0.9542017004086617	0.955533772945999
5	24h	94	1	0.8032833286159071	0.8474936278674596
5	24h	94	2	0.8704972764013355	0.8859547301218804
5	24h	94	3	0.9003549695740365	0.9063974541863272
5	24h	94	4	0.9176284896912301	0.9187478016180092
5	24h	94	5	0.928835936242151	0.9270574477415583
5	24h	94	6	0.9372753780429918	0.9331086983651566
5	24h	94	7	0.9442461826478675	0.9382272974442631
5	24h	94	8	0.9497557212651067	0.9425187752744079
5	24h	94	9	0.9540366972477065	0.9463498920086393
5	24h	94	10	0.9576158940397351	0.9497412576446606
5	24h	95	1	0.8720735785953178	0.8792251433089543
5	24h	95	2	0.9130785791173305	0.9154267815191856
5	24h	95	3	0.9330034636318654	0.9330613037986981
5	24h	95	4	0.944505236829764	0.9436119264637726
5	24h	95	5	0.9512431385211495	0.950166538560082
5	24h	95	6	0.9558710245405524	0.954858454475899
5	24h	95	7	0.9594477998274374	0.9581289001095603
5	24h	95	8	0.9619715317612068	0.9607867966738424
5	24h	95	9	0.9636676217765043	0.9632829373650108
5	24h	95	10	0.9649664942189508	0.9649339933993399
5	24h	97	1	0.8408304498269896	0.8525860104807473
5	24h	97	2	0.8901150874980294	0.8962717979555022
5	24h	97	3	0.9154767388300322	0.9176470588235294
5	24h	97	4	0.9300307358524679	0.9306013363028953
5	24h	97	5	0.9396999851477796	0.939595333037956
5	24h	97	6	0.9464072044839096	0.9461945564516129
5	24h	97	7	0.9515274058691732	0.9507764912473248
5	24h	97	8	0.9553623188405798	0.9542451913736157
5	24h	97	9	0.9582430910508534	0.9568285776519276
5	24h	97	10	0.9604306652520728	0.9589895401618315
5	24h	99	1	0.8579819593035453	0.853990914990266
5	24h	99	2	0.9027247956403269	0.9012899607403253
5	24h	99	3	0.9250251256281407	0.9239062823968485
5	24h	99	4	0.937857596948506	0.9375718744866108
5	24h	99	5	0.9457486683764056	0.9464601168637043
5	24h	99	6	0.951312542068656	0.9525353090993286
5	24h	99	7	0.9551260092977735	0.9569908737961983
5	24h	99	8	0.9581577232239844	0.9604070883363836
5	24h	99	9	0.9603972008288049	0.9629629629629629
5	24h	99	10	0.9619569081988196	0.9649715053177974
5	sham	76	1	0.843201428146385	0.8699067255768287
5	sham	76	2	0.8924003009781791	0.9052666445842994
5	sham	76	3	0.9167919114633146	0.9252988047808764
5	sham	76	4	0.9317380621728448	0.9376117623683687
5	sham	76	5	0.9409086929878315	0.9453885497442667
5	sham	76	6	0.9479220683013556	0.9513277452983024
5	sham	76	7	0.9533705342825989	0.9558868642247991
5	sham	76	8	0.9578340492878137	0.9590484466652184
5	sham	76	9	0.9615034859048196	0.9614916508446522
5	sham	76	10	0.9641161431701972	0.9635802469135802
5	sham	80	1	0.8277825220609166	0.8576488820013283
5	sham	80	2	0.8831633565933082	0.8914027149321267
5	sham	80	3	0.9106957424714434	0.9120328167730173
5	sham	80	4	0.926948051948052	0.9250570515746235
5	sham	80	5	0.937697291908955	0.9347115603861063
5	sham	80	6	0.9451305079988773	0.9423614269933069
5	sham	80	7	0.9501971489232636	0.9481321920526047
5	sham	80	8	0.9542665030151022	0.9525292610639473
5	sham	80	9	0.9573455203275255	0.955733862243058
5	sham	80	10	0.9597387530614876	0.958309490721818
5	sham	91	1	0.8531257845844841	0.8762270593256509
5	sham	91	2	0.896229455365775	0.9091434349270547
5	sham	91	3	0.9164203806596525	0.9268557765460276
5	sham	91	4	0.9285847126650548	0.9373097991479001
5	sham	91	5	0.9377434878924452	0.9440023151497613
5	sham	91	6	0.9443077321590467	0.9491651205936921
5	sham	91	7	0.9495312412283164	0.9530128931326536
5	sham	91	8	0.9537151626157121	0.9560229445506692
5	sham	91	9	0.9569297507857111	0.9582081867330301
5	sham	91	10	0.9594811018577835	0.9599345870809485
6	D28	12	1	0.8795240456122955	0.853713009491904
6	D28	12	2	0.8989697573944833	0.8826308139534884
6	D28	12	3	0.912416023886539	0.9006302802735685
6	D28	12	4	0.9227722772277228	0.9140922556072789
6	D28	12	5	0.9304690062315514	0.9238277845563884
6	D28	12	6	0.936980947728383	0.9304354254454055
6	D28	12	7	0.9423975720789074	0.9362220370489072
6	D28	12	8	0.9464821964821964	0.9409437694263917
6	D28	12	9	0.9495967741935484	0.9449717285945073
6	D28	12	10	0.9521493703864524	0.948251493183787
6	D28	123	1	0.8523994811932555	0.808346709470305
6	D28	123	2	0.8912119064493267	0.8639344262295082
6	D28	123	3	0.9118712273641851	0.8921877342929975
6	D28	123	4	0.9251290877796902	0.9095625515858979
6	D28	123	5	0.9337754279057263	0.9211215678664985
6	D28	123	6	0.9400490647040785	0.9294755877034359
6	D28	123	7	0.945024077046549	0.935752401280683
6	D28	123	8	0.9488151658767773	0.9404247321931968
6	D28	123	9	0.9517585803846562	0.944090349994409
6	D28	123	10	0.9540860525555876	0.9469593742114559
6	D28	126	1	0.8425391591096455	0.8079470198675497
6	D28	126	2	0.88470066518847	0.8583690987124464
6	D28	126	3	0.9063711911357341	0.8842453397474443
6	D28	126	4	0.9195935498122377	0.9009584664536742
6	D28	126	5	0.9281129653401797	0.9111608446044566
6	D28	126	6	0.9339593114241002	0.9186027352117317
6	D28	126	7	0.938508682328907	0.9237463442470932
6	D28	126	8	0.942423512406649	0.9279296261388628
6	D28	126	9	0.9458584987057809	0.9313884992987377
6	D28	126	10	0.9481799551088124	0.9340898728405694
6	D28	127	1	0.8081198646689222	0.7272727272727273
6	D28	127	2	0.8561438561438561	0.8125516102394715
6	D28	127	3	0.8837091461869775	0.856759576688031
6	D28	127	4	0.9017529555646148	0.8840832461341704
6	D28	127	5	0.9147036312611616	0.9023857047809144
6	D28	127	6	0.9244554527573395	0.9151427654796278
6	D28	127	7	0.9318312010693145	0.9246656039919606
6	D28	127	8	0.9380011293054771	0.9317974035472664
6	D28	127	9	0.9431743295990267	0.9371229824466062
6	D28	127	10	0.9474748403106474	0.941084207430644
6	D28	129	1	0.8710033076074972	0.8689968741119636
6	D28	129	2	0.9095229391336136	0.9087516327673073
6	D28	129	3	0.929726790811472	0.9279801324503312
6	D28	129	4	0.94167025398192	0.9391796322489392
6	D28	129	5	0.949290780141844	0.9466249441215914
6	D28	129	6	0.9546546546546546	0.9519128988356268
6	D28	129	7	0.9581196026232063	0.9552375351238319
6	D28	129	8	0.9616175462645647	0.9580817664309126
6	D28	129	9	0.9643548222833283	0.9605620801066721
6	D28	129	10	0.966654418519199	0.9622536774909798
6	D28	130	1	0.8291857936699686	0.7758139534883721
6	D28	130	2	0.8707482993197279	0.8416502946954814
6	D28	130	3	0.8933434190620272	0.8744625967325881
6	D28	130	4	0.9089802130898021	0.8952873692498031
6	D28	130	5	0.9203524826300628	0.9096952908587258
6	D28	130	6	0.9289760348583878	0.920431452243239
6	D28	130	7	0.9355248127935017	0.9281072298943948
6	D28	130	8	0.9411764705882353	0.9338103756708408
6	D28	130	9	0.94561261625556	0.9381190755138993
6	D28	130	10	0.9492457934069964	0.9414141414141414
6	D28	132	1	0.8477676169983862	0.8284371327849589
6	D28	132	2	0.8919786096256684	0.8765859284890427
6	D28	132	3	0.9132856006364359	0.9021167779514135
6	D28	132	4	0.925614624921202	0.9174784458627253
6	D28	132	5	0.9340735600277585	0.9271974229176254
6	D28	132	6	0.9406561002580169	0.9340496768667756
6	D28	132	7	0.945501120717259	0.9392592592592592
6	D28	132	8	0.9490355789354602	0.9428639165481271
6	D28	132	9	0.9516864175022789	0.9458544839255499
6	D28	132	10	0.9535373900293255	0.9479912205363107
6	D28	134	1	0.854355716878403	0.8070076292738062
6	D28	134	2	0.8946720049276256	0.8657415750585691
6	D28	134	3	0.91556483414521	0.8928899986857669
6	D28	134	4	0.9283863804589193	0.9098950833161901
6	D28	134	5	0.9371647509578545	0.921784424094766
6	D28	134	6	0.943716167742777	0.9303904923599321
6	D28	134	7	0.9489680199591745	0.9365776314184656
6	D28	134	8	0.9526817042606516	0.9411134903640257
6	D28	134	9	0.955967503029759	0.945014068386666
6	D28	134	10	0.958666937614306	0.948097183401419
6	D28	138	1	0.7582625118035883	0.7052451539338654
6	D28	138	2	0.8257381258023107	0.7997073349186026
6	D28	138	3	0.8609159195541556	0.8455764075067024
6	D28	138	4	0.883779588668995	0.8736286919831223
6	D28	138	5	0.8994512588766946	0.8928602411728984
6	D28	138	6	0.9104580573951435	0.9060684075027584
6	D28	138	7	0.918902659126459	0.9159331547391248
6	D28	138	8	0.9253238100314483	0.9233451436927057
6	D28	138	9	0.9305216850762683	0.9291528489599036
6	D28	138	10	0.9345697200797296	0.933641975308642
6	D28	139	1	0.8601156069364162	0.8352256992522847
6	D28	139	2	0.8943343218354924	0.8834726916918698
6	D28	139	3	0.912753249795058	0.90747980192859
6	D28	139	4	0.926015654118524	0.9215205395462907
6	D28	139	5	0.9356282803334363	0.931637519872814
6	D28	139	6	0.9422216372729666	0.9382157500353456
6	D28	139	7	0.9471691619342626	0.9437007152026408
6	D28	139	8	0.9509579712354526	0.9475383373688459
6	D28	139	9	0.9536230562269141	0.9503961584633853
6	D28	139	10	0.9558422227735053	0.9526078669208109
6	D28	141	1	0.8197969543147208	0.8190939495287322
6	D28	141	2	0.8696550299524891	0.8660124173843381
6	D28	141	3	0.899152029073289	0.8954957633417571
6	D28	141	4	0.9171231245534651	0.9132377145544321
6	D28	141	5	0.9294865525672371	0.9253557943653791
6	D28	141	6	0.9381673702508071	0.9338483030651655
6	D28	141	7	0.9443369868901784	0.9396834450306574
6	D28	141	8	0.9491140677217983	0.9440392354124748
6	D28	141	9	0.9528418683173888	0.9471553856532494
6	D28	141	10	0.9563804397501651	0.9499415561315241
6	D28	148	1	0.7489467162329616	0.6500840336134454
6	D28	148	2	0.8079605375063786	0.7526881720430108
6	D28	148	3	0.8440366972477065	0.8108847674065065
6	D28	148	4	0.8683502380459532	0.8453705896282264
6	D28	148	5	0.8851810441214415	0.8679281714616721
6	D28	148	6	0.8974735605170387	0.8838908736602793
6	D28	148	7	0.9068458093410109	0.8956789260243323
6	D28	148	8	0.9142371921879423	0.9040019641541861
6	D28	148	9	0.9197176661757985	0.9110892388451444
6	D28	148	10	0.9242884774799669	0.9166050933451554
6	D28	149	1	0.7883279295970357	0.7003076923076923
6	D28	149	2	0.8403307888040712	0.7857142857142857
6	D28	149	3	0.8706563706563707	0.8281271886818882
6	D28	149	4	0.8910852713178294	0.8558904109589041
6	D28	149	5	0.9051967994827447	0.8745281323027143
6	D28	149	6	0.9149819994461368	0.8885171102661596
6	D28	149	7	0.9226395693461562	0.8984400710853683
6	D28	149	8	0.9284525790349417	0.9058223150081187
6	D28	149	9	0.933018276510585	0.9114081442337582
6	D28	149	10	0.9367941871662435	0.9158205044218801
6	D28	150	1	0.8504815002534212	0.8106060606060606
6	D28	150	2	0.8863597171926194	0.8659711075441413
6	D28	150	3	0.9066597429572893	0.8935549722951298
6	D28	150	4	0.9196354598177299	0.9095460234383889
6	D28	150	5	0.9273397958308313	0.920363838871357
6	D28	150	6	0.9326424870466321	0.9280137414116177
6	D28	150	7	0.9381214769776427	0.9337641357027464
6	D28	150	8	0.9426573426573427	0.9383168726713584
6	D28	150	9	0.9465411953148464	0.9423360742146321
6	D28	150	10	0.9492185730464326	0.9457519136594875
6	D28	151	1	0.8555462419670299	0.8309509011808577
6	D28	151	2	0.884009009009009	0.8697402858868533
6	D28	151	3	0.9009873060648801	0.8909657320872274
6	D28	151	4	0.9127592425608656	0.9055366967107573
6	D28	151	5	0.9222700880314666	0.9168032391786368
6	D28	151	6	0.9295594467098425	0.9254048748568624
6	D28	151	7	0.9350794093062135	0.9317166560306318
6	D28	151	8	0.9396610169491525	0.9367420927615951
6	D28	151	9	0.9431774255894859	0.9405127632240406
6	D28	151	10	0.946074266580039	0.9436399414703063
6	D28	157	1	0.7593135203013813	0.5924384321886923
6	D28	157	2	0.8163987612446542	0.7314834133110787
6	D28	157	3	0.8506952359243218	0.8000590667454224
6	D28	157	4	0.873552570634553	0.8393487418877377
6	D28	157	5	0.8895810621398536	0.8653490949390469
6	D28	157	6	0.9018503620273531	0.8832156436719174
6	D28	157	7	0.9112391253233012	0.8962383911271464
6	D28	157	8	0.9186672943145562	0.9064166422502198
6	D28	157	9	0.924525636800226	0.9147505083685281
6	D28	157	10	0.9295280475803346	0.9214379575746199
6	D28	159	1	0.8365601080594327	0.8078548347004723
6	D28	159	2	0.8763197586726998	0.8588007736943907
6	D28	159	3	0.8991530208921513	0.8849494348602023
6	D28	159	4	0.9146659473068969	0.9016732468509119
6	D28	159	5	0.9250615166654239	0.913053594974017
6	D28	159	6	0.932917515274949	0.9222449383367407
6	D28	159	7	0.9388525135944956	0.9295048143053645
6	D28	159	8	0.9433108805742662	0.9348938541824999
6	D28	159	9	0.9473962696767935	0.9394517066085694
6	D28	159	10	0.9506532944420026	0.9431776161715765
6	D28	160	1	0.868382710053424	0.8302670623145401
6	D28	160	2	0.9012918184829414	0.8790001893580761
6	D28	160	3	0.9193992490613266	0.9040299127544661
6	D28	160	4	0.9307228915662651	0.9189365874918283
6	D28	160	5	0.9379864423801155	0.9287636820383994
6	D28	160	6	0.9429123988252991	0.9352331606217616
6	D28	160	7	0.9464598448836627	0.9399073461283918
6	D28	160	8	0.9492315374798869	0.9430257698825454
6	D28	160	9	0.9513702042850025	0.9453157674613133
6	D28	160	10	0.9528071602929211	0.947099702169905
6	D28	162	1	0.7763941526800217	0.7991412213740458
6	D28	162	2	0.8374297752808989	0.8505269881826892
6	D28	162	3	0.8721785115439185	0.8785226046288523
6	D28	162	4	0.8932492883285889	0.8953165405612489
6	D28	162	5	0.9076601088321473	0.9064988849952214
6	D28	162	6	0.9180746840834871	0.9147835556765587
6	D28	162	7	0.9256340802757942	0.9205199738825903
6	D28	162	8	0.9313283752239292	0.9246225869233602
6	D28	162	9	0.9356231504390433	0.9278866587957497
6	D28	162	10	0.939299645001534	0.9307448358618325
6	D28	17	1	0.8473446058585378	0.8117977528089888
6	D28	17	2	0.8885329916720052	0.868730762266884
6	D28	17	3	0.9092872570194385	0.8966892700438771
6	D28	17	4	0.9231943516839997	0.9124934657605854
6	D28	17	5	0.9321138531893085	0.9228395061728395
6	D28	17	6	0.9385923792941807	0.9304108796296297
6	D28	17	7	0.9431045504736445	0.9360534032066878
6	D28	17	8	0.9466988149592162	0.9408993810593197
6	D28	17	9	0.9496924630496649	0.94435503535723
6	D28	17	10	0.9523097995268335	0.9470955268477019
6	D28	18	1	0.8592976667452275	0.8287596048298573
6	D28	18	2	0.8924884865809115	0.8707338638373121
6	D28	18	3	0.9106078665077473	0.8929774552993003
6	D28	18	4	0.9218200816946899	0.9065582104728013
6	D28	18	5	0.9294089871724246	0.9168123907069697
6	D28	18	6	0.9359335209757406	0.9250580536204349
6	D28	18	7	0.9409983109091968	0.9316702160024338
6	D28	18	8	0.9453703703703704	0.9368809893463248
6	D28	18	9	0.9488123734118947	0.9411202903395254
6	D28	18	10	0.9519090644127076	0.9445257989490913
6	D28	20	1	0.8331867487540311	0.8398979880986115
6	D28	20	2	0.8762490392006149	0.8810506566604127
6	D28	20	3	0.8999147000284333	0.9028746860173039
6	D28	20	4	0.9150061916019363	0.9169715109189669
6	D28	20	5	0.9255952380952381	0.9276213191450325
6	D28	20	6	0.9334493946348026	0.9353125
6	D28	20	7	0.9396314631463146	0.940960663088525
6	D28	20	8	0.9445557782231129	0.9451816271389973
6	D28	20	9	0.9486608355516923	0.9485112329356121
6	D28	20	10	0.9517119418381883	0.9511910549343704
6	D28	21	1	0.8064601535610273	0.7467309015829319
6	D28	21	2	0.8557953927081444	0.8260775395278319
6	D28	21	3	0.8847052356740415	0.8662580543768662
6	D28	21	4	0.903532008830022	0.8906365200294912
6	D28	21	5	0.9168890934192361	0.9069510109646917
6	D28	21	6	0.9264949184589931	0.9192219485262889
6	D28	21	7	0.9338558855885588	0.928125688275457
6	D28	21	8	0.9396782841823056	0.9346857032108017
6	D28	21	9	0.9443138969342587	0.9398812611677907
6	D28	21	10	0.9478635440907065	0.9440141394188283
6	D28	22	1	0.8445400753093061	0.8215792646172393
6	D28	22	2	0.8866870834083949	0.8721043410550905
6	D28	22	3	0.9099730458221025	0.8987993138936535
6	D28	22	4	0.9244654561083055	0.9152313407632556
6	D28	22	5	0.9346411056620597	0.9268835140394773
6	D28	22	6	0.9421248764164575	0.9347911586564933
6	D28	22	7	0.9473544798357725	0.940630544561212
6	D28	22	8	0.951365287706551	0.9454414067204625
6	D28	22	9	0.9543760172205596	0.949262091996122
6	D28	22	10	0.9569268802890558	0.952121182601919
6	D28	24	1	0.8716872212017843	0.8417132216014898
6	D28	24	2	0.9070222222222222	0.8885343968095712
6	D28	24	3	0.9253811179459749	0.9114811568799299
6	D28	24	4	0.9364470036255065	0.9243620551550521
6	D28	24	5	0.9434295296090371	0.9331088034427917
6	D28	24	6	0.9481659290375816	0.9391646966115051
6	D28	24	7	0.9518236785644626	0.9431988041853513
6	D28	24	8	0.9543839541547278	0.9462198902933461
6	D28	24	9	0.9565929565929566	0.9484470400849483
6	D28	24	10	0.958527902353322	0.9510596565086351
6	D28	35	1	0.8468552723871873	0.8096074985354423
6	D28	35	2	0.8886403578846461	0.8706671636228103
6	D28	35	3	0.9115268557634278	0.8998371335504886
6	D28	35	4	0.9250650978879352	0.916755149713315
6	D28	35	5	0.9341863254698121	0.9275236524607239
6	D28	35	6	0.9409360310647864	0.93474762253109
6	D28	35	7	0.9464645268269573	0.940218420554258
6	D28	35	8	0.9508557073323912	0.9442717584369449
6	D28	35	9	0.9541705716963449	0.9476758576308103
6	D28	35	10	0.9566545084400713	0.950649814657675
6	D28	38	1	0.8828878478919813	0.860479797979798
6	D28	38	2	0.9153860396222921	0.9010586319218241
6	D28	38	3	0.9335737068367771	0.9208482676224612
6	D28	38	4	0.943134229667181	0.9323026469899274
6	D28	38	5	0.9493774425156776	0.9401054144705319
6	D28	38	6	0.9543702790195776	0.9452342487883684
6	D28	38	7	0.958222103577149	0.9492375182786714
6	D28	38	8	0.9612558057498971	0.95271882072298
6	D28	38	9	0.9633595800524934	0.9552515397612689
6	D28	38	10	0.9651774292888615	0.9574060427413412
6	D28	39	1	0.8280484660995102	0.7837921435199505
6	D28	39	2	0.8715708544469684	0.8451932606541129
6	D28	39	3	0.895	0.876251269403743
6	D28	39	4	0.9094157208911308	0.8949407474931632
6	D28	39	5	0.9189142009251986	0.9072357951886174
6	D28	39	6	0.9267019610767281	0.9161249405422547
6	D28	39	7	0.9320501983223877	0.9226223199560198
6	D28	39	8	0.9362363919129082	0.9276152401720273
6	D28	39	9	0.9391340291412628	0.9317099567099567
6	D28	39	10	0.9417880391514073	0.9348134383099418
6	D28	40	1	0.8780112762685802	0.8596491228070176
6	D28	40	2	0.9099037138927097	0.9015277010859561
6	D28	40	3	0.9264838418951976	0.9231187177397446
6	D28	40	4	0.9368723098995696	0.9357916175367135
6	D28	40	5	0.9443736730360934	0.9443659484281173
6	D28	40	6	0.9500651324359531	0.9504460604243197
6	D28	40	7	0.9544310171198389	0.9545868575146389
6	D28	40	8	0.9577746870653686	0.957630037891836
6	D28	40	9	0.9602470857826043	0.9600575007700995
6	D28	40	10	0.9624453360984626	0.9620793687630541
6	D28	42	1	0.7656886715566422	0.5918225918225918
6	D28	42	2	0.814033086138049	0.716059776889076
6	D28	42	3	0.8484647669538325	0.7878787878787878
6	D28	42	4	0.871263953907094	0.8298650811799679
6	D28	42	5	0.887995143420853	0.8574343752898618
6	D28	42	6	0.9003603013429413	0.8764517889157378
6	D28	42	7	0.910012090506074	0.8905746509129968
6	D28	42	8	0.9176289453425712	0.9014549095835542
6	D28	42	9	0.9235825040499884	0.9100728855330082
6	D28	42	10	0.9286075522589345	0.9169303423848878
6	D28	43	1	0.8494965553789083	0.8061058785319909
6	D28	43	2	0.88788752703677	0.8613410596026491
6	D28	43	3	0.9093626851474386	0.8893578534820621
6	D28	43	4	0.9234273318872017	0.9074619827891076
6	D28	43	5	0.9333813467770976	0.9195291393284446
6	D28	43	6	0.9403902289138116	0.9289617486338798
6	D28	43	7	0.94553726749632	0.9355066327970646
6	D28	43	8	0.9498046643778857	0.9407817063319456
6	D28	43	9	0.9535019352102222	0.945248793476452
6	D28	43	10	0.9561879168866069	0.9489014563835644
6	D28	44	1	0.8036951501154734	0.7124378109452736
6	D28	44	2	0.8518104960918806	0.8085977482088025
6	D28	44	3	0.8800388538125303	0.8550022036139269
6	D28	44	4	0.8994429785986514	0.8830576155162578
6	D28	44	5	0.9124469127736033	0.9009025774634781
6	D28	44	6	0.9219669375175119	0.9136402855125892
6	D28	44	7	0.929078882900539	0.923254081148818
6	D28	44	8	0.9347755190781607	0.9303710762999583
6	D28	44	9	0.9396143519648523	0.936222186819606
6	D28	44	10	0.943448031530933	0.9407031324839544
6	D28	47	1	0.7885482416591524	0.7131021785823872
6	D28	47	2	0.8441961514587213	0.8087056128293242
6	D28	47	3	0.875590179414542	0.8564363236708339
6	D28	47	4	0.895341113957681	0.8835521400362899
6	D28	47	5	0.9090478071908337	0.9011122697254084
6	D28	47	6	0.9189408268035666	0.9138888888888889
6	D28	47	7	0.9259760909251517	0.922883064516129
6	D28	47	8	0.9315954118873827	0.9300138312586446
6	D28	47	9	0.9366556028236174	0.9355410999408634
6	D28	47	10	0.9409573792694799	0.9400532859680284
6	D28	48	1	0.8446726572528883	0.8177669607544874
6	D28	48	2	0.8800693240901213	0.8674604723794651
6	D28	48	3	0.9009384775808134	0.894953802416489
6	D28	48	4	0.9148028711120357	0.9116764803910676
6	D28	48	5	0.9251207729468599	0.9231888010180893
6	D28	48	6	0.9323916721842125	0.9309498235384379
6	D28	48	7	0.9381040773218972	0.9366215857862636
6	D28	48	8	0.9428280312464621	0.9418143656716418
6	D28	48	9	0.9460446247464503	0.9461426491994177
6	D28	48	10	0.9488085946467104	0.9496294906669168
6	D28	54	1	0.7793894782420437	0.6483957219251337
6	D28	54	2	0.8260738052026618	0.7571662571662572
6	D28	54	3	0.8564126394052045	0.8121797687015079
6	D28	54	4	0.8766117647058823	0.8450800136193395
6	D28	54	5	0.8918918918918919	0.8677014042867701
6	D28	54	6	0.9032565096199606	0.8842596191216479
6	D28	54	7	0.9118330849478391	0.8964962819052723
6	D28	54	8	0.9187841493819956	0.9062059238363893
6	D28	54	9	0.9242156535026981	0.9140943810819295
6	D28	54	10	0.9288070845632922	0.9206124852767962
6	D28	61	1	0.7496542185338866	0.6205661053385884
6	D28	61	2	0.804634695848085	0.7451150673035172
6	D28	61	3	0.839787207719906	0.8100061387354205
6	D28	61	4	0.8612028419893926	0.8470171293561725
6	D28	61	5	0.8768200836820084	0.8700813786500718
6	D28	61	6	0.8889048267948074	0.886317988270266
6	D28	61	7	0.8983709273182957	0.8983121195351411
6	D28	61	8	0.9060712103538299	0.9075018208302986
6	D28	61	9	0.9120550403828896	0.9145853605795221
6	D28	61	10	0.916900262229858	0.9199727068915099
6	D28	65	1	0.8346783490892322	0.7717323327079425
6	D28	65	2	0.8728259135152385	0.8445402862183885
6	D28	65	3	0.8954534403112083	0.880806932802955
6	D28	65	4	0.9108891500195848	0.9017649017649018
6	D28	65	5	0.9221204188481675	0.916015269950918
6	D28	65	6	0.9304640403757185	0.9260084517864003
6	D28	65	7	0.9367879456082323	0.9335548172757475
6	D28	65	8	0.9415538520089164	0.9396279396279397
6	D28	65	9	0.9452556526834985	0.9443400167084378
6	D28	65	10	0.9483056478405315	0.9482165575083635
6	D28	68	1	0.8085758039816233	0.7685800604229607
6	D28	68	2	0.8535825545171339	0.8314868804664723
6	D28	68	3	0.8817849686847599	0.8681287382512105
6	D28	68	4	0.9001670843776107	0.8905567379858855
6	D28	68	5	0.9132927888792355	0.9060742925615264
6	D28	68	6	0.9229055258467023	0.9174613099890574
6	D28	68	7	0.93022351797862	0.925818034008536
6	D28	68	8	0.9360041324685761	0.9324017675862892
6	D28	68	9	0.9406435006435007	0.9374733247972684
6	D28	68	10	0.9444029850746268	0.9417489761503253
6	D28	7	1	0.8776371308016878	0.856218759188474
6	D28	7	2	0.9091229306093696	0.8941940412528648
6	D28	7	3	0.9266368656323954	0.9134763707754873
6	D28	7	4	0.9369971789781631	0.9252810227022261
6	D28	7	5	0.9442282749675746	0.9326331039478449
6	D28	7	6	0.9489502762430939	0.9383908045977012
6	D28	7	7	0.9523931569167681	0.9422068873996416
6	D28	7	8	0.9554435826303572	0.944587327566051
6	D28	7	9	0.9578520770010132	0.9465880018796011
6	D28	7	10	0.9598790876614455	0.9482319660537483
6	D28	70	1	0.7833140208574739	0.6957939354417998
6	D28	70	2	0.8275862068965517	0.7778688524590164
6	D28	70	3	0.8563823351482154	0.8245536373026413
6	D28	70	4	0.8777301092043682	0.8544579417831767
6	D28	70	5	0.8929793125916273	0.8756070227867015
6	D28	70	6	0.9040273609269212	0.8912821319078689
6	D28	70	7	0.9126616247865333	0.9027580131463034
6	D28	70	8	0.9196906603212374	0.911675489204782
6	D28	70	9	0.9253325565588892	0.9183349221480775
6	D28	70	10	0.929847724672124	0.9237227496064495
6	D28	71	1	0.826396872844332	0.755939524838013
6	D28	71	2	0.8703878902554399	0.8319132455460883
6	D28	71	3	0.896229802513465	0.8714145795438646
6	D28	71	4	0.912186207559873	0.8949492745718337
6	D28	71	5	0.9234223398284019	0.9101283880171184
6	D28	71	6	0.9315482320631652	0.9210268764586313
6	D28	71	7	0.9373388499130539	0.9283622877220379
6	D28	71	8	0.941689257428374	0.933852140077821
6	D28	71	9	0.9449690033381021	0.9384631084804572
6	D28	71	10	0.9477141128683778	0.9418636739950327
6	D28	73	1	0.8405725567620927	0.7773734700628515
6	D28	73	2	0.8775199051329833	0.8396914738378153
6	D28	73	3	0.9002057613168725	0.8718335343787696
6	D28	73	4	0.9142149272220502	0.8917107583774251
6	D28	73	5	0.9245980569168601	0.9050086355785838
6	D28	73	6	0.9325297662795825	0.9148264984227129
6	D28	73	7	0.9384329553462746	0.9210783628998463
6	D28	73	8	0.9432571849668386	0.9256756756756757
6	D28	73	9	0.9470582257900619	0.9292951421216934
6	D28	73	10	0.9499493973686631	0.9315812873585931
6	D28	74	1	0.8473958333333333	0.8554311018494399
6	D28	74	2	0.8865589549673427	0.893207222699914
6	D28	74	3	0.9075137134838628	0.9113697403760072
6	D28	74	4	0.92	0.9230145045136423
6	D28	74	5	0.9290720961281709	0.9310315930612587
6	D28	74	6	0.9357173265219242	0.938034188034188
6	D28	74	7	0.9414228518632584	0.9432141531609551
6	D28	74	8	0.9461045311311529	0.9474718794364967
6	D28	74	9	0.9501941747572815	0.950888498340168
6	D28	74	10	0.9534373903893371	0.9536330348083116
6	D28	76	1	0.8805970149253731	0.8770491803278688
6	D28	76	2	0.9136715997181113	0.9104905119942714
6	D28	76	3	0.9306878997519906	0.92740232312566
6	D28	76	4	0.940072202166065	0.9374220374220374
6	D28	76	5	0.9464300874437558	0.9434381408065619
6	D28	76	6	0.9509352517985612	0.9478027944689785
6	D28	76	7	0.9542622133599202	0.952183734939759
6	D28	76	8	0.9569945625308948	0.9554055549407989
6	D28	76	9	0.9590224272464053	0.9577645895153314
6	D28	76	10	0.960819076323021	0.9597747385358005
6	D28	79	1	0.8006864427555773	0.7504643962848297
6	D28	79	2	0.852911477616964	0.8307813113466823
6	D28	79	3	0.8817891373801917	0.870399541744236
6	D28	79	4	0.900164338537387	0.8950089928057554
6	D28	79	5	0.912816116588084	0.910097840132915
6	D28	79	6	0.9222516166960611	0.9214168425991086
6	D28	79	7	0.9290944123314065	0.9294763227423616
6	D28	79	8	0.9346550447217	0.9356494746895893
6	D28	79	9	0.938967616514043	0.9401162480669759
6	D28	79	10	0.9424210086762863	0.9436178920506524
6	D28	8	1	0.8792067307692307	0.8595744680851064
6	D28	8	2	0.9137482489493696	0.8983592584700618
6	D28	8	3	0.9314864462317546	0.9182074584769665
6	D28	8	4	0.9420922278570586	0.9314630244862803
6	D28	8	5	0.9482674949043968	0.939540507859734
6	D28	8	6	0.9523340717039954	0.9446945883952086
6	D28	8	7	0.955031513348913	0.9483086835554254
6	D28	8	8	0.9568788501026694	0.9509249743062693
6	D28	8	9	0.9582293226826427	0.9526911210147412
6	D28	8	10	0.9592837134853942	0.9539869415454219
6	D28	80	1	0.8570137790829003	0.8089953271028038
6	D28	80	2	0.8926746166950597	0.8662608374838591
6	D28	80	3	0.9127579737335835	0.8954064550689701
6	D28	80	4	0.924985899605189	0.9125562886166091
6	D28	80	5	0.9333646542948869	0.9235521235521236
6	D28	80	6	0.9396621078037007	0.931534667827096
6	D28	80	7	0.9440702781844802	0.9375823348597955
6	D28	80	8	0.9477402597402598	0.9425338117582114
6	D28	80	9	0.95075086279265	0.9461602876705582
6	D28	80	10	0.9532749799145841	0.9490199564425086
6	D28	82	1	0.7937090432503277	0.8104356151268549
6	D28	82	2	0.853006302163175	0.859392575928009
6	D28	82	3	0.8858607325915739	0.8867516229862947
6	D28	82	4	0.9052342138858882	0.9037121862773165
6	D28	82	5	0.9185053953937832	0.9148483654982277
6	D28	82	6	0.9280511878020556	0.9233752340197914
6	D28	82	7	0.9351933604096768	0.9301786128508467
6	D28	82	8	0.9406340654786572	0.9357826331678862
6	D28	82	9	0.9450915141430949	0.9402616412039154
6	D28	82	10	0.9488825883922615	0.9438657407407407
6	D28	83	1	0.8912181303116147	0.8819652486518874
6	D28	83	2	0.9197217522090618	0.9120470127326151
6	D28	83	3	0.9340243731615072	0.9281272595806218
6	D28	83	4	0.9425491721302367	0.9385054192812322
6	D28	83	5	0.9484990360782154	0.9451540195341849
6	D28	83	6	0.9527374824520356	0.9496895398821844
6	D28	83	7	0.9563392675827523	0.9536295887386144
6	D28	83	8	0.9586243954862977	0.9563366577475066
6	D28	83	9	0.96051227321238	0.9583016614181779
6	D28	83	10	0.9620741169100284	0.9596707012299701
6	D28	86	1	0.8054120541205412	0.7943364530837533
6	D28	86	2	0.8625424002584396	0.8472622478386167
6	D28	86	3	0.8924512501495394	0.8781011450381679
6	D28	86	4	0.9110879651548149	0.8976034858387799
6	D28	86	5	0.9230408259033318	0.9103177716751667
6	D28	86	6	0.9319148936170213	0.9195371547053709
6	D28	86	7	0.9384499797722938	0.9274771363662841
6	D28	86	8	0.9436583746232824	0.9335532759420588
6	D28	86	9	0.947922386966868	0.9383229383229383
6	D28	86	10	0.9513074468525963	0.9419938059763957
6	D28	87	1	0.8203917866414916	0.8007478632478633
6	D28	87	2	0.8667302798982188	0.8543252595155709
6	D28	87	3	0.8922012878607203	0.8807035432067295
6	D28	87	4	0.9080208827717133	0.8984751203852327
6	D28	87	5	0.9196197061365601	0.9107702457529276
6	D28	87	6	0.927567278082742	0.9210691604438551
6	D28	87	7	0.933977643223102	0.928614566976688
6	D28	87	8	0.9390338015125791	0.9343469246717346
6	D28	87	9	0.943462246777164	0.9389943074003795
6	D28	87	10	0.9470835588492443	0.9429537381777721
6	D28	88	1	0.8134939759036145	0.768074031231926
6	D28	88	2	0.8589177701487657	0.833240586162122
6	D28	88	3	0.8828895463510849	0.8642546245919478
6	D28	88	4	0.8969804618117229	0.883536715906658
6	D28	88	5	0.9075092326631103	0.8966731209294139
6	D28	88	6	0.915475189234651	0.9055899694007016
6	D28	88	7	0.9214141784209562	0.9123487935830261
6	D28	88	8	0.9257637199243038	0.9173987450085568
6	D28	88	9	0.9288658294137613	0.9214616991998369
6	D28	88	10	0.9313178362701586	0.9244718552952548
6	D28	9	1	0.8219332956472584	0.8323551926511865
6	D28	9	2	0.8772313296903461	0.878475798146241
6	D28	9	3	0.9036562583400053	0.9036408079248681
6	D28	9	4	0.919179229480737	0.9182106663936943
6	D28	9	5	0.9301208951384721	0.9276833291042883
6	D28	9	6	0.9377713458755427	0.9348262991673845
6	D28	9	7	0.942978616981368	0.9400709440537681
6	D28	9	8	0.9469284496507727	0.9442950441797926
6	D28	9	9	0.9500686678438297	0.9477557027225901
6	D28	9	10	0.9522714203565268	0.9505740502681856
6	D28	93	1	0.8114089009097615	0.7692307692307693
6	D28	93	2	0.8603296154486433	0.8362627197039778
6	D28	93	3	0.8857680250783699	0.8702497285559175
6	D28	93	4	0.9022556390977443	0.8919005442322058
6	D28	93	5	0.9135864135864136	0.9066059225512528
6	D28	93	6	0.9221046651991763	0.9169321971100407
6	D28	93	7	0.9287700006177797	0.9238266222108232
6	D28	93	8	0.933886553474914	0.9295027374837727
6	D28	93	9	0.9380435844815792	0.9337027707808564
6	D28	93	10	0.9410724547986384	0.9367721979621543
6	D28	95	1	0.8169468109601657	0.7559577677224736
6	D28	95	2	0.8586354282095932	0.8274420372481947
6	D28	95	3	0.8828265833433482	0.863529736442666
6	D28	95	4	0.8991993826565062	0.8855785837651122
6	D28	95	5	0.9116772482520292	0.8999292786421499
6	D28	95	6	0.9209513335166346	0.9108156558111742
6	D28	95	7	0.9284471900677742	0.9190236342502905
6	D28	95	8	0.9335247819612849	0.9247556262786997
6	D28	95	9	0.9377268385864375	0.9290787337662337
6	D28	95	10	0.941038859766928	0.9321482567462317
6	D28	96	1	0.860529217199559	0.845020624631703
6	D28	96	2	0.9004582951420715	0.8878540939076446
6	D28	96	3	0.9213759213759214	0.9109195402298851
6	D28	96	4	0.9337662337662338	0.9243506861744357
6	D28	96	5	0.9418698098044468	0.9333084600317134
6	D28	96	6	0.9479909021986354	0.9409999210172972
6	D28	96	7	0.9526315789473684	0.9465262582056893
6	D28	96	8	0.9563298490127758	0.9505570611261668
6	D28	96	9	0.9592356026380018	0.9537733820683724
6	D28	96	10	0.9617388854983334	0.9562560620756547
6	D28	97	1	0.7694112127609665	0.6519453207150369
6	D28	97	2	0.8198636806231743	0.7549956559513467
6	D28	97	3	0.8554697233989534	0.8171014045377373
6	D28	97	4	0.8783824564933105	0.8520061912132396
6	D28	97	5	0.8945112213162982	0.8748429496472407
6	D28	97	6	0.9064955662893808	0.8912902177445564
6	D28	97	7	0.9155639571518589	0.9031354983202687
6	D28	97	8	0.9226899211806138	0.91211693176933
6	D28	97	9	0.9285821831869511	0.9191080017490162
6	D28	97	10	0.9332180088314289	0.9246666338631108
6	D28	98	1	0.7533444816053512	0.5562431743720422
6	D28	98	2	0.7971927814379833	0.6654716558368811
6	D28	98	3	0.831576635924462	0.7404833359658821
6	D28	98	4	0.858978936094252	0.7921578061101756
6	D28	98	5	0.8781402324709411	0.8268599033816425
6	D28	98	6	0.8922144101141715	0.8505154639175257
6	D28	98	7	0.9031966565006213	0.8673884559685539
6	D28	98	8	0.9119654687813692	0.8806167931574509
6	D28	98	9	0.9188286784280106	0.8906826321697761
6	D28	98	10	0.9243745649592597	0.898953030448564
6	D3	12	1	0.8101049025904518	0.7128347183748845
6	D3	12	2	0.8558412931667891	0.8036960211201207
6	D3	12	3	0.8812013348164628	0.8463305852142181
6	D3	12	4	0.8968098378185707	0.8718861209964412
6	D3	12	5	0.907097347755223	0.8876232573954437
6	D3	12	6	0.9145499461582315	0.8987016692823513
6	D3	12	7	0.9204136939328577	0.907005275426328
6	D3	12	8	0.9255021362274714	0.91382463690156
6	D3	12	9	0.9293161335925075	0.9194521597548128
6	D3	12	10	0.9322299441610091	0.9239861949956859
6	D3	123	1	0.8715527950310559	0.8432497734823317
6	D3	123	2	0.9065013404825737	0.8909020817270624
6	D3	123	3	0.9244880010051514	0.9145587408656549
6	D3	123	4	0.9352676338169085	0.927950720492795
6	D3	123	5	0.9424830101110558	0.9371737173717372
6	D3	123	6	0.9478592623993217	0.9439841909249829
6	D3	123	7	0.9524571006826988	0.9489588123234579
6	D3	123	8	0.9559775806714915	0.9534708976359748
6	D3	123	9	0.9584349692652941	0.9569565441517603
6	D3	123	10	0.9606187845303867	0.9595649749023982
6	D3	126	1	0.8382279741164759	0.8010486454995631
6	D3	126	2	0.8799865342534927	0.8561746987951807
6	D3	126	3	0.9022042057258678	0.8836499791984468
6	D3	126	4	0.9168607594936709	0.899934311364134
6	D3	126	5	0.9267553460178481	0.9116002164892657
6	D3	126	6	0.9332565339477285	0.9202388242498469
6	D3	126	7	0.9380964339527875	0.926712692511949
6	D3	126	8	0.9419354838709677	0.9319365599578627
6	D3	126	9	0.9448685326547922	0.9362414352215074
6	D3	126	10	0.9472208403057302	0.9395973154362416
6	D3	127	1	0.8499411071849234	0.8118295158016816
6	D3	127	2	0.8912661663739422	0.8691779550937094
6	D3	127	3	0.9129179696896801	0.8977983147594455
6	D3	127	4	0.9263137669324623	0.9156883671291356
6	D3	127	5	0.9356305336204833	0.9274271207213517
6	D3	127	6	0.9423941168459757	0.9359780919250981
6	D3	127	7	0.9471621942531465	0.942215396429257
6	D3	127	8	0.9505731412346198	0.9471611051713466
6	D3	127	9	0.9535980382910497	0.9513871469422566
6	D3	127	10	0.9557635594306962	0.9546379630048393
6	D3	129	1	0.8018549747048904	0.6971463639153115
6	D3	129	2	0.8548996801395755	0.7960501329282188
6	D3	129	3	0.8849889624724062	0.8425369054127939
6	D3	129	4	0.9037115776419523	0.8697501329080276
6	D3	129	5	0.9158547387068202	0.8877144342401664
6	D3	129	6	0.924699936828806	0.9003206062372486
6	D3	129	7	0.931360097189243	0.9096502793997614
6	D3	129	8	0.9364207221350078	0.9170613503689834
6	D3	129	9	0.9403511867996117	0.9231975689849532
6	D3	129	10	0.9436518114780378	0.9282279765318276
6	D3	130	1	0.8272278513899715	0.8232231189794325
6	D3	130	2	0.8729752770673487	0.8698060941828255
6	D3	130	3	0.8955148452305749	0.8945060613876709
6	D3	130	4	0.909927021893432	0.910392798690671
6	D3	130	5	0.9203598250392011	0.9214924869154145
6	D3	130	6	0.9285062793797797	0.9297328271613782
6	D3	130	7	0.9350728525269768	0.9364054154763384
6	D3	130	8	0.94037166711554	0.9413827106387641
6	D3	130	9	0.9445704086063004	0.9453993438127418
[truncated: 4,551 more rows]
