# Supplementary material for: Automatic Cerebral Hemisphere Segmentation in Rat MRI with Ischemic Lesions via Attention-based Convolutional Neural Networks
Source: Neuroinformatics. 2022 Sep 30;21(1):57–70. doi: 10.1007/s12021-022-09607-1 (PMC9931784; doi:10.1007/s12021-022-09607-1)
Supplement: Supplementary file 1 — Supplementary file1 (RAR 1.26 MB) [file 12021_2022_9607_MOESM1_ESM.zip › brainMidline/voxresnet.csv]

cohort	timepoint	id	dilation_iter	contra_dice	ipsi_dice
1	24h	22	1	0.8277927523210542	0.7601121345614738
1	24h	22	2	0.8726975030699959	0.8344237544036236
1	24h	22	3	0.8988206083178151	0.8723093761400948
1	24h	22	4	0.9151273090364453	0.8945039257673091
1	24h	22	5	0.9265289083698601	0.9095383173189595
1	24h	22	6	0.9349834095596807	0.9200833912439194
1	24h	22	7	0.941583457819011	0.9281596833863891
1	24h	22	8	0.9466610667786645	0.9346077985131239
1	24h	22	9	0.950861035766101	0.9399077590884427
1	24h	22	10	0.9539998851432837	0.9445091667177632
1	24h	25	1	0.751996882914475	0.6885796545105566
1	24h	25	2	0.8028112982363081	0.7740667976424361
1	24h	25	3	0.8317803827271817	0.8159083397598326
1	24h	25	4	0.8532220528047508	0.8418402777777778
1	24h	25	5	0.868320738313382	0.8595951648666047
1	24h	25	6	0.8797203598647642	0.8724309862580567
1	24h	25	7	0.888030888030888	0.8820263338797525
1	24h	25	8	0.8943212740330999	0.8895958083832335
1	24h	25	9	0.8986660237865638	0.8960080509896008
1	24h	25	10	0.902348035988589	0.9012040870589129
1	24h	3	1	0.7577140770494797	0.6853932584269663
1	24h	3	2	0.8114073155610664	0.7751724137931034
1	24h	3	3	0.8439382530120482	0.8212185107091333
1	24h	3	4	0.8645857066909699	0.8499349804941483
1	24h	3	5	0.8788592526577121	0.8689596361569073
1	24h	3	6	0.889388292041219	0.8836118792833955
1	24h	3	7	0.8968640107905005	0.893971760537696
1	24h	3	8	0.9022575790152655	0.9016182420007356
1	24h	3	9	0.9060533063952133	0.9078492677307882
1	24h	3	10	0.9098128190584232	0.9132117603275028
1	24h	32	1	0.7553137221560959	0.5630841121495327
1	24h	32	2	0.8140584184279268	0.7144337016574586
1	24h	32	3	0.849555901474224	0.7866342648845687
1	24h	32	4	0.8726162097735399	0.827218270310745
1	24h	32	5	0.8886935777512712	0.8534712189187134
1	24h	32	6	0.8999674514484105	0.8723594930226604
1	24h	32	7	0.9086304119277454	0.8861501050071847
1	24h	32	8	0.9150963551681408	0.8967227462802684
1	24h	32	9	0.9204716798762806	0.9051855066174875
1	24h	32	10	0.9247357443348535	0.912031959893467
1	24h	35	1	0.7792161093131967	0.6680639245480744
1	24h	35	2	0.8396984303547151	0.7791371538956857
1	24h	35	3	0.8729365154230733	0.8331599028789456
1	24h	35	4	0.8939024390243903	0.8647577885827481
1	24h	35	5	0.9083471813882142	0.8851540616246498
1	24h	35	6	0.9190795992513486	0.8999189374571304
1	24h	35	7	0.927034476089164	0.9105453759256257
1	24h	35	8	0.9328731665228646	0.9191740975633017
1	24h	35	9	0.9373441396508728	0.9260302022011774
1	24h	35	10	0.9409924640978246	0.9314814814814815
1	24h	43	1	0.8099700149925038	0.7472324723247232
1	24h	43	2	0.8584070796460177	0.8185951019211029
1	24h	43	3	0.8847952658203684	0.8556745182012848
1	24h	43	4	0.900053693334356	0.8768854807449229
1	24h	43	5	0.9106994038079365	0.8900938477580813
1	24h	43	6	0.9178829101723853	0.8991715976331361
1	24h	43	7	0.9234706194775723	0.9065170390198702
1	24h	43	8	0.9283716928371692	0.9124692594954004
1	24h	43	9	0.9324586600419222	0.9174049728493855
1	24h	43	10	0.9357817641439338	0.9217629224284553
1	24h	45	1	0.758219800181653	0.6647058823529411
1	24h	45	2	0.8126772721667284	0.7584836441455213
1	24h	45	3	0.8442822384428224	0.8070175438596491
1	24h	45	4	0.865080560156603	0.835802894555479
1	24h	45	5	0.8790779695175714	0.8545197740112994
1	24h	45	6	0.8892499323043596	0.8680937574742884
1	24h	45	7	0.8970434451944101	0.8784329982381593
1	24h	45	8	0.9030590627912889	0.8867251782775645
1	24h	45	9	0.9077905687076911	0.8933856593900744
1	24h	45	10	0.9120139494333043	0.8990167812523102
1	24h	5	1	0.738585496866607	0.7666405638214565
1	24h	5	2	0.8205275229357798	0.8258680095414789
1	24h	5	3	0.8598405371380613	0.8563447725458898
1	24h	5	4	0.8837592745259687	0.8760567873664061
1	24h	5	5	0.8990104378473635	0.8907140018545503
1	24h	5	6	0.9111392114036097	0.9023424238995134
1	24h	5	7	0.920467019259555	0.9113874087231103
1	24h	5	8	0.9278786810086405	0.9188669347788074
1	24h	5	9	0.933817722318749	0.9251999372745805
1	24h	5	10	0.9386849824712027	0.9306522665908767
1	2h	26	1	0.8092708836310961	0.8305430788076766
1	2h	26	2	0.8674254075669025	0.873575993331481
1	2h	26	3	0.8954954954954955	0.8960302457466919
1	2h	26	4	0.9130280440184594	0.9105005899207821
1	2h	26	5	0.9249670908293111	0.9213262152289969
1	2h	26	6	0.9335155958742388	0.9298857486470234
1	2h	26	7	0.9400971397733405	0.9368763785316668
1	2h	26	8	0.945260347129506	0.9421194892347843
1	2h	26	9	0.9494276439432769	0.9465751130463909
1	2h	26	10	0.9529993815708101	0.9504483964128287
1	2h	28	1	0.8274132887588801	0.8350714561606798
1	2h	28	2	0.8779291553133515	0.8783151326053042
1	2h	28	3	0.9035512510088781	0.9001566170712608
1	2h	28	4	0.91904	0.9133981801066834
1	2h	28	5	0.9292340312748476	0.9222919937205651
1	2h	28	6	0.9370550344671714	0.9286675639300135
1	2h	28	7	0.942288753200709	0.9332940945654307
1	2h	28	8	0.9463397609283658	0.9367595818815331
1	2h	28	9	0.9494870389223902	0.9397854514133583
1	2h	28	10	0.9521238812331297	0.9425728500355366
1	2h	29	1	0.8669499836547891	0.8435672514619883
1	2h	29	2	0.8977894506456555	0.8827717133364974
1	2h	29	3	0.9145481384287354	0.9023321059091706
1	2h	29	4	0.9261199895205658	0.9152683400360561
1	2h	29	5	0.9345835150457915	0.9249455712157671
1	2h	29	6	0.9409349631426706	0.9324232081911262
1	2h	29	7	0.9458930899608866	0.9388724035608309
1	2h	29	8	0.9502530730296457	0.9441571096619443
1	2h	29	9	0.9537301793605407	0.9485698939170135
1	2h	29	10	0.9566294919454771	0.9522767341479725
1	2h	36	1	0.7905292479108635	0.6932610379550735
1	2h	36	2	0.8494045332308875	0.7964431627012737
1	2h	36	3	0.8810637054354179	0.8442437923250564
1	2h	36	4	0.9001413094677343	0.8727124847498984
1	2h	36	5	0.9134246035654486	0.8912561029738127
1	2h	36	6	0.9231159604161381	0.9048110287911469
1	2h	36	7	0.9304773198932701	0.9153889835320841
1	2h	36	8	0.9364199973618256	0.9236815778190653
1	2h	36	9	0.9409947115098937	0.9303720722445593
1	2h	36	10	0.9446306910349302	0.9359151682803135
1	2h	38	1	0.7746924428822496	0.7703971119133574
1	2h	38	2	0.8412514484356894	0.8402761247322066
1	2h	38	3	0.8763117151212799	0.8760389036251105
1	2h	38	4	0.8974464017479176	0.8983027072520691
1	2h	38	5	0.9122807017543859	0.9129728475284289
1	2h	38	6	0.923151187487932	0.9239130434782609
1	2h	38	7	0.9315160693252567	0.9321290322580645
1	2h	38	8	0.9381427932627814	0.9383467803318618
1	2h	38	9	0.9429316919783234	0.9434399945418571
1	2h	38	10	0.9468317552804079	0.9474725003089853
1	2h	40	1	0.7527982091461465	0.7723326799215906
1	2h	40	2	0.828125	0.8324181026320773
1	2h	40	3	0.8676448343669642	0.8674458380843786
1	2h	40	4	0.8915432393693263	0.8886099064140607
1	2h	40	5	0.9072266587794539	0.9033485540334856
1	2h	40	6	0.9179117005203962	0.9143927669626131
1	2h	40	7	0.9261206015476712	0.9225843176319909
1	2h	40	8	0.9326357940967512	0.9289548468582255
1	2h	40	9	0.9375796178343949	0.9342336719060319
1	2h	40	10	0.9417384001679614	0.9386746305545544
1	2h	50	1	0.8099910793933988	0.8132992327365729
1	2h	50	2	0.8679026651216686	0.8649262202043133
1	2h	50	3	0.8969852836119445	0.8921859545004945
1	2h	50	4	0.9146286231884058	0.9092546723710876
1	2h	50	5	0.9261757541690088	0.9214385801027557
1	2h	50	6	0.9345361647772633	0.9305145592341444
1	2h	50	7	0.940922991381707	0.9375521557719054
1	2h	50	8	0.9456200787401575	0.943089430894309
1	2h	50	9	0.9493077389817419	0.9474498535668895
1	2h	50	10	0.9522	0.9511596453438862
1	2h	6	1	0.7848101265822784	0.7960526315789473
1	2h	6	2	0.8463490273470539	0.847986852917009
1	2h	6	3	0.8785551172929209	0.8753575807110748
1	2h	6	4	0.897852106902771	0.8930081300813009
1	2h	6	5	0.912166734334822	0.9054108757252732
1	2h	6	6	0.9224922261891052	0.914140832084822
1	2h	6	7	0.9308617234468938	0.9208965725198512
1	2h	6	8	0.9375166179207658	0.9263645267562995
1	2h	6	9	0.9428299190090519	0.9311391596101614
1	2h	6	10	0.9472927302797153	0.9355632783087171
1	sham	11	1	0.8367892976588629	0.8126132656759696
1	sham	11	2	0.8806767586821015	0.8628192999053926
1	sham	11	3	0.9032258064516129	0.887994399719986
1	sham	11	4	0.9178027796161482	0.904083044982699
1	sham	11	5	0.9275043936731108	0.9156764168190128
1	sham	11	6	0.9346215176812682	0.924227705459491
1	sham	11	7	0.9400212748547582	0.9306880540312368
1	sham	11	8	0.9445048966267682	0.93551276309897
1	sham	11	9	0.9481568320958708	0.9397606471886073
1	sham	11	10	0.9513564631479402	0.9433345441336723
1	sham	14	1	0.8137164040778498	0.7366594360086768
1	sham	14	2	0.8625187085738721	0.8244766505636071
1	sham	14	3	0.8886356235753826	0.8639969046237184
1	sham	14	4	0.9045936395759717	0.8881866064710309
1	sham	14	5	0.9163850430611578	0.9037636385926199
1	sham	14	6	0.9249277254499674	0.9149045899948427
1	sham	14	7	0.9315536746154472	0.9232
1	sham	14	8	0.9368367862556847	0.9297643202746996
1	sham	14	9	0.9415959032864458	0.9353358364622445
1	sham	14	10	0.9457154619772982	0.9400626959247649
1	sham	15	1	0.8120724346076459	0.8454545454545455
1	sham	15	2	0.8709349593495935	0.8837106080781181
1	sham	15	3	0.8994082840236687	0.9040819754745506
1	sham	15	4	0.9156521739130434	0.9166666666666666
1	sham	15	5	0.9269221613901452	0.9256885890949972
1	sham	15	6	0.9354187689202825	0.9328839672604718
1	sham	15	7	0.9416914725967431	0.9388304585612116
1	sham	15	8	0.9469860896445131	0.9438470728793309
1	sham	15	9	0.9510305713100013	0.9478628464067638
1	sham	15	10	0.9545625234697709	0.9510054844606947
1	sham	20	1	0.740506329113924	0.7626699629171817
1	sham	20	2	0.8111510791366906	0.8148148148148148
1	sham	20	3	0.8489943949884603	0.8467703913248468
1	sham	20	4	0.8707748309932397	0.8672521957340025
1	sham	20	5	0.8851474530831099	0.8811757348342715
1	sham	20	6	0.8947272395548258	0.8912055600106923
1	sham	20	7	0.9018954714886193	0.8979528294543473
1	sham	20	8	0.9074203955674007	0.9031366588365345
1	sham	20	9	0.9119828995347667	0.9077477030047182
1	sham	20	10	0.9157408989916254	0.9112125824454591
1	sham	23	1	0.8353639487660106	0.7750746905676483
1	sham	23	2	0.8767772511848341	0.8526762056173821
1	sham	23	3	0.8994276369582993	0.8868501529051988
1	sham	23	4	0.9135867420754965	0.9067064083457526
1	sham	23	5	0.9234486545853926	0.9198538367844092
1	sham	23	6	0.9309207426255772	0.9291370976036203
1	sham	23	7	0.9368195315077532	0.9364274917755846
1	sham	23	8	0.9414956011730206	0.9424747593331768
1	sham	23	9	0.9458336082338193	0.9475964225824483
1	sham	23	10	0.9494452773613193	0.951665825340737
1	sham	24	1	0.8004640371229699	0.8417085427135679
1	sham	24	2	0.8636586562040216	0.8833619210977701
1	sham	24	3	0.8937388193202147	0.9051710163721834
1	sham	24	4	0.9113639556117432	0.9186801766692647
1	sham	24	5	0.9231301939058172	0.9277212724518502
1	sham	24	6	0.9317025440313111	0.9343336111882931
1	sham	24	7	0.9380726162198846	0.9396146996924073
1	sham	24	8	0.9431928747848215	0.9440413763379067
1	sham	24	9	0.9471710746568464	0.9476672904433117
1	sham	24	10	0.9506845995395614	0.9507524740879546
1	sham	27	1	0.8476658476658476	0.8308586184635248
1	sham	27	2	0.8886158886158886	0.8770890628305479
1	sham	27	3	0.9103448275862069	0.9006601697579377
1	sham	27	4	0.9240181084057262	0.9148351648351648
1	sham	27	5	0.9331433804823446	0.9250672738563445
1	sham	27	6	0.9398869073510222	0.9326388275801183
1	sham	27	7	0.9453385970239903	0.9383609080415545
1	sham	27	8	0.9493602693602694	0.9432213209733488
1	sham	27	9	0.9527382753403933	0.9468469019511897
1	sham	27	10	0.9553895176354247	0.9498030950135892
1	sham	30	1	0.8622837370242215	0.8530174009626065
1	sham	30	2	0.8969500924214417	0.8929871390439214
1	sham	30	3	0.9156293222683264	0.9136379992803166
1	sham	30	4	0.9270244171609877	0.9261897976631519
1	sham	30	5	0.9354727793696275	0.9345111896348646
1	sham	30	6	0.9416372894633764	0.9407399979945854
1	sham	30	7	0.9461282335866131	0.9453942777390091
1	sham	30	8	0.9503138470846253	0.9490976399814901
1	sham	30	9	0.9537835086528673	0.9524730588560376
1	sham	30	10	0.9566662563092454	0.9552761618815288
1	sham	31	1	0.7867078825347759	0.8132836326668926
1	sham	31	2	0.8526133267277681	0.8617848970251716
1	sham	31	3	0.885579367962223	0.8894619219528966
1	sham	31	4	0.9051094890510949	0.9065459036640593
1	sham	31	5	0.918179674605046	0.9183278277708167
1	sham	31	6	0.928192288432649	0.9271329895904271
1	sham	31	7	0.9355596138794677	0.9341815097540288
1	sham	31	8	0.9415469698133497	0.9402043269230769
1	sham	31	9	0.9462898012516333	0.9452756436177382
1	sham	31	10	0.9498848284878292	0.9494776712077708
1	sham	33	1	0.8570417551309271	0.8566308243727598
1	sham	33	2	0.8971482000935016	0.8954232866967038
1	sham	33	3	0.9183922046285018	0.9152841510765972
1	sham	33	4	0.9318590186592951	0.9273492286115007
1	sham	33	5	0.9405293915434857	0.9361059479553904
1	sham	33	6	0.9468230694037145	0.9429702970297029
1	sham	33	7	0.951780541829954	0.9484482758620689
1	sham	33	8	0.9553342387203863	0.9529330993973606
1	sham	33	9	0.9585814834867352	0.9564503999453067
1	sham	33	10	0.9615549696486603	0.9595046439628483
1	sham	34	1	0.8271692745376956	0.8294736842105264
1	sham	34	2	0.8753799392097265	0.8760176785298907
1	sham	34	3	0.9008665511265165	0.9001733102253033
1	sham	34	4	0.9165064542708047	0.9149229074889867
1	sham	34	5	0.9268680445151033	0.9252165982672138
1	sham	34	6	0.934906664087436	0.9332296627466226
1	sham	34	7	0.9414437152953054	0.9396529834955565
1	sham	34	8	0.946875	0.944473585612589
1	sham	34	9	0.951307363927428	0.948238773863942
1	sham	34	10	0.9548972188633615	0.9514172508381591
1	sham	37	1	0.8284466625077979	0.7626977518734388
1	sham	37	2	0.873686467939095	0.83781666231392
1	sham	37	3	0.8975864318330071	0.874051593323217
1	sham	37	4	0.9129121239984237	0.8955978584176085
1	sham	37	5	0.9231783712495879	0.9099572388515578
1	sham	37	6	0.9311679728071004	0.9204309987567344
1	sham	37	7	0.9373035566583954	0.9282055890017072
1	sham	37	8	0.9423444624209443	0.9341896606406597
1	sham	37	9	0.9465184008472333	0.9392155472019292
1	sham	37	10	0.9502436676493592	0.943364761721506
1	sham	39	1	0.8939103791650709	0.8961911874533234
1	sham	39	2	0.9194883370955605	0.920705940840169
1	sham	39	3	0.9329132690882135	0.9334815638317584
1	sham	39	4	0.9417447306791569	0.94133215703573
1	sham	39	5	0.9483715319662244	0.9468951269899137
1	sham	39	6	0.9542657916324856	0.9509824198552224
1	sham	39	7	0.9585598431512343	0.9545045855062039
1	sham	39	8	0.9621809013551844	0.9578069129916568
1	sham	39	9	0.9651425345752187	0.9602333357046311
1	sham	39	10	0.9676059037761165	0.9623905203503349
1	sham	4	1	0.8455772113943029	0.8539638386648123
1	sham	4	2	0.8891589693728731	0.8908032596041909
1	sham	4	3	0.9114331723027376	0.9107391910739191
1	sham	4	4	0.9251796533746653	0.9229276406986415
1	sham	4	5	0.9347548962799861	0.9318651066758431
1	sham	4	6	0.9417895771878073	0.9381654781674319
1	sham	4	7	0.9467395015363606	0.9432678404354853
1	sham	4	8	0.9511385914643342	0.9476140298058107
1	sham	4	9	0.9546835955966773	0.9509281133985825
1	sham	4	10	0.9574949544370375	0.9537558111083925
1	sham	41	1	0.7532673267326733	0.817748659916617
1	sham	41	2	0.8332094175960347	0.8624871531346352
1	sham	41	3	0.8711590296495957	0.8869401816473536
1	sham	41	4	0.893048128342246	0.9022480424349584
1	sham	41	5	0.907535829865927	0.9128964059196617
1	sham	41	6	0.9173359451518119	0.9208136578278242
1	sham	41	7	0.9248662874607352	0.9272365805168986
1	sham	41	8	0.9309776912711484	0.9327677624602333
1	sham	41	9	0.9362784471218206	0.937209746167059
1	sham	41	10	0.9407564296520423	0.9411424606845513
1	sham	42	1	0.8269230769230769	0.8336134453781513
1	sham	42	2	0.8732713670369531	0.8772321428571429
1	sham	42	3	0.8969942586963864	0.8990151894508429
1	sham	42	4	0.9116066630843632	0.9131071190951431
1	sham	42	5	0.921996879875195	0.9227197346600332
1	sham	42	6	0.9296310384176493	0.9298195900632852
1	sham	42	7	0.9355881621487192	0.9353323997034352
1	sham	42	8	0.9400705052878966	0.9402146142054164
1	sham	42	9	0.9439209225700165	0.9441205371765476
1	sham	42	10	0.947135774445971	0.9469868061333651
1	sham	44	1	0.8404588112617309	0.8265765765765766
1	sham	44	2	0.8840009261403102	0.8751842751842752
1	sham	44	3	0.9062014164795301	0.8997999636297509
1	sham	44	4	0.9196538936959209	0.9140557631503305
1	sham	44	5	0.9290998065323773	0.9237508879943168
1	sham	44	6	0.9357406328868181	0.9313912606730286
1	sham	44	7	0.9408083882969728	0.9367265121143454
1	sham	44	8	0.9448854275872398	0.9412851096575606
1	sham	44	9	0.9482665950013437	0.9452743167894266
1	sham	44	10	0.9513309374428945	0.9485742746855933
1	sham	47	1	0.8617511520737328	0.8235294117647058
1	sham	47	2	0.895949876929962	0.8712567187100076
1	sham	47	3	0.9154834347532116	0.8946381702287214
1	sham	47	4	0.927477294293073	0.908929889298893
1	sham	47	5	0.9355786618444847	0.9196016516881225
1	sham	47	6	0.9420079388130507	0.9275780364685279
1	sham	47	7	0.9471011426153195	0.9336073630596015
1	sham	47	8	0.9510636698489062	0.9389878606337695
1	sham	47	9	0.9543826451307698	0.943167395289804
1	sham	47	10	0.9572796464522465	0.9467040673211781
1	sham	48	1	0.8085106382978723	0.8270893371757925
1	sham	48	2	0.8582514226590792	0.8678881388621023
1	sham	48	3	0.8834029624003038	0.8897310954701317
1	sham	48	4	0.8992224880382775	0.9038931188047694
1	sham	48	5	0.9107669616519174	0.9138773079213818
1	sham	48	6	0.9190992493744787	0.9210285598129891
1	sham	48	7	0.9259024699176694	0.9273129703408588
1	sham	48	8	0.9314805941542884	0.9324451410658308
1	sham	48	9	0.9364104029722778	0.9367355546183045
1	sham	48	10	0.9405831770867007	0.9406066785623247
1	sham	51	1	0.8516710476905746	0.8106024096385542
1	sham	51	2	0.8919681806517834	0.8720121028744326
1	sham	51	3	0.9124781680574423	0.9008336989907855
1	sham	51	4	0.9258280205255792	0.9180665066849503
1	sham	51	5	0.9355590062111802	0.9290829939615223
1	sham	51	6	0.9428950863213812	0.9373886182725437
1	sham	51	7	0.9483141725437155	0.9431864965006176
1	sham	51	8	0.9529603290206494	0.9472824607567372
1	sham	51	9	0.9569031860858858	0.951346091469348
1	sham	51	10	0.9600614439324117	0.9548651817116061
1	sham	52	1	0.8526551982049364	0.828695652173913
1	sham	52	2	0.8907268170426065	0.8764607679465777
1	sham	52	3	0.9102178812922614	0.9005086469989827
1	sham	52	4	0.9235373335328445	0.9148426266176706
1	sham	52	5	0.9325062034739454	0.9248327430145612
1	sham	52	6	0.9391083342158213	0.9320884739357563
1	sham	52	7	0.9442186922792759	0.9382168674698795
1	sham	52	8	0.9484282907662083	0.9430977290125032
1	sham	52	9	0.9518559353178978	0.9471040414034554
1	sham	52	10	0.9547121990262122	0.9505127675683116
1	sham	7	1	0.7069813176007866	0.7785039941902687
1	sham	7	2	0.8080072793448589	0.8389194597298649
1	sham	7	3	0.8546524297232513	0.8709370842045239
1	sham	7	4	0.8815165876777251	0.8914006415151978
1	sham	7	5	0.8992825607064018	0.9058478787106637
1	sham	7	6	0.9111861250145501	0.9155021834061136
1	sham	7	7	0.9204305401871039	0.9234144015259895
1	sham	7	8	0.9281034177439348	0.9294844662659781
1	sham	7	9	0.9341554027349617	0.9346519589197414
1	sham	7	10	0.9389590918826302	0.9391052195526097
1	sham	8	1	0.8751576292559899	0.8618736383442266
1	sham	8	2	0.9049598226655583	0.8927038626609443
1	sham	8	3	0.9211122554067971	0.9082802547770701
1	sham	8	4	0.9316546762589928	0.9192462987886945
1	sham	8	5	0.9392339964812559	0.9274193548387096
1	sham	8	6	0.9453539312889094	0.9337591672581027
1	sham	8	7	0.9495233316608128	0.9386118251928021
1	sham	8	8	0.9533871970167807	0.9430362496593078
1	sham	8	9	0.9566393507836741	0.9467263115087434
1	sham	8	10	0.9592910152028244	0.9501729594465298
1	sham	9	1	0.8428674873280232	0.8119378577269011
1	sham	9	2	0.880466472303207	0.86061888389315
1	sham	9	3	0.9002184996358339	0.8865096359743041
1	sham	9	4	0.9121326738434682	0.9027991387265457
1	sham	9	5	0.9209381044487428	0.9140030441400304
1	sham	9	6	0.927353518652475	0.9228115567054765
1	sham	9	7	0.9323958896700919	0.9288859739529655
1	sham	9	8	0.9361124421019007	0.9344804765056254
1	sham	9	9	0.9396588791744303	0.9386939138160817
1	sham	9	10	0.9423614269933069	0.9420590796436465
2	24h	14	1	0.6997941781828874	0.7976830781961108
2	24h	14	2	0.7934782608695652	0.8426439232409382
2	24h	14	3	0.8392391870766024	0.8690747369562859
2	24h	14	4	0.867113004666261	0.888031565103025
2	24h	14	5	0.8848102317083298	0.9017273061374494
2	24h	14	6	0.8975061468212153	0.9113347256502753
2	24h	14	7	0.9069215316247641	0.9188048428301677
2	24h	14	8	0.9138005159071367	0.9249183895538629
2	24h	14	9	0.9190645751130786	0.9298261257244761
2	24h	14	10	0.9237066713116182	0.9337605970875755
2	24h	15	1	0.8550506138272669	0.8490277474328163
2	24h	15	2	0.8958450308815272	0.8903152189416631
2	24h	15	3	0.9152647975077881	0.9117647058823529
2	24h	15	4	0.9273549979432333	0.9254006880926408
2	24h	15	5	0.9351870783070947	0.9345002431062027
2	24h	15	6	0.9413612565445026	0.9412531090844487
2	24h	15	7	0.946176500456992	0.9462332301341589
2	24h	15	8	0.9496552034975436	0.9500091390970572
2	24h	15	9	0.9523346303501945	0.9533920885427342
2	24h	15	10	0.9545354063812541	0.9562019391507857
2	24h	16	1	0.8502495840266223	0.8500711237553343
2	24h	16	2	0.8970668609947167	0.8970642883686362
2	24h	16	3	0.9209314920119145	0.9211069805865345
2	24h	16	4	0.9345814503981063	0.9354451119606773
2	24h	16	5	0.9434635277331906	0.9448163560702009
2	24h	16	6	0.9497070684014304	0.9518667078062326
2	24h	16	7	0.9546358933545563	0.9570593374101203
2	24h	16	8	0.9584288822249661	0.9610853266690468
2	24h	16	9	0.9614368726888537	0.9641923261646833
2	24h	16	10	0.9639224716944924	0.9667247049719482
2	24h	17	1	0.816708229426434	0.811377245508982
2	24h	17	2	0.8718851570964247	0.8701550387596899
2	24h	17	3	0.9005109708446047	0.8995606416675181
2	24h	17	4	0.9180432020330368	0.9174549276416849
2	24h	17	5	0.9297795327410332	0.9289580966383747
2	24h	17	6	0.9376264329062711	0.9367131871261749
2	24h	17	7	0.9434110429447853	0.9432258064516129
2	24h	17	8	0.9474647948729128	0.948358458225289
2	24h	17	9	0.9504670696286993	0.9524898474155266
2	24h	17	10	0.9527210398514498	0.9560741985060224
2	24h	18	1	0.8779750661125802	0.8929539295392954
2	24h	18	2	0.9111057576487593	0.9178918796652341
2	24h	18	3	0.9289867841409691	0.9326354887725815
2	24h	18	4	0.9399889380530974	0.941255364806867
2	24h	18	5	0.9463049154274038	0.9467613132209406
2	24h	18	6	0.9510058715949562	0.9516342338938221
2	24h	18	7	0.9543783422459893	0.955027542547069
2	24h	18	8	0.9573571798093268	0.9575969161393556
2	24h	18	9	0.9598356309650053	0.9601513076371225
2	24h	18	10	0.9619522750495882	0.9623544707759588
2	24h	19	1	0.7972907595549105	0.8368739037224713
2	24h	19	2	0.863394620878286	0.8806660499537465
2	24h	19	3	0.8954630753946352	0.9045145825009988
2	24h	19	4	0.9142560194006583	0.9196213701267447
2	24h	19	5	0.9267388825541619	0.9302543507362785
2	24h	19	6	0.9354819167625855	0.9383467278989667
2	24h	19	7	0.9421870882740448	0.9445979205384499
2	24h	19	8	0.9468278791839784	0.9495292070150386
2	24h	19	9	0.9508444034698068	0.9537263715535578
2	24h	19	10	0.9542170507262909	0.9572412787518682
2	24h	2	1	0.8537127612272121	0.8792304951905949
2	24h	2	2	0.9017632241813602	0.9105058365758755
2	24h	2	3	0.9234817813765183	0.927797170677935
2	24h	2	4	0.9355397951142632	0.9381337252020573
2	24h	2	5	0.9426113750160483	0.9452372240517136
2	24h	2	6	0.9473684210526315	0.9504991680532446
2	24h	2	7	0.9516354487000279	0.9545619116582187
2	24h	2	8	0.9550598655076267	0.9580262736302467
2	24h	2	9	0.9578207381370826	0.9611601694306842
2	24h	2	10	0.9597408607126331	0.9634732874041336
2	24h	4	1	0.8099768578040627	0.8401119001506349
2	24h	4	2	0.868335500650195	0.8853264009243212
2	24h	4	3	0.8984957953334123	0.9091699261190787
2	24h	4	4	0.9152542372881356	0.9237730595196658
2	24h	4	5	0.9259458215025708	0.9334977155703822
2	24h	4	6	0.9336378466557912	0.9404599129894344
2	24h	4	7	0.9396399977286923	0.9456976680980594
2	24h	4	8	0.9440643863179075	0.9498382658233959
2	24h	4	9	0.9473303821483422	0.9533773224518145
2	24h	4	10	0.9500410172272354	0.9561171785672042
2	24h	5	1	0.855127236079617	0.8656575212866604
2	24h	5	2	0.8961038961038961	0.9018932874354562
2	24h	5	3	0.9165872259294566	0.9211017740429505
2	24h	5	4	0.9284707209324184	0.9329002320185615
2	24h	5	5	0.936381247578458	0.94068774521117
2	24h	5	6	0.9419048873666184	0.9462351473774043
2	24h	5	7	0.9458065994500459	0.9496822943499914
2	24h	5	8	0.9482758620689655	0.9524244268614324
2	24h	5	9	0.9504301515772224	0.9544875295831058
2	24h	5	10	0.9521054589032605	0.9563853930266144
2	24h	6	1	0.8166016317843207	0.8531468531468531
2	24h	6	2	0.8765597147950089	0.8919847328244275
2	24h	6	3	0.9050550874918989	0.9126353790613718
2	24h	6	4	0.9217479674796748	0.9254355400696864
2	24h	6	5	0.9333333333333333	0.9349640846437585
2	24h	6	6	0.9413637569647121	0.9419698609607859
2	24h	6	7	0.9473119104225785	0.947345422766004
2	24h	6	8	0.9517428087986464	0.9514135990166268
2	24h	6	9	0.9551786795881284	0.9545798197150335
2	24h	6	10	0.9581094418247614	0.9572929314258565
2	24h	7	1	0.8296483470204253	0.82441435632925
2	24h	7	2	0.8795363598730509	0.8754227733934611
2	24h	7	3	0.9034907597535934	0.9009424083769634
2	24h	7	4	0.9183273440052271	0.9161946017994002
2	24h	7	5	0.9282419967444384	0.926512270998963
2	24h	7	6	0.9350815107037187	0.9339555765595463
2	24h	7	7	0.9403355806762306	0.9398907103825137
2	24h	7	8	0.9442817891085987	0.9445485714285714
2	24h	7	9	0.9475348686344469	0.9482758620689655
2	24h	7	10	0.9500516452707688	0.951394837796566
2	24h	8	1	0.8109349873650356	0.8008575512148642
2	24h	8	2	0.8652631578947368	0.8584629601108886
2	24h	8	3	0.8944140929869551	0.8890152376620423
2	24h	8	4	0.9119574844995572	0.9078141879726324
2	24h	8	5	0.9231108173606521	0.920181507104069
2	24h	8	6	0.9308830908178625	0.9291687785098834
2	24h	8	7	0.936812735926473	0.935869864902123
2	24h	8	8	0.9412906356137797	0.9409468033186921
2	24h	8	9	0.9444953128406366	0.945287557402143
2	24h	8	10	0.9474434631074498	0.9489322926983875
2	24h	9	1	0.8219895287958116	0.8127833182230281
2	24h	9	2	0.8699885452462772	0.8657067293564502
2	24h	9	3	0.8978899374403563	0.8948681783660627
2	24h	9	4	0.9147469312258282	0.912868057343978
2	24h	9	5	0.9258639910813824	0.9255658837720855
2	24h	9	6	0.9341424237015884	0.9345263285170183
2	24h	9	7	0.9405349259932485	0.941027801179444
2	24h	9	8	0.945737863630077	0.9463378246072078
2	24h	9	9	0.9495770442859512	0.9503617279304144
2	24h	9	10	0.9524383809452024	0.953478672985782
3	D35	135	1	0.7391541114539844	0.5251141552511416
3	D35	135	2	0.7899309992333248	0.6778275257932646
3	D35	135	3	0.8235994050570153	0.7533890182116938
3	D35	135	4	0.8450955001618646	0.7945638432364096
3	D35	135	5	0.8590365562008883	0.8205347228154096
3	D35	135	6	0.8690103397341211	0.8387235568304051
3	D35	135	7	0.8761310452418096	0.8515181436682301
3	D35	135	8	0.8829564975161335	0.86151682354214
3	D35	135	9	0.8885908290720094	0.8694898941289702
3	D35	135	10	0.8934626546509852	0.8755197505197505
3	D35	138	1	0.7837183718371837	0.6765707211389662
3	D35	138	2	0.8341419041843542	0.7746990254156315
3	D35	138	3	0.860864553314121	0.822432469491293
3	D35	138	4	0.8782882549092257	0.850037198427038
3	D35	138	5	0.8897978083037505	0.8665742505631606
3	D35	138	6	0.8978675645342312	0.8778921246624334
3	D35	138	7	0.9032518450184502	0.8851756100636863
3	D35	138	8	0.9074443591711435	0.8903683976919663
3	D35	138	9	0.9115402298850575	0.8943121627642195
3	D35	138	10	0.9149104870007929	0.8979591836734694
3	D35	139	1	0.8572098475967175	0.8128312412831241
3	D35	139	2	0.893569844789357	0.8677568432278706
3	D35	139	3	0.9122305585328093	0.8946208684381076
3	D35	139	4	0.9237360754070265	0.9109011480239765
3	D35	139	5	0.9319297134715846	0.9211140760507005
3	D35	139	6	0.9384053066197374	0.9279050042408821
3	D35	139	7	0.9426224664657566	0.9331534404513676
3	D35	139	8	0.9457575598763167	0.9367417677642981
3	D35	139	9	0.9489339671483032	0.939487975174554
3	D35	139	10	0.9516080809806517	0.9413933886474384
3	D35	140	1	0.8201603665521191	0.7961990497624406
3	D35	140	2	0.8608483368935002	0.8428268320548392
3	D35	140	3	0.8814562002275312	0.8659992763237245
3	D35	140	4	0.8935018050541517	0.8785972936916333
3	D35	140	5	0.9016858123228405	0.8871991847613075
3	D35	140	6	0.9075907590759076	0.8938599402588782
3	D35	140	7	0.9125517241379311	0.8991427420746793
3	D35	140	8	0.9161384690394929	0.9028299016127397
3	D35	140	9	0.9198533263488737	0.905860490413815
3	D35	140	10	0.9230465355139449	0.9085470785872326
3	D35	154	1	0.8419573870287989	0.8051511758118701
3	D35	154	2	0.8822501191800414	0.8632142857142857
3	D35	154	3	0.9037054802734141	0.8908354033206956
3	D35	154	4	0.917131320899827	0.9074645280690932
3	D35	154	5	0.9264034595979819	0.918526031102096
3	D35	154	6	0.9331963001027749	0.9259206189998567
3	D35	154	7	0.9382775119617225	0.9313792461032105
3	D35	154	8	0.9425360474978796	0.9358089604556906
3	D35	154	9	0.9460166468489893	0.9393509227079152
3	D35	154	10	0.9491028295376122	0.9425816155003096
3	D35	156	1	0.7450430602843982	0.5267489711934157
3	D35	156	2	0.7973487519390777	0.685626102292769
3	D35	156	3	0.8339717631607749	0.7695133149678605
3	D35	156	4	0.857422919265728	0.8140293637846656
3	D35	156	5	0.8744562771861407	0.8424901556347272
3	D35	156	6	0.8876535229476405	0.8621067459696353
3	D35	156	7	0.897834221567071	0.8762057877813505
3	D35	156	8	0.9058526740665994	0.8876023391812865
3	D35	156	9	0.912328518215681	0.8964157892006847
3	D35	156	10	0.9173963323971585	0.9037126752690176
3	D35	157	1	0.796596097965961	0.6954330708661417
3	D35	157	2	0.8405922092856116	0.790052053209948
3	D35	157	3	0.8654521510096576	0.8329658213891952
3	D35	157	4	0.8814400993171942	0.859273463300309
3	D35	157	5	0.891777464161034	0.8759313810431467
3	D35	157	6	0.8988964725393889	0.8869780660205494
3	D35	157	7	0.9038923326073602	0.8946674203881666
3	D35	157	8	0.9079169563921724	0.900187700121453
3	D35	157	9	0.9116516140570509	0.9044899566758566
3	D35	157	10	0.9150931904007796	0.9077018743892689
3	D35	3	1	0.7457886676875957	0.7896920725049137
3	D35	3	2	0.8116036505867015	0.8354319180087848
3	D35	3	3	0.842644431209053	0.8592706165808783
3	D35	3	4	0.86096306685367	0.8728636205092432
3	D35	3	5	0.8728976269103755	0.8827865298453533
3	D35	3	6	0.8816910569105691	0.8892995749399372
3	D35	3	7	0.8879752182483808	0.894683191158324
3	D35	3	8	0.8929687887659405	0.8985837848113297
3	D35	3	9	0.89720868409393	0.9013688115645389
3	D35	3	10	0.9008439662413503	0.9039220236713855
3	D35	6	1	0.8297418896519062	0.8354720439963337
3	D35	6	2	0.8688118811881188	0.873924203533142
3	D35	6	3	0.8896772716868848	0.8934067168370212
3	D35	6	4	0.9034833091436865	0.9055997142091632
3	D35	6	5	0.9127335484355069	0.9129017923270627
3	D35	6	6	0.9193476175247841	0.9179519595448798
3	D35	6	7	0.9243276351689961	0.9214573113597531
3	D35	6	8	0.9276490882207984	0.9242794333170493
3	D35	6	9	0.9306187342666608	0.926525420011405
3	D35	6	10	0.9336850941359875	0.9283409679346744
3	D35	64	1	0.7690557451649602	0.7539317686910235
3	D35	64	2	0.8227637354321174	0.8184110970996217
3	D35	64	3	0.8513086642599278	0.8508853681267474
3	D35	64	4	0.8693936132041622	0.8701418309080862
3	D35	64	5	0.881444064774922	0.8818610308651361
3	D35	64	6	0.8908584451759939	0.8904986740831771
3	D35	64	7	0.8978894583126688	0.896939693969397
3	D35	64	8	0.9032163742690058	0.9023431670066165
3	D35	64	9	0.9073524275235767	0.9066987779859067
3	D35	64	10	0.9107587679411648	0.9099139150466798
3	D35	65	1	0.7541335623792141	0.5789473684210527
3	D35	65	2	0.8093443858327054	0.7236727589208007
3	D35	65	3	0.8456250728183619	0.797869101978691
3	D35	65	4	0.8690307328605201	0.8380930178342464
3	D35	65	5	0.8855034515591526	0.8645440844009042
3	D35	65	6	0.8979452522356475	0.8831045906294368
3	D35	65	7	0.9073608617594255	0.8964675571225168
3	D35	65	8	0.9149978696207925	0.9064987525246525
3	D35	65	9	0.9213353798925557	0.9138359131491363
3	D35	65	10	0.9264994547437295	0.9194254185692542
3	D35	67	1	0.74413821472645	0.4998047637641546
3	D35	67	2	0.793939393939394	0.6583908045977012
3	D35	67	3	0.8331087151841868	0.7554502369668247
3	D35	67	4	0.8571166207529843	0.8083273510409189
3	D35	67	5	0.8741967949214213	0.8406298003072197
3	D35	67	6	0.8860674908118944	0.8622677770659833
3	D35	67	7	0.8950334624867912	0.8772387291566596
3	D35	67	8	0.9025066722486786	0.8883157389635317
3	D35	67	9	0.908884902275517	0.8965958126897874
3	D35	67	10	0.9138212780596886	0.9027065868263473
3	D35	71	1	0.6857887874837028	0.7382106654914059
3	D35	71	2	0.7784471218206158	0.8060588060588061
3	D35	71	3	0.8295843520782397	0.8460763461323184
3	D35	71	4	0.8615207814594905	0.8708348262271587
3	D35	71	5	0.8821543534584282	0.8874507178457189
3	D35	71	6	0.8965792095649286	0.9003493172435694
3	D35	71	7	0.9078250863060989	0.9107113202324938
3	D35	71	8	0.9160707946650438	0.918351324828263
3	D35	71	9	0.9232789855072464	0.9237683969331101
3	D35	71	10	0.9291209690620396	0.9281255002401153
3	D35	74	1	0.8258683729433273	0.7717149220489977
3	D35	74	2	0.8641480339244411	0.8273777777777778
3	D35	74	3	0.8862317158114698	0.8607202788176068
3	D35	74	4	0.8995544002970665	0.8826849425519049
3	D35	74	5	0.9086983343615053	0.896460688062041
3	D35	74	6	0.915881694223042	0.9061104910714286
3	D35	74	7	0.9217681209403921	0.9133401775469533
3	D35	74	8	0.9273680460121138	0.9183977841695963
3	D35	74	9	0.931817143900991	0.9221094754894955
3	D35	74	10	0.9351058102455791	0.9251378359751895
3	D35	75	1	0.8302614659237034	0.779114270092947
3	D35	75	2	0.8675651919132727	0.8428497498706228
3	D35	75	3	0.8863535666814355	0.8740610916374562
3	D35	75	4	0.8992990861502972	0.8917172508321911
3	D35	75	5	0.9082182677397918	0.9037583139674653
3	D35	75	6	0.9147619648945574	0.9121928102362737
3	D35	75	7	0.9194908249297404	0.9185358711566618
3	D35	75	8	0.9235731039874903	0.9230134158926728
3	D35	75	9	0.9269127781923533	0.9263885687946531
3	D35	75	10	0.9296324320019115	0.9294578162738403
3	D35	77	1	0.7568218298555377	0.603257328990228
3	D35	77	2	0.8066732090284593	0.7272727272727273
3	D35	77	3	0.8393591686512232	0.7929775280898876
3	D35	77	4	0.861904761904762	0.8328274067649609
3	D35	77	5	0.8782046518540536	0.8586036671368125
3	D35	77	6	0.8899011933786731	0.8761396486546587
3	D35	77	7	0.898702763677383	0.8889314928425358
3	D35	77	8	0.9055256674543718	0.897906493798058
3	D35	77	9	0.9111433493517092	0.904752376188094
3	D35	77	10	0.9157690561677191	0.9103871491742622
3	sham	120	1	0.8450892857142858	0.8035565434843012
3	sham	120	2	0.8767247915087187	0.8598591549295774
3	sham	120	3	0.8932038834951457	0.8864365456178622
3	sham	120	4	0.9030551755585955	0.9020986042775379
3	sham	120	5	0.909366016038735	0.9119290174170227
3	sham	120	6	0.9140791427280356	0.9178690344062154
3	sham	120	7	0.917861359419801	0.9222748247138491
3	sham	120	8	0.921782424695046	0.9255431343598397
3	sham	120	9	0.9251038363628243	0.9289340101522843
3	sham	120	10	0.9276688806091041	0.9320561183401856
4	24h	19	1	0.7221305679943436	0.729147571035747
4	24h	19	2	0.7949777981932323	0.7939209726443769
4	24h	19	3	0.8391988231300215	0.8364708550691767
4	24h	19	4	0.8675864540404945	0.8647818625237106
4	24h	19	5	0.8864664441972562	0.8842925659472423
4	24h	19	6	0.9003166561114629	0.8984005118362124
4	24h	19	7	0.9108090185676393	0.9091923248549755
4	24h	19	8	0.9189878383679875	0.9175237341772152
4	24h	19	9	0.9253823438670722	0.9243264835116062
4	24h	19	10	0.9307073375765582	0.9298993963782696
4	24h	20	1	0.736865053411816	0.7278775781769794
4	24h	20	2	0.8059276147050441	0.7942484435220871
4	24h	20	3	0.8483437400783151	0.8369975571840995
4	24h	20	4	0.8746522801989379	0.8653097345132743
4	24h	20	5	0.8929372197309418	0.8846125596768271
4	24h	20	6	0.9067674586033118	0.8994861511467602
4	24h	20	7	0.9164128950960831	0.9109667558272831
4	24h	20	8	0.9238957885890372	0.9197235513024987
4	24h	20	9	0.9302169160921473	0.9265903969492113
4	24h	20	10	0.9353728489483748	0.9321135498056461
4	24h	21	1	0.4512820512820513	0.7222408587722241
4	24h	21	2	0.5922498554077501	0.7672334558823529
4	24h	21	3	0.6921841541755889	0.8054765291607396
4	24h	21	4	0.7626930453214898	0.8374441923442875
4	24h	21	5	0.8062844185293165	0.8603046316443892
4	24h	21	6	0.8354190624365826	0.8770053475935828
4	24h	21	7	0.8565452327000175	0.8895359938896314
4	24h	21	8	0.871875795367778	0.8996409642673961
4	24h	21	9	0.883754643471958	0.9079441241341949
4	24h	21	10	0.8930730272831237	0.9145423045645794
4	24h	22	1	0.6432917994784121	0.7342441604230939
4	24h	22	2	0.7373830060561571	0.7934993290591918
4	24h	22	3	0.7995226730310262	0.835925967980016
4	24h	22	4	0.8358363542206111	0.8633238610321753
4	24h	22	5	0.8604394672096377	0.8822716807367613
4	24h	22	6	0.8772358307592846	0.8953135313531353
4	24h	22	7	0.8887088733798604	0.9054616986808609
4	24h	22	8	0.8980310196898031	0.9134823359769286
4	24h	22	9	0.9054393305439331	0.920300612358508
4	24h	22	10	0.9115458312909407	0.9258821543136924
4	24h	23	1	0.5133068216579993	0.7270274827179227
4	24h	23	2	0.6568265682656826	0.7775066806088068
4	24h	23	3	0.7406063747084737	0.8144634386467376
4	24h	23	4	0.7961663867206797	0.8437545760726314
4	24h	23	5	0.8322436612980386	0.8655384043146737
4	24h	23	6	0.8564746759321128	0.8816221158500511
4	24h	23	7	0.8742308355857151	0.8940494847319181
4	24h	23	8	0.8875656035526847	0.9039581650440033
4	24h	23	9	0.8981831264615938	0.9118756253367197
4	24h	23	10	0.9064870785833097	0.9182920400632578
4	24h	24	1	0.6160312218552987	0.761886354851179
4	24h	24	2	0.7349486049926579	0.8156170611044258
4	24h	24	3	0.8046753246753247	0.8529684123881057
4	24h	24	4	0.842864296444667	0.8763368983957219
4	24h	24	5	0.8674325755723947	0.8928571428571429
4	24h	24	6	0.88478439989014	0.9043488809364955
4	24h	24	7	0.897484575225439	0.9131640708342224
4	24h	24	8	0.9071335249542722	0.9205594139472933
4	24h	24	9	0.9144779885970652	0.9267559677142366
4	24h	24	10	0.9208523592085236	0.9319515056707078
4	24h	25	1	0.4966966966966967	0.6967317874748951
4	24h	25	2	0.6262216485340217	0.7470301363011129
4	24h	25	3	0.7244501940491591	0.7927195275438087
4	24h	25	4	0.7817965023847376	0.8251007666166127
4	24h	25	5	0.8190829236844226	0.849038974906567
4	24h	25	6	0.8449292053383917	0.8672362041099053
4	24h	25	7	0.8638036809815951	0.8806061222414319
4	24h	25	8	0.8782340862422998	0.8911799436824417
4	24h	25	9	0.889601172214845	0.900274849243139
4	24h	25	10	0.8987184787102108	0.9077170538286014
4	24h	26	1	0.6277145811789038	0.7109780439121757
4	24h	26	2	0.7122337790985637	0.7636560302866414
4	24h	26	3	0.7756126718469815	0.805664668182758
4	24h	26	4	0.816932996916176	0.8359407680080314
4	24h	26	5	0.8464781175749214	0.8592321755027422
4	24h	26	6	0.867112872831243	0.8767488341105929
4	24h	26	7	0.8822931948989956	0.8899638528598767
4	24h	26	8	0.8941117764471058	0.9002746472203808
4	24h	26	9	0.9035751040315003	0.9087883959044368
4	24h	26	10	0.911067835118468	0.9156383391540551
4	24h	27	1	0.6130358191426893	0.7329545454545454
4	24h	27	2	0.6984421364985163	0.7753583241455347
4	24h	27	3	0.7597541421699626	0.8113385826771654
4	24h	27	4	0.8032294793499638	0.8391929854430918
4	24h	27	5	0.8338241480858225	0.8606051914527463
4	24h	27	6	0.8544308280796203	0.8761374187558032
4	24h	27	7	0.8694109731482048	0.8874619068350021
4	24h	27	8	0.8818778938300851	0.8969332298136646
4	24h	27	9	0.8914538546626268	0.904507658643326
4	24h	27	10	0.8994262865090403	0.9108729431451452
4	24h	28	1	0.6409414340448824	0.7555555555555555
4	24h	28	2	0.7396469789545146	0.8077178975382568
4	24h	28	3	0.7962085308056872	0.8411158277744087
4	24h	28	4	0.8331923691382389	0.8637435939152364
4	24h	28	5	0.8583887996327748	0.8808600394638362
4	24h	28	6	0.8755885198323121	0.8924731182795699
4	24h	28	7	0.8881578947368421	0.9015209709632817
4	24h	28	8	0.8982759467557345	0.9092400218698743
4	24h	28	9	0.9057134074041544	0.9152097184601494
4	24h	28	10	0.9117483517356423	0.9199342744043618
4	24h	29	1	0.5684532924961715	0.7487868607689436
4	24h	29	2	0.7062718410888358	0.803225386916374
4	24h	29	3	0.7808414239482201	0.8388260042071521
4	24h	29	4	0.822333000997009	0.8611676573568927
4	24h	29	5	0.8481607519040674	0.8766803840877915
4	24h	29	6	0.8672892100061346	0.8877037037037037
4	24h	29	7	0.880847308031774	0.8959365708622399
4	24h	29	8	0.8911782977842203	0.9026548672566371
4	24h	29	9	0.8990706921263119	0.9077136725160965
4	24h	29	10	0.9055137844611529	0.9121595703874185
4	24h	30	1	0.6433237522863862	0.7460803059273422
4	24h	30	2	0.7479488021004267	0.8074288724973656
4	24h	30	3	0.8097146899316199	0.8450704225352113
4	24h	30	4	0.8462031693688742	0.8687246141348497
4	24h	30	5	0.8697667464114832	0.8859571574294458
4	24h	30	6	0.8863492865260765	0.8982694106641721
4	24h	30	7	0.898824815523367	0.9077301619848267
4	24h	30	8	0.9087050880154328	0.9147315114740636
4	24h	30	9	0.916422034190986	0.9206753481493654
4	24h	30	10	0.922373358348968	0.9255191991633049
4	24h	31	1	0.4519464720194647	0.6919200695047785
4	24h	31	2	0.5777197238290726	0.7381861575178997
4	24h	31	3	0.6832878846903	0.7823349689843533
4	24h	31	4	0.750666535005431	0.816174797056369
4	24h	31	5	0.7937390751628793	0.8407937833151371
4	24h	31	6	0.8234199508207616	0.85920979410128
4	24h	31	7	0.8449320077705406	0.8733555860985667
4	24h	31	8	0.8609995985547972	0.884868709932379
4	24h	31	9	0.8735282267090477	0.8942727778219081
4	24h	31	10	0.8838506304558681	0.901878308796867
4	24h	32	1	0.6109618484685653	0.7241182078169686
4	24h	32	2	0.7164578111946533	0.7768680961663418
4	24h	32	3	0.7808860607515908	0.8163144380801897
4	24h	32	4	0.824099078126455	0.8449692810979016
4	24h	32	5	0.8534809646594873	0.8661132681751238
4	24h	32	6	0.8736734432936965	0.8819260453864762
4	24h	32	7	0.8882138517618469	0.8938513615924822
4	24h	32	8	0.898959447632014	0.9036464187761342
4	24h	32	9	0.906885758998435	0.9116373203804897
4	24h	32	10	0.9139890667400794	0.9181510378330634
4	24h	33	1	0.7579413937453829	0.7834645669291339
4	24h	33	2	0.8277070063694267	0.8393675188414363
4	24h	33	3	0.8601669998823944	0.8703291814946619
4	24h	33	4	0.880096816235338	0.8891060956104496
4	24h	33	5	0.8933456277854618	0.9026300236406619
4	24h	33	6	0.9025426498463952	0.9130187606594656
4	24h	33	7	0.9088943265236442	0.9200132391879965
4	24h	33	8	0.9140180325391628	0.9261469236036388
4	24h	33	9	0.9185037947235273	0.9306556512568114
4	24h	33	10	0.9228124744208889	0.9345138390364521
4	24h	34	1	0.5381303813038131	0.709230481183299
4	24h	34	2	0.6497011760169655	0.7574206755373593
4	24h	34	3	0.7240143369175627	0.7938093838769713
4	24h	34	4	0.7805652588123214	0.8244408945686901
4	24h	34	5	0.8205040580948313	0.8488411379147239
4	24h	34	6	0.8477996422182469	0.8669512837008012
4	24h	34	7	0.8677782563219097	0.880943794755551
4	24h	34	8	0.8828129213180176	0.8922340376559407
4	24h	34	9	0.8945499904049127	0.9012936233933697
4	24h	34	10	0.9037971402652383	0.9090219576017293
4	24h	36	1	0.560463832136941	0.7225806451612903
4	24h	36	2	0.6665523744213955	0.7674197384066588
4	24h	36	3	0.7361707346988838	0.8023984736985554
4	24h	36	4	0.7904	0.8329010744720267
4	24h	36	5	0.826278928136419	0.8555854896309755
4	24h	36	6	0.8509225563429739	0.8720703125
4	24h	36	7	0.8689291018095814	0.8847441415590627
4	24h	36	8	0.88221932241071	0.8950630476597563
4	24h	36	9	0.8928294071964794	0.9032457496136013
4	24h	36	10	0.9013601465372774	0.909860048648077
4	24h	37	1	0.3979493752002563	0.6827929318922629
4	24h	37	2	0.507504502701621	0.7190381697210225
4	24h	37	3	0.620170177151625	0.7602137874807501
4	24h	37	4	0.702327050647573	0.7959961156345708
4	24h	37	5	0.7572210526315789	0.8235443843461661
4	24h	37	6	0.7938781241224375	0.8436444198283024
4	24h	37	7	0.8205560235888796	0.8590334280952848
4	24h	37	8	0.8403325965687822	0.8711279054440002
4	24h	37	9	0.8557260479041916	0.8812007325423998
4	24h	37	10	0.8675925925925926	0.8895274817212906
4	24h	38	1	0.5778567199526347	0.7306384586324141
4	24h	38	2	0.7116873761930488	0.7926364234056542
4	24h	38	3	0.7916984975808505	0.8360239618235353
4	24h	38	4	0.8359559402045633	0.8635575732562939
4	24h	38	5	0.8632033939005843	0.8832395637980135
4	24h	38	6	0.8827260458839407	0.897477380310384
4	24h	38	7	0.8971591903400805	0.9085067158282855
4	24h	38	8	0.9080914461854611	0.9171364148816235
4	24h	38	9	0.916720227710954	0.9241332542171738
4	24h	38	10	0.9236324396115215	0.9299776113641628
4	24h	39	1	0.5949800342270394	0.7208466453674122
4	24h	39	2	0.6982543640897756	0.7721120984278879
4	24h	39	3	0.7760132130606022	0.8171500630517023
4	24h	39	4	0.8219529017637206	0.8465933316278673
4	24h	39	5	0.8516253620856131	0.8682947790589415
4	24h	39	6	0.8721048699313998	0.8843780848963475
4	24h	39	7	0.8874390172221243	0.8968692449355433
4	24h	39	8	0.8991034875887444	0.9064248504726992
4	24h	39	9	0.9083406741156289	0.91394297635605
4	24h	39	10	0.9159113796576033	0.9198245544710949
4	24h	40	1	0.5614906832298137	0.7306176084099869
4	24h	40	2	0.6548361934477379	0.7705252422233554
4	24h	40	3	0.7249271743653766	0.8024992677926389
4	24h	40	4	0.7771173848439822	0.8296379007816239
4	24h	40	5	0.8151691151349505	0.8523503550896179
4	24h	40	6	0.8422179404838365	0.8699788583509513
4	24h	40	7	0.8615535407988238	0.8836557912754811
4	24h	40	8	0.8759523554029403	0.8943580218249362
4	24h	40	9	0.887318563789152	0.9029060977658323
4	24h	40	10	0.8960530280204881	0.9100172380769967
4	24h	41	1	0.6193866374589266	0.7193482688391039
4	24h	41	2	0.7404891304347826	0.7865009884213499
4	24h	41	3	0.8044198895027624	0.8306997742663657
4	24h	41	4	0.8420850532782951	0.8590209306348383
4	24h	41	5	0.8659534298300818	0.8785559566787003
4	24h	41	6	0.8829056981006331	0.8928814819404002
4	24h	41	7	0.8956431295504449	0.9045449614925697
4	24h	41	8	0.9051579001071374	0.9137814639791687
4	24h	41	9	0.9130017810658995	0.9207258834765998
4	24h	41	10	0.9195155223016824	0.9262709188506473
4	24h	42	1	0.6043788187372708	0.7116244411326379
4	24h	42	2	0.7007087628865979	0.7648032599006749
4	24h	42	3	0.776476046862313	0.8118831232287697
4	24h	42	4	0.8225923244026068	0.8436980115661887
4	24h	42	5	0.8524590163934426	0.8664538441074754
4	24h	42	6	0.8729052909056675	0.8831377039793874
4	24h	42	7	0.8876074420628876	0.8960353751067786
4	24h	42	8	0.8989195678271309	0.9060471778344747
4	24h	42	9	0.9077770130763937	0.9142764936060349
4	24h	42	10	0.9149425287356322	0.9209531152476411
4	24h	43	1	0.3748271092669433	0.6884181756064229
4	24h	43	2	0.5064797110686212	0.7252669874427884
4	24h	43	3	0.6236211207530519	0.7640449438202247
4	24h	43	4	0.7030504714364947	0.7957199909577274
4	24h	43	5	0.7560088691796009	0.8205820003854307
4	24h	43	6	0.7955280964989703	0.8413375224416517
4	24h	43	7	0.8233446412865938	0.8576691392442873
4	24h	43	8	0.843559796019082	0.8709460970700067
4	24h	43	9	0.8594647201946471	0.882095006090134
4	24h	43	10	0.8718756839571022	0.8913164641623007
4	24h	44	1	0.745214343488811	0.8177028451001054
4	24h	44	2	0.8136054421768707	0.8545533016832111
4	24h	44	3	0.8495553359683794	0.876088850174216
4	24h	44	4	0.8713733075435203	0.8903090256500044
4	24h	44	5	0.8862950611402255	0.9000219410517077
4	24h	44	6	0.8961152629098499	0.9074132195091331
4	24h	44	7	0.9035610040863982	0.9131963520492253
4	24h	44	8	0.9095684416520754	0.917733268197362
4	24h	44	9	0.9141302342741192	0.9221851396451783
4	24h	44	10	0.9183204512220597	0.9261091605489946
4	24h	45	1	0.4315898856944925	0.7104192464178313
4	24h	45	2	0.6045939294503692	0.762598814229249
4	24h	45	3	0.7068524310491896	0.8018052621471097
4	24h	45	4	0.7715484773485419	0.8319128787878788
4	24h	45	5	0.8125970664365832	0.8545210984594775
4	24h	45	6	0.8408092735258118	0.8710821654939815
4	24h	45	7	0.8610956704341919	0.8839501103526151
4	24h	45	8	0.8763243243243243	0.8944829803849511
4	24h	45	9	0.8882477399499904	0.9029335992686778
4	24h	45	10	0.8978336221837089	0.9098976109215017
4	24h	47	1	0.7200435729847494	0.7796031576701515
4	24h	47	2	0.80213719407101	0.8297376093294461
4	24h	47	3	0.8474915551107218	0.8623284639220894
4	24h	47	4	0.8747674532458631	0.8835720003557769
4	24h	47	5	0.8939478957915832	0.8984409799554566
4	24h	47	6	0.9068869777205932	0.9094610930839219
4	24h	47	7	0.9161101347393087	0.9175750834260289
4	24h	47	8	0.9229816229609746	0.9237225376450259
4	24h	47	9	0.9283704626170379	0.9284351568392564
4	24h	47	10	0.932816214187414	0.9322750896418356
4	24h	49	1	0.4822182037371911	0.6914337240757439
4	24h	49	2	0.5861221402911704	0.7311588831233012
4	24h	49	3	0.6764942374698473	0.7702147971360381
4	24h	49	4	0.7409006785934609	0.8036579646709395
4	24h	49	5	0.7870539419087137	0.8301260783012607
4	24h	49	6	0.8185043478260869	0.8500950953835514
4	24h	49	7	0.8411909183490086	0.8658418614123518
4	24h	49	8	0.8588711798432487	0.8780932415804584
4	24h	49	9	0.8725430407655862	0.8879726219436771
4	24h	49	10	0.8836559230866968	0.8964426877470356
4	24h	50	1	0.6396709901929769	0.762708289390424
4	24h	50	2	0.7620150550086856	0.8223067915690867
4	24h	50	3	0.8225939128050452	0.8582941571524513
4	24h	50	4	0.8558758314855875	0.8806064434617814
4	24h	50	5	0.8781199073676987	0.8954840658510799
4	24h	50	6	0.8938628158844766	0.9071562966327127
4	24h	50	7	0.9056227403066949	0.9162785414063388
4	24h	50	8	0.9146929824561404	0.9236128641389407
4	24h	50	9	0.921700004890693	0.929499409466703
4	24h	50	10	0.927139450675616	0.934290903087337
4	24h	51	1	0.6123238463663996	0.7397776521575278
4	24h	51	2	0.7303370786516854	0.7973787680209699
4	24h	51	3	0.7994157740993184	0.8375050464271296
4	24h	51	4	0.8405632737926472	0.8635544635544635
4	24h	51	5	0.867624343527958	0.8829399215470374
4	24h	51	6	0.8861602769250866	0.8972184330703992
4	24h	51	7	0.899847138085263	0.9083710996509872
4	24h	51	8	0.9098901098901099	0.9169490738591524
4	24h	51	9	0.9173254723301622	0.9239526221068932
4	24h	51	10	0.9234312497474645	0.9293606644822068
4	24h	52	1	0.5348421679571174	0.7035768645357686
4	24h	52	2	0.6590151795631247	0.7589567966280295
4	24h	52	3	0.7353760445682451	0.7997974683544303
4	24h	52	4	0.7924335378323109	0.8326016731549739
4	24h	52	5	0.828887226792986	0.8562022833928696
4	24h	52	6	0.85368583018604	0.8732103858286824
4	24h	52	7	0.8709989129121875	0.8860840731629052
4	24h	52	8	0.8842452278406976	0.8965154629319823
4	24h	52	9	0.8951394498028222	0.9048729911871436
4	24h	52	10	0.9037552633840337	0.9115120951855645
4	24h	53	1	0.3468452590764893	0.6927356020942408
4	24h	53	2	0.4628135223555071	0.7204830053667263
4	24h	53	3	0.5656411818458726	0.7493084370677732
4	24h	53	4	0.6417790067980182	0.775623268698061
4	24h	53	5	0.7045059866556987	0.8002188050811402
4	24h	53	6	0.7533503990362898	0.8225883858582627
4	24h	53	7	0.7879253005883857	0.8404902147064411
4	24h	53	8	0.8133689244800356	0.8546957303755728
4	24h	53	9	0.8331118657414243	0.8662872290659598
4	24h	53	10	0.8488541528679295	0.8759301659988552
4	24h	54	1	0.6118817063595917	0.698090692124105
4	24h	54	2	0.714572192513369	0.7620338983050847
4	24h	54	3	0.7877398334741161	0.8116484659386376
4	24h	54	4	0.8303916941953752	0.8439608636977058
4	24h	54	5	0.8584269662921349	0.8661986811316741
4	24h	54	6	0.8774490466798159	0.8822594449199168
4	24h	54	7	0.8915029693924166	0.8944626456845158
4	24h	54	8	0.9023528223770575	0.9042354630294329
4	24h	54	9	0.9106714356861503	0.9124789716602683
4	24h	54	10	0.9176045346258113	0.9191459298218071
4	24h	55	1	0.5902992776057792	0.676320620028554
4	24h	55	2	0.6736283772584121	0.7285853116756907
4	24h	55	3	0.7350696547546941	0.7711532352006778
4	24h	55	4	0.7822045152722443	0.8049386950184344
4	24h	55	5	0.8128750681942172	0.8291630716134599
4	24h	55	6	0.8346883468834688	0.8467153284671532
4	24h	55	7	0.8509124297027431	0.8602267180126919
4	24h	55	8	0.8635004308378529	0.8707949225348713
4	24h	55	9	0.8732637312755334	0.879350045618456
4	24h	55	10	0.8809240001644129	0.8863959551271923
4	24h	57	1	0.5554896142433234	0.7223155929038282
4	24h	57	2	0.6655635227063799	0.7685578283802907
4	24h	57	3	0.7429992148652186	0.8076160253867513
4	24h	57	4	0.7948329801190837	0.8362341131708897
4	24h	57	5	0.8299319727891157	0.8575533661740559
4	24h	57	6	0.8551553137268407	0.8743927005569381
4	24h	57	7	0.8734402852049911	0.8874033841654481
4	24h	57	8	0.8870074213442041	0.8980163360560094
4	24h	57	9	0.8975172671271234	0.9066520437001729
4	24h	57	10	0.9062460461389229	0.9138614242296003
4	24h	58	1	0.39816031537450725	0.6894105725384225
4	24h	58	2	0.49989620095495124	0.7222605099931082
4	24h	58	3	0.5994438753109907	0.755591054313099
4	24h	58	4	0.6789356984478936	0.7864872769815736
4	24h	58	5	0.7414857949532381	0.8143045030375149
4	24h	58	6	0.7831563529842549	0.8357980063533793
4	24h	58	7	0.8125664935227486	0.8524861340858227
4	24h	58	8	0.8342532378818515	0.8657304108150676
4	24h	58	9	0.8511567001309471	0.8762911171142539
4	24h	58	10	0.8647069085833915	0.885201761088673
4	24h	6	1	0.6036972848064702	0.735065942591156
4	24h	6	2	0.7110083585274765	0.7875496688741722
4	24h	6	3	0.7781016347737929	0.825818218664505
4	24h	6	4	0.8234604105571848	0.8544840648933542
4	24h	6	5	0.851707394730558	0.8737688999861285
4	24h	6	6	0.8713642775576006	0.8884097035040431
4	24h	6	7	0.8850133705383095	0.8992934725297902
4	24h	6	8	0.8950769230769231	0.9077546405351927
4	24h	6	9	0.90303336239732	0.9146263572493081
4	24h	6	10	0.9092647242196268	0.9201134024622315
4	24h	7	1	0.6742976066597295	0.7388345384942577
4	24h	7	2	0.77160696680907	0.8071541901052935
4	24h	7	3	0.8240353601720225	0.846397034775973
4	24h	7	4	0.8547040615326893	0.8714223194748358
4	24h	7	5	0.8735987630459993	0.8876692279546287
4	24h	7	6	0.8874433274196728	0.8995221327967807
4	24h	7	7	0.89724969981131	0.9081992506061274
4	24h	7	8	0.9047474440732868	0.9150864814542604
4	24h	7	9	0.9106518282988871	0.9202010404726214
4	24h	7	10	0.9153827140149955	0.9245864872441828
4	24h	8	1	0.7640661938534279	0.7523854961832062
4	24h	8	2	0.8275543226999538	0.816030293467971
4	24h	8	3	0.8613205391820882	0.8543030869971936
4	24h	8	4	0.882587425258199	0.8775018532246108
4	24h	8	5	0.8968569499662441	0.893639846743295
4	24h	8	6	0.9075899142454883	0.9050665970227213
4	24h	8	7	0.9155644846252581	0.9133697135061392
4	24h	8	8	0.9217976638289448	0.9201287596821245
4	24h	8	9	0.9266859559314489	0.9253529385232961
4	24h	8	10	0.9305977095220752	0.9295348647102101
4	24h	9	1	0.674483813408106	0.7197909862834748
4	24h	9	2	0.7641076115485564	0.7854428529669687
4	24h	9	3	0.819672131147541	0.829171270718232
4	24h	9	4	0.8520331325301205	0.8557999290528556
4	24h	9	5	0.8722166188222515	0.8734917462432452
4	24h	9	6	0.8861911987860395	0.8864184982848431
4	24h	9	7	0.8962826984855439	0.8962563275296211
4	24h	9	8	0.903713474025974	0.9039117748874932
4	24h	9	9	0.909612233752048	0.9103049187625195
4	24h	9	10	0.9144036318613289	0.9154393914872957
5	24h	69	1	0.7359281437125749	0.817915445793219
5	24h	69	2	0.8297833606408156	0.8675115207373272
5	24h	69	3	0.8733125649013499	0.8936775322686502
5	24h	69	4	0.8974384731290809	0.9092986465108104
5	24h	69	5	0.9125531219352729	0.9204253758709204
5	24h	69	6	0.9231299077007852	0.9288318873381114
5	24h	69	7	0.9313503866745985	0.9355246523388117
5	24h	69	8	0.9379187604690117	0.9409754430503344
5	24h	69	9	0.9430719656283566	0.945229526902484
5	24h	69	10	0.9470533681814349	0.9483960948396095
5	24h	70	1	0.8206869009584664	0.7980470483799379
5	24h	70	2	0.8748356560610044	0.8617262918796138
5	24h	70	3	0.9032384306819293	0.89375
5	24h	70	4	0.9204766726380559	0.9126612439405143
5	24h	70	5	0.9314696175499902	0.9247763621577664
5	24h	70	6	0.9391304347826087	0.9338252248097764
5	24h	70	7	0.9444659817794147	0.9403089887640449
5	24h	70	8	0.9484571625581796	0.9454803764873024
5	24h	70	9	0.9519036519036519	0.9496316942066494
5	24h	70	10	0.9550231784564209	0.9526456363242619
5	24h	71	1	0.7883585564610012	0.8169540826927073
5	24h	71	2	0.8504825538233111	0.872041827187672
5	24h	71	3	0.8830320191679373	0.9016023007395234
5	24h	71	4	0.9027765838562709	0.9192465192465192
5	24h	71	5	0.9148377015413026	0.9305555555555556
5	24h	71	6	0.923030303030303	0.9384355524491816
5	24h	71	7	0.9287149656266526	0.9439242825157744
5	24h	71	8	0.9330767786746762	0.9481769303754575
5	24h	71	9	0.936750548893768	0.9515952042267831
5	24h	71	10	0.9396230760373085	0.9542937310787861
5	24h	72	1	0.7832322118036403	0.8195732838589982
5	24h	72	2	0.84941013185288	0.8690145196169292
5	24h	72	3	0.8840652446675031	0.8967114404817045
5	24h	72	4	0.905145326001571	0.9150882380116419
5	24h	72	5	0.918875372593249	0.9270953368671737
5	24h	72	6	0.9281081450126306	0.9355135277121093
5	24h	72	7	0.9353080568720379	0.9419184679777536
5	24h	72	8	0.94062205466541	0.9469454194007834
5	24h	72	9	0.9448042804843706	0.9509875640087784
5	24h	72	10	0.9483851750989319	0.9542434811493108
5	24h	73	1	0.7227280842706659	0.6627956989247312
5	24h	73	2	0.785765636232926	0.7523160762942779
5	24h	73	3	0.8282391127941574	0.8071293438215673
5	24h	73	4	0.8568951816802716	0.8431618569636136
5	24h	73	5	0.8767552582414271	0.8671799184835349
5	24h	73	6	0.8903606353805557	0.8838105726872246
5	24h	73	7	0.9009932423239149	0.8960260773692537
5	24h	73	8	0.9094947700012116	0.9052935433204568
5	24h	73	9	0.916469345379039	0.9129888427706485
5	24h	73	10	0.9221572794899043	0.9194489521113144
5	24h	74	1	0.8063690645436451	0.8386641580432738
5	24h	74	2	0.8634567014013654	0.8778856869925171
5	24h	74	3	0.8906311250490004	0.8980081593472522
5	24h	74	4	0.9066339066339066	0.9105050893028616
5	24h	74	5	0.9170518530968989	0.9196485623003194
5	24h	74	6	0.9245995016019936	0.9259663980330556
5	24h	74	7	0.9302641323130091	0.931116672625432
5	24h	74	8	0.934211959481538	0.935446381405177
5	24h	74	9	0.9370220641956066	0.9388045540796964
5	24h	74	10	0.9397303727200634	0.9414296165597968
5	24h	75	1	0.809320019020447	0.8337148803329865
5	24h	75	2	0.8723436322532027	0.8816394813885403
5	24h	75	3	0.9031903190319032	0.9072681704260651
5	24h	75	4	0.9213327563825184	0.92291024252021
5	24h	75	5	0.9330672179057666	0.9337395277989338
5	24h	75	6	0.941290518024841	0.941587264011363
5	24h	75	7	0.9469525364800084	0.9473521053991216
5	24h	75	8	0.9514128508812832	0.9515337704617359
5	24h	75	9	0.9548154966111623	0.9553284430890958
5	24h	75	10	0.9574726609963548	0.9584284377923293
5	24h	77	1	0.8284118116520351	0.8511415525114155
5	24h	77	2	0.8836265223274695	0.8932842686292548
5	24h	77	3	0.9103022825416409	0.9153554611232342
5	24h	77	4	0.9267774343122102	0.9299689157067106
5	24h	77	5	0.9379157427937915	0.9402499053388867
5	24h	77	6	0.9455859714878522	0.9477351916376306
5	24h	77	7	0.9510133178922988	0.9531346466857495
5	24h	77	8	0.9554172617833095	0.9576136589239627
5	24h	77	9	0.9590962922474264	0.9610632056182772
5	24h	77	10	0.9615368793450986	0.9636012240296344
5	24h	78	1	0.8851370052587877	0.9085807809212064
5	24h	78	2	0.9209219858156028	0.9336283185840708
5	24h	78	3	0.9385373443983402	0.9455927773818009
5	24h	78	4	0.9487727874528974	0.9528865295288653
5	24h	78	5	0.9550167224080267	0.9582251593108332
5	24h	78	6	0.9592977985417994	0.9627241587749346
5	24h	78	7	0.9625314282210093	0.9663855703911923
5	24h	78	8	0.9653382360893311	0.9694517919195063
5	24h	78	9	0.9677637620221352	0.9714923499046645
5	24h	78	10	0.9699563318777292	0.9730709258712967
5	24h	81	1	0.6804617730341973	0.6607724523033969
5	24h	81	2	0.7433200682205798	0.7324399941098513
5	24h	81	3	0.7827731092436975	0.7769937994440881
5	24h	81	4	0.8107391448458734	0.8072147651006711
5	24h	81	5	0.8300341296928327	0.8288101650438505
5	24h	81	6	0.8443929295856274	0.8450439882697948
5	24h	81	7	0.8553895679291786	0.856050565806912
5	24h	81	8	0.8641734032157768	0.8651983966130703
5	24h	81	9	0.8715909994434284	0.872781542433043
5	24h	81	10	0.8776413837791137	0.8793248328522889
5	24h	82	1	0.7639304973037747	0.8158070997990623
5	24h	82	2	0.84860853432282	0.8696978944156241
5	24h	82	3	0.8872562115949773	0.8991334488734836
5	24h	82	4	0.9097525473071325	0.917400574765922
5	24h	82	5	0.9240560033941451	0.929283561326223
5	24h	82	6	0.9343441567729939	0.9378269218036152
5	24h	82	7	0.9413361297884153	0.9442869540063639
5	24h	82	8	0.9467577531988722	0.9488496302382908
5	24h	82	9	0.9508656543185995	0.9528906934895953
5	24h	82	10	0.954051577431601	0.9561903166359524
5	24h	83	1	0.7545919903643481	0.8182022978148231
5	24h	83	2	0.835132117603275	0.8650476483246234
5	24h	83	3	0.8740641711229946	0.8899744126541056
5	24h	83	4	0.8946218662228232	0.9050373134328358
5	24h	83	5	0.9084728477946801	0.9150723285114326
5	24h	83	6	0.918352704835701	0.922256300840112
5	24h	83	7	0.9255972696245733	0.9279132159104164
5	24h	83	8	0.9312927029242962	0.9324975392426048
5	24h	83	9	0.9361515181099287	0.9363386578493923
5	24h	83	10	0.9402530975792583	0.9394054716901349
5	24h	84	1	0.7566894835096453	0.8357561293122152
5	24h	84	2	0.8378378378378378	0.8770245950809838
5	24h	84	3	0.8750849531058855	0.8986201391264682
5	24h	84	4	0.8968638181435488	0.9127885672407475
5	24h	84	5	0.9115634621963736	0.9220193996792179
5	24h	84	6	0.9223140495867769	0.929084497845109
5	24h	84	7	0.929429243531014	0.9348680836514901
5	24h	84	8	0.9355224529737958	0.9404575526488561
5	24h	84	9	0.9404865755549093	0.9453968253968253
5	24h	84	10	0.9449521227755673	0.949360319223333
5	24h	85	1	0.7060041407867494	0.782608695652174
5	24h	85	2	0.8020532563362207	0.8401055408970977
5	24h	85	3	0.8537822878228782	0.8728144669797182
5	24h	85	4	0.8837418080617649	0.8927624708811953
5	24h	85	5	0.9031548055759354	0.9067705534658785
5	24h	85	6	0.9165891472868217	0.9169983272769222
5	24h	85	7	0.9261766602192134	0.9249734754711262
5	24h	85	8	0.9334850424311383	0.9314403809866115
5	24h	85	9	0.9391252704365164	0.936397475319631
5	24h	85	10	0.9438900828983727	0.940098609169181
5	24h	86	1	0.7774202983328459	0.8346800611487224
5	24h	86	2	0.8562043795620438	0.8820973782771535
5	24h	86	3	0.8939593774729623	0.9073779795686719
5	24h	86	4	0.9148498560263266	0.922992900054615
5	24h	86	5	0.9285414392476279	0.9336363636363636
5	24h	86	6	0.9382348774613968	0.941267989109296
5	24h	86	7	0.9455903054042475	0.9472670631549136
5	24h	86	8	0.9508584961515689	0.9518066234484145
5	24h	86	9	0.9549186230735993	0.9554462149595991
5	24h	86	10	0.9580931744312026	0.958285526962793
5	24h	87	1	0.84593837535014	0.8701236917221694
5	24h	87	2	0.8911419423692636	0.9016105884228991
5	24h	87	3	0.9116616941237514	0.9174531119340581
5	24h	87	4	0.9237029501525941	0.9272796497239673
5	24h	87	5	0.9319983312473926	0.9333122629582806
5	24h	87	6	0.9381931200113018	0.9377279481291368
5	24h	87	7	0.9436524931171613	0.9411556603773585
5	24h	87	8	0.9474990557384125	0.9439882851315308
5	24h	87	9	0.9504558830623764	0.9459891038887845
5	24h	87	10	0.9531120512932351	0.9474940334128878
5	24h	89	1	0.8133603238866397	0.8276947285601888
5	24h	89	2	0.8612640965119328	0.8736964078794901
5	24h	89	3	0.887665410991983	0.89717125382263
5	24h	89	4	0.9040342298288508	0.9116597037599696
5	24h	89	5	0.9148356866966377	0.9208751024525565
5	24h	89	6	0.9220701963117193	0.9278328306764325
5	24h	89	7	0.9270365997638725	0.9327565127433461
5	24h	89	8	0.9309462915601023	0.9363158334028879
5	24h	89	9	0.9337808281167509	0.9390756302521008
5	24h	89	10	0.9360622578765128	0.9412045237770813
5	24h	90	1	0.7721379916501868	0.7669345579793341
5	24h	90	2	0.8331412103746397	0.8316508313539193
5	24h	90	3	0.8675313629598129	0.8628439864049995
5	24h	90	4	0.8886464714273726	0.880582776862371
5	24h	90	5	0.9026585433397951	0.8923098954604038
5	24h	90	6	0.9120367642726683	0.9007252117740264
5	24h	90	7	0.9188801148600143	0.907154213036566
5	24h	90	8	0.9244872027591214	0.9125240125568101
5	24h	90	9	0.9285859613428281	0.9162119049618
5	24h	90	10	0.9320939839917377	0.9188387047677029
5	24h	93	1	0.7295935505542492	0.8069066147859922
5	24h	93	2	0.817937590411242	0.8567621585609594
5	24h	93	3	0.8593889053693267	0.8833984621202572
5	24h	93	4	0.883645989181724	0.9007170992829007
5	24h	93	5	0.8990154711673699	0.9121479613282892
5	24h	93	6	0.9095648053076376	0.9197006763563103
5	24h	93	7	0.9167859333469638	0.9263356379635449
5	24h	93	8	0.9220351171570684	0.9316825609280018
5	24h	93	9	0.9267197605430542	0.9358460304731355
5	24h	93	10	0.9305421570519005	0.9392546753424034
5	24h	94	1	0.7580411474934802	0.8318055851630782
5	24h	94	2	0.8355475763016158	0.8755277332945116
5	24h	94	3	0.8750643997939207	0.8987550952958026
5	24h	94	4	0.8975434391851408	0.9124635632894621
5	24h	94	5	0.911425320981635	0.9213235294117647
5	24h	94	6	0.9214681156448636	0.9282663316582914
5	24h	94	7	0.9293286219081273	0.9338223219661722
5	24h	94	8	0.9357057880308282	0.938981243638831
5	24h	94	9	0.9411059355255269	0.9435045448614796
5	24h	94	10	0.9455241583087103	0.9471690668770961
5	24h	95	1	0.805888538380652	0.8266162888329135
5	24h	95	2	0.8604936588026728	0.8760262725779967
5	24h	95	3	0.8891124974844034	0.9025993729139273
5	24h	95	4	0.9066305818673883	0.9182823265502323
5	24h	95	5	0.9180111952584787	0.9283868830738655
5	24h	95	6	0.9255928964819602	0.9355748617849486
5	24h	95	7	0.9310378654110261	0.9412342284844617
5	24h	95	8	0.9354290939173597	0.9453739515883708
5	24h	95	9	0.9386859024619727	0.9487469306621974
5	24h	95	10	0.9408490902604353	0.9515228605752244
5	24h	97	1	0.824265767934521	0.8284188530299512
5	24h	97	2	0.8820623649274467	0.8807311500380808
5	24h	97	3	0.9099547511312217	0.9071978270710729
5	24h	97	4	0.926447016918967	0.9233534010243508
5	24h	97	5	0.9367032967032967	0.9339285714285714
5	24h	97	6	0.9440159243592934	0.9412958032204894
5	24h	97	7	0.949410874500054	0.9469558977755699
5	24h	97	8	0.9526723396118175	0.9512921979578876
5	24h	97	9	0.9550561797752809	0.954651009946107
5	24h	97	10	0.9569143346436773	0.957512706480305
5	24h	99	1	0.8215767634854771	0.830938292476754
5	24h	99	2	0.8769317223939309	0.8830917874396135
5	24h	99	3	0.9059987631416203	0.910378811210348
5	24h	99	4	0.9230394148720032	0.9268451992161986
5	24h	99	5	0.9343536045106726	0.9376396506195409
5	24h	99	6	0.942623419712831	0.9457382259462583
5	24h	99	7	0.9481666250935396	0.9514788129188291
5	24h	99	8	0.9525791454505202	0.9557490511274838
5	24h	99	9	0.9560404555228159	0.9590380761523046
5	24h	99	10	0.9587662455200376	0.9615384615384616
5	sham	76	1	0.7923715779760074	0.8377538829151733
5	sham	76	2	0.8619038498371959	0.8817518248175182
5	sham	76	3	0.8945987014781047	0.9052451399926641
5	sham	76	4	0.9133570121623076	0.9202346041055719
5	sham	76	5	0.9259194087629773	0.9302439024390244
5	sham	76	6	0.9349877405453599	0.9379559508094213
5	sham	76	7	0.9419247076962611	0.9439835281293526
5	sham	76	8	0.9475649075173935	0.9491416309012876
5	sham	76	9	0.9521644693640451	0.9534906114588348
5	sham	76	10	0.9558555271798613	0.9570380719524973
5	sham	80	1	0.7076824992030603	0.8039629005059022
5	sham	80	2	0.8089454405243879	0.8487224157955865
5	sham	80	3	0.8567127412070618	0.87740225314778
5	sham	80	4	0.8851351351351351	0.8961535044860975
5	sham	80	5	0.9036351165980796	0.9096975088967971
5	sham	80	6	0.9164265129682997	0.9190358074158875
5	sham	80	7	0.9257398101619208	0.9257136497690724
5	sham	80	8	0.9329922159925971	0.93197648569876
5	sham	80	9	0.9388388097315111	0.9375666074600355
5	sham	80	10	0.9434061135371179	0.9422247308793291
5	sham	91	1	0.7506269155753692	0.821335646140503
5	sham	91	2	0.8201012039783633	0.8599763173475429
5	sham	91	3	0.853895693900745	0.8799014116065427
5	sham	91	4	0.8735836042959898	0.8929213079410708
5	sham	91	5	0.8874919406834301	0.9008010780863966
5	sham	91	6	0.897669982286415	0.9067487021726591
5	sham	91	7	0.9052308781034382	0.9106592729513248
5	sham	91	8	0.9111018797382906	0.913944817300522
5	sham	91	9	0.9155419507443996	0.9170574835856894
5	sham	91	10	0.9195710455764075	0.9198767334360555
6	D28	12	1	0.8421545667447307	0.8074285714285714
6	D28	12	2	0.8770087509944312	0.860384263494968
6	D28	12	3	0.8981159246369855	0.8891269416175683
6	D28	12	4	0.9124928036845136	0.9071383449147189
6	D28	12	5	0.9225986448784377	0.9186288088642659
6	D28	12	6	0.9295928094784148	0.9268900784630051
6	D28	12	7	0.9353210191839402	0.9331299262649377
6	D28	12	8	0.939449734336367	0.9378854131629106
6	D28	12	9	0.9427695211134701	0.9417247081224633
6	D28	12	10	0.9452851158416689	0.9449574506608727
6	D28	123	1	0.8715286789514664	0.8442906574394463
6	D28	123	2	0.905940594059406	0.8913043478260869
6	D28	123	3	0.9233649859569346	0.9143785060525539
6	D28	123	4	0.9342627345844504	0.927799093128706
6	D28	123	5	0.941418110376853	0.9365246529439923
6	D28	123	6	0.9467410407274395	0.9421796329381192
6	D28	123	7	0.9503735325506937	0.9463682432432432
6	D28	123	8	0.953185955786736	0.9489422420745703
6	D28	123	9	0.9552349634029914	0.9511667867634832
6	D28	123	10	0.9568853640951694	0.9528911138923655
6	D28	126	1	0.8707880074290263	0.8375634517766497
6	D28	126	2	0.9060535297287587	0.8851859378175168
6	D28	126	3	0.9238880627281331	0.9082514149538278
6	D28	126	4	0.9343128781331028	0.9225723322010074
6	D28	126	5	0.9416202622597449	0.9313565033214595
6	D28	126	6	0.9465437788018434	0.9374541303106907
6	D28	126	7	0.9504353650368386	0.9423226261913166
6	D28	126	8	0.9534428562955933	0.9458501709667392
6	D28	126	9	0.9556016376880948	0.9489042995839112
6	D28	126	10	0.9575308166409862	0.9509592746581175
6	D28	127	1	0.7820194262480235	0.6561070045758536
6	D28	127	2	0.8393224631945544	0.7793206579790644
6	D28	127	3	0.8723119912525817	0.8366072788183341
6	D28	127	4	0.8938723320546867	0.8695960311835578
6	D28	127	5	0.9083408959656794	0.8899374097255657
6	D28	127	6	0.9182630906768838	0.9035450636813499
6	D28	127	7	0.9257946134229023	0.9138498145426552
6	D28	127	8	0.931872267419337	0.9214878573624347
6	D28	127	9	0.9368462994322143	0.9273743016759777
6	D28	127	10	0.9409049773755657	0.9318854886475815
6	D28	129	1	0.8654630168899243	0.873886038347286
6	D28	129	2	0.9065402843601895	0.9086642599277979
6	D28	129	3	0.9268156424581006	0.9271113501882733
6	D28	129	4	0.939430581510388	0.9374800298221323
6	D28	129	5	0.9471500721500722	0.9446539777212525
6	D28	129	6	0.9520761904761905	0.9492054062082281
6	D28	129	7	0.9553377622837598	0.9525950668036999
6	D28	129	8	0.957135419679528	0.9553995924835862
6	D28	129	9	0.9587416193914389	0.9572251997168572
6	D28	129	10	0.9600855973204317	0.9583047906105859
6	D28	130	1	0.8478524629944189	0.8086512466206068
6	D28	130	2	0.8854911085258435	0.8683505549177191
6	D28	130	3	0.9036251105216623	0.8977193227927802
6	D28	130	4	0.9157337675554651	0.914738929279577
6	D28	130	5	0.9242553191489362	0.9253948084951897
6	D28	130	6	0.9307046367287332	0.9328709055876686
6	D28	130	7	0.9354282429584212	0.9383905277945013
6	D28	130	8	0.9394489171107835	0.942266824085006
6	D28	130	9	0.9427465362673186	0.9454238361659453
6	D28	130	10	0.9456461453133667	0.9478957915831663
6	D28	132	1	0.8582474226804123	0.8237488343176873
6	D28	132	2	0.8941421866852077	0.8754235598963525
6	D28	132	3	0.9135191456108361	0.9000145964092833
6	D28	132	4	0.9248291571753986	0.9146062271062271
6	D28	132	5	0.9327392682717848	0.9241430979584192
6	D28	132	6	0.937974314068885	0.9311325225082925
6	D28	132	7	0.942109940332614	0.9364051530229704
6	D28	132	8	0.9452300785634119	0.9401197604790419
6	D28	132	9	0.9479664169725002	0.9430720802432908
6	D28	132	10	0.9503617089039538	0.9454807692307692
6	D28	134	1	0.8499675254384066	0.789103690685413
6	D28	134	2	0.8923673225998807	0.8593491450634307
6	D28	134	3	0.9148286392941974	0.8929378906769517
6	D28	134	4	0.9280856080529609	0.912106135986733
6	D28	134	5	0.9370334062287912	0.9241041244083841
6	D28	134	6	0.943342776203966	0.9326977803073421
6	D28	134	7	0.948094944166994	0.9387254901960784
6	D28	134	8	0.9512595021612759	0.9433009082603321
6	D28	134	9	0.953599286828616	0.9469856459330144
6	D28	134	10	0.9556220192385417	0.9496787546893192
6	D28	138	1	0.7696067540546545	0.6919856459330144
6	D28	138	2	0.8274056966897614	0.7919940142162364
6	D28	138	3	0.862790969704059	0.8415181607944497
6	D28	138	4	0.884789156626506	0.8695188306838793
6	D28	138	5	0.8989541558543682	0.8880133088170913
6	D28	138	6	0.9092871113509139	0.9013270071910445
6	D28	138	7	0.9167502507522568	0.9113680154142582
6	D28	138	8	0.922665828355863	0.9186619120393955
6	D28	138	9	0.9274748045587266	0.9242669362992922
6	D28	138	10	0.9314014617258622	0.9287801314828342
6	D28	139	1	0.8347537878787878	0.8213318895506226
6	D28	139	2	0.8787207093096897	0.8739054290718039
6	D28	139	3	0.9034010392064242	0.9010423368935787
6	D28	139	4	0.9188530734632684	0.9174497322420936
6	D28	139	5	0.9292474786656323	0.9283287762034965
6	D28	139	6	0.936471210418457	0.935845356492506
6	D28	139	7	0.9419013070766395	0.941140813481239
6	D28	139	8	0.9460052006322337	0.9455709711846318
6	D28	139	9	0.9488844184345282	0.9489975713129196
6	D28	139	10	0.9513195508969632	0.9518776316920169
6	D28	141	1	0.7994616419919246	0.8317888233642236
6	D28	141	2	0.8589167201883965	0.8757799205899036
6	D28	141	3	0.8891996891996892	0.9005532699673713
6	D28	141	4	0.908892393546039	0.9157144473356714
6	D28	141	5	0.9213059442294333	0.925616733889879
6	D28	141	6	0.9297143335846527	0.9330560665440294
6	D28	141	7	0.9362287368802027	0.9387442572741195
6	D28	141	8	0.9406596205271871	0.9422271495442227
6	D28	141	9	0.9440563412279207	0.9453401060070671
6	D28	141	10	0.9470232605799774	0.9475842752825848
6	D28	148	1	0.8035160289555325	0.757250945775536
6	D28	148	2	0.8511304347826087	0.8212619192533983
6	D28	148	3	0.8810987573577501	0.8598905163485723
6	D28	148	4	0.8989350595113802	0.8824551244933411
6	D28	148	5	0.9110092536538961	0.8979553199545627
6	D28	148	6	0.9195605691956057	0.9086557638611886
6	D28	148	7	0.925940187395713	0.9168329091284309
6	D28	148	8	0.9311616820838772	0.9231048021745696
6	D28	148	9	0.9353410998626444	0.9284022394487511
6	D28	148	10	0.9385948736861516	0.9322593167701864
6	D28	149	1	0.8285362853628536	0.8021390374331551
6	D28	149	2	0.8771409749670619	0.85803866922139
6	D28	149	3	0.9021980735984194	0.886340206185567
6	D28	149	4	0.9174637609703185	0.9030873032099775
6	D28	149	5	0.928068163198427	0.9145711624756583
6	D28	149	6	0.9351430770307143	0.9230103182047766
6	D28	149	7	0.9402866727660872	0.9284996230208595
6	D28	149	8	0.9437206033410823	0.9327773144286906
6	D28	149	9	0.9463722397476341	0.9360450625591945
6	D28	149	10	0.9488421238002994	0.9386206585068425
6	D28	150	1	0.8601921024546425	0.8495159870929891
6	D28	150	2	0.8951223869930319	0.8911798396334479
6	D28	150	3	0.9127534685165422	0.9100633356790993
6	D28	150	4	0.9235493434985176	0.9208776595744681
6	D28	150	5	0.9307604994324631	0.9279869067103109
6	D28	150	6	0.934697205544437	0.9328312327082693
6	D28	150	7	0.9380906460945033	0.9359835139267433
6	D28	150	8	0.9411030413073083	0.9389236985418985
6	D28	150	9	0.9439878234398782	0.9413980745081624
6	D28	150	10	0.9462335994127902	0.9433516171742009
6	D28	151	1	0.8413566739606126	0.8194878201124297
6	D28	151	2	0.8753462603878116	0.869408224674022
6	D28	151	3	0.8949492138583554	0.8937361827560796
6	D28	151	4	0.9074899687917967	0.9086471408647141
6	D28	151	5	0.9163183802359061	0.9196018376722818
6	D28	151	6	0.922293804183568	0.9272653392929704
6	D28	151	7	0.9268699215223279	0.9331077747233383
6	D28	151	8	0.9304101490331321	0.9376360131816204
6	D28	151	9	0.9336427426929664	0.9408494551923504
6	D28	151	10	0.936217082206869	0.9437355571184567
6	D28	157	1	0.7710994764397906	0.6025280898876404
6	D28	157	2	0.8174649532710281	0.7228249308657733
6	D28	157	3	0.8524293785310735	0.7955701885662975
6	D28	157	4	0.8750919793966152	0.8377384509308206
6	D28	157	5	0.8907641093133081	0.8640044680256912
6	D28	157	6	0.9023820644558618	0.8822794691647151
6	D28	157	7	0.9117939713198713	0.8953340046995636
6	D28	157	8	0.9188034188034188	0.9053895034125676
6	D28	157	9	0.9241457003379647	0.9136848713119899
6	D28	157	10	0.9285470377326276	0.9204272740106348
6	D28	159	1	0.8215192796120988	0.8181818181818182
6	D28	159	2	0.8685941563408291	0.8680297397769516
6	D28	159	3	0.8939808481532148	0.8936414855697367
6	D28	159	4	0.9090579381630247	0.9089249863113706
6	D28	159	5	0.9191706730769231	0.9182485063903804
6	D28	159	6	0.9266854652653166	0.9259952254984193
6	D28	159	7	0.9320746285331248	0.9313389191924872
6	D28	159	8	0.9359532765788953	0.9357505727662118
6	D28	159	9	0.9396616791724015	0.9397256601581698
6	D28	159	10	0.9425305859626529	0.9426870266110413
6	D28	160	1	0.8285909401320283	0.7443511943189154
6	D28	160	2	0.8732616940581542	0.8300458258617255
6	D28	160	3	0.897442084942085	0.8685155913205921
6	D28	160	4	0.912014030985092	0.8911312927458235
6	D28	160	5	0.9218724514761051	0.9058197172755645
6	D28	160	6	0.9287314477737328	0.9165244375484872
6	D28	160	7	0.9338316382796226	0.9244092373791621
6	D28	160	8	0.937993358375524	0.9305210918114144
6	D28	160	9	0.9413953488372093	0.9352730339447607
6	D28	160	10	0.9440170750144515	0.9387755102040817
6	D28	162	1	0.8128544423440454	0.8392562955989644
6	D28	162	2	0.8667131891137474	0.8809109599873478
6	D28	162	3	0.8943318799692229	0.9028503562945368
6	D28	162	4	0.9108930919389097	0.91608988337916
6	D28	162	5	0.9219231730689109	0.9245446660884649
6	D28	162	6	0.9295814479638009	0.9309345731419716
6	D28	162	7	0.9351653069987119	0.9357302314651628
6	D28	162	8	0.9396808222883419	0.9390580275826177
6	D28	162	9	0.943179070554669	0.9420391387604502
6	D28	162	10	0.9459329516150181	0.944402067971862
6	D28	17	1	0.8573562359970127	0.844822997072132
6	D28	17	2	0.8966425279789335	0.8884232582503929
6	D28	17	3	0.9164222873900293	0.9100542775911088
6	D28	17	4	0.9279566773039358	0.9219930569736573
6	D28	17	5	0.9354787318782858	0.9292861347010847
6	D28	17	6	0.9407952474178087	0.9349078750800313
6	D28	17	7	0.9447206785609827	0.9390716261912081
6	D28	17	8	0.9477431003353108	0.9425697598961713
6	D28	17	9	0.950364424762432	0.9454194792671167
6	D28	17	10	0.952325338894682	0.947633959638135
6	D28	18	1	0.8539274230592558	0.819047619047619
6	D28	18	2	0.8858704137392662	0.8678099321186138
6	D28	18	3	0.9032638152468481	0.8907146583202922
6	D28	18	4	0.9147593482151267	0.9041487839771102
6	D28	18	5	0.9229446702094405	0.9134872824631861
6	D28	18	6	0.9299227284838796	0.921935711762628
6	D28	18	7	0.9354352613886635	0.928758928026372
6	D28	18	8	0.9400614754098361	0.9344139115500215
6	D28	18	9	0.943567627087539	0.9388907498684022
6	D28	18	10	0.9464634298292977	0.9422479281767956
6	D28	20	1	0.8600600600600601	0.8748651564185544
6	D28	20	2	0.8978797899241393	0.9060293318848452
6	D28	20	3	0.917144495412844	0.922241823856697
6	D28	20	4	0.9294850028296547	0.9324953949506989
6	D28	20	5	0.9371321812237272	0.940032414910859
6	D28	20	6	0.9422419957098593	0.9449957689053005
6	D28	20	7	0.9462424953419364	0.9488297230232714
6	D28	20	8	0.9492227979274611	0.9517814726840855
6	D28	20	9	0.95184074175075	0.9542261017670853
6	D28	20	10	0.9541555752735877	0.9560566637756577
6	D28	21	1	0.8197897974878237	0.7487753673897831
6	D28	21	2	0.8630088495575221	0.8315537154064067
6	D28	21	3	0.8894580749528175	0.8720692368214005
6	D28	21	4	0.9060293318848452	0.8954087895899828
6	D28	21	5	0.9175744371822803	0.9106246234183571
6	D28	21	6	0.9254730939957947	0.9212758737699356
6	D28	21	7	0.9317176118183674	0.9289801907556859
6	D28	21	8	0.93711109768622	0.9347798011106806
6	D28	21	9	0.941253051261188	0.9393118552244827
6	D28	21	10	0.9446494464944649	0.9428838951310862
6	D28	22	1	0.8450924238479562	0.8113553113553114
6	D28	22	2	0.8879128601546029	0.8671630094043887
6	D28	22	3	0.9113489232395297	0.895175186674325
6	D28	22	4	0.9255971253434792	0.912110257568911
6	D28	22	5	0.9351859994723419	0.9235059020355052
6	D28	22	6	0.9421139678243873	0.9313663616282739
6	D28	22	7	0.946567888284272	0.9370294318959617
6	D28	22	8	0.9500638717918941	0.9412120113588303
6	D28	22	9	0.9523412677743632	0.9444894870547538
6	D28	22	10	0.9540582652627603	0.9469722887444406
6	D28	24	1	0.8428714859437751	0.7955729166666666
6	D28	24	2	0.8847942138798003	0.8610655737704918
6	D28	24	3	0.9078347021248859	0.8919601723881706
6	D28	24	4	0.9217282404508453	0.909806645826097
6	D28	24	5	0.9306759098786829	0.9217998302046977
6	D28	24	6	0.9370433242305706	0.9297383029341793
6	D28	24	7	0.9418321588725176	0.9354992833253702
6	D28	24	8	0.945273631840796	0.9395860748893409
6	D28	24	9	0.947852915886905	0.9428723404255319
6	D28	24	10	0.9502287282708143	0.9459109854836392
6	D28	35	1	0.8745696015740285	0.8592057761732852
6	D28	35	2	0.9081581995697501	0.8995853614566433
6	D28	35	3	0.9255952380952381	0.9183592194344883
6	D28	35	4	0.9354234447402149	0.9301013478215443
6	D28	35	5	0.9413970168717907	0.9376447379706664
6	D28	35	6	0.9457998336567784	0.9429586141914909
6	D28	35	7	0.9490852190659606	0.9468405215646941
6	D28	35	8	0.9518597236981934	0.9503945262925564
6	D28	35	9	0.9538754160722777	0.9532627431667077
6	D28	35	10	0.9554857855576104	0.9555278840167215
6	D28	38	1	0.9025007024445069	0.8925061425061425
6	D28	38	2	0.9291072768192048	0.9210211408057439
6	D28	38	3	0.942296918767507	0.934939051255691
6	D28	38	4	0.9491111111111111	0.9444508603764868
6	D28	38	5	0.9531393007505033	0.9501183151916706
6	D28	38	6	0.9561777708834251	0.953932135728543
6	D28	38	7	0.9586998858370828	0.9569410954185326
6	D28	38	8	0.9607240033124335	0.9593555030589376
6	D28	38	9	0.9620948157533523	0.961386833720365
6	D28	38	10	0.9631252977608384	0.9625876851130164
6	D28	39	1	0.8056253139126067	0.7576514678326046
6	D28	39	2	0.8567511994516792	0.8347895154884829
6	D28	39	3	0.8846004403574667	0.8721216509775525
6	D28	39	4	0.9017005391953546	0.8934333106112248
6	D28	39	5	0.9129797326433807	0.9069203506808431
6	D28	39	6	0.9217943042644238	0.9168706086681929
6	D28	39	7	0.9279319894377536	0.9245811965811965
6	D28	39	8	0.9325643807457318	0.9304819277108434
6	D28	39	9	0.9363599098175855	0.9346820187237705
6	D28	39	10	0.9395474188002416	0.9379404189143218
6	D28	40	1	0.8616600790513834	0.8580839967060115
6	D28	40	2	0.9000525118151584	0.8991520837091828
6	D28	40	3	0.9192643798095735	0.9190202114844064
6	D28	40	4	0.9306705298013245	0.9314110039224001
6	D28	40	5	0.938227241615332	0.9392400630362459
6	D28	40	6	0.9429070783571221	0.9450026047480836
6	D28	40	7	0.945901431648296	0.9488041370394311
6	D28	40	8	0.9483231621969654	0.9517178404291747
6	D28	40	9	0.9504990220171523	0.9540928356227341
6	D28	40	10	0.9525539160045403	0.9559271920909175
6	D28	42	1	0.7383440514469454	0.5418130709768095
6	D28	42	2	0.7863414634146342	0.6675263271007952
6	D28	42	3	0.8245708733671596	0.7502265176683781
6	D28	42	4	0.8522506619593998	0.8016175621028307
6	D28	42	5	0.8715959113631276	0.8343764595983185
6	D28	42	6	0.8856755535472209	0.8567849032965312
6	D28	42	7	0.8961400716275368	0.8732830595206033
6	D28	42	8	0.9043654822335025	0.885493481210548
6	D28	42	9	0.9109246779443451	0.8951070978580429
6	D28	42	10	0.9162277401555053	0.9027318272048398
6	D28	43	1	0.8402278919990092	0.7605829285218598
6	D28	43	2	0.8827870259138493	0.84375
6	D28	43	3	0.9048366013071896	0.8814393356912195
6	D28	43	4	0.9190040970690199	0.9039655996177736
6	D28	43	5	0.9292787661028832	0.9182977894634337
6	D28	43	6	0.9367354596622889	0.9287122207621551
6	D28	43	7	0.9423328964613368	0.9360374414976599
6	D28	43	8	0.9467689446768944	0.9417191298385589
6	D28	43	9	0.950448570832464	0.9460871498443753
6	D28	43	10	0.9532232890318308	0.9496943581521194
6	D28	44	1	0.7892255892255893	0.6795523906408952
6	D28	44	2	0.8444722048719551	0.7919851270398678
6	D28	44	3	0.875	0.8445557683807279
6	D28	44	4	0.8941992676816343	0.8751141552511416
6	D28	44	5	0.9076674737691687	0.8950450869201451
6	D28	44	6	0.9169209431345353	0.908891500195848
6	D28	44	7	0.9236845303196014	0.9188603911484063
6	D28	44	8	0.929134708868964	0.9266377104777771
6	D28	44	9	0.9334823380788105	0.9321305386044043
6	D28	44	10	0.9370697263901148	0.936276152630823
6	D28	47	1	0.7510442773600668	0.598
6	D28	47	2	0.8132028625675478	0.7361419068736141
6	D28	47	3	0.8517144463181563	0.8059871703492516
6	D28	47	4	0.875717017208413	0.8446442276066221
6	D28	47	5	0.8926338264450205	0.8689251507626818
6	D28	47	6	0.9042817860416393	0.886081593222858
6	D28	47	7	0.9127247737945252	0.8982953457192109
6	D28	47	8	0.9196909626918776	0.9074426412982652
6	D28	47	9	0.9251644736842105	0.91479195699781
6	D28	47	10	0.9295459257723409	0.9209135691894312
6	D28	48	1	0.849824208940231	0.8188039274025588
6	D28	48	2	0.8899098179343202	0.8766184310738766
6	D28	48	3	0.9117232543241511	0.9044709802832547
6	D28	48	4	0.9257213014119091	0.9204174820613177
6	D28	48	5	0.935144312393888	0.9320388349514563
6	D28	48	6	0.941474721135738	0.9400075272864132
6	D28	48	7	0.9461659829599243	0.9455729166666667
6	D28	48	8	0.9491752865529773	0.9499225606608157
6	D28	48	9	0.9509479386096901	0.9532202695086335
6	D28	48	10	0.9525411401036458	0.9555154376706939
6	D28	54	1	0.7807464817458699	0.6296670030272452
6	D28	54	2	0.836940836940837	0.7629449838187702
6	D28	54	3	0.8676043759767805	0.8234447004608295
6	D28	54	4	0.8867461111616484	0.8580350172856027
6	D28	54	5	0.9006520905255082	0.8795202616754497
6	D28	54	6	0.9104161144977472	0.8946039035591274
6	D28	54	7	0.9178417433865517	0.9051519154557464
6	D28	54	8	0.923908523908524	0.9134269467332018
6	D28	54	9	0.9285580348771798	0.9199172271081221
6	D28	54	10	0.9325593307153833	0.9250221620865021
6	D28	61	1	0.7304828759838332	0.5012028869286287
6	D28	61	2	0.7830401443391971	0.6705799483446818
6	D28	61	3	0.8222066057624736	0.7630470016207456
6	D28	61	4	0.8478426880488736	0.8131462333825702
6	D28	61	5	0.8662011397383418	0.8439169139465875
6	D28	61	6	0.880198977476855	0.8648782501031779
6	D28	61	7	0.8910819156021069	0.8806677512909387
6	D28	61	8	0.8994993809549443	0.8925037110341415
6	D28	61	9	0.9061426012875744	0.9017798286090969
6	D28	61	10	0.9118655994370657	0.9089291891090576
6	D28	65	1	0.8278041074249605	0.7614307931570762
6	D28	65	2	0.87431522930036	0.8431258483614504
6	D28	65	3	0.8985888543410667	0.8821463688720326
6	D28	65	4	0.9139546112988894	0.904275195076382
6	D28	65	5	0.9243833400727861	0.9190308925515627
6	D28	65	6	0.9311757760955622	0.9291266575217193
6	D28	65	7	0.9363901727073705	0.936226340433951
6	D28	65	8	0.9402162162162162	0.9417165436690104
6	D28	65	9	0.9435209487702926	0.9460735973426065
6	D28	65	10	0.9461093701725736	0.9495735307901396
6	D28	68	1	0.8205247271882982	0.7255813953488373
6	D28	68	2	0.8626126126126126	0.8081936685288641
6	D28	68	3	0.8891076923076923	0.8529280286097451
6	D28	68	4	0.9059233449477352	0.8792663106570698
6	D28	68	5	0.9174664107485605	0.8965910169974362
6	D28	68	6	0.9252188890483709	0.9085659287776708
6	D28	68	7	0.9309086332746036	0.9174986134220743
6	D28	68	8	0.9353267260204938	0.9239309461355456
6	D28	68	9	0.9390778533635676	0.928863005497197
6	D28	68	10	0.9419467081769068	0.9330256309535501
6	D28	7	1	0.8845953002610966	0.8669001751313485
6	D28	7	2	0.9150943396226415	0.9049688267523144
6	D28	7	3	0.9296180010465724	0.9225860155382908
6	D28	7	4	0.9387755102040817	0.9339005235602095
6	D28	7	5	0.9447799827437446	0.9419770773638968
6	D28	7	6	0.9492572437123107	0.9474003334849174
6	D28	7	7	0.952661207778915	0.9513251115192862
6	D28	7	8	0.9553960088190401	0.9539101305302068
6	D28	7	9	0.9575070821529745	0.9557996802310589
6	D28	7	10	0.9591033851784081	0.9569146210815594
6	D28	70	1	0.7883609911343488	0.6922326941826454
6	D28	70	2	0.8382745098039216	0.7864214992927864
6	D28	70	3	0.8695964555143096	0.8372768181158369
6	D28	70	4	0.8898108838286376	0.8673584480036093
6	D28	70	5	0.904162633107454	0.8870477768572218
6	D28	70	6	0.914159230822439	0.9010170017855756
6	D28	70	7	0.9220252858266288	0.9113330205750285
6	D28	70	8	0.9274973147153598	0.9191354025560987
6	D28	70	9	0.9316470361073567	0.9249343832020998
6	D28	70	10	0.9347645125958379	0.9297374024130589
6	D28	71	1	0.8119276825545902	0.75
6	D28	71	2	0.8624678663239075	0.8288770053475936
6	D28	71	3	0.8893208601627992	0.8665559246954596
6	D28	71	4	0.9058697556702034	0.8894890353246192
6	D28	71	5	0.917159284152563	0.9047703180212014
6	D28	71	6	0.9257490831084354	0.9160760910108169
6	D28	71	7	0.9319415952696996	0.9242072699149265
6	D28	71	8	0.9369523402436418	0.9304303452968192
6	D28	71	9	0.9408439909948747	0.9352226720647774
6	D28	71	10	0.943906988850809	0.938883563832215
6	D28	73	1	0.837197706307654	0.7893231649189705
6	D28	73	2	0.8802732707087959	0.8566257792077216
6	D28	73	3	0.9028423772609819	0.8884345794392523
6	D28	73	4	0.9172963461339406	0.9073059360730593
6	D28	73	5	0.9270393660091308	0.919570294255021
6	D28	73	6	0.9340497571029001	0.9279343278869682
6	D28	73	7	0.9392442419965356	0.9340066880502286
6	D28	73	8	0.9429398739567365	0.9381084004326403
6	D28	73	9	0.9458950475899628	0.9413846731377702
6	D28	73	10	0.9484212952293155	0.9439256858096666
6	D28	74	1	0.845734126984127	0.8359501894964808
6	D28	74	2	0.8865671641791045	0.8836555360281195
6	D28	74	3	0.9087527894867344	0.908102511001812
6	D28	74	4	0.9223645320197045	0.9229198570699336
6	D28	74	5	0.9325613634510316	0.9324142568930733
6	D28	74	6	0.9397054737427063	0.9392210015694108
6	D28	74	7	0.9448238351362784	0.9446919079435783
6	D28	74	8	0.9485329485329486	0.9487361467489218
6	D28	74	9	0.9514144847063328	0.9520835366448717
6	D28	74	10	0.9536968856932473	0.9546817139834244
6	D28	76	1	0.9154564315352697	0.9052924791086351
6	D28	76	2	0.9377808503283789	0.9272892112420671
6	D28	76	3	0.9490871689380304	0.9378997867803838
6	D28	76	4	0.9551236389539025	0.9444037273583918
6	D28	76	5	0.958651346137717	0.9489953632148377
6	D28	76	6	0.9609447250480188	0.952339436210404
6	D28	76	7	0.9625516688259609	0.9552464278970227
6	D28	76	8	0.9642526796887753	0.9576261785912368
6	D28	76	9	0.965859352203093	0.9593697354077891
6	D28	76	10	0.9671749351847783	0.9611063867878082
6	D28	79	1	0.7950521464952705	0.716710182767624
6	D28	79	2	0.8462439350844906	0.8104043893517577
6	D28	79	3	0.8751910341314315	0.8564712795651536
6	D28	79	4	0.8939223121861228	0.882764955792858
6	D28	79	5	0.90705237932215	0.899624060150376
6	D28	79	6	0.9168318285252881	0.9118067694263468
6	D28	79	7	0.9241034195162635	0.9205716641473135
6	D28	79	8	0.929498861047836	0.9273452611218569
6	D28	79	9	0.933681301811483	0.9324710320668284
6	D28	79	10	0.937041508032315	0.9364948253243283
6	D28	8	1	0.9015393552134766	0.8863031914893617
6	D28	8	2	0.9288914864601597	0.9188610575893813
6	D28	8	3	0.9429569266589057	0.9343774471417384
6	D28	8	4	0.9505887785730778	0.9444512568976088
6	D28	8	5	0.9551160136934196	0.9502253380070105
6	D28	8	6	0.9584438549955792	0.9539057891632258
6	D28	8	7	0.9605610331898348	0.9567046196243383
6	D28	8	8	0.9615924772546864	0.9584445291650782
6	D28	8	9	0.9627288578901482	0.960397717643071
6	D28	8	10	0.9635058036592563	0.9619507239014478
6	D28	80	1	0.8326180257510729	0.74884437596302
6	D28	80	2	0.8771982116244411	0.833966565349544
6	D28	80	3	0.900648685558211	0.8743005322778763
6	D28	80	4	0.9148936170212766	0.8966762238504832
6	D28	80	5	0.9246570092741626	0.9110937635527799
6	D28	80	6	0.9313589996709444	0.9206442166910688
6	D28	80	7	0.9364521518695628	0.9272428191825889
6	D28	80	8	0.9408632430495111	0.9319599109131403
6	D28	80	9	0.9443241998618467	0.9356120826709062
6	D28	80	10	0.9470602994062056	0.938396700143472
6	D28	82	1	0.8247532675380101	0.8467052023121387
6	D28	82	2	0.8759023719491235	0.8868042526579112
6	D28	82	3	0.9010324855200201	0.9069330199764982
6	D28	82	4	0.9159173994664559	0.9193895702649565
6	D28	82	5	0.9257910496075099	0.9276641883519207
6	D28	82	6	0.932813888319322	0.9341238471673254
6	D28	82	7	0.9376034034507209	0.9393922051164654
6	D28	82	8	0.9415618176146408	0.9437225059412448
6	D28	82	9	0.9444624878207211	0.9469158709327058
6	D28	82	10	0.9469100653156926	0.9495189355168885
6	D28	83	1	0.8621947796800449	0.8611863896416742
6	D28	83	2	0.8965000935803855	0.8984083316958145
6	D28	83	3	0.9135112477294955	0.9177288528389339
6	D28	83	4	0.9239986685898147	0.9302909298345693
6	D28	83	5	0.9314139006051715	0.9379219804951238
6	D28	83	6	0.9371250486949747	0.9427095748907429
6	D28	83	7	0.9416779431664412	0.946969696969697
6	D28	83	8	0.9448358208955224	0.9499362825414164
6	D28	83	9	0.947244767193507	0.9519731136166523
6	D28	83	10	0.9489987937273824	0.953266454612185
6	D28	86	1	0.7868427868427869	0.8122605363984674
6	D28	86	2	0.8533199531694263	0.8658351080012169
6	D28	86	3	0.8860199188491331	0.8930860805860806
6	D28	86	4	0.9046511627906977	0.9099734407912813
6	D28	86	5	0.9165603063178047	0.9208841463414634
6	D28	86	6	0.9250236838543782	0.9287344330703527
6	D28	86	7	0.9314151497357605	0.9348148148148148
6	D28	86	8	0.9364305713989423	0.9396298917989685
6	D28	86	9	0.9403955064525114	0.94336709205686
6	D28	86	10	0.9436578295029621	0.9461319704900466
6	D28	87	1	0.8214043802212689	0.782876329043089
6	D28	87	2	0.8660206122135056	0.846003204557593
6	D28	87	3	0.8916782891678289	0.8785992217898833
6	D28	87	4	0.9083983649201041	0.8977145759268664
6	D28	87	5	0.9202993596173135	0.9110870830907427
6	D28	87	6	0.9290229128259152	0.9206772992341741
6	D28	87	7	0.934947223497017	0.9276910934369498
6	D28	87	8	0.9395816409423233	0.933105546954247
6	D28	87	9	0.9432485322896281	0.9375416547653052
6	D28	87	10	0.9460105506099571	0.9411057692307693
6	D28	88	1	0.8174264540759039	0.7418469978665041
6	D28	88	2	0.8658008658008658	0.8244944677603968
6	D28	88	3	0.8922317546127629	0.8636928601021958
6	D28	88	4	0.9090565681367456	0.8863709938491421
6	D28	88	5	0.9203497991018672	0.9009009009009009
6	D28	88	6	0.9281954379808341	0.9111940298507463
6	D28	88	7	0.9341035011198868	0.9190479262078307
6	D28	88	8	0.9386666666666666	0.9252071274543184
6	D28	88	9	0.9418948752877072	0.9295874462161479
6	D28	88	10	0.9447570332480818	0.933698380104951
6	D28	9	1	0.8733333333333333	0.8790983606557377
6	D28	9	2	0.9114106019766397	0.9106806103205898
6	D28	9	3	0.9295328582739509	0.9272797229703732
6	D28	9	4	0.9394442140190792	0.9363525091799265
6	D28	9	5	0.9461688919125776	0.9423060726017013
6	D28	9	6	0.9504637285211014	0.9466609466609467
6	D28	9	7	0.9534883720930233	0.9500433866369158
6	D28	9	8	0.9559459311552564	0.9524590163934427
6	D28	9	9	0.9577065833170542	0.9541857966201035
6	D28	9	10	0.9590730869201286	0.9554162620287808
6	D28	93	1	0.8409145607701565	0.8038360941586749
6	D28	93	2	0.8826030085022891	0.860637509266123
6	D28	93	3	0.9038627668764655	0.8909632034632035
6	D28	93	4	0.9182464454976303	0.9094383692536363
6	D28	93	5	0.9280616848494792	0.9212954901619362
6	D28	93	6	0.9356012879742405	0.9299278669218313
6	D28	93	7	0.9409326424870467	0.9360997963340122
6	D28	93	8	0.9449056603773585	0.940958996190903
6	D28	93	9	0.948191782144754	0.9454381932647147
6	D28	93	10	0.9508411623334062	0.9483225108225108
6	D28	95	1	0.81316685584563	0.7394387912426765
6	D28	95	2	0.8555798687089715	0.8123184195235328
6	D28	95	3	0.881283422459893	0.8515406162464986
6	D28	95	4	0.8981269113149847	0.8759969408936961
6	D28	95	5	0.9102942349094969	0.8921647458232824
6	D28	95	6	0.9188413717721	0.9038243946594252
6	D28	95	7	0.9250417760802101	0.9128933481008534
6	D28	95	8	0.9292939992585139	0.9194915254237288
6	D28	95	9	0.9331873988769391	0.9247575293517101
6	D28	95	10	0.9362529152630215	0.9288772269023615
6	D28	96	1	0.8122436099715998	0.8436608763287529
6	D28	96	2	0.8725961538461539	0.8849494770430775
6	D28	96	3	0.9017038007863696	0.9063379338067801
6	D28	96	4	0.918488160291439	0.9195328404585879
6	D28	96	5	0.9288173443751745	0.9286158769668414
6	D28	96	6	0.9360565593087196	0.935376213592233
6	D28	96	7	0.9411285394173966	0.9405084186200066
6	D28	96	8	0.9453372363940499	0.9439803726853204
6	D28	96	9	0.9483282674772037	0.9467294610151753
6	D28	96	10	0.9507581227436823	0.9488892046800246
6	D28	97	1	0.7382969237628176	0.5539622641509434
6	D28	97	2	0.7811447811447811	0.6607435118073416
6	D28	97	3	0.8238372784584275	0.7555483557427507
6	D28	97	4	0.8509443099273608	0.8070002464875524
6	D28	97	5	0.8701319863125305	0.8394522722762453
6	D28	97	6	0.8842696629213483	0.8621204579392733
6	D28	97	7	0.8951876270873128	0.8783196867212532
6	D28	97	8	0.9038271740322403	0.890121533187909
6	D28	97	9	0.9109037958438225	0.8992745999224764
6	D28	97	10	0.9166292739836669	0.9063931487751444
6	D28	98	1	0.7619047619047619	0.5820521987844118
6	D28	98	2	0.8099560761346999	0.6989106753812636
6	D28	98	3	0.8476329697514899	0.7737494263423589
6	D28	98	4	0.871939564940384	0.8145369284876905
6	D28	98	5	0.8889396709323584	0.8413284132841329
6	D28	98	6	0.9009150326797386	0.8604191379992092
6	D28	98	7	0.909963436928702	0.8747118644067796
6	D28	98	8	0.9171231487117062	0.886096953893564
6	D28	98	9	0.9225862304643003	0.8948892046949839
6	D28	98	10	0.9269038469484732	0.9014097833286026
6	D3	12	1	0.7809951060358891	0.6486833654463712
6	D3	12	2	0.835385704175513	0.7714561234329798
6	D3	12	3	0.8665155929642818	0.8269441401971522
6	D3	12	4	0.885667158607518	0.8573841444104296
6	D3	12	5	0.8984793627805938	0.8774777853725222
6	D3	12	6	0.9075901446037361	0.8910352722329541
6	D3	12	7	0.9143043336591724	0.9008543856414039
6	D3	12	8	0.919822256568779	0.9088754847048686
6	D3	12	9	0.9237129553070195	0.9150170157695442
6	D3	12	10	0.9271171670759725	0.9202348066298343
6	D3	123	1	0.8464146023468058	0.8335770693185142
6	D3	123	2	0.8863004172461753	0.8843177958105303
6	D3	123	3	0.9075369075369075	0.9083610188261351
6	D3	123	4	0.9210877373011801	0.9222910553200739
6	D3	123	5	0.9289710120359383	0.9308131241084165
6	D3	123	6	0.934257054196435	0.9368730673504789
6	D3	123	7	0.9389471042228775	0.9415605615409729
6	D3	123	8	0.9422010206345685	0.9451384491393702
6	D3	123	9	0.9437319813102694	0.9485479311231046
6	D3	123	10	0.9451875872629825	0.9511968825385043
6	D3	126	1	0.8833759590792839	0.8621651785714286
6	D3	126	2	0.9155722326454033	0.899179580674567
6	D3	126	3	0.9313775510204082	0.9178026724254286
6	D3	126	4	0.9411405916437938	0.9290143254222792
6	D3	126	5	0.9475728155339805	0.9367714588484635
6	D3	126	6	0.9516047601875225	0.9425373694884699
6	D3	126	7	0.9540938246761413	0.9467362924281985
6	D3	126	8	0.9561584312851652	0.9498991063707121
6	D3	126	9	0.9576211894052974	0.952218782249742
6	D3	126	10	0.9588693603913753	0.9543014517107782
6	D3	127	1	0.8816996619990343	0.8572230014025245
6	D3	127	2	0.9142764543834062	0.8985296787075694
6	D3	127	3	0.9304189435336976	0.9195832220144269
6	D3	127	4	0.9403230486507399	0.9324637071323375
6	D3	127	5	0.9467522052927024	0.9405153034757047
6	D3	127	6	0.9511561089068272	0.9462507322788518
6	D3	127	7	0.9541120381406436	0.9504787267769957
6	D3	127	8	0.9565905374756053	0.9536519991065445
6	D3	127	9	0.9587745839636914	0.9564827276805743
6	D3	127	10	0.9603392153503512	0.9584701912260968
6	D3	129	1	0.8071165111737905	0.7175980975029727
6	D3	129	2	0.857862753816511	0.8030642750373692
6	D3	129	3	0.8866718977693083	0.846642345628969
6	D3	129	4	0.9042620008972634	0.8732750447698304
6	D3	129	5	0.915633865910109	0.8908950219241681
6	D3	129	6	0.9232538820371908	0.9029688631426502
6	D3	129	7	0.929604198068442	0.9117022605220432
6	D3	129	8	0.9343839825552582	0.9184892835608178
6	D3	129	9	0.9381792267949404	0.9239783213710268
6	D3	129	10	0.9413667610190053	0.9281189512581383
6	D3	130	1	0.8168789808917197	0.8252599543494801
6	D3	130	2	0.8694300518134715	0.8719864176570459
6	D3	130	3	0.8960427535309836	0.8971820258948972
6	D3	130	4	0.911611088790679	0.9128722867238769
6	D3	130	5	0.9216238608119304	0.9228712292136709
6	D3	130	6	0.9285613639566014	0.9299978679553692
6	D3	130	7	0.9340356464751638	0.9352846733358033
6	D3	130	8	0.9384948565240931	0.9391162029459902
6	D3	130	9	0.9417301440978119	0.9419638495359062
[truncated: 4,551 more rows]
