# Supplementary material for: Automatic Cerebral Hemisphere Segmentation in Rat MRI with Ischemic Lesions via Attention-based Convolutional Neural Networks
Source: Neuroinformatics. 2022 Sep 30;21(1):57–70. doi: 10.1007/s12021-022-09607-1 (PMC9931784; doi:10.1007/s12021-022-09607-1)
Supplement: Supplementary file 1 — Supplementary file1 (RAR 1.26 MB) [file 12021_2022_9607_MOESM1_ESM.zip › brainMidline/highres3dnet.csv]

cohort	timepoint	id	dilation_iter	contra_dice	ipsi_dice
1	24h	22	1	0.8699690402476781	0.8387096774193549
1	24h	22	2	0.9053204859656473	0.8876513317191284
1	24h	22	3	0.9240486341386389	0.9114103472714387
1	24h	22	4	0.9354430379746835	0.9261426978818283
1	24h	22	5	0.9439459516520637	0.9358135262372259
1	24h	22	6	0.9504753282028067	0.9425421910057555
1	24h	22	7	0.9557017196291306	0.9478143002372077
1	24h	22	8	0.9600507292327204	0.9518820624111353
1	24h	22	9	0.9634045791843724	0.9553798740452901
1	24h	22	10	0.9658395845354876	0.9583990297149788
1	24h	25	1	0.7799834574028123	0.7829196466133782
1	24h	25	2	0.8326027397260274	0.8392661555312158
1	24h	25	3	0.8638076805541408	0.8707870888911516
1	24h	25	4	0.8837435233160622	0.8909061436213325
1	24h	25	5	0.8977646506007921	0.9041851702328085
1	24h	25	6	0.9075582062163092	0.9140458805266487
1	24h	25	7	0.9145431789737172	0.9216099568403091
1	24h	25	8	0.9203217348797939	0.9275026718916993
1	24h	25	9	0.9245463991687315	0.9323567082933077
1	24h	25	10	0.9279279279279279	0.9362599026092012
1	24h	3	1	0.7697539507901581	0.7536170212765958
1	24h	3	2	0.8287834614365227	0.8173888965803683
1	24h	3	3	0.8644168146832445	0.8522167487684729
1	24h	3	4	0.8875981161695448	0.8731866340668296
1	24h	3	5	0.9035030602943092	0.8870422915822186
1	24h	3	6	0.9145275349406983	0.8970249077490775
1	24h	3	7	0.9234510261647699	0.9043836718278705
1	24h	3	8	0.9303209641885178	0.9099982177864908
1	24h	3	9	0.9355779324287548	0.914889360169661
1	24h	3	10	0.9402193137601698	0.9189208815947133
1	24h	32	1	0.7823908375089478	0.6719914802981896
1	24h	32	2	0.8385821909349142	0.7850678733031674
1	24h	32	3	0.8697046891216152	0.8371663007049578
1	24h	32	4	0.8889737324373854	0.8663130450418053
1	24h	32	5	0.9023279676778041	0.8859326767602528
1	24h	32	6	0.9114427860696518	0.8995274807261875
1	24h	32	7	0.9184933171324423	0.9098351825918345
1	24h	32	8	0.9241845940319223	0.9176526490852934
1	24h	32	9	0.9284678399247442	0.9239139675252912
1	24h	32	10	0.9321833732956375	0.9289558665231432
1	24h	35	1	0.8066536203522505	0.7631392882394532
1	24h	35	2	0.8566525871172123	0.8339317773788151
1	24h	35	3	0.8847642679900745	0.8700131521262604
1	24h	35	4	0.9018828950504488	0.8911917098445595
1	24h	35	5	0.9134348113831899	0.9048026222032207
1	24h	35	6	0.9222656914441232	0.9145143688614041
1	24h	35	7	0.9287980959936533	0.9217051809644402
1	24h	35	8	0.9335978835978836	0.9270935500443697
1	24h	35	9	0.9377557100297914	0.9313162636717931
1	24h	35	10	0.9412785652299682	0.9345844096641848
1	24h	43	1	0.8304620203602192	0.8190356919223544
1	24h	43	2	0.8782834850455137	0.8751867445334782
1	24h	43	3	0.90363318437925	0.9036664992466097
1	24h	43	4	0.9196435490120108	0.9204047486256075
1	24h	43	5	0.9299987108418203	0.9318376773342131
1	24h	43	6	0.936764787098912	0.9402758232479594
1	24h	43	7	0.9422733201294623	0.9465521472392638
1	24h	43	8	0.9469342156146607	0.9516227268772296
1	24h	43	9	0.9504666744123	0.9555772611838249
1	24h	43	10	0.9532275132275132	0.9588400042542631
1	24h	45	1	0.7589782984444018	0.7277056277056277
1	24h	45	2	0.8244606153453339	0.8066175448352565
1	24h	45	3	0.860038240917782	0.8485653017461452
1	24h	45	4	0.8802569200183514	0.8730145932435701
1	24h	45	5	0.8939287761992738	0.8890812250332889
1	24h	45	6	0.9037684325505189	0.9007650892604138
1	24h	45	7	0.91142993782879	0.9094495955809825
1	24h	45	8	0.917506913422676	0.9164083984460256
1	24h	45	9	0.9219145508936105	0.9218181106369652
1	24h	45	10	0.925839242673001	0.926102079931852
1	24h	5	1	0.7809013833110219	0.8001558239189716
1	24h	5	2	0.8474964234620886	0.8486928967520465
1	24h	5	3	0.8802345058626466	0.8745776187636652
1	24h	5	4	0.8996050032916393	0.8911142902559211
1	24h	5	5	0.9124611013394669	0.9031831990490028
1	24h	5	6	0.9227768215720022	0.9128471438247912
1	24h	5	7	0.9309829698237228	0.9208505611340815
1	24h	5	8	0.9379067722075638	0.9276120704692133
1	24h	5	9	0.9432149326612586	0.9331142924196199
1	24h	5	10	0.9475636726831704	0.9376728355669006
1	2h	26	1	0.8442211055276382	0.8481543624161074
1	2h	26	2	0.8898104265402843	0.8893280632411067
1	2h	26	3	0.9129483814523185	0.910941475826972
1	2h	26	4	0.9281385281385282	0.9251101321585903
1	2h	26	5	0.9382786767864815	0.9347611666901507
1	2h	26	6	0.9456097560975609	0.9420412097843114
1	2h	26	7	0.9514109908762995	0.9476120345045235
1	2h	26	8	0.956081081081081	0.9523365357709169
1	2h	26	9	0.9595220062273837	0.9560264678783817
1	2h	26	10	0.9623245881635143	0.9591790193842645
1	2h	28	1	0.7319540229885058	0.7947721653126104
1	2h	28	2	0.8209733487833141	0.8489875579409613
1	2h	28	3	0.8641923239139604	0.8781669150521609
1	2h	28	4	0.8895878165866579	0.8960843373493976
1	2h	28	5	0.9067646658500068	0.9081490840176879
1	2h	28	6	0.9186691312384473	0.9168842471714534
1	2h	28	7	0.9265355279004416	0.9238549618320611
1	2h	28	8	0.9327775807023767	0.9288141352361536
1	2h	28	9	0.9379715669922961	0.932557605450509
1	2h	28	10	0.9420310701956272	0.9357938718662953
1	2h	29	1	0.8580666020045263	0.8286350148367952
1	2h	29	2	0.891398783666377	0.87248322147651
1	2h	29	3	0.9087644850661009	0.8952851845311672
1	2h	29	4	0.9199006925388736	0.9088625261688765
1	2h	29	5	0.9284547533485789	0.9189625360230548
1	2h	29	6	0.934987407891055	0.9269536229042062
1	2h	29	7	0.9400065210303228	0.9332423906556399
1	2h	29	8	0.9444203213200174	0.9384893713251922
1	2h	29	9	0.9482859558967021	0.9430905285897523
1	2h	29	10	0.9513794529449991	0.9470789538010267
1	2h	36	1	0.786117381489842	0.7127976190476191
1	2h	36	2	0.8444358127791805	0.8084710262974169
1	2h	36	3	0.8788101899572964	0.8555480378890392
1	2h	36	4	0.8995622855790844	0.8829688535453943
1	2h	36	5	0.9142800711040885	0.9012828875842575
1	2h	36	6	0.9248750741085796	0.9141962806113054
1	2h	36	7	0.9331455677438482	0.9243898548412826
1	2h	36	8	0.9398431837649074	0.9323392882261922
1	2h	36	9	0.9449650100818409	0.9386985224772084
1	2h	36	10	0.9493718660699844	0.9437908496732026
1	2h	38	1	0.8289106145251397	0.8278335724533716
1	2h	38	2	0.8804047838086476	0.8823251417769377
1	2h	38	3	0.9065436528276097	0.9090589887640449
1	2h	38	4	0.9225342558675892	0.9254770859451177
1	2h	38	5	0.9336183618361836	0.9363908734731505
1	2h	38	6	0.9415266442630821	0.945054945054945
1	2h	38	7	0.9477649422400803	0.9510549244042026
1	2h	38	8	0.9528259902091678	0.9555555555555556
1	2h	38	9	0.9567995739865539	0.959203036053131
1	2h	38	10	0.9599661856168106	0.9620626151012891
1	2h	40	1	0.7754364840457556	0.7715645449137418
1	2h	40	2	0.8419386745796241	0.8341887090406632
1	2h	40	3	0.8769864626250736	0.869296438033559
1	2h	40	4	0.8979878334113243	0.8912839737582006
1	2h	40	5	0.912195595226545	0.9074650077760498
1	2h	40	6	0.9227965540092776	0.9185689383248942
1	2h	40	7	0.9305013726340124	0.9271187667366287
1	2h	40	8	0.9368077341699212	0.933692445812492
1	2h	40	9	0.9414401471179817	0.9394166043380703
1	2h	40	10	0.9452668890742285	0.9439432653699744
1	2h	50	1	0.8534165012758719	0.8426836321573163
1	2h	50	2	0.8990859914195113	0.8911305671869052
1	2h	50	3	0.9222222222222223	0.916030534351145
1	2h	50	4	0.9364711081648437	0.9309376754632229
1	2h	50	5	0.9458344789661809	0.9412093023255814
1	2h	50	6	0.9520976831559174	0.948638564737636
1	2h	50	7	0.9568541780447842	0.9542782043300823
1	2h	50	8	0.960367882858353	0.9584660622396471
1	2h	50	9	0.9631198739883765	0.9618597493954716
1	2h	50	10	0.9652589562903464	0.9647269828616979
1	2h	6	1	0.7748287671232876	0.7854545454545454
1	2h	6	2	0.8430119477632676	0.8485499462943072
1	2h	6	3	0.8774882002872973	0.882246740220662
1	2h	6	4	0.899058747160013	0.9013589128697043
1	2h	6	5	0.913917940466613	0.9149077392804992
1	2h	6	6	0.9245175288340756	0.9247165532879819
1	2h	6	7	0.9323786793953859	0.9325820482404112
1	2h	6	8	0.9388042616888262	0.9385073580939033
1	2h	6	9	0.9438610343466246	0.9432389937106919
1	2h	6	10	0.94783542039356	0.9473158907820631
1	sham	11	1	0.80791941646405	0.8012508686587908
1	sham	11	2	0.8621714285714286	0.854578923147722
1	sham	11	3	0.8902459711620017	0.8818789645122579
1	sham	11	4	0.9073052603255751	0.8992374727668845
1	sham	11	5	0.9193099610461881	0.9110384485285827
1	sham	11	6	0.9278194062411078	0.9200768491834774
1	sham	11	7	0.9342474805881381	0.9272818455366099
1	sham	11	8	0.939593388913266	0.9330178914682833
1	sham	11	9	0.9439779585410654	0.9376366889787262
1	sham	11	10	0.9476439790575916	0.9413177968646765
1	sham	14	1	0.8382673730133998	0.7787610619469026
1	sham	14	2	0.879021879021879	0.8503812779384696
1	sham	14	3	0.9013029315960912	0.8834285714285715
1	sham	14	4	0.9154137795790299	0.9035804486703313
1	sham	14	5	0.9254543475895092	0.9174645497515452
1	sham	14	6	0.9325769552682972	0.9270982234020829
1	sham	14	7	0.9383517196625568	0.9342847075405215
1	sham	14	8	0.9430379746835443	0.939856026008205
1	sham	14	9	0.947096440798398	0.9443677526228603
1	sham	14	10	0.9506505685148283	0.9483778566535899
1	sham	15	1	0.8874411871154542	0.8863716814159293
1	sham	15	2	0.9166864467125564	0.9145138562705496
1	sham	15	3	0.9317622230038691	0.928709055876686
1	sham	15	4	0.9408976860886534	0.9375696767001115
1	sham	15	5	0.9471985243255707	0.9437449462862424
1	sham	15	6	0.9521564004322625	0.9489655172413793
1	sham	15	7	0.9562093739308929	0.9533127360109852
1	sham	15	8	0.9597274791824375	0.9563697172392824
1	sham	15	9	0.962877502544961	0.9589526796672576
1	sham	15	10	0.9653772830699219	0.9614980532723565
1	sham	20	1	0.8449336354807381	0.8527794746487477
1	sham	20	2	0.89039070749736	0.8937908496732027
1	sham	20	3	0.91270337922403	0.9152386780905752
1	sham	20	4	0.9257880367336808	0.9282576866764275
1	sham	20	5	0.9350862777321282	0.9372910546043968
1	sham	20	6	0.9421545462501094	0.9441896685991175
1	sham	20	7	0.9474405850091407	0.9492753623188406
1	sham	20	8	0.9517390132111081	0.9536361811734796
1	sham	20	9	0.9554602042666345	0.9569343504114362
1	sham	20	10	0.9585409934826661	0.9597297150019073
1	sham	23	1	0.7963291888691534	0.6838709677419355
1	sham	23	2	0.8474154037782853	0.7968793535803845
1	sham	23	3	0.8757961783439491	0.845389507154213
1	sham	23	4	0.8941267387944358	0.874096848578017
1	sham	23	5	0.9068537506745817	0.8926384201974753
1	sham	23	6	0.9171383501902199	0.9056683142286255
1	sham	23	7	0.9252420076466281	0.9157522444907953
1	sham	23	8	0.9315187490951209	0.9234937838699394
1	sham	23	9	0.9370720573850668	0.9301598579040853
1	sham	23	10	0.9417556346381969	0.9358103779628443
1	sham	24	1	0.8929321203638908	0.8951667801225324
1	sham	24	2	0.9201748332183115	0.9209154769997734
1	sham	24	3	0.9344262295081968	0.9331754356284893
1	sham	24	4	0.9434064446249661	0.9413347685683531
1	sham	24	5	0.9495130415314004	0.947180744372632
1	sham	24	6	0.9544414792222646	0.9515669515669516
1	sham	24	7	0.9582228116710876	0.9555224867724867
1	sham	24	8	0.9609208886281986	0.9588119101616797
1	sham	24	9	0.9636100893326327	0.9614375655823715
1	sham	24	10	0.9659070625334683	0.9636363636363636
1	sham	27	1	0.8343949044585988	0.7972413793103448
1	sham	27	2	0.8780776048847745	0.8572691117984975
1	sham	27	3	0.901131625967838	0.8860759493670886
1	sham	27	4	0.9158096149246592	0.9035480978608941
1	sham	27	5	0.9260257562144355	0.9158562367864693
1	sham	27	6	0.9334132146525163	0.9245571441417139
1	sham	27	7	0.9394325072995433	0.9313311434381355
1	sham	27	8	0.9442670923117851	0.936644072485821
1	sham	27	9	0.948250074783129	0.941125433812593
1	sham	27	10	0.9517960980381501	0.944834165778102
1	sham	30	1	0.8611683848797251	0.8504638218923933
1	sham	30	2	0.8964884094560477	0.892128279883382
1	sham	30	3	0.9150618982118295	0.912463976945245
1	sham	30	4	0.9269632070291048	0.9249643366619116
1	sham	30	5	0.9352813605752768	0.9328930298384244
1	sham	30	6	0.9411649917065079	0.9394060995184591
1	sham	30	7	0.9459620457833375	0.9446140427387701
1	sham	30	8	0.9499962289765442	0.9487317862924987
1	sham	30	9	0.9531482735274205	0.9520718232044199
1	sham	30	10	0.9560304593465979	0.9549177765272306
1	sham	31	1	0.8469314079422383	0.849266022198353
1	sham	31	2	0.8900994789199431	0.8877284595300261
1	sham	31	3	0.9126998067802564	0.9084482149169317
1	sham	31	4	0.9267409470752089	0.9214145383104125
1	sham	31	5	0.9359003919760203	0.9300975383186252
1	sham	31	6	0.9428992628992628	0.9364608076009501
1	sham	31	7	0.9481519507186859	0.9413995174077904
1	sham	31	8	0.9522944116310768	0.9457707268705667
1	sham	31	9	0.9558663769690385	0.9494700854700855
1	sham	31	10	0.9589614225066142	0.9524163568773234
1	sham	33	1	0.867598137059215	0.834543370271303
1	sham	33	2	0.9041218637992832	0.8832963237108314
1	sham	33	3	0.9225328393398451	0.9072426937738246
1	sham	33	4	0.9342849447885807	0.9212903225806451
1	sham	33	5	0.942283985206769	0.9310630247132553
1	sham	33	6	0.9485287069874437	0.9386811419380781
1	sham	33	7	0.9531302310010044	0.9447306382607177
1	sham	33	8	0.9568056998664094	0.9496991205060947
1	sham	33	9	0.9598720170643914	0.9539523645150155
1	sham	33	10	0.9623805491714044	0.957727130814861
1	sham	34	1	0.8537576167907921	0.8436470157451483
1	sham	34	2	0.8924050632911392	0.8868691700550108
1	sham	34	3	0.9127494081839702	0.9081578481684658
1	sham	34	4	0.9256465517241379	0.921310557266872
1	sham	34	5	0.934257602862254	0.9302970754826032
1	sham	34	6	0.9411989308896526	0.9369280724195611
1	sham	34	7	0.9465890183028286	0.9424952935136061
1	sham	34	8	0.9510613207547169	0.9468745270168004
1	sham	34	9	0.9546807806814422	0.9502170374389582
1	sham	34	10	0.9579256947362104	0.9534340828111562
1	sham	37	1	0.8199632578077158	0.7455166524338173
1	sham	37	2	0.867316659601526	0.8293587705352411
1	sham	37	3	0.8916208346813329	0.8673312883435583
1	sham	37	4	0.9070010449320794	0.8892224557190033
1	sham	37	5	0.9180614812383765	0.9044334975369458
1	sham	37	6	0.9270265187135602	0.9152577749947819
1	sham	37	7	0.9338168631006346	0.9231882746765584
1	sham	37	8	0.9391495601173021	0.9295347538105498
1	sham	37	9	0.9437075166633669	0.9349222206365063
1	sham	37	10	0.9473684210526315	0.9391573649912898
1	sham	39	1	0.8785511363636364	0.8628389154704944
1	sham	39	2	0.9097833849083552	0.9012697590049236
1	sham	39	3	0.9264732063379028	0.9211982446098073
1	sham	39	4	0.9363752302678192	0.933273219116321
1	sham	39	5	0.9428772919605077	0.941016446148139
1	sham	39	6	0.9489212242849975	0.9466065247036609
1	sham	39	7	0.9533724083632228	0.9512283894449499
1	sham	39	8	0.9570409429280397	0.9550345270595793
1	sham	39	9	0.9600556715379263	0.9579952610038056
1	sham	39	10	0.9627058749290086	0.960639127045986
1	sham	4	1	0.8369950389794472	0.8299418604651163
1	sham	4	2	0.8827521647554412	0.877125748502994
1	sham	4	3	0.9068150208623088	0.9009971509971509
1	sham	4	4	0.9216361382729652	0.9155743481324876
1	sham	4	5	0.9321050835892187	0.9263133426313342
1	sham	4	6	0.9398219814241486	0.9341364668707416
1	sham	4	7	0.9454729047458769	0.9400051497725517
1	sham	4	8	0.95004095004095	0.944693118883241
1	sham	4	9	0.9537989050607558	0.948698783719508
1	sham	4	10	0.9570425943852856	0.9517597834112724
1	sham	41	1	0.8584100989423405	0.8584842387659289
1	sham	41	2	0.8970323741007195	0.8932471584577669
1	sham	41	3	0.9167780748663101	0.9114808652246256
1	sham	41	4	0.9291024960169941	0.9226080042406573
1	sham	41	5	0.9378506214937851	0.930841121495327
1	sham	41	6	0.9440015007972986	0.9371246246246246
1	sham	41	7	0.9487786945510988	0.9419080346915398
1	sham	41	8	0.9525600231414522	0.9459870949032118
1	sham	41	9	0.9558337116544523	0.9493201483312732
1	sham	41	10	0.958678657497208	0.9519650655021834
1	sham	42	1	0.824748743718593	0.7925219941348973
1	sham	42	2	0.8699914748508099	0.8528230569336168
1	sham	42	3	0.8941176470588236	0.8830897703549061
1	sham	42	4	0.9095613921593997	0.9015401540154016
1	sham	42	5	0.9199697591532563	0.9137148047229791
1	sham	42	6	0.927479855515421	0.9227202472952086
1	sham	42	7	0.9337329876863253	0.9295372469975645
1	sham	42	8	0.9387901891678055	0.9352539352539353
1	sham	42	9	0.9429790535298681	0.9398071167276355
1	sham	42	10	0.9465406959685464	0.9435007830381882
1	sham	44	1	0.8679119412941961	0.8397361272797826
1	sham	44	2	0.9030807285810659	0.8852705410821643
1	sham	44	3	0.9212080310443732	0.9076497695852535
1	sham	44	4	0.9321486268174475	0.9205749963699724
1	sham	44	5	0.9400447427293065	0.9298329355608592
1	sham	44	6	0.9458994456126936	0.9364886731391586
1	sham	44	7	0.9502209622279663	0.9412692847124825
1	sham	44	8	0.9536482590374806	0.945651333591032
1	sham	44	9	0.9564524694636218	0.9492673486314626
1	sham	44	10	0.9589255601059986	0.9521309836270466
1	sham	47	1	0.863681592039801	0.8312822548630409
1	sham	47	2	0.8968932913102207	0.8770679562229575
1	sham	47	3	0.9154905628294507	0.8996268656716417
1	sham	47	4	0.9270819135886602	0.9136056420805172
1	sham	47	5	0.9351504826802953	0.9235422211468667
1	sham	47	6	0.941656942823804	0.9310061601642711
1	sham	47	7	0.9468048946295038	0.9364697496213134
1	sham	47	8	0.9508864579403998	0.9408432976714916
1	sham	47	9	0.9540861308918277	0.9447455479693109
1	sham	47	10	0.9569554775540365	0.9482594030420671
1	sham	48	1	0.7851971037811746	0.8077893977641544
1	sham	48	2	0.8444214341185607	0.8535463568143307
1	sham	48	3	0.8736942070275404	0.8781725888324873
1	sham	48	4	0.8927077106993425	0.894402769763416
1	sham	48	5	0.9057623786705984	0.906025824964132
1	sham	48	6	0.915625	0.9147982062780269
1	sham	48	7	0.923355025307303	0.9216156236129605
1	sham	48	8	0.929226841139392	0.9271627249155339
1	sham	48	9	0.9339427265585946	0.9317733295742882
1	sham	48	10	0.9383641297325236	0.9356426151978015
1	sham	51	1	0.8707799767171129	0.8469620831429877
1	sham	51	2	0.9046121593291404	0.8926487747957993
1	sham	51	3	0.9209852216748768	0.9143222506393862
1	sham	51	4	0.9327044025157233	0.9270170739872782
1	sham	51	5	0.9401330376940134	0.9366323024054983
1	sham	51	6	0.9466770566625848	0.9435765912800187
1	sham	51	7	0.9518083971686221	0.9486245954692557
1	sham	51	8	0.9559543230016313	0.952873973580864
1	sham	51	9	0.9590138674884437	0.9562649640861931
1	sham	51	10	0.9617936718586296	0.9590128445663155
1	sham	52	1	0.8483516483516483	0.8158241758241759
1	sham	52	2	0.8872960949085517	0.8699300699300699
1	sham	52	3	0.908652060898626	0.8958333333333334
1	sham	52	4	0.9220278683664394	0.9110719435987823
1	sham	52	5	0.9310514651563654	0.9219037601893242
1	sham	52	6	0.9379339364611824	0.929144385026738
1	sham	52	7	0.9431640804333854	0.9350599149594124
1	sham	52	8	0.9474712924505253	0.940143246930423
1	sham	52	9	0.9511338697878566	0.9444698703279939
1	sham	52	10	0.9545303684035845	0.9479202593640064
1	sham	7	1	0.8247955230305639	0.8329355608591885
1	sham	7	2	0.880932556203164	0.8812749003984064
1	sham	7	3	0.9077205133428397	0.9056228889330419
1	sham	7	4	0.9232494792501201	0.9205947484973109
1	sham	7	5	0.9338254679673083	0.9309033696079717
1	sham	7	6	0.9415054244491667	0.9378354203935599
1	sham	7	7	0.9474808271041646	0.9436496350364963
1	sham	7	8	0.9526830104577404	0.9479669193659546
1	sham	7	9	0.9568886161399203	0.9518807445740326
1	sham	7	10	0.9602888086642599	0.955512031337437
1	sham	8	1	0.8656716417910447	0.8349604834960483
1	sham	8	2	0.8972457627118644	0.8793565683646113
1	sham	8	3	0.9145588528181637	0.9006333260537235
1	sham	8	4	0.9249402390438247	0.9142169503180334
1	sham	8	5	0.9322191272051996	0.9232729331823329
1	sham	8	6	0.93841442667574	0.9303386980542878
1	sham	8	7	0.9433066191748293	0.9355981659024594
1	sham	8	8	0.9472760768488464	0.939942978018946
1	sham	8	9	0.9507086614173228	0.9437407468333607
1	sham	8	10	0.953441873750357	0.9468829043297129
1	sham	9	1	0.8432470258922323	0.8090349075975359
1	sham	9	2	0.8847882659096286	0.8676160337552743
1	sham	9	3	0.9065337368702154	0.8958171959721146
1	sham	9	4	0.9200740846274398	0.9128111162009467
1	sham	9	5	0.9298245614035088	0.9238706430099408
1	sham	9	6	0.9370246425311834	0.9320928242968667
1	sham	9	7	0.9426345609065155	0.9382257315373896
1	sham	9	8	0.9469471040652959	0.9433962264150944
1	sham	9	9	0.9504545774896046	0.9474225290057278
1	sham	9	10	0.9533307761155863	0.9505016277988173
2	24h	14	1	0.6372670807453417	0.7588884348181447
2	24h	14	2	0.7509419743782969	0.8046919163369135
2	24h	14	3	0.8040931735559446	0.8327008565542665
2	24h	14	4	0.8346934505126595	0.8529230769230769
2	24h	14	5	0.8557044116392184	0.867179411329685
2	24h	14	6	0.870403684248399	0.8785964912280702
2	24h	14	7	0.8814381686986813	0.8870696422563642
2	24h	14	8	0.8895708883652107	0.8945632620427744
2	24h	14	9	0.8960282090210099	0.9006264365226013
2	24h	14	10	0.9015406410483443	0.9059219160104987
2	24h	15	1	0.8142553693651168	0.8380914354162508
2	24h	15	2	0.8689943300507311	0.877545551982851
2	24h	15	3	0.8965965748970302	0.8989013204314081
2	24h	15	4	0.9120720414578201	0.9121561668145519
2	24h	15	5	0.9218848167539268	0.9207714535313487
2	24h	15	6	0.9295323890238844	0.9274077485464279
2	24h	15	7	0.9355670103092784	0.9328902985450335
2	24h	15	8	0.9398074202528179	0.9372036854817067
2	24h	15	9	0.943070117955439	0.940821498974132
2	24h	15	10	0.946077520532164	0.9439064498446921
2	24h	16	1	0.8204343836035485	0.8475012879958784
2	24h	16	2	0.8793002915451895	0.891161178509532
2	24h	16	3	0.9084976592424457	0.9149797570850202
2	24h	16	4	0.9239191151826611	0.927675585284281
2	24h	16	5	0.9332596888520667	0.9357702349869451
2	24h	16	6	0.9402190923317684	0.9419566351240594
2	24h	16	7	0.9456351636388378	0.9465459990884824
2	24h	16	8	0.949485218857246	0.9502398428018263
2	24h	16	9	0.9525198509155728	0.9530584692076021
2	24h	16	10	0.9548216385731085	0.9554434438210194
2	24h	17	1	0.8089579524680073	0.8386973180076628
2	24h	17	2	0.8714859437751004	0.8829268292682927
2	24h	17	3	0.9009591326105088	0.9057915057915058
2	24h	17	4	0.9178127046496398	0.9192114418245072
2	24h	17	5	0.9284992250151628	0.9282722175678289
2	24h	17	6	0.9361044314668499	0.9348426283821093
2	24h	17	7	0.9419149148151839	0.939857977875465
2	24h	17	8	0.9463560967001942	0.9437266600849895
2	24h	17	9	0.9499524865378524	0.9469009461285962
2	24h	17	10	0.9528464634847613	0.9495070002456226
2	24h	18	1	0.8607314370151459	0.8736877751439215
2	24h	18	2	0.9002364066193853	0.9079865016872891
2	24h	18	3	0.9181064270905321	0.9247023310414221
2	24h	18	4	0.9287749287749287	0.9343279605701346
2	24h	18	5	0.935652949704472	0.9408264462809918
2	24h	18	6	0.940285795400776	0.9454818429201464
2	24h	18	7	0.943467543138866	0.949673202614379
2	24h	18	8	0.9457161543492478	0.953262914194762
2	24h	18	9	0.9478555599009255	0.9561887453754787
2	24h	18	10	0.949689624593556	0.9588089914087325
2	24h	19	1	0.7534597642234752	0.825938566552901
2	24h	19	2	0.8330176767676768	0.8686868686868687
2	24h	19	3	0.8717075386012716	0.8934789023310711
2	24h	19	4	0.8947321823815848	0.9089467005076142
2	24h	19	5	0.9094205526144028	0.9199230411994958
2	24h	19	6	0.9196829103422848	0.9281358636804012
2	24h	19	7	0.9274542251641489	0.9346578146059003
2	24h	19	8	0.9334843978662135	0.9400958466453674
2	24h	19	9	0.9384315718157181	0.9444644069149998
2	24h	19	10	0.9426761374544058	0.9481932956029604
2	24h	2	1	0.8765072765072766	0.8868709799470299
2	24h	2	2	0.9136729222520107	0.9190560771377823
2	24h	2	3	0.9316306483300589	0.9347496206373292
2	24h	2	4	0.941158348736907	0.943657728231395
2	24h	2	5	0.9469305433001387	0.9492284718765555
2	24h	2	6	0.9515287099179717	0.9541847423553064
2	24h	2	7	0.9555842241061555	0.9580882352941177
2	24h	2	8	0.9583434835566382	0.9611886976291003
2	24h	2	9	0.9606562137049942	0.9633933759442185
2	24h	2	10	0.9625352667147825	0.965580662112454
2	24h	4	1	0.7296161389745026	0.8077544426494345
2	24h	4	2	0.8215881746304572	0.859271523178808
2	24h	4	3	0.8651782410262736	0.8884228187919463
2	24h	4	4	0.8899990392929196	0.9067703490829178
2	24h	4	5	0.9054734193142497	0.9192669638434868
2	24h	4	6	0.9162784506854785	0.9285062366899909
2	24h	4	7	0.9242406744427764	0.9353393085787451
2	24h	4	8	0.9298003778016031	0.9408413256101035
2	24h	4	9	0.934407470133199	0.9453021425822179
2	24h	4	10	0.9380398671096346	0.9488466176527794
2	24h	5	1	0.8557394002068253	0.8729104648500114
2	24h	5	2	0.9013482407102926	0.9085337827485828
2	24h	5	3	0.9215804011048396	0.9244740774801702
2	24h	5	4	0.9331444759206798	0.9347047479107357
2	24h	5	5	0.9417068241877817	0.9418409403144558
2	24h	5	6	0.9474100956779941	0.9471486363043194
2	24h	5	7	0.9516600722518493	0.9509709014293035
2	24h	5	8	0.9543795620437956	0.954121031645889
2	24h	5	9	0.9566759103514115	0.9565256770220089
2	24h	5	10	0.9587594853183767	0.9587421486924751
2	24h	6	1	0.7660336796847008	0.816932380428807
2	24h	6	2	0.8470535312640576	0.8662779763024262
2	24h	6	3	0.8841383812010444	0.8935866304813598
2	24h	6	4	0.9052550824702723	0.9102416570771001
2	24h	6	5	0.918737548495334	0.9220404234841193
2	24h	6	6	0.927899129817084	0.9311513348210596
2	24h	6	7	0.934801016088061	0.93827339170707
2	24h	6	8	0.940169779286927	0.9439907401453282
2	24h	6	9	0.9442148760330579	0.9482210008678045
2	24h	6	10	0.9475420653249752	0.9518654755648975
2	24h	7	1	0.6746052290965571	0.7723238543742076
2	24h	7	2	0.7715703537698095	0.8254635352286773
2	24h	7	3	0.8238538435022406	0.8578972182932579
2	24h	7	4	0.8543567722311683	0.8793037636460799
2	24h	7	5	0.8747986528042173	0.894676074406671
2	24h	7	6	0.8885857771715543	0.9061134163208852
2	24h	7	7	0.8985585197934596	0.914822201683125
2	24h	7	8	0.905918706917043	0.921260526087334
2	24h	7	9	0.9120190873844318	0.9266763334247756
2	24h	7	10	0.9166988640754192	0.9312808057718408
2	24h	8	1	0.7988726620548297	0.828397212543554
2	24h	8	2	0.8617124394184168	0.8749818075971474
2	24h	8	3	0.8927351936889203	0.89996720236143
2	24h	8	4	0.9116477009899158	0.9159090909090909
2	24h	8	5	0.9242355089000457	0.9265347686936282
2	24h	8	6	0.9331008652976882	0.9342711315822233
2	24h	8	7	0.9397982062780269	0.939807514545158
2	24h	8	8	0.9452258320126783	0.9441335391740641
2	24h	8	9	0.9494322214336409	0.9479293016808179
2	24h	8	10	0.9526910245588649	0.9507075471698113
2	24h	9	1	0.7535873330034636	0.8026796589524969
2	24h	9	2	0.8252032520325203	0.8520387290331378
2	24h	9	3	0.8634661218930881	0.8797123780174627
2	24h	9	4	0.8866767398453471	0.897562582345191
2	24h	9	5	0.9020953493465722	0.9102018399011397
2	24h	9	6	0.9132239083307525	0.9197647058823529
2	24h	9	7	0.9213640275387264	0.9268995318689233
2	24h	9	8	0.9273557098031758	0.9325534637177847
2	24h	9	9	0.9318220555650247	0.9369813491085367
2	24h	9	10	0.9355112758727216	0.9407946278679351
3	D35	135	1	0.7469000729394603	0.5606157793457345
3	D35	135	2	0.793895087854303	0.6990366088631984
3	D35	135	3	0.8274556684598525	0.7734237288135594
3	D35	135	4	0.8496540496540497	0.814474919178225
3	D35	135	5	0.86482028726548	0.8411436305193707
3	D35	135	6	0.8759662266619098	0.8597625986210818
3	D35	135	7	0.8845126486146755	0.873056677683927
3	D35	135	8	0.8915200299513291	0.8827889987107864
3	D35	135	9	0.8970768645035746	0.8903244329600919
3	D35	135	10	0.9013627765123731	0.896403001811438
3	D35	138	1	0.8029230417903631	0.7520138089758343
3	D35	138	2	0.8462258265751715	0.8253853127833182
3	D35	138	3	0.8679957532145807	0.8588730911005793
3	D35	138	4	0.8802270577105015	0.8788564376799671
3	D35	138	5	0.8889063853239902	0.8918259112719926
3	D35	138	6	0.8946198909164366	0.9013083048919226
3	D35	138	7	0.8994360902255639	0.9081180811808118
3	D35	138	8	0.9028226226434747	0.9129610572496344
3	D35	138	9	0.9070680628272252	0.9170859133126935
3	D35	138	10	0.910162877502545	0.920845710291805
3	D35	139	1	0.8406530236836054	0.7904707233065442
3	D35	139	2	0.8811539667607401	0.8553823849220732
3	D35	139	3	0.9033787788974511	0.8875427969449565
3	D35	139	4	0.9180047505938242	0.906636438582028
3	D35	139	5	0.9288371724847622	0.9198782961460447
3	D35	139	6	0.9368478113565524	0.9293536611552502
3	D35	139	7	0.9430701858208071	0.9361622929462126
3	D35	139	8	0.9477110457790844	0.9412859097127223
3	D35	139	9	0.9515817264626845	0.9455559360172187
3	D35	139	10	0.954788485392874	0.9493234279649775
3	D35	140	1	0.8100929614873837	0.7680372381691234
3	D35	140	2	0.8553965414430531	0.8313673367669048
3	D35	140	3	0.8781850692892267	0.8609045471169084
3	D35	140	4	0.8927046263345195	0.8782916786364071
3	D35	140	5	0.9033731035498601	0.8897613065326633
3	D35	140	6	0.9109283786328541	0.8989047461002323
3	D35	140	7	0.9166302447552448	0.9061458931648478
3	D35	140	8	0.9213450574934776	0.9114820435002529
3	D35	140	9	0.9251753702260327	0.9159663865546218
3	D35	140	10	0.9280527534639086	0.9197795468462951
3	D35	154	1	0.8460575719649562	0.839258114374034
3	D35	154	2	0.8840146227982718	0.8812700557338288
3	D35	154	3	0.9042487303356869	0.9032581453634085
3	D35	154	4	0.9170116301990933	0.9168240087449071
3	D35	154	5	0.9264069264069265	0.9257828552642393
3	D35	154	6	0.9332033154558752	0.9321298628603415
3	D35	154	7	0.9383150360890399	0.9370663420572124
3	D35	154	8	0.9422055272337	0.9412588165616755
3	D35	154	9	0.9455664550875168	0.9445087820884
3	D35	154	10	0.9482300692297645	0.947138488422892
3	D35	156	1	0.71998450813323	0.40260268401789345
3	D35	156	2	0.7683109118086696	0.5941857716851808
3	D35	156	3	0.8062294734611717	0.7052359405300582
3	D35	156	4	0.8339124391938847	0.7710053423992229
3	D35	156	5	0.853790878427922	0.810962618632578
3	D35	156	6	0.8691796008869179	0.8385178040350454
3	D35	156	7	0.8812200823778248	0.8581025500411297
3	D35	156	8	0.8903769841269841	0.8729182832925446
3	D35	156	9	0.8976800321845246	0.8841460193354113
3	D35	156	10	0.9033832140533506	0.8932038834951457
3	D35	157	1	0.7733510402833113	0.7046601365390324
3	D35	157	2	0.8136054421768707	0.7775686864885208
3	D35	157	3	0.8396964121435143	0.8208610620670922
3	D35	157	4	0.8558475203552923	0.8459911148720118
3	D35	157	5	0.8662597543073476	0.8613151300440681
3	D35	157	6	0.8727730313265779	0.8717462632154576
3	D35	157	7	0.8775462962962963	0.8789616281267721
3	D35	157	8	0.881491755278163	0.8843658144307027
3	D35	157	9	0.8849279645363871	0.8885588395465122
3	D35	157	10	0.8873239436619719	0.8918870621872766
3	D35	3	1	0.7677108433734939	0.7876279677630146
3	D35	3	2	0.829691616302495	0.8393480791618161
3	D35	3	3	0.8616366537497151	0.8671085515592741
3	D35	3	4	0.8800215691561067	0.8844759108962182
3	D35	3	5	0.8919638892999852	0.8967783413100936
3	D35	3	6	0.9001507159005275	0.9054078715250319
3	D35	3	7	0.9067349049926499	0.9120652231457462
3	D35	3	8	0.9122335317841367	0.917021974417842
3	D35	3	9	0.9167453437473179	0.9207309388783869
3	D35	3	10	0.9208588481513061	0.9229890310786106
3	D35	6	1	0.7412550066755674	0.7929166666666667
3	D35	6	2	0.8106289942818702	0.8325046171331155
3	D35	6	3	0.8436888454011742	0.8544945031256737
3	D35	6	4	0.8631740548838994	0.8690300771431048
3	D35	6	5	0.8762220119836014	0.8796001159084323
3	D35	6	6	0.8860235168359166	0.8872862915760025
3	D35	6	7	0.8936367320942621	0.8930981929022426
3	D35	6	8	0.8996681133520551	0.897449547500363
3	D35	6	9	0.9042446371519854	0.9011065609479829
3	D35	6	10	0.9081384317122468	0.9039391297455813
3	D35	64	1	0.7643979057591623	0.7250936329588015
3	D35	64	2	0.8256800233986545	0.8019261637239166
3	D35	64	3	0.8555116381203338	0.8410510192058442
3	D35	64	4	0.8767722737615964	0.8654558932542624
3	D35	64	5	0.8911006175081729	0.8823484559664506
3	D35	64	6	0.901953488372093	0.893710732560399
3	D35	64	7	0.9097695553391756	0.903131500534098
3	D35	64	8	0.9163033584055957	0.9103009834111453
3	D35	64	9	0.9219132751729769	0.9164554710773198
3	D35	64	10	0.9267019785013242	0.9211818694147009
3	D35	65	1	0.8019581664441477	0.7098462544978738
3	D35	65	2	0.85003861003861	0.8027430415490117
3	D35	65	3	0.8808056872037915	0.8545533016832111
3	D35	65	4	0.9005937559854434	0.8834465100745853
3	D35	65	5	0.9140887962814553	0.9017832895808817
3	D35	65	6	0.9240297274979355	0.9139547290602851
3	D35	65	7	0.9311092376249548	0.9230769230769231
3	D35	65	8	0.9366573935373422	0.9299127520656382
3	D35	65	9	0.9414765617480026	0.9352510568099804
3	D35	65	10	0.9454211493046445	0.939320614239181
3	D35	67	1	0.7585329658681366	0.5651526433358154
3	D35	67	2	0.8156709696787752	0.7228652544223629
3	D35	67	3	0.849518505627103	0.797744246303917
3	D35	67	4	0.8710164058080332	0.8395378690629012
3	D35	67	5	0.8862626903553299	0.8652830188679246
3	D35	67	6	0.8968910146908097	0.8829156455055736
3	D35	67	7	0.9045991485279127	0.8963970088375255
3	D35	67	8	0.9107123785111609	0.905937052932761
3	D35	67	9	0.9157124987972673	0.9135854861811045
3	D35	67	10	0.919569403115701	0.9193140018153155
3	D35	71	1	0.7092936802973978	0.7407242834925573
3	D35	71	2	0.7967165620473201	0.8102807903729015
3	D35	71	3	0.8450604122245914	0.8499777084262149
3	D35	71	4	0.8748834607495805	0.8743422812806564
3	D35	71	5	0.8926293136576743	0.892606024720598
3	D35	71	6	0.9061623736550375	0.9048251438689686
3	D35	71	7	0.9159873188405797	0.9140461215932913
3	D35	71	8	0.9240455726564062	0.9214593114241002
3	D35	71	9	0.9292938333482502	0.9273605621431709
3	D35	71	10	0.9342941581312497	0.9321851453175457
3	D35	74	1	0.8032272523532048	0.7588105726872246
3	D35	74	2	0.849260783417162	0.8308823529411765
3	D35	74	3	0.8742666513286552	0.8709554625047583
3	D35	74	4	0.888561157710388	0.8939754260800634
3	D35	74	5	0.8982816814973918	0.908530151773395
3	D35	74	6	0.9055464391204463	0.9189671748386211
3	D35	74	7	0.911228351875215	0.9267102914931589
3	D35	74	8	0.9154922411600102	0.9328859060402684
3	D35	74	9	0.9188917337234821	0.9374882849109654
3	D35	74	10	0.921505956581296	0.9410917714818109
3	D35	75	1	0.8283921229171175	0.7851239669421488
3	D35	75	2	0.8704814869018	0.8462177888611804
3	D35	75	3	0.893964470925742	0.8778291555122901
3	D35	75	4	0.9085774797034946	0.897928005347083
3	D35	75	5	0.9183478835008436	0.9100603779502862
3	D35	75	6	0.9253637732062218	0.9194608591726977
3	D35	75	7	0.9309835258059219	0.9263351749539595
3	D35	75	8	0.935631067961165	0.9320270064470277
3	D35	75	9	0.9391759319816874	0.9364387541995823
3	D35	75	10	0.9421029720210534	0.9401042735744489
3	D35	77	1	0.7848264037719674	0.7031158142269254
3	D35	77	2	0.8346851496829376	0.7944751381215469
3	D35	77	3	0.8649136666290487	0.8438829787234042
3	D35	77	4	0.8851172552240167	0.8721147847785402
3	D35	77	5	0.899548619080407	0.8903478854024557
3	D35	77	6	0.9098209583991574	0.9033980232306471
3	D35	77	7	0.9182389937106918	0.9127147766323024
3	D35	77	8	0.9246174386361302	0.9199074584113694
3	D35	77	9	0.9302153618633885	0.9256230913210521
3	D35	77	10	0.9346045613003486	0.9303112615220198
3	sham	120	1	0.8129755706848217	0.7100878521660103
3	sham	120	2	0.859335752162992	0.8079568693065625
3	sham	120	3	0.8861866666666667	0.8555836549980035
3	sham	120	4	0.9043239061291154	0.8836873582181893
3	sham	120	5	0.9168161917749228	0.9022795843110962
3	sham	120	6	0.9266642057339731	0.9151182432432432
3	sham	120	7	0.933964802755503	0.9241671714112659
3	sham	120	8	0.9396082178690874	0.9316262019869309
3	sham	120	9	0.9440721649484536	0.9374054462934948
3	sham	120	10	0.9479845475475085	0.9421579059374335
4	24h	19	1	0.6866442779643503	0.7432404108153426
4	24h	19	2	0.7762363309939612	0.8025078369905956
4	24h	19	3	0.8272921108742004	0.8413435576196133
4	24h	19	4	0.8573554026408778	0.8668112798264642
4	24h	19	5	0.8766536667431368	0.8838994712826826
4	24h	19	6	0.8903183885640026	0.8965731313632977
4	24h	19	7	0.9011249929334615	0.9068505048311801
4	24h	19	8	0.9099004452448847	0.9152199074074074
4	24h	19	9	0.9172048797990671	0.9222294513120798
4	24h	19	10	0.9235396935083939	0.9281437125748503
4	24h	20	1	0.6643321660830416	0.736130443428117
4	24h	20	2	0.7586533902323376	0.796672576026183
4	24h	20	3	0.8128735632183908	0.8374076771039217
4	24h	20	4	0.8450627879663927	0.8640980441534458
4	24h	20	5	0.8665227424998139	0.8826917673503794
4	24h	20	6	0.882051282051282	0.8965725319816558
4	24h	20	7	0.8931503829834132	0.9070628039754705
4	24h	20	8	0.9018249243681078	0.9152877021436631
4	24h	20	9	0.908780380994088	0.9218340241942307
4	24h	20	10	0.9143924045604418	0.9275941583397387
4	24h	21	1	0.39040639573617586	0.7066471639850479
4	24h	21	2	0.5373850459816074	0.7479964381121995
4	24h	21	3	0.6557692307692308	0.7888715548621945
4	24h	21	4	0.7355610561056105	0.8223001502898447
4	24h	21	5	0.7838930604835382	0.8460975609756097
4	24h	21	6	0.8164752802035343	0.8636653217243576
4	24h	21	7	0.8396298697471563	0.8773199267020627
4	24h	21	8	0.8569072164948454	0.8879059775053709
4	24h	21	9	0.8700233655564209	0.8963542660813132
4	24h	21	10	0.8803365920059398	0.9030410949338361
4	24h	22	1	0.4072398190045249	0.7151335311572701
4	24h	22	2	0.5608489501016031	0.7596302003081664
4	24h	22	3	0.6587052168447517	0.7949457765396478
4	24h	22	4	0.723043893129771	0.8220989064795169
4	24h	22	5	0.7691279014232496	0.8440188731612545
4	24h	22	6	0.8010187838268068	0.8603513856185474
4	24h	22	7	0.823762106124676	0.8732770595149054
4	24h	22	8	0.8417914007990935	0.8835091083413231
4	24h	22	9	0.856068231180802	0.8920281665652439
4	24h	22	10	0.8680198208500095	0.8991329249860791
4	24h	23	1	0.3655692729766804	0.6959600836954772
4	24h	23	2	0.5269436445907034	0.7349063919353052
4	24h	23	3	0.6484430040862336	0.7737314463237832
4	24h	23	4	0.7294787929943026	0.8061938061938062
4	24h	23	5	0.7779182469447956	0.8289953782534664
4	24h	23	6	0.8102722424922818	0.846084513016277
4	24h	23	7	0.8335336538461539	0.8599624060150376
4	24h	23	8	0.8510794768083206	0.8710072154943247
4	24h	23	9	0.8648093704792571	0.8797274536824377
4	24h	23	10	0.8757714429656996	0.8868420130984485
4	24h	24	1	0.5894346617238183	0.7536557930258717
4	24h	24	2	0.7055040665783998	0.801038961038961
4	24h	24	3	0.7831981922105543	0.8386576640128993
4	24h	24	4	0.8262067557914072	0.8625740618828176
4	24h	24	5	0.8536908308507117	0.8792995622263915
4	24h	24	6	0.8736607764018367	0.8917473102121777
4	24h	24	7	0.888088376560999	0.9012234521476616
4	24h	24	8	0.8987529063622912	0.9088413479742522
4	24h	24	9	0.9069613677151224	0.9152803318650301
4	24h	24	10	0.9138807053498996	0.9206646384273345
4	24h	25	1	0.3407917383820998	0.677755376344086
4	24h	25	2	0.4876427829698858	0.7158526729015126
4	24h	25	3	0.6220014194464158	0.7598915989159891
4	24h	25	4	0.7080533333333333	0.7962686567164179
4	24h	25	5	0.7605874316939891	0.82258781680747
4	24h	25	6	0.7961013090495163	0.842221608179055
4	24h	25	7	0.8216071210827948	0.8575201760821717
4	24h	25	8	0.8405611564516989	0.8698473951938256
4	24h	25	9	0.8553274218787046	0.8799523147228293
4	24h	25	10	0.867011057507578	0.8884932601823929
4	24h	26	1	0.5481016271767056	0.7096894178910172
4	24h	26	2	0.6506324603598789	0.7545338441890166
4	24h	26	3	0.7275041364388444	0.7941783852886223
4	24h	26	4	0.7812592083292408	0.8251243381999037
4	24h	26	5	0.8172231985940246	0.8486120514556533
4	24h	26	6	0.8422470699178229	0.8664441712044031
4	24h	26	7	0.8606356968215159	0.8797236686085477
4	24h	26	8	0.874204801970039	0.8904746558629897
4	24h	26	9	0.8852383792961043	0.8992808745895166
4	24h	26	10	0.8939456855742879	0.9065494905110042
4	24h	27	1	0.5181644359464627	0.7102087722658494
4	24h	27	2	0.6276996235387359	0.7528856243441763
4	24h	27	3	0.7067456957380751	0.7908615136876006
4	24h	27	4	0.7638723634396971	0.8215665324237692
4	24h	27	5	0.8032114495156646	0.8450567035413623
4	24h	27	6	0.8301417921356526	0.8621375610344204
4	24h	27	7	0.8493495066306329	0.8751793400286944
4	24h	27	8	0.8644684605205117	0.8857753502730943
4	24h	27	9	0.8761792452830188	0.8942984715782243
4	24h	27	10	0.8856091831759961	0.9013433595738848
4	24h	28	1	0.6570716855798505	0.7666151468315301
4	24h	28	2	0.741762980852165	0.8108604407135362
4	24h	28	3	0.7969924812030075	0.8445332001997005
4	24h	28	4	0.8333491957742457	0.8671768022553363
4	24h	28	5	0.8572092302927056	0.8836989537630779
4	24h	28	6	0.8738662316476346	0.8964157290337548
4	24h	28	7	0.8864084784937144	0.9061610410736072
4	24h	28	8	0.8962437354240064	0.9138695376820772
4	24h	28	9	0.9035717451032527	0.9201548807825556
4	24h	28	10	0.9093748748548316	0.9250741839762612
4	24h	29	1	0.5606201550387597	0.7544634965529432
4	24h	29	2	0.7119764878765613	0.8098189933052319
4	24h	29	3	0.789967845659164	0.847763486273757
4	24h	29	4	0.8333004147738495	0.8724254052784086
4	24h	29	5	0.8612378893426215	0.8897413850122362
4	24h	29	6	0.8804523424878837	0.902014652014652
4	24h	29	7	0.894412823789058	0.9116208721956138
4	24h	29	8	0.9051728540060257	0.9189384040012617
4	24h	29	9	0.9138143202224147	0.9250193459047774
4	24h	29	10	0.9205944099123204	0.9297867597889887
4	24h	30	1	0.6091703056768559	0.7366285503504242
4	24h	30	2	0.7253675849247929	0.793573887543032
4	24h	30	3	0.7984142239308025	0.8342980476797802
4	24h	30	4	0.8389854129889436	0.8606205250596659
4	24h	30	5	0.8646849708796611	0.8794013496358656
4	24h	30	6	0.8825404922841474	0.8931614091641722
4	24h	30	7	0.8955059277639923	0.903861706429438
4	24h	30	8	0.9060950714494022	0.9120468362981311
4	24h	30	9	0.9144024692431422	0.9188925874807177
4	24h	30	10	0.9205949476666404	0.9243045550260446
4	24h	31	1	0.4127086007702182	0.6927751519243754
4	24h	31	2	0.5172207843917977	0.7252267768974624
4	24h	31	3	0.6262263368799226	0.7627526039348349
4	24h	31	4	0.7028154327424401	0.7944103014340065
4	24h	31	5	0.7552226383687057	0.819894311470314
4	24h	31	6	0.7912772585669782	0.83977303431505
4	24h	31	7	0.8175026680896478	0.8555582118097059
4	24h	31	8	0.8371803516779917	0.8683759217972904
4	24h	31	9	0.8524499400203008	0.8789150540141447
4	24h	31	10	0.8646491519787163	0.887830875821638
4	24h	32	1	0.5885328836424958	0.7382189571761333
4	24h	32	2	0.7091906721536351	0.7900285253627682
4	24h	32	3	0.7750213857998289	0.825578075934913
4	24h	32	4	0.8202469601281931	0.8530710247076136
4	24h	32	5	0.8491534513138742	0.8720224499118971
4	24h	32	6	0.8687911237259709	0.8860973411446598
4	24h	32	7	0.8834205545039527	0.8969684961363186
4	24h	32	8	0.8946234453040839	0.9058704006360705
4	24h	32	9	0.9032370953630796	0.9127211860353898
4	24h	32	10	0.9104141122493375	0.9185540069686411
4	24h	33	1	0.793953488372093	0.806825639903741
4	24h	33	2	0.8555318500457177	0.8621752531924263
4	24h	33	3	0.8871515975526852	0.8923855633802817
4	24h	33	4	0.9063259245928192	0.910352094125911
4	24h	33	5	0.9184479034780666	0.9224930667055904
4	24h	33	6	0.9266806322605218	0.9316351376662296
4	24h	33	7	0.9333185889638395	0.9383416017009213
4	24h	33	8	0.9386016451233843	0.9436170212765957
4	24h	33	9	0.942747923898238	0.9479628181739206
4	24h	33	10	0.9461139896373058	0.9515626847436252
4	24h	34	1	0.5376277485289563	0.70853889943074
4	24h	34	2	0.6474010861132661	0.7526937556796054
4	24h	34	3	0.7196559855735886	0.7875596184419714
4	24h	34	4	0.7704970603955105	0.8146471586775523
4	24h	34	5	0.8088413054740115	0.8374256206825799
4	24h	34	6	0.8351664254703328	0.8546218985018061
4	24h	34	7	0.8546540567446491	0.8681588146293108
4	24h	34	8	0.8691145179769764	0.8789630734800448
4	24h	34	9	0.8804738324109137	0.8879059775053709
4	24h	34	10	0.8896271364252306	0.8955453149001537
4	24h	36	1	0.39872611464968155	0.6955238563698967
4	24h	36	2	0.5388760585065435	0.7361894024802705
4	24h	36	3	0.643324869704664	0.7732471841438925
4	24h	36	4	0.7170840064620355	0.8052824230244743
4	24h	36	5	0.7647011243225754	0.8302646018778198
4	24h	36	6	0.7965222079935297	0.8491265219692959
4	24h	36	7	0.8186336839671714	0.8635555971196109
4	24h	36	8	0.8354750581807143	0.8749267475931352
4	24h	36	9	0.8481764970733904	0.884090909090909
4	24h	36	10	0.8580006491398896	0.8916562889165629
4	24h	37	1	0.3373493975903614	0.674850696748507
4	24h	37	2	0.4543189368770764	0.7064935064935065
4	24h	37	3	0.5746333045729077	0.7430275390282407
4	24h	37	4	0.6665229575339513	0.7777375172113922
4	24h	37	5	0.7292647436446118	0.8067174815641074
4	24h	37	6	0.7707815716618158	0.8283582089552238
4	24h	37	7	0.8004849954531676	0.8450285385390186
4	24h	37	8	0.8228383955974177	0.8586071751582756
4	24h	37	9	0.8400394384712897	0.8696705615694243
4	24h	37	10	0.8535370589228432	0.8788301333619364
4	24h	38	1	0.5054803352675693	0.7289520426287744
4	24h	38	2	0.6609029779058597	0.7819698667662807
4	24h	38	3	0.7557813126587355	0.8239634916011264
4	24h	38	4	0.8088280371921938	0.8523260437375746
4	24h	38	5	0.8409748038000826	0.8722158670345199
4	24h	38	6	0.8631067961165049	0.8869595618226314
4	24h	38	7	0.8790630975143403	0.8981814445700195
4	24h	38	8	0.8911753897842406	0.9071615600165372
4	24h	38	9	0.9008663076562866	0.9145064805583251
4	24h	38	10	0.9086680761099366	0.9207612981498332
4	24h	39	1	0.549573403942336	0.7029141404263641
4	24h	39	2	0.6577451879010082	0.7521115431022926
4	24h	39	3	0.736800836382645	0.7949695907638388
4	24h	39	4	0.7913770524831268	0.8284033613445378
4	24h	39	5	0.8268458575760059	0.8522453605326533
4	24h	39	6	0.8512459446400221	0.8698098208279826
4	24h	39	7	0.8691711389385808	0.8837384383738438
4	24h	39	8	0.8822602667786997	0.8945778800517762
4	24h	39	9	0.8929459801943024	0.90333736814802
4	24h	39	10	0.9012733446519524	0.9104718429026799
4	24h	40	1	0.4348746911401341	0.7171734927052206
4	24h	40	2	0.5405522939769515	0.7466762486525332
4	24h	40	3	0.6335704555774179	0.7767403161689933
4	24h	40	4	0.7125396106835672	0.8076688053773297
4	24h	40	5	0.7637051039697542	0.8321710226161767
4	24h	40	6	0.798926014319809	0.8514874011717195
4	24h	40	7	0.8240387063916476	0.8661083644435476
4	24h	40	8	0.8428182777191716	0.8776619845944721
4	24h	40	9	0.8576775337338718	0.886989397550752
4	24h	40	10	0.8687834905451486	0.8948337403719707
4	24h	41	1	0.677983278439321	0.7429051923481186
4	24h	41	2	0.7745683395191222	0.8090856814261069
4	24h	41	3	0.8280676842977163	0.8508046976946498
4	24h	41	4	0.8596998228768528	0.8767768378826197
4	24h	41	5	0.8801719505642128	0.8945761233095827
4	24h	41	6	0.8954990215264188	0.9077201071717864
4	24h	41	7	0.9069675151652588	0.917684256432621
4	24h	41	8	0.9156300160513644	0.9256926952141058
4	24h	41	9	0.9223432016557185	0.9320202196269828
4	24h	41	10	0.9279360156696319	0.9371659341964604
4	24h	42	1	0.5403930131004366	0.7025384340364677
4	24h	42	2	0.6434663937222791	0.7475763897410725
4	24h	42	3	0.7254567600487211	0.7907372400756144
4	24h	42	4	0.781847283683269	0.8253063111659089
4	24h	42	5	0.8175473579262214	0.8496816941665584
4	24h	42	6	0.8424998384282298	0.8671265915082169
4	24h	42	7	0.8605404198302814	0.8804658967525417
4	24h	42	8	0.8737892718422735	0.8912583715192104
4	24h	42	9	0.8841605486437772	0.899992043917575
4	24h	42	10	0.8923897044197796	0.9071327555571672
4	24h	43	1	0.2474147836078131	0.6809756097560976
4	24h	43	2	0.3679848448969927	0.7051637978900611
4	24h	43	3	0.5005688282138794	0.7364421416234888
4	24h	43	4	0.6104504504504504	0.7690873897770449
4	24h	43	5	0.6831992427827733	0.7957690178955784
4	24h	43	6	0.7343348641706235	0.8176426183543621
4	24h	43	7	0.7721034573766166	0.8358725428942183
4	24h	43	8	0.8002747724540615	0.8508904970316765
4	24h	43	9	0.8218693101355452	0.863308217286678
4	24h	43	10	0.8384406165004533	0.8737512668307514
4	24h	44	1	0.8225172074729596	0.8494953927161035
4	24h	44	2	0.8651147959183674	0.8817806603773585
4	24h	44	3	0.8868746321365509	0.8987818383167221
4	24h	44	4	0.900437738660706	0.9099769626085416
4	24h	44	5	0.9098745478334488	0.9181053563523683
4	24h	44	6	0.9168468645567132	0.9240002527007392
4	24h	44	7	0.9225508633954522	0.9288592085655941
4	24h	44	8	0.9270702081548309	0.9331504970860474
4	24h	44	9	0.930796004158568	0.9367545442542141
4	24h	44	10	0.9345740755923587	0.9397137602942353
4	24h	45	1	0.43526553280111074	0.7104192464178313
4	24h	45	2	0.608	0.7614326434502416
4	24h	45	3	0.7028416392974439	0.7975341937969562
4	24h	45	4	0.7650498051104374	0.8254672157111181
4	24h	45	5	0.8045897079276774	0.8469765251900182
4	24h	45	6	0.8324387059335557	0.8631689647113812
4	24h	45	7	0.852165256346441	0.8759673924259622
4	24h	45	8	0.8669172522743368	0.8866103182301048
4	24h	45	9	0.878429471643238	0.8953502945231232
4	24h	45	10	0.887743063141796	0.9021432385020212
4	24h	47	1	0.6604434072345391	0.7671177539890931
4	24h	47	2	0.7645459488852637	0.8190051553573917
4	24h	47	3	0.8226895119418484	0.8536637470625935
4	24h	47	4	0.8568550418051778	0.8758316771796423
4	24h	47	5	0.8786136662286466	0.891320098536444
4	24h	47	6	0.8933314886552297	0.902803738317757
4	24h	47	7	0.9038576376448108	0.9113052976515565
4	24h	47	8	0.9113924050632911	0.917852805440855
4	24h	47	9	0.9172058134083451	0.922720314891756
4	24h	47	10	0.9222688185707629	0.9269126769524415
4	24h	49	1	0.3961892247043364	0.6862611073137389
4	24h	49	2	0.5228837586067233	0.7241013553329405
4	24h	49	3	0.6321887805567331	0.7638697845025217
4	24h	49	4	0.7053264604810997	0.79571353105426
4	24h	49	5	0.7576592082616179	0.8213872088534294
4	24h	49	6	0.7947228794722879	0.8419280623982941
4	24h	49	7	0.8215624807916897	0.8581800099453009
4	24h	49	8	0.8419297585112677	0.8711130939103279
4	24h	49	9	0.8577852188471657	0.8814560161779575
4	24h	49	10	0.8702586206896552	0.8903516881772123
4	24h	50	1	0.6272	0.7609511889862328
4	24h	50	2	0.7541431078182882	0.820170989711636
4	24h	50	3	0.8195000690512361	0.8566981656475819
4	24h	50	4	0.8553499255477558	0.8799856270212001
4	24h	50	5	0.8782300579033792	0.8957470831765149
4	24h	50	6	0.8939173457508731	0.9076076400129491
4	24h	50	7	0.9058949086571662	0.9165626064252469
4	24h	50	8	0.9147398046465427	0.9232478287214704
4	24h	50	9	0.9215396731640086	0.928795383287136
4	24h	50	10	0.9267339050073311	0.9330746046818876
4	24h	51	1	0.47567240858265336	0.6974938228026827
4	24h	51	2	0.6308675799086758	0.7528685996298581
4	24h	51	3	0.7309319318036149	0.7978110599078341
4	24h	51	4	0.789722386296515	0.8297705124174788
4	24h	51	5	0.8265835929387332	0.8521496444946508
4	24h	51	6	0.8521131492306658	0.8685194775303527
4	24h	51	7	0.870488569107578	0.8811564798376871
4	24h	51	8	0.8843738833018531	0.8912462033637064
4	24h	51	9	0.8950749464668094	0.899287060558879
4	24h	51	10	0.9035708408754319	0.9057407684257737
4	24h	52	1	0.44408216498206715	0.6921241050119332
4	24h	52	2	0.5543945912722803	0.7329816628987692
4	24h	52	3	0.6535796766743649	0.7737851786931541
4	24h	52	4	0.7215426997245179	0.8052072518169475
4	24h	52	5	0.7710694050991501	0.8306835167821714
4	24h	52	6	0.8040505580604627	0.8495449710436118
4	24h	52	7	0.8281200431444705	0.8639832723470988
4	24h	52	8	0.8462607728662774	0.8754158272032985
4	24h	52	9	0.8606228647818983	0.8845517416945988
4	24h	52	10	0.872170379961602	0.892093023255814
4	24h	53	1	0.2803114571746385	0.689950785839022
4	24h	53	2	0.38084220268394264	0.7099557760759357
4	24h	53	3	0.49034749034749037	0.7352206494587843
4	24h	53	4	0.5786679536679536	0.7599588618443607
4	24h	53	5	0.6468344774980931	0.7828128668701573
4	24h	53	6	0.7026182102383743	0.8041471088873988
4	24h	53	7	0.7435744962008589	0.8225056402228463
4	24h	53	8	0.77379113018598	0.8375748502994012
4	24h	53	9	0.7968702675416456	0.85010422588592
4	24h	53	10	0.8151663051337672	0.8607735960728337
4	24h	54	1	0.47020065887990414	0.6796434418773877
4	24h	54	2	0.5677739595265369	0.7223526504386507
4	24h	54	3	0.6507242415960645	0.7608736942070276
4	24h	54	4	0.7133235108398231	0.7925085483369599
4	24h	54	5	0.7575034106412005	0.8164260760661789
4	24h	54	6	0.7893795176411651	0.8351182635587882
4	24h	54	7	0.812892887957599	0.8503849270664505
4	24h	54	8	0.8311491389580852	0.8624710740051726
4	24h	54	9	0.8456596299695667	0.8725091417067258
4	24h	54	10	0.8571553228621291	0.8809398693791758
4	24h	55	1	0.5374054356962734	0.6882453151618398
4	24h	55	2	0.6190731794596529	0.7277176713034518
4	24h	55	3	0.686782720825274	0.7638806559968385
4	24h	55	4	0.7412573478130916	0.7960945695150489
4	24h	55	5	0.7793700914905676	0.8211459754433833
4	24h	55	6	0.8070079760038176	0.8403966473851966
4	24h	55	7	0.8280127223465662	0.8557177741985764
4	24h	55	8	0.843944421401908	0.8676095525156503
4	24h	55	9	0.856322637403343	0.8771709562670015
4	24h	55	10	0.866239906280072	0.8851521390986045
4	24h	57	1	0.5339477726574501	0.7280029207740051
4	24h	57	2	0.6512946512946513	0.774649665446282
4	24h	57	3	0.7317269076305221	0.8124572879039343
4	24h	57	4	0.7828236021007106	0.8400798403193612
4	24h	57	5	0.8178935069270572	0.8607937259144074
4	24h	57	6	0.8431743363451706	0.8767075101131501
4	24h	57	7	0.8612803958245339	0.8889578484613395
4	24h	57	8	0.8747879558948262	0.8990146643845122
4	24h	57	9	0.8854210999196104	0.9070905668270236
4	24h	57	10	0.893844247938827	0.9139715147581046
4	24h	58	1	0.4056872037914692	0.6772304512573201
4	24h	58	2	0.4987854251012146	0.7142690739662202
4	24h	58	3	0.5882352941176471	0.7478961504028648
4	24h	58	4	0.6698133918770581	0.7811025943396226
4	24h	58	5	0.731797073512661	0.8097130242825608
4	24h	58	6	0.7732011372749144	0.8315151515151515
4	24h	58	7	0.8023219524374259	0.8486063569682152
4	24h	58	8	0.8238053676631027	0.8622280817402769
4	24h	58	9	0.8404069767441861	0.8735192054565035
4	24h	58	10	0.8535564853556485	0.8831282631713462
4	24h	6	1	0.5372307692307692	0.7262301146873844
4	24h	6	2	0.6631775700934579	0.775899326299733
4	24h	6	3	0.7424282328153806	0.8135394247701037
4	24h	6	4	0.7938623056733293	0.8418868225716338
4	24h	6	5	0.8277609744134717	0.8620456695041211
4	24h	6	6	0.8505636513610119	0.8769690226620601
4	24h	6	7	0.8668367044308678	0.8880041365046536
4	24h	6	8	0.8786929742144274	0.8965868568517575
4	24h	6	9	0.8877593844719048	0.903493687874848
4	24h	6	10	0.8952051617256357	0.909223282369621
4	24h	7	1	0.5853658536585366	0.7291866028708134
4	24h	7	2	0.7186440677966102	0.7907161803713528
4	24h	7	3	0.7883564255751875	0.8316670067333197
4	24h	7	4	0.8289849364969971	0.8578537070824349
4	24h	7	5	0.8544329233984407	0.8753234039577652
4	24h	7	6	0.8715963875874244	0.8884994258778026
4	24h	7	7	0.8841969064282774	0.8984628477208659
4	24h	7	8	0.8933167289331673	0.9060778727445394
4	24h	7	9	0.900895882653298	0.9117722712852611
4	24h	7	10	0.9070978580428392	0.9163346613545816
4	24h	8	1	0.734108335394509	0.7578142568023386
4	24h	8	2	0.8112818887656473	0.82363581549593
4	24h	8	3	0.851985559566787	0.8604258195336262
4	24h	8	4	0.8771124173401911	0.8828861168446558
4	24h	8	5	0.8940392335075361	0.899180938198064
4	24h	8	6	0.906396959350641	0.9102009666751463
4	24h	8	7	0.9158396411550322	0.9190148657643665
4	24h	8	8	0.9231532962668785	0.925671025464556
4	24h	8	9	0.9291317525405598	0.9311562224183584
4	24h	8	10	0.9340401424409194	0.935686557009645
4	24h	9	1	0.552536231884058	0.7167919799498746
4	24h	9	2	0.6783255813953488	0.771109930961232
4	24h	9	3	0.7589743589743589	0.8135627945093219
4	24h	9	4	0.8076182757572687	0.8416130917592052
4	24h	9	5	0.8377488892545664	0.8608842579555055
4	24h	9	6	0.8587249948086108	0.8749087369189584
4	24h	9	7	0.8741563638535508	0.8861518689086431
4	24h	9	8	0.885364700939978	0.8949204377120467
4	24h	9	9	0.8929827028547321	0.9016138776214724
4	24h	9	10	0.8997331300038124	0.9071605520821046
5	24h	69	1	0.7844141069397043	0.836989247311828
5	24h	69	2	0.857847454641536	0.8820768553828102
5	24h	69	3	0.8910036797360741	0.9057649667405765
5	24h	69	4	0.910471307434431	0.9203697120511909
5	24h	69	5	0.9218875825414721	0.9304598978004888
5	24h	69	6	0.9308843537414966	0.9379004123057406
5	24h	69	7	0.9377207440546268	0.9439485502023618
5	24h	69	8	0.943499896330085	0.9485804261181913
5	24h	69	9	0.9478655431058431	0.9519473056009903
5	24h	69	10	0.9514327546538381	0.9543411972396084
5	24h	70	1	0.7877855887521968	0.8135245901639344
5	24h	70	2	0.8491178546224418	0.8693082605775688
5	24h	70	3	0.8786151135067897	0.8976330769999001
5	24h	70	4	0.8965121991157687	0.9152972930062714
5	24h	70	5	0.9074788494077834	0.9271566756596696
5	24h	70	6	0.9150839923800728	0.9356633140416925
5	24h	70	7	0.9203709303497631	0.9417994606521206
5	24h	70	8	0.9244742729306488	0.9466817430634078
5	24h	70	9	0.9279529620232774	0.9507325649540926
5	24h	70	10	0.9311444171644252	0.9537457434733257
5	24h	71	1	0.6818777865198007	0.7776946107784432
5	24h	71	2	0.7758536980093866	0.8333333333333334
5	24h	71	3	0.8249651324965133	0.8654970760233918
5	24h	71	4	0.8552833770225075	0.8863478328053774
5	24h	71	5	0.8760721679976339	0.9015161332123882
5	24h	71	6	0.8904058116232465	0.9126018528853667
5	24h	71	7	0.9007824386003043	0.920648924177817
5	24h	71	8	0.9084622034386707	0.9269891204613973
5	24h	71	9	0.9139928506826306	0.9318719444882511
5	24h	71	10	0.9181608656588148	0.9359379488652686
5	24h	72	1	0.7570555717195229	0.813866195628174
5	24h	72	2	0.8338738738738739	0.8596073765615705
5	24h	72	3	0.8738692168518997	0.8872939329370865
5	24h	72	4	0.8959758551307847	0.9049545904145311
5	24h	72	5	0.9094795691852339	0.9170980568684822
5	24h	72	6	0.918885104608327	0.9264119387623826
5	24h	72	7	0.9261332851724761	0.9335809974107846
5	24h	72	8	0.9316974718504355	0.9392817845353606
5	24h	72	9	0.9361964938951969	0.9437393104689891
5	24h	72	10	0.9400077409366533	0.9474201072056958
5	24h	73	1	0.7535224860065625	0.7474429583005507
5	24h	73	2	0.8129542266989672	0.8118559979646356
5	24h	73	3	0.8492786636294609	0.8492272898605352
5	24h	73	4	0.8720658162880217	0.8724137931034482
5	24h	73	5	0.8878452000751456	0.8889165784063299
5	24h	73	6	0.8988439306358381	0.90144
5	24h	73	7	0.9072627788430061	0.9107609101081686
5	24h	73	8	0.9135258674423437	0.9179988403876418
5	24h	73	9	0.9184979970798547	0.9239308597824467
5	24h	73	10	0.9228513960385913	0.9287286270526494
5	24h	74	1	0.8775884665792922	0.8821679167674813
5	24h	74	2	0.912108382726503	0.9112578515058786
5	24h	74	3	0.9284646061814557	0.9265767934520943
5	24h	74	4	0.9386671908787104	0.9367331288343558
5	24h	74	5	0.9459021703919663	0.9439542093966135
5	24h	74	6	0.9515230695179812	0.9491456468673718
5	24h	74	7	0.955820895522388	0.9528647371529829
5	24h	74	8	0.9589705727243961	0.9556124849688922
5	24h	74	9	0.9618017847868171	0.9581360461300454
5	24h	74	10	0.9641376362470614	0.9603093659697434
5	24h	75	1	0.6956521739130435	0.7738187451587917
5	24h	75	2	0.7846078591227784	0.8254760341431385
5	24h	75	3	0.8357335206650275	0.8581673306772908
5	24h	75	4	0.8665574367376662	0.8798331461575485
5	24h	75	5	0.8862097194314207	0.8950335570469798
5	24h	75	6	0.8999182235641945	0.9065544474548913
5	24h	75	7	0.9096556233653008	0.9151686527974147
5	24h	75	8	0.9167548840342604	0.9215633423180593
5	24h	75	9	0.9219894836652013	0.92632004855351
5	24h	75	10	0.9259259259259259	0.9303061524874889
5	24h	77	1	0.7797752808988764	0.8306626245127761
5	24h	77	2	0.8553415061295973	0.8789356984478935
5	24h	77	3	0.8900987591795392	0.904804469273743
5	24h	77	4	0.909683150725496	0.9208594449418084
5	24h	77	5	0.9219846712384026	0.93189430591738
5	24h	77	6	0.9311377245508982	0.9401589825119236
5	24h	77	7	0.9373860897172085	0.9460088691796009
5	24h	77	8	0.9424240856655114	0.9506506260741469
5	24h	77	9	0.9464063149148317	0.9543612334801762
5	24h	77	10	0.949645685702376	0.9571577012229239
5	24h	78	1	0.8866578599735799	0.8982558139534884
5	24h	78	2	0.9219152222412905	0.9268608414239482
5	24h	78	3	0.9379031238143417	0.9407496977025392
5	24h	78	4	0.9473999401137838	0.9496776676609257
5	24h	78	5	0.9539549416214438	0.9553998088563237
5	24h	78	6	0.9586153953520832	0.9599565630514456
5	24h	78	7	0.9619180238542108	0.9633786178381571
5	24h	78	8	0.964739822630623	0.9663027010083067
5	24h	78	9	0.9669930737998567	0.9683727893702629
5	24h	78	10	0.9687810354505808	0.9698432867429055
5	24h	81	1	0.6366764995083579	0.7134703196347032
5	24h	81	2	0.7293683725218995	0.7702036170481852
5	24h	81	3	0.7799202127659575	0.8050004735296903
5	24h	81	4	0.8122090015519917	0.827502650310465
5	24h	81	5	0.8356992269852425	0.8450561939638843
5	24h	81	6	0.8529986383281037	0.8580868811613043
5	24h	81	7	0.8663194444444444	0.8685258964143426
5	24h	81	8	0.8763520488308424	0.8769087994600523
5	24h	81	9	0.8839871897518015	0.8835795950924906
5	24h	81	10	0.8899095840867993	0.8889580093312597
5	24h	82	1	0.8198620689655173	0.8431372549019608
5	24h	82	2	0.8804500703234881	0.8897278590530124
5	24h	82	3	0.9096981374438022	0.9145289041257831
5	24h	82	4	0.9271242818264288	0.9296572561608913
5	24h	82	5	0.9384042992972302	0.9392655367231638
5	24h	82	6	0.9463523816185214	0.9466765041250251
5	24h	82	7	0.9520755173665739	0.9523029203488032
5	24h	82	8	0.9566700421041411	0.9565217391304348
5	24h	82	9	0.9601409590932901	0.9599403763741382
5	24h	82	10	0.9629055856786298	0.9627720261990281
5	24h	83	1	0.7875826386892786	0.8300289596792159
5	24h	83	2	0.8609817269795772	0.8755287009063444
5	24h	83	3	0.8957309184993532	0.9006607427660059
5	24h	83	4	0.9147005444646098	0.9158997722095672
5	24h	83	5	0.9272157121637233	0.9264259708737864
5	24h	83	6	0.9359001185743182	0.9346243826358202
5	24h	83	7	0.9423274352315961	0.9411296738265712
5	24h	83	8	0.9469144348011288	0.9461355949315967
5	24h	83	9	0.9507353991146651	0.9500590211568146
5	24h	83	10	0.9540091292739643	0.9531585023915553
5	24h	84	1	0.7823250296559905	0.8399288572698977
5	24h	84	2	0.8520229078145206	0.8790138487292649
5	24h	84	3	0.8872939925571505	0.9023094688221709
5	24h	84	4	0.9085264900662252	0.9162652834383105
5	24h	84	5	0.9221678203613034	0.926242774566474
5	24h	84	6	0.9324324324324325	0.9341230667982889
5	24h	84	7	0.939668914776211	0.9406837999082148
5	24h	84	8	0.9453663793103448	0.9461065677858486
5	24h	84	9	0.9500336312097627	0.9505239179954442
5	24h	84	10	0.9541610650938895	0.9541701073492981
5	24h	85	1	0.6343949044585987	0.7241850478235409
5	24h	85	2	0.7221147646679562	0.7776475185619383
5	24h	85	3	0.7852317726531562	0.8183518755538053
5	24h	85	4	0.827154898939545	0.8474656936622511
5	24h	85	5	0.8547299799985184	0.8677290836653386
5	24h	85	6	0.8735675371031373	0.8829805443030753
5	24h	85	7	0.8872971946388843	0.8944788957791558
5	24h	85	8	0.8976581581341889	0.9033721861375568
5	24h	85	9	0.9058172932653149	0.9103873733125025
5	24h	85	10	0.9124345295829291	0.9158469945355191
5	24h	86	1	0.7978015620480186	0.845460540778193
5	24h	86	2	0.8705583756345178	0.8911667169128731
5	24h	86	3	0.90387902695595	0.9149446283822354
5	24h	86	4	0.923487727226045	0.9299771167048055
5	24h	86	5	0.9357166834508224	0.9398141094011885
5	24h	86	6	0.9444247787610619	0.9470664928292047
5	24h	86	7	0.951052373959863	0.9523538452780782
5	24h	86	8	0.955805566022501	0.9565217391304348
5	24h	86	9	0.9597463733307714	0.9599891126837234
5	24h	86	10	0.9626160117963397	0.9625998846692478
5	24h	87	1	0.806924882629108	0.8484157738773649
5	24h	87	2	0.8652325795182938	0.8831652443754848
5	24h	87	3	0.8924387646432375	0.9027794065908291
5	24h	87	4	0.910300384575408	0.9147476266566407
5	24h	87	5	0.9227631914351262	0.9228237875107733
5	24h	87	6	0.9322812051649928	0.9283125251711639
5	24h	87	7	0.9388413348219824	0.932762262379723
5	24h	87	8	0.944080384447357	0.9366336633663367
5	24h	87	9	0.9483742017257349	0.93929173693086
5	24h	87	10	0.951752069026237	0.9417269247128881
5	24h	89	1	0.7767117313563018	0.8159940762680489
5	24h	89	2	0.8343015214384509	0.8571075401730531
5	24h	89	3	0.8652682533279549	0.8784751278475128
5	24h	89	4	0.8835513277843837	0.8917871515874198
5	24h	89	5	0.8957175547564563	0.900969184890656
5	24h	89	6	0.9043245950910002	0.9072121018429743
5	24h	89	7	0.9103862744147725	0.9116426539842403
5	24h	89	8	0.9146367659062594	0.9151263986738499
5	24h	89	9	0.9178758876196357	0.9180462341536167
5	24h	89	10	0.9204457839770099	0.920407955816081
5	24h	90	1	0.7799245994344958	0.8041499047215752
5	24h	90	2	0.8402402402402402	0.8515801354401806
5	24h	90	3	0.8707587570001099	0.8766603415559773
5	24h	90	4	0.8890231273731446	0.8918170373478809
5	24h	90	5	0.9011425732737208	0.9023100473142222
5	24h	90	6	0.9090032541882608	0.9099976252671574
5	24h	90	7	0.9150696408000838	0.9157349896480331
5	24h	90	8	0.9203719983343358	0.920819769840906
5	24h	90	9	0.9240333209001617	0.9248806977126872
5	24h	90	10	0.9269812666591584	0.9277103937301735
5	24h	93	1	0.8320445406742963	0.8676800398704211
5	24h	93	2	0.8817666601524331	0.8989029535864979
5	24h	93	3	0.9048565748366941	0.915047619047619
5	24h	93	4	0.9191952873179949	0.9260873973436075
5	24h	93	5	0.9281617044523355	0.9337374757935506
5	24h	93	6	0.9347391103586271	0.9392042592992301
5	24h	93	7	0.9394060460780397	0.9432446007031643
5	24h	93	8	0.9431771535800152	0.9464077021537092
5	24h	93	9	0.9457364341085271	0.948778172005397
5	24h	93	10	0.9477619002555124	0.9504806820243061
5	24h	94	1	0.810105496946141	0.8501502790897381
5	24h	94	2	0.8735472679965308	0.8875255623721882
5	24h	94	3	0.9030477862786905	0.9076668505239934
5	24h	94	4	0.9199022004889975	0.9200600653652504
5	24h	94	5	0.930775379696243	0.9289071680376029
5	24h	94	6	0.9389956184698348	0.9359754185740264
5	24h	94	7	0.9454333915066899	0.9417486338797815
5	24h	94	8	0.9508850915788397	0.9462230389786246
5	24h	94	9	0.9552715654952076	0.9500476975110571
5	24h	94	10	0.9588295899443643	0.953283523397562
5	24h	95	1	0.688475088072471	0.787601268052131
5	24h	95	2	0.7836166924265843	0.8352573352573353
5	24h	95	3	0.8334253228833205	0.865048098946404
5	24h	95	4	0.8627518216888127	0.8838585589584258
5	24h	95	5	0.8823529411764706	0.8967270022315894
5	24h	95	6	0.896290599301899	0.9058052134975212
5	24h	95	7	0.906016193502101	0.912771129394166
5	24h	95	8	0.913153609553103	0.9173539948346247
5	24h	95	9	0.9188926269709375	0.9206074731223216
5	24h	95	10	0.923992505785974	0.9233245436800109
5	24h	97	1	0.7554076539101497	0.8126693061054386
5	24h	97	2	0.8398709458312107	0.8614295824486907
5	24h	97	3	0.8789313904068002	0.8882933104631218
5	24h	97	4	0.9012438748586505	0.9054717794054287
5	24h	97	5	0.916206261510129	0.9172661870503597
5	24h	97	6	0.9265105447017725	0.9259145024983036
5	24h	97	7	0.9336686225202571	0.932520632180808
5	24h	97	8	0.9384781966729009	0.937981897418706
5	24h	97	9	0.9420098556846181	0.94243272335845
5	24h	97	10	0.9446435682994823	0.9468580143119697
5	24h	99	1	0.7921871451283216	0.8124746861077359
5	24h	99	2	0.8535987307082071	0.8624833110814419
5	24h	99	3	0.8837013669821241	0.8893765586034913
5	24h	99	4	0.9018992568125516	0.9066030230708035
5	24h	99	5	0.914110846650799	0.9185616076150185
5	24h	99	6	0.9227654035290714	0.9274412296564195
5	24h	99	7	0.9284022774222804	0.9343137738735626
5	24h	99	8	0.9337263308324402	0.9399246869253
5	24h	99	9	0.9376630674748123	0.9444313262495081
5	24h	99	10	0.9412536921562192	0.9481396761857107
5	sham	76	1	0.7726841606070186	0.8344891354600092
5	sham	76	2	0.8504581789822577	0.8791139240506329
5	sham	76	3	0.887209627763784	0.9041161646465858
5	sham	76	4	0.9085968916422128	0.9200693374422187
5	sham	76	5	0.9222172949002218	0.9308600337268128
5	sham	76	6	0.9319371727748691	0.9392105625085958
5	sham	76	7	0.9395192556216077	0.9457559920706433
5	sham	76	8	0.945609548167093	0.950858117471485
5	sham	76	9	0.9501344290569674	0.9550852327140394
5	sham	76	10	0.9539856233688934	0.9586302798539892
5	sham	80	1	0.8450184501845018	0.8599577762139339
5	sham	80	2	0.8910690121786198	0.8945886768845793
5	sham	80	3	0.9133506879880997	0.9125625800442426
5	sham	80	4	0.9273383399980494	0.924129008409574
5	sham	80	5	0.9356959589480436	0.9311029636419187
5	sham	80	6	0.9418960244648318	0.9362117172768061
5	sham	80	7	0.9465379180405087	0.9402183134438098
5	sham	80	8	0.9501323231799076	0.9433830149044713
5	sham	80	9	0.9534236407496752	0.9463397139911238
5	sham	80	10	0.9560038585748438	0.9488304093567251
5	sham	91	1	0.8162729658792651	0.8557384056422312
5	sham	91	2	0.8623055044336624	0.8864990553698591
5	sham	91	3	0.8883471477328133	0.90401932791566
5	sham	91	4	0.9023620541264225	0.9153108785506991
5	sham	91	5	0.9124156333385653	0.9222433738468298
5	sham	91	6	0.9193430414256267	0.9277795176949577
5	sham	91	7	0.9255123186737279	0.9318529862174579
5	sham	91	8	0.9296732291455246	0.9357575757575758
5	sham	91	9	0.933756517796418	0.9388555003919519
5	sham	91	10	0.9368904188181296	0.9415391912723823
6	D28	12	1	0.8653526478271194	0.8313390313390313
6	D28	12	2	0.8912483912483913	0.8730536728338524
6	D28	12	3	0.9082324455205811	0.8963012777404169
6	D28	12	4	0.9203676826318336	0.9117678212053808
6	D28	12	5	0.928594403345127	0.9229965156794425
6	D28	12	6	0.9348259048142298	0.9303802141011444
6	D28	12	7	0.9400071847682913	0.9363962119273099
6	D28	12	8	0.9434842540557735	0.9406985273373583
6	D28	12	9	0.9463326519941057	0.9443380054451951
6	D28	12	10	0.9485468245425188	0.9471191072648599
6	D28	123	1	0.8625294579732914	0.8351177730192719
6	D28	123	2	0.9003021148036254	0.8858158830501778
6	D28	123	3	0.9202091994099504	0.9109429569266589
6	D28	123	4	0.931586295779186	0.925764192139738
6	D28	123	5	0.939209726443769	0.9358354658326224
6	D28	123	6	0.9445930454719144	0.9428893178893178
6	D28	123	7	0.9489537518326003	0.9474492288366251
6	D28	123	8	0.9522629373930489	0.9508035219506188
6	D28	123	9	0.9548100328077045	0.9534870919799636
6	D28	123	10	0.9567093341003883	0.9554792816992489
6	D28	126	1	0.8825260904468826	0.8566987876903948
6	D28	126	2	0.9164410756181195	0.8992589625475665
6	D28	126	3	0.932502033071293	0.9198175665734883
6	D28	126	4	0.9420807621522139	0.9318023660403618
6	D28	126	5	0.94818279956819	0.9390092583754892
6	D28	126	6	0.9519127362113996	0.9432985521313597
6	D28	126	7	0.954560663855986	0.9461807988787666
6	D28	126	8	0.9568618155961128	0.9487860628899735
6	D28	126	9	0.9586188579017264	0.9508613074204947
6	D28	126	10	0.9599692070823711	0.952086244759433
6	D28	127	1	0.768037906525953	0.5958878504672898
6	D28	127	2	0.8163018867924529	0.7222976028946179
6	D28	127	3	0.8520210896309315	0.7973316391359594
6	D28	127	4	0.8754060768201797	0.8392530208714757
6	D28	127	5	0.8916283941664652	0.8653408528742456
6	D28	127	6	0.9036253566209728	0.8830953171703753
6	D28	127	7	0.9123837493881547	0.8962216984501107
6	D28	127	8	0.9193583587952859	0.9061423830693132
6	D28	127	9	0.9249840129863741	0.913626997828145
6	D28	127	10	0.929632945389436	0.919035443926405
6	D28	129	1	0.8649231598813697	0.8552517985611511
6	D28	129	2	0.9015450952209846	0.8976377952755905
6	D28	129	3	0.9207708779443254	0.9185982339955849
6	D28	129	4	0.9329798515376458	0.931236442516269
6	D28	129	5	0.9413717780690257	0.9392942849524487
6	D28	129	6	0.9470022205773501	0.9445569810188311
6	D28	129	7	0.9513319672131147	0.9478593173132975
6	D28	129	8	0.9544378030901094	0.9504702194357367
6	D28	129	9	0.957388939256573	0.9531273856175887
6	D28	129	10	0.9596832908627594	0.9545830651834145
6	D28	130	1	0.7976053419295418	0.7289489858635525
6	D28	130	2	0.8505121638924455	0.8197101449275362
6	D28	130	3	0.8803230543318649	0.8633417864187095
6	D28	130	4	0.8991787869793213	0.8889872717210847
6	D28	130	5	0.9120623859299818	0.905533309064434
6	D28	130	6	0.9209249214958607	0.917116839018367
6	D28	130	7	0.9273603203403616	0.925948223961469
6	D28	130	8	0.9325467497773821	0.9322873658133773
6	D28	130	9	0.9364856742135844	0.9370385994515925
6	D28	130	10	0.9394946505804689	0.9409578270192995
6	D28	132	1	0.8452631578947368	0.8176364727054589
6	D28	132	2	0.8881069669247009	0.8700718586133229
6	D28	132	3	0.9104751903386715	0.8949171901770417
6	D28	132	4	0.9233010719117494	0.9107022660982724
6	D28	132	5	0.9320037823433336	0.9214784847370356
6	D28	132	6	0.9378242127566304	0.9293980582524272
6	D28	132	7	0.9421477106750492	0.9352846401718582
6	D28	132	8	0.9456972960843711	0.9395782883468194
6	D28	132	9	0.9484629294755877	0.9430543117526208
6	D28	132	10	0.9506930243126562	0.9456774868114634
6	D28	134	1	0.8325175569270058	0.7683352735739232
6	D28	134	2	0.8792270531400966	0.8455788514129444
6	D28	134	3	0.9053918843802112	0.884119041348433
6	D28	134	4	0.9219237976264835	0.9067405355493998
6	D28	134	5	0.932996582974298	0.920927119069534
6	D28	134	6	0.9410495589821689	0.9306093694963015
6	D28	134	7	0.9469780827983175	0.9374696454589606
6	D28	134	8	0.9511250551497622	0.9427871297677392
6	D28	134	9	0.9540735527010382	0.9464743285565151
6	D28	134	10	0.9567888919921798	0.9496513667279805
6	D28	138	1	0.7874659400544959	0.7323462414578588
6	D28	138	2	0.843979384663439	0.8177215189873418
6	D28	138	3	0.8777199621570483	0.8605144523998939
6	D28	138	4	0.8981956315289649	0.8858934169278997
6	D28	138	5	0.9118695066909493	0.9021093413689195
6	D28	138	6	0.9214077439479216	0.9132500182708471
6	D28	138	7	0.9288633536693716	0.9218670725520041
6	D28	138	8	0.9344753297251852	0.928379588182632
6	D28	138	9	0.9388833828873472	0.9330531371960372
6	D28	138	10	0.9421133755780099	0.9368725694130415
6	D28	139	1	0.8620610511820059	0.8400864397622907
6	D28	139	2	0.9004636785162288	0.8902056465667479
6	D28	139	3	0.920704845814978	0.9142345110087046
6	D28	139	4	0.9322738612214728	0.9284924067182942
6	D28	139	5	0.939877300613497	0.9377887788778878
6	D28	139	6	0.9450736497545008	0.9436885074314423
6	D28	139	7	0.9489551216169921	0.9478770308630791
6	D28	139	8	0.9520242914979757	0.9512156195137522
6	D28	139	9	0.9541201053874807	0.9537789178661347
6	D28	139	10	0.9557478368355995	0.9558281156188352
6	D28	141	1	0.8091849935316947	0.829971181556196
6	D28	141	2	0.8626385113945223	0.8744472216881369
6	D28	141	3	0.8942146237215692	0.9021301093839954
6	D28	141	4	0.9131632530842017	0.9182505152278452
6	D28	141	5	0.9260241674034777	0.9292412617220801
6	D28	141	6	0.9352374626369977	0.9373991610196838
6	D28	141	7	0.9422745548535324	0.9430415263748597
6	D28	141	8	0.9477607226328091	0.9472053538232743
6	D28	141	9	0.9517855131238031	0.9506268722955731
6	D28	141	10	0.955245110490221	0.9531555957222473
6	D28	148	1	0.7736981041516678	0.665761791652528
6	D28	148	2	0.8276887493804725	0.7662721893491125
6	D28	148	3	0.8626021370207416	0.8216676810712112
6	D28	148	4	0.8852094901564866	0.8529863985807214
6	D28	148	5	0.9003280343174362	0.8734104046242774
6	D28	148	6	0.9112758149240844	0.8869086195722619
6	D28	148	7	0.9193467336683417	0.8971388695045359
6	D28	148	8	0.9255609375869941	0.9047473200612557
6	D28	148	9	0.9301790537161149	0.9105504587155964
6	D28	148	10	0.9336482129070348	0.9148286727057897
6	D28	149	1	0.8291212613030373	0.7779373743177248
6	D28	149	2	0.8748024027821688	0.8448748401242463
6	D28	149	3	0.8982035928143712	0.8767379679144385
6	D28	149	4	0.9136206233166603	0.8965154226760712
6	D28	149	5	0.9242497191462045	0.9087911134253233
6	D28	149	6	0.9319774632403462	0.9174596149590617
6	D28	149	7	0.9376950780312124	0.9239241803278688
6	D28	149	8	0.9423169107856192	0.9289753449445827
6	D28	149	9	0.94578169115184	0.9328947368421052
6	D28	149	10	0.9485485833478186	0.9358117388517535
6	D28	150	1	0.8752642706131079	0.8650378126817917
6	D28	150	2	0.9057137802936494	0.90195334724066
6	D28	150	3	0.9226906303687062	0.9193119843378549
6	D28	150	4	0.932787229573619	0.9296642817831591
6	D28	150	5	0.9398404993065187	0.9371273712737127
6	D28	150	6	0.9443790464979399	0.9413292589763178
6	D28	150	7	0.9479193260148072	0.9445987042179029
6	D28	150	8	0.9507974976046891	0.9470924134716233
6	D28	150	9	0.9532502899793233	0.9495002082465639
6	D28	150	10	0.9547715759207704	0.9514937661726652
6	D28	151	1	0.7766990291262136	0.6546920821114369
6	D28	151	2	0.8286427976686095	0.7789566755083996
6	D28	151	3	0.8591965087921961	0.8343325970337646
6	D28	151	4	0.8797831300177249	0.8665443425076452
6	D28	151	5	0.8953549517966696	0.8869599920183577
6	D28	151	6	0.9063726970703715	0.9012615643397813
6	D28	151	7	0.9146793852676206	0.9113740291790665
6	D28	151	8	0.9213085764809903	0.9189154704944179
6	D28	151	9	0.926642974592903	0.9250710631040364
6	D28	151	10	0.9311175337186898	0.929779600205023
6	D28	157	1	0.7648387759293489	0.5936619718309859
6	D28	157	2	0.8140674545978668	0.725
6	D28	157	3	0.848964134551125	0.7956989247311828
6	D28	157	4	0.8732522244416198	0.8380733944954128
6	D28	157	5	0.890282131661442	0.8651810584958217
6	D28	157	6	0.9030003297065612	0.8835034676225356
6	D28	157	7	0.912691060676239	0.8967551622418879
6	D28	157	8	0.9200453935829981	0.9062371406736818
6	D28	157	9	0.9258518897308354	0.9142349126660391
6	D28	157	10	0.9304116079360379	0.9203389830508475
6	D28	159	1	0.8136882129277566	0.7972295199426798
6	D28	159	2	0.8658591296545536	0.855536467280962
6	D28	159	3	0.8925730928643442	0.8850069412309116
6	D28	159	4	0.909139640846958	0.9022307904158634
6	D28	159	5	0.9197773654916512	0.913899232464473
6	D28	159	6	0.9275564577518396	0.9224087638555779
6	D28	159	7	0.9333333333333333	0.9285431847709428
6	D28	159	8	0.9375767398457836	0.933299974981236
6	D28	159	9	0.940683572216097	0.9368964742869975
6	D28	159	10	0.9433841475613172	0.939844418197369
6	D28	160	1	0.855266244428806	0.802439024390244
6	D28	160	2	0.8920096852300242	0.8636276206962877
6	D28	160	3	0.9117466552105069	0.8917858144098683
6	D28	160	4	0.9239592603579551	0.9085104040515248
6	D28	160	5	0.9318012730429032	0.9198044895003621
6	D28	160	6	0.9375575873555886	0.9280835060250211
6	D28	160	7	0.9414098828197657	0.9339371337240278
6	D28	160	8	0.9445454044826257	0.9378451415814828
6	D28	160	9	0.9468732980145567	0.9410281993383396
6	D28	160	10	0.9486695433297375	0.9434821809898922
6	D28	162	1	0.8080653394589076	0.8173527236874538
6	D28	162	2	0.8604495135860449	0.8658915998035042
6	D28	162	3	0.8888334995014955	0.8905982905982905
6	D28	162	4	0.9058171745152355	0.9057738961669093
6	D28	162	5	0.9177510434569114	0.9156878519710379
6	D28	162	6	0.9262380720206171	0.922886937431394
6	D28	162	7	0.9320894166111346	0.9277734631698429
6	D28	162	8	0.9363821355895898	0.9314300819455459
6	D28	162	9	0.9398907103825137	0.9343827043428788
6	D28	162	10	0.9426613462873005	0.9375322220312768
6	D28	17	1	0.8474735605170388	0.8141242937853107
6	D28	17	2	0.8882203926535782	0.8714881276055827
6	D28	17	3	0.9093285799168153	0.8988704318936878
6	D28	17	4	0.922289613343442	0.9143513682891163
6	D28	17	5	0.9311994979210795	0.9241048483810177
6	D28	17	6	0.9372206284608713	0.9315702001589711
6	D28	17	7	0.9413605284505736	0.9368650669990651
6	D28	17	8	0.9443989350808929	0.9411571514587552
6	D28	17	9	0.9470016504676325	0.9442738043001316
6	D28	17	10	0.949220046465317	0.946739321497627
6	D28	18	1	0.8600842302292934	0.8383012397784225
6	D28	18	2	0.8957711051721428	0.8825938566552901
6	D28	18	3	0.9142991866085112	0.9047380295813487
6	D28	18	4	0.9275797373358349	0.9198345479613945
6	D28	18	5	0.9362231026178824	0.9298940729360394
6	D28	18	6	0.9426093863771762	0.9376626935196603
6	D28	18	7	0.9474290320723211	0.9429928741092637
6	D28	18	8	0.9510283038077785	0.9472802471074813
6	D28	18	9	0.9537184806894351	0.9504023956578701
6	D28	18	10	0.9558720330237358	0.9529526144481549
6	D28	20	1	0.8777520278099652	0.8844755244755245
6	D28	20	2	0.910538286580743	0.913341992948599
6	D28	20	3	0.927418222658992	0.9270588235294117
6	D28	20	4	0.9372217275155833	0.9357292470510418
6	D28	20	5	0.9443728126726837	0.9419945105215004
6	D28	20	6	0.949713658115635	0.9459628299234734
6	D28	20	7	0.9537978570941105	0.9482207253180921
6	D28	20	8	0.9569204778568843	0.9500120452902915
6	D28	20	9	0.9590403112504052	0.9514814614927951
6	D28	20	10	0.9607392558548868	0.9527112848070347
6	D28	21	1	0.8313189700472937	0.7779291553133515
6	D28	21	2	0.8745726111211085	0.8460877042132416
6	D28	21	3	0.8992628992628993	0.8790865008603159
6	D28	21	4	0.9144801844329784	0.8990196078431373
6	D28	21	5	0.9252910440920341	0.9120691387800222
6	D28	21	6	0.9327467001885607	0.9215469613259668
6	D28	21	7	0.9389323452724029	0.9288025889967637
6	D28	21	8	0.9432675919162405	0.9339463800025903
6	D28	21	9	0.9463211982070624	0.937734867318032
6	D28	21	10	0.9487980173482032	0.9407898168918566
6	D28	22	1	0.8552421500798297	0.8359004739336493
6	D28	22	2	0.8960228286070983	0.8845858895705522
6	D28	22	3	0.9168226798609254	0.9081920903954802
6	D28	22	4	0.9297308842375054	0.9222878804771992
6	D28	22	5	0.9387537724125687	0.9314185768203995
6	D28	22	6	0.9452698605215282	0.9382387475538161
6	D28	22	7	0.9497885835095138	0.9430728422770863
6	D28	22	8	0.953144194208833	0.946431792220285
6	D28	22	9	0.9558329836340747	0.9488933168183532
6	D28	22	10	0.958232359230221	0.9509603197816126
6	D28	24	1	0.8660851718830169	0.8328664799253035
6	D28	24	2	0.9029329608938548	0.8845160007950705
6	D28	24	3	0.9217002237136466	0.9098824553765782
6	D28	24	4	0.9327731092436975	0.9246994783397596
6	D28	24	5	0.9403270702853166	0.9346296296296296
6	D28	24	6	0.9457800133145943	0.9413965087281796
6	D28	24	7	0.9497178040020523	0.9465700093972346
6	D28	24	8	0.9530542986425339	0.9502560781774299
6	D28	24	9	0.9555106167846309	0.953094701535559
6	D28	24	10	0.9575430738997304	0.9555807579623854
6	D28	35	1	0.8690300344657804	0.8516666666666667
6	D28	35	2	0.9011936339522546	0.8948602344454464
6	D28	35	3	0.9183546663352802	0.9160588781328737
6	D28	35	4	0.928295915339729	0.9282136894824707
6	D28	35	5	0.9348928513005071	0.9359479362904607
6	D28	35	6	0.940121009805967	0.9412871932237747
6	D28	35	7	0.9440115963036783	0.9450219160926737
6	D28	35	8	0.9467790102389079	0.9482796647551831
6	D28	35	9	0.9492770911867157	0.9508616445100936
6	D28	35	10	0.951139502762431	0.953122220245508
6	D28	38	1	0.8649401280980228	0.8515457606366698
6	D28	38	2	0.9044870601377769	0.8969624776652769
6	D28	38	3	0.9250451953831178	0.9188952213941254
6	D28	38	4	0.9369965794990621	0.9319540229885057
6	D28	38	5	0.9439898163302418	0.9409990574929312
6	D28	38	6	0.9492909987669543	0.9467568643056108
6	D28	38	7	0.9533408984713971	0.9504433294384493
6	D28	38	8	0.956	0.9536992263056093
6	D28	38	9	0.9580379181765664	0.9561091340450771
6	D28	38	10	0.9593210695998483	0.9578122719089095
6	D28	39	1	0.7984248092542456	0.7382333978078659
6	D28	39	2	0.8505241799120731	0.8223350253807107
6	D28	39	3	0.8790250160359204	0.8610209501327826
6	D28	39	4	0.8962108731466227	0.883812161070728
6	D28	39	5	0.9075615826967642	0.8977122329362829
6	D28	39	6	0.9158150136019411	0.907608695652174
6	D28	39	7	0.9219703294586089	0.915554326025313
6	D28	39	8	0.9268014810595272	0.9211744639376218
6	D28	39	9	0.9305441898527005	0.925303302323051
6	D28	39	10	0.9336798626258876	0.9286942847314364
6	D28	40	1	0.86474609375	0.8364611260053619
6	D28	40	2	0.8972522897585345	0.8854961832061069
6	D28	40	3	0.9138972809667674	0.9092688382496854
6	D28	40	4	0.924269889224572	0.9219608705209936
6	D28	40	5	0.9310315930612587	0.9308039747064137
6	D28	40	6	0.9363805702822754	0.9368348518490162
6	D28	40	7	0.940257467816523	0.9412857427187686
6	D28	40	8	0.9429156746581031	0.9440252675908054
6	D28	40	9	0.9452034378260221	0.9462624150548876
6	D28	40	10	0.947344714202063	0.9479402872260015
6	D28	42	1	0.739021329987453	0.6006369426751592
6	D28	42	2	0.7903225806451613	0.7062825130052021
6	D28	42	3	0.8298202795651209	0.7772376322562197
6	D28	42	4	0.8570912701995125	0.820859167404783
6	D28	42	5	0.8765394556788809	0.8488676351168456
6	D28	42	6	0.8904774396642182	0.8686530860443904
6	D28	42	7	0.9006973661460435	0.8827776319243896
6	D28	42	8	0.9085209168465412	0.8936980609418282
6	D28	42	9	0.9148472627821814	0.9020233743499975
6	D28	42	10	0.920037152748459	0.9088206605044359
6	D28	43	1	0.8566166798210997	0.8173076923076923
6	D28	43	2	0.8948593945907218	0.8750254841997961
6	D28	43	3	0.9150344454950695	0.9025260029717682
6	D28	43	4	0.9274454761390628	0.9188307907301735
6	D28	43	5	0.9365748631918902	0.9290556669531176
6	D28	43	6	0.9436619718309859	0.9373737373737374
6	D28	43	7	0.948659821309508	0.9431849986006158
6	D28	43	8	0.9529203539823009	0.9477124183006536
6	D28	43	9	0.9564482029598309	0.9514734232993666
6	D28	43	10	0.9590430622009569	0.9542945242950216
6	D28	44	1	0.7760722347629797	0.6742671009771987
6	D28	44	2	0.8328920728858433	0.7794415216511533
6	D28	44	3	0.8665556612749762	0.8337209302325581
6	D28	44	4	0.887885483716015	0.8658302249350062
6	D28	44	5	0.9029040302469632	0.8856272500692329
6	D28	44	6	0.913752591568763	0.8995088485226476
6	D28	44	7	0.9214190579973363	0.9097774780849629
6	D28	44	8	0.9274410593174722	0.9170378288496942
6	D28	44	9	0.9322099554522565	0.9223996180979155
6	D28	44	10	0.9360897294919728	0.9265487997700158
6	D28	47	1	0.7637084342655802	0.6715867158671587
6	D28	47	2	0.8247078464106845	0.7797972068107901
6	D28	47	3	0.8593226216622356	0.8343659644774887
6	D28	47	4	0.8823200298396121	0.86730009608199
6	D28	47	5	0.8977715443353592	0.8879430159833217
6	D28	47	6	0.9091637188813989	0.9023391812865497
6	D28	47	7	0.9174921337839412	0.912402319132846
6	D28	47	8	0.9237603305785124	0.9201040916892752
6	D28	47	9	0.9290418328540951	0.9257870324681733
6	D28	47	10	0.9329240085789983	0.9305221955342051
6	D28	48	1	0.8096014914938243	0.726790450928382
6	D28	48	2	0.8580226904376013	0.8230486309767062
6	D28	48	3	0.8848199925770135	0.8665201465201465
6	D28	48	4	0.9027694759912334	0.8915881484845045
6	D28	48	5	0.915634610589311	0.907932403730723
6	D28	48	6	0.9244571021715913	0.9187635911773843
6	D28	48	7	0.9313518219126974	0.9269467487289269
6	D28	48	8	0.9362547601964788	0.9336701721402972
6	D28	48	9	0.9402903721322036	0.9390211986390997
6	D28	48	10	0.9436252472576875	0.9433855444423476
6	D28	54	1	0.7821067821067821	0.6490590954110267
6	D28	54	2	0.8378928987194412	0.7768231768231768
6	D28	54	3	0.8691452319442884	0.8339050886220698
6	D28	54	4	0.8890716374269005	0.8657710669479294
6	D28	54	5	0.9031413612565445	0.8857065168131968
6	D28	54	6	0.913511359107214	0.8998470948012233
6	D28	54	7	0.921433574597245	0.9100752673973326
6	D28	54	8	0.9278876170655567	0.9175132060138155
6	D28	54	9	0.9328830730265935	0.9237538174853771
6	D28	54	10	0.9372199223251249	0.9286147812689668
6	D28	61	1	0.7398091934084996	0.5618729096989966
6	D28	61	2	0.7970749542961609	0.7108246276950434
6	D28	61	3	0.836166194523135	0.7899159663865546
6	D28	61	4	0.8622375611159045	0.8344844010478686
6	D28	61	5	0.8801609657947687	0.8620026907553334
6	D28	61	6	0.8932724252491694	0.8807014721261363
6	D28	61	7	0.9027407227746786	0.894358407079646
6	D28	61	8	0.9101002479249758	0.9047070939601382
6	D28	61	9	0.9159676089802647	0.9125606469002695
6	D28	61	10	0.9208195637805684	0.9190423000339955
6	D28	65	1	0.8428697183098591	0.7742338961851157
6	D28	65	2	0.885376707073807	0.8540372670807453
6	D28	65	3	0.9076380728554642	0.8907610221847796
6	D28	65	4	0.9214530239634842	0.9117034112098278
6	D28	65	5	0.9313451877840683	0.9244588161322195
6	D28	65	6	0.9382411405853726	0.9335257919927068
6	D28	65	7	0.9431831831831832	0.9399539625123314
6	D28	65	8	0.9469017094017094	0.9448791514519214
6	D28	65	9	0.9498630005287699	0.948682098285951
6	D28	65	10	0.9522644887976591	0.9515834775693502
6	D28	68	1	0.7959367945823927	0.6770833333333334
6	D28	68	2	0.8459348307497627	0.785774767146486
6	D28	68	3	0.8755020080321285	0.8384557153671461
6	D28	68	4	0.8947004835685385	0.8688293370944993
6	D28	68	5	0.9082622027015829	0.8885478611164397
6	D28	68	6	0.9180398031243313	0.9019258779737822
6	D28	68	7	0.9258865470010632	0.9115817432026281
6	D28	68	8	0.9318346224472762	0.9190882840818333
6	D28	68	9	0.9363791203286244	0.924619261531719
6	D28	68	10	0.939799635701275	0.9289525691699605
6	D28	7	1	0.8920626201592969	0.8851463279955826
6	D28	7	2	0.9219371160101193	0.915587967183227
6	D28	7	3	0.9361759184768035	0.9299431971869083
6	D28	7	4	0.9440373792078156	0.938670662528096
6	D28	7	5	0.9498685363716038	0.9442090395480226
6	D28	7	6	0.9535091640590077	0.947976011994003
6	D28	7	7	0.9555987055016181	0.950751415002277
6	D28	7	8	0.957480854954852	0.9521129995406523
6	D28	7	9	0.9589615168395769	0.9532028561154775
6	D28	7	10	0.9600036948087937	0.9538232834711512
6	D28	70	1	0.7629133347741517	0.6283524904214559
6	D28	70	2	0.8148371531966224	0.7463383570367226
6	D28	70	3	0.849802371541502	0.8126126126126126
6	D28	70	4	0.8718626155878467	0.8489058700937826
6	D28	70	5	0.8870034097216716	0.8719299896490073
6	D28	70	6	0.898095693126749	0.8876929165017807
6	D28	70	7	0.9064782660759191	0.8993453355155483
6	D28	70	8	0.912751677852349	0.9080136453408343
6	D28	70	9	0.9177655238551906	0.9144196951934349
6	D28	70	10	0.9218436873747495	0.9192355709209642
6	D28	71	1	0.782307025151778	0.6471588975842123
6	D28	71	2	0.8367284889024019	0.7702730445493738
6	D28	71	3	0.86737431470897	0.8264486936213692
6	D28	71	4	0.8868761203887159	0.8584958845416619
6	D28	71	5	0.9004582082477485	0.8791571232249198
6	D28	71	6	0.910719131614654	0.8937841793114072
6	D28	71	7	0.9181067759368133	0.9045439469320067
6	D28	71	8	0.9238396624472573	0.9122459675071333
6	D28	71	9	0.9279992415983315	0.9181450357920946
6	D28	71	10	0.9313948987053207	0.9223795504462825
6	D28	73	1	0.784412032816773	0.6631541974007727
6	D28	73	2	0.8418024928092043	0.7840957674219752
6	D28	73	3	0.8736816286485161	0.8381881958212597
6	D28	73	4	0.8932038834951457	0.8684769775678867
6	D28	73	5	0.9065428310805208	0.8879500720115219
6	D28	73	6	0.9158067041491709	0.9007510296374062
6	D28	73	7	0.922923670775744	0.9098885793871866
6	D28	73	8	0.9286030061892131	0.9167533182457642
6	D28	73	9	0.9334789515488483	0.9218358225226208
6	D28	73	10	0.9373873873873874	0.9254963632789464
6	D28	74	1	0.812866870157314	0.7727272727272727
6	D28	74	2	0.8593875260541928	0.8413461538461539
6	D28	74	3	0.8847412434856381	0.8751515151515151
6	D28	74	4	0.9006789524733269	0.8969952556668424
6	D28	74	5	0.9123910939012585	0.9113989637305699
6	D28	74	6	0.9209565157466749	0.9215600350569676
6	D28	74	7	0.9272541599086923	0.9289596763999495
6	D28	74	8	0.9320780809531408	0.9341497355969941
6	D28	74	9	0.9358130662851692	0.9378665871358982
6	D28	74	10	0.9387825636151553	0.9407171386258583
6	D28	76	1	0.896357106208312	0.8851820961912705
6	D28	76	2	0.923972602739726	0.9166365932876218
6	D28	76	3	0.9377074291549655	0.9314777998674619
6	D28	76	4	0.945748987854251	0.9407353400687428
6	D28	76	5	0.9510769744531641	0.9465857619006922
6	D28	76	6	0.9545615651804069	0.9511754068716094
6	D28	76	7	0.9572491849664759	0.9546081504702194
6	D28	76	8	0.959331052831623	0.9573915446255872
6	D28	76	9	0.9609948025452956	0.9592532226996592
6	D28	76	10	0.9623188405797102	0.96040001785794
6	D28	79	1	0.8216110975906546	0.7607085346215781
6	D28	79	2	0.8625210084033613	0.8351515151515152
6	D28	79	3	0.8863868986693961	0.8718475073313783
6	D28	79	4	0.9018638657192874	0.8939150401836969
6	D28	79	5	0.9124860166939162	0.9076879646184247
6	D28	79	6	0.9205669570352871	0.9175027870680045
6	D28	79	7	0.9263443289652056	0.9246674477910263
6	D28	79	8	0.9307815723126289	0.9295945617868414
6	D28	79	9	0.9340885684860968	0.933427224960728
6	D28	79	10	0.9369276770697066	0.9366816494039476
6	D28	8	1	0.8632707774798928	0.8465852853843616
6	D28	8	2	0.9011731954662955	0.8922616502778965
6	D28	8	3	0.9212085308056872	0.9132004394914456
6	D28	8	4	0.9325671396739768	0.9262587713898806
6	D28	8	5	0.9394729220967275	0.934635914996475
6	D28	8	6	0.9440770675157155	0.9402782490668476
6	D28	8	7	0.9476133399139816	0.9436969874232232
6	D28	8	8	0.9501611703446566	0.9466324567030148
6	D28	8	9	0.9519544424172057	0.9494580718767827
6	D28	8	10	0.9531694179841405	0.95111932635038
6	D28	80	1	0.847771997285682	0.807287218901224
6	D28	80	2	0.8879256965944272	0.8680404916847433
6	D28	80	3	0.9098360655737705	0.896333421260881
6	D28	80	4	0.9231202478175162	0.9128905441754603
6	D28	80	5	0.9322073657049027	0.9240173189574666
6	D28	80	6	0.9388847981792623	0.931800215594682
6	D28	80	7	0.943502163995789	0.9373677001618728
6	D28	80	8	0.9468002283697514	0.9411700142684667
6	D28	80	9	0.9494638694638695	0.944204746028633
6	D28	80	10	0.9515072083879423	0.9463099140604235
6	D28	82	1	0.783402489626556	0.8292682926829268
6	D28	82	2	0.8529463192865886	0.8758579528498955
6	D28	82	3	0.8867732927138867	0.9001129943502825
6	D28	82	4	0.9070735090152566	0.9149416975503932
6	D28	82	5	0.9196891191709845	0.9258480936655659
6	D28	82	6	0.9283178590933916	0.9332906530089629
6	D28	82	7	0.935031246315293	0.9393128067826862
6	D28	82	8	0.940347240217673	0.9442331439861694
6	D28	82	9	0.9443853728445287	0.9479932665898821
6	D28	82	10	0.9477064220183486	0.9506182752529307
6	D28	83	1	0.8321637426900584	0.8342602892102335
6	D28	83	2	0.876058506543495	0.8752526180415212
6	D28	83	3	0.9016206994597669	0.899671052631579
6	D28	83	4	0.9178051511758119	0.9156679015035956
6	D28	83	5	0.9290845459568982	0.9271547060944825
6	D28	83	6	0.9371829886851346	0.9349911735359583
6	D28	83	7	0.9428938298303711	0.9409801041527573
6	D28	83	8	0.9477003629440114	0.945778512006608
6	D28	83	9	0.951986403229233	0.9492474254026935
6	D28	83	10	0.9554842110307155	0.9517531288812459
6	D28	86	1	0.8355405730797014	0.8414179104477612
6	D28	86	2	0.886140183951792	0.8888543447847038
6	D28	86	3	0.9115117238128903	0.9133766836971667
6	D28	86	4	0.9263729067265413	0.9283667621776505
6	D28	86	5	0.936038407929379	0.9379743923943878
6	D28	86	6	0.9424802110817943	0.9444262617005956
6	D28	86	7	0.947114556416882	0.9496287835522559
6	D28	86	8	0.9505997153893068	0.9534365826500658
6	D28	86	9	0.9536399690021425	0.9561622677508744
6	D28	86	10	0.956201966779605	0.9582131377235639
6	D28	87	1	0.8198154443904808	0.8091836734693878
6	D28	87	2	0.8715300193673338	0.8619246861924686
6	D28	87	3	0.8981949458483754	0.8879524045612296
6	D28	87	4	0.9139528220800306	0.9033143753677192
6	D28	87	5	0.924692137669719	0.9148953366200598
6	D28	87	6	0.9323126510878323	0.9236468409137683
6	D28	87	7	0.9380035026269702	0.9301993454329068
6	D28	87	8	0.9425536303630363	0.9355092616886184
6	D28	87	9	0.9458523750173107	0.9398358733880422
6	D28	87	10	0.9485552029397026	0.9430363651775875
6	D28	88	1	0.7898627243928195	0.668201249588951
6	D28	88	2	0.8416061638761297	0.7830264211369096
6	D28	88	3	0.872057318321392	0.8350264701674059
6	D28	88	4	0.8912623147039868	0.866452399423695
6	D28	88	5	0.9044163063619518	0.8864415959559487
6	D28	88	6	0.9142933014671712	0.9003572242912518
6	D28	88	7	0.9213587715216379	0.9101042554586585
6	D28	88	8	0.927079023582954	0.9177514111277503
6	D28	88	9	0.9312977099236641	0.9233216998562923
6	D28	88	10	0.9346419053259444	0.9276166689792331
6	D28	9	1	0.8419380460683081	0.8445500131960939
6	D28	9	2	0.8886185925282363	0.8879566509351512
6	D28	9	3	0.9121769319789121	0.909043659043659
6	D28	9	4	0.9258545491429151	0.9211311053984576
6	D28	9	5	0.9349674837418709	0.9302089501734202
6	D28	9	6	0.9411349520045172	0.9366943569177886
6	D28	9	7	0.9456189661493339	0.941468253968254
6	D28	9	8	0.9491196898723954	0.9453154875717017
6	D28	9	9	0.9518495358122083	0.9484626647144949
6	D28	9	10	0.9539076415135322	0.9508312387000044
6	D28	93	1	0.8154545454545454	0.714975845410628
6	D28	93	2	0.8558388416745357	0.8005589938111399
6	D28	93	3	0.8807207207207207	0.846208972337681
6	D28	93	4	0.89766676348146	0.8734966592427617
6	D28	93	5	0.9098989898989899	0.8910873116718098
6	D28	93	6	0.9194352159468439	0.9031321619556913
6	D28	93	7	0.9262101891581556	0.9117840684660962
6	D28	93	8	0.9317914123567834	0.9186597342576546
6	D28	93	9	0.9364439324116743	0.9243585128811642
6	D28	93	10	0.9402095925555507	0.9288625416821045
6	D28	95	1	0.7829321663019694	0.6714378659726741
6	D28	95	2	0.826751399606597	0.7640766902119072
6	D28	95	3	0.859297065305649	0.8181293302540416
6	D28	95	4	0.8806375996249414	0.8498824583006829
6	D28	95	5	0.8961456943245153	0.8705646264708565
6	D28	95	6	0.9076083294022508	0.8853038334485672
6	D28	95	7	0.916081854101551	0.8963232858562438
6	D28	95	8	0.9220772415238694	0.9044267349194346
6	D28	95	9	0.9267901758355725	0.9104291934480614
6	D28	95	10	0.9304437210896008	0.9152494860773687
6	D28	96	1	0.8586707410236822	0.8206918438590923
6	D28	96	2	0.8976405274115198	0.8776337115072933
6	D28	96	3	0.9189330543933054	0.9040284360189573
6	D28	96	4	0.9312434691745036	0.9184668989547038
6	D28	96	5	0.9395647273042573	0.9281232173416999
6	D28	96	6	0.9451801435229711	0.9353257813127661
6	D28	96	7	0.9491459877537867	0.9404083900541742
6	D28	96	8	0.952054794520548	0.9442747158743737
6	D28	96	9	0.9545943178909649	0.947351209941138
6	D28	96	10	0.9566266178039616	0.9491642084562438
6	D28	97	1	0.743566992014197	0.5685468808367575
6	D28	97	2	0.7911547911547911	0.6871137560082399
6	D28	97	3	0.8328368878827594	0.7749442142174051
6	D28	97	4	0.8588052754072925	0.8220679576178297
6	D28	97	5	0.8774046299315292	0.8522012578616353
6	D28	97	6	0.890574518893103	0.8729518320296419
6	D28	97	7	0.9010041273948131	0.8879456706281834
6	D28	97	8	0.9089912280701754	0.8990518683770218
6	D28	97	9	0.915481832543444	0.9073073955692714
6	D28	97	10	0.9203555715183622	0.9135716765012148
6	D28	98	1	0.7476518472135254	0.5379513633014001
6	D28	98	2	0.796485669019156	0.6645753977145418
6	D28	98	3	0.8322103170219817	0.7399810665825182
6	D28	98	4	0.8589628566301812	0.790625
6	D28	98	5	0.8774757135326455	0.8240866035182679
6	D28	98	6	0.8909608909608909	0.8471214320270924
6	D28	98	7	0.9012758718457613	0.8641634456101601
6	D28	98	8	0.9095307696184668	0.8778842098921622
6	D28	98	9	0.9163231096815113	0.888152621172447
6	D28	98	10	0.9212041454186544	0.8960053773766085
6	D3	12	1	0.7917695473251029	0.6721623335447051
6	D3	12	2	0.8444317695707971	0.7830242783406615
6	D3	12	3	0.873279132791328	0.8339453284373725
6	D3	12	4	0.8920800696257616	0.8629303106633082
6	D3	12	5	0.9045444661883018	0.8819379515512112
6	D3	12	6	0.9138850974066262	0.8955946196000285
6	D3	12	7	0.9206900292936965	0.9055012224938875
6	D3	12	8	0.9260741669479674	0.9135114871739946
6	D3	12	9	0.9298832110450224	0.9199771363246642
6	D3	12	10	0.9330015011456111	0.9250889756013893
6	D3	123	1	0.8457201435161456	0.8296672306824591
6	D3	123	2	0.8920765027322405	0.88383189576069
6	D3	123	3	0.9146714212939379	0.9098283087738273
6	D3	123	4	0.9286436223974126	0.9237983587338804
6	D3	123	5	0.9374321276418011	0.9326670173592846
6	D3	123	6	0.9434445472006829	0.9388331475287996
6	D3	123	7	0.9481243035780612	0.943768115942029
6	D3	123	8	0.9515466739666028	0.947667481106881
6	D3	123	9	0.9534746760895171	0.9509345794392523
6	D3	123	10	0.9549517498999421	0.9535171844170146
6	D3	126	1	0.8401891252955083	0.7841596130592503
6	D3	126	2	0.8842480168366521	0.8532057416267943
6	D3	126	3	0.9075073601570167	0.8861572845369465
6	D3	126	4	0.9212707182320442	0.9053208996160176
6	D3	126	5	0.9308186460220721	0.9180712032447048
6	D3	126	6	0.9374382149413925	0.9269783073632752
6	D3	126	7	0.9419896321895829	0.9336775218427323
6	D3	126	8	0.9458408630414544	0.9385755118707344
6	D3	126	9	0.9487873272002755	0.9421944227260881
6	D3	126	10	0.9510670595588891	0.9452319284200612
6	D3	127	1	0.8689492325855962	0.8324757004002287
6	D3	127	2	0.9057809006707123	0.8827307762892274
6	D3	127	3	0.924741524404905	0.9079407806191118
6	D3	127	4	0.9358432577794852	0.9231420707177641
6	D3	127	5	0.9431945109302696	0.9331013484123531
6	D3	127	6	0.9485519591141397	0.940050081013404
6	D3	127	7	0.952465834818776	0.9452412825906802
6	D3	127	8	0.954988154777573	0.9491525423728814
6	D3	127	9	0.9572076327224637	0.952266466316053
6	D3	127	10	0.9585955898094627	0.9546235198409111
6	D3	129	1	0.7981162981162981	0.679471032745592
6	D3	129	2	0.8510517339397385	0.7858796296296297
6	D3	129	3	0.8811279826464208	0.8377223217978768
6	D3	129	4	0.9000436490615452	0.8671224097415082
6	D3	129	5	0.9121015391348749	0.8856050069541029
6	D3	129	6	0.9206210091398522	0.8988682000730194
6	D3	129	7	0.9270245079225835	0.9084051046708996
6	D3	129	8	0.9319678127286027	0.9154859694580738
6	D3	129	9	0.9358619781377585	0.9212953876349362
6	D3	129	10	0.9390964240102171	0.9255855059655325
6	D3	130	1	0.8493284493284493	0.827063599458728
6	D3	130	2	0.8918257464512971	0.8771867821169818
6	D3	130	3	0.9126355550140124	0.9023243666753722
6	D3	130	4	0.9247186651144742	0.9173459911257869
6	D3	130	5	0.9327325394271001	0.9273268168295793
6	D3	130	6	0.9386633697369324	0.9344191409628135
6	D3	130	7	0.9428537198993651	0.9397138751796089
6	D3	130	8	0.946334731142842	0.9436332580307455
6	D3	130	9	0.9488731119264306	0.946694255591684
[truncated: 4,551 more rows]
