# Supplementary material for: Automatic Cerebral Hemisphere Segmentation in Rat MRI with Ischemic Lesions via Attention-based Convolutional Neural Networks
Source: Neuroinformatics. 2022 Sep 30;21(1):57–70. doi: 10.1007/s12021-022-09607-1 (PMC9931784; doi:10.1007/s12021-022-09607-1)
Supplement: Supplementary file 1 — Supplementary file1 (RAR 1.26 MB) [file 12021_2022_9607_MOESM1_ESM.zip › brainMidline/medicdeeplabv3plus.csv]

cohort	timepoint	id	dilation_iter	contra_dice	ipsi_dice
1	24h	22	1	0.8531468531468531	0.8057609964966913
1	24h	22	2	0.8925243321598675	0.8662890913568086
1	24h	22	3	0.914723830386481	0.8963414634146342
1	24h	22	4	0.9288135593220339	0.9138513513513513
1	24h	22	5	0.9384631512737184	0.9256600277906438
1	24h	22	6	0.9459191937370647	0.9337657232704403
1	24h	22	7	0.9517730496453901	0.9403239556692242
1	24h	22	8	0.9560401037649864	0.9455311465543184
1	24h	22	9	0.9591256554425421	0.9498552870700679
1	24h	22	10	0.9617065317387304	0.953540765998904
1	24h	25	1	0.754299268630164	0.7032453887462059
1	24h	25	2	0.8097586988401546	0.7845468053491828
1	24h	25	3	0.8434843484348434	0.8260300850228908
1	24h	25	4	0.8642725745821003	0.8505331957344341
1	24h	25	5	0.8786142571618921	0.8669741042923023
1	24h	25	6	0.8889396448352652	0.8785701346537045
1	24h	25	7	0.8967377728930409	0.8874290519234812
1	24h	25	8	0.9028388644542183	0.894337691341367
1	24h	25	9	0.90755630225209	0.8999833027216564
1	24h	25	10	0.9109970514360598	0.9045222327341532
1	24h	3	1	0.7301158301158301	0.6740280653324131
1	24h	3	2	0.7911007631612986	0.7575399172087522
1	24h	3	3	0.826095423563778	0.803079592279332
1	24h	3	4	0.8490625	0.8314127187366624
1	24h	3	5	0.8646356579033205	0.8501899001266001
1	24h	3	6	0.8760367630576104	0.8636336462007532
1	24h	3	7	0.8849914026037828	0.8735512707239749
1	24h	3	8	0.8919616680523345	0.8811876637404054
1	24h	3	9	0.8974116161616161	0.8874788842651724
1	24h	3	10	0.9022864538395168	0.8929531203344282
1	24h	32	1	0.7610921501706485	0.573576178086152
1	24h	32	2	0.8198978986109462	0.7184065934065934
1	24h	32	3	0.8565686095377307	0.7900846432889964
1	24h	32	4	0.8793999702955592	0.8299776286353467
1	24h	32	5	0.8949937421777222	0.8556919812035774
1	24h	32	6	0.905490938598864	0.874066509223208
1	24h	32	7	0.9134248665141114	0.8876763668430335
1	24h	32	8	0.9192324093816631	0.8981135735415353
1	24h	32	9	0.9238903898108838	0.9063757953512531
1	24h	32	10	0.9279288813631072	0.9134510232776129
1	24h	35	1	0.8034438541857483	0.7081511956801234
1	24h	35	2	0.8559598494353827	0.8055819854107199
1	24h	35	3	0.885242774015072	0.8516571428571429
1	24h	35	4	0.9037219317133189	0.878279493128681
1	24h	35	5	0.9163500547362998	0.8959461437143276
1	24h	35	6	0.9257370871203724	0.9082227458762248
1	24h	35	7	0.9327171004621747	0.9172810935902266
1	24h	35	8	0.938196643101878	0.9242834735491231
1	24h	35	9	0.9423001644093009	0.9297237474992551
1	24h	35	10	0.9456777785709187	0.9342885756105077
1	24h	43	1	0.7714027149321266	0.6882731321128155
1	24h	43	2	0.8228869306193373	0.7826220448265275
1	24h	43	3	0.851337302712409	0.8282895466134574
1	24h	43	4	0.8694391453643647	0.8541937722265591
1	24h	43	5	0.8816075771150647	0.8713237912127039
1	24h	43	6	0.8898935876936649	0.8839118623603984
1	24h	43	7	0.8965417029933159	0.8932425353588266
1	24h	43	8	0.9024200518582541	0.90061996853891
1	24h	43	9	0.9069113627489263	0.9064247545669194
1	24h	43	10	0.9107492785121317	0.9111769337482659
1	24h	45	1	0.7581279028224366	0.6546926385024032
1	24h	45	2	0.8085209981740719	0.7499218505783057
1	24h	45	3	0.8406924002591872	0.8013000112069931
1	24h	45	4	0.8613247703681577	0.8313137477116206
1	24h	45	5	0.875258183638981	0.8503352832073049
1	24h	45	6	0.8851151005445037	0.8636610537751223
1	24h	45	7	0.8928046989720999	0.873738693992785
1	24h	45	8	0.8987405967373848	0.8820763415083902
1	24h	45	9	0.9036075586944073	0.8889072029009395
1	24h	45	10	0.9076912358924342	0.8945760691402176
1	24h	5	1	0.7766830870279147	0.7502131287297528
1	24h	5	2	0.8418780356179169	0.8120767494356659
1	24h	5	3	0.8764764764764765	0.8449287510477788
1	24h	5	4	0.8973178860498333	0.8663012788573327
1	24h	5	5	0.9114754098360656	0.8814814814814815
1	24h	5	6	0.9215467143495754	0.8932990894233014
1	24h	5	7	0.9294129101353324	0.9031145378918535
1	24h	5	8	0.9356563739865448	0.9113560993098503
1	24h	5	9	0.9407757219168538	0.9181037940162028
1	24h	5	10	0.9448542325254654	0.9238917507073932
1	2h	26	1	0.8289719626168224	0.8385197645079899
1	2h	26	2	0.8785778849050919	0.8785471055618616
1	2h	26	3	0.9032830523513753	0.9001706484641638
1	2h	26	4	0.9193548387096774	0.9149190110826939
1	2h	26	5	0.9308248914616498	0.9254323787921747
1	2h	26	6	0.9386850529426249	0.9332040247302703
1	2h	26	7	0.9447655748233783	0.9402685273284702
1	2h	26	8	0.9493515099876929	0.9460573141037647
1	2h	26	9	0.952979120692582	0.9507645773819526
1	2h	26	10	0.9558665231431647	0.9548190476190476
1	2h	28	1	0.7182897862232779	0.7973537604456824
1	2h	28	2	0.8097358266547937	0.8493612918775608
1	2h	28	3	0.8556080790717662	0.8790114348948728
1	2h	28	4	0.8815612382234186	0.8972827709764108
1	2h	28	5	0.8988950276243094	0.9093416927899687
1	2h	28	6	0.9114961367361274	0.9179725494434238
1	2h	28	7	0.9204995431008224	0.9245658980927982
1	2h	28	8	0.9275985663082438	0.9294227030682106
1	2h	28	9	0.9330446636195975	0.9335770871419866
1	2h	28	10	0.9377629479181778	0.9369281951760465
1	2h	29	1	0.8415906127770535	0.8072378138847858
1	2h	29	2	0.8807339449541285	0.8568007662835249
1	2h	29	3	0.90119613304932	0.8817394378645925
1	2h	29	4	0.9147347740667976	0.8970917225950783
1	2h	29	5	0.9245200698080279	0.9082505199907557
1	2h	29	6	0.9321258519279245	0.9170108161258603
1	2h	29	7	0.9381165919282511	0.9251665812403895
1	2h	29	8	0.9432023732002026	0.9320857229097494
1	2h	29	9	0.9474642392717816	0.9379347605862092
1	2h	29	10	0.9510035419126328	0.9429304655994134
1	2h	36	1	0.7540720961281709	0.6072908036454018
1	2h	36	2	0.8174042394942358	0.7385703460469816
1	2h	36	3	0.8553907586993725	0.8041794271302468
1	2h	36	4	0.8792705447830101	0.8420318169132013
1	2h	36	5	0.8961177267886533	0.866462097965678
1	2h	36	6	0.9086214077467721	0.8834626065306904
1	2h	36	7	0.918286800175413	0.8965289256198347
1	2h	36	8	0.9260416666666667	0.9070037779715199
1	2h	36	9	0.9321516609930743	0.9153925887535631
1	2h	36	10	0.9371593459442129	0.9225467289719627
1	2h	38	1	0.7846467391304348	0.7657657657657657
1	2h	38	2	0.8476341408195608	0.8392769907181241
1	2h	38	3	0.8808114961961115	0.8763072484673639
1	2h	38	4	0.9011580931861028	0.8991452991452992
1	2h	38	5	0.9146054840514829	0.9140909625102832
1	2h	38	6	0.9248278500382555	0.9246452128722766
1	2h	38	7	0.9327212020033389	0.9328351724737162
1	2h	38	8	0.9387724883393795	0.9389447815067967
1	2h	38	9	0.9432581653695203	0.9443718627518394
1	2h	38	10	0.9469806763285025	0.9484818317570931
1	2h	40	1	0.7836363636363637	0.7741169486494509
1	2h	40	2	0.846703733121525	0.8359621451104101
1	2h	40	3	0.8801061790296416	0.8696675492791998
1	2h	40	4	0.9010886105583519	0.8902424739369802
1	2h	40	5	0.9147512365434972	0.9042801556420234
1	2h	40	6	0.9242098295548569	0.9148458918335133
1	2h	40	7	0.9309872358837528	0.9230657780353521
1	2h	40	8	0.9363496932515337	0.9296443702657594
1	2h	40	9	0.9411697247706422	0.9348614870702068
1	2h	40	10	0.944773790951638	0.9393591483143722
1	2h	50	1	0.832171893147503	0.825873520069304
1	2h	50	2	0.88	0.8746910058946568
1	2h	50	3	0.9062897526501766	0.9008626785461745
1	2h	50	4	0.9225936728741306	0.917800517260767
1	2h	50	5	0.9332837762497677	0.9291309212980231
1	2h	50	6	0.9412137537632704	0.9377487661200445
1	2h	50	7	0.9468452298771227	0.9443673695893452
1	2h	50	8	0.9510301400012228	0.9495731220441005
1	2h	50	9	0.9541988919971477	0.9539495428004847
1	2h	50	10	0.9567769211638896	0.9579278335080101
1	2h	6	1	0.7556973564266181	0.7864192656928544
1	2h	6	2	0.8262008733624454	0.8410966196433325
1	2h	6	3	0.8621350948220754	0.8709741948389678
1	2h	6	4	0.8839315665883931	0.8894930433391972
1	2h	6	5	0.8988670903564521	0.902727877578177
1	2h	6	6	0.910775002931176	0.9127318238707475
1	2h	6	7	0.9196783060164919	0.9209847131228907
1	2h	6	8	0.926978417266187	0.9273143259415698
1	2h	6	9	0.9330436182198616	0.9327014218009478
1	2h	6	10	0.9378004369992716	0.9373925501432665
1	sham	11	1	0.7397444519166106	0.7181159420289855
1	sham	11	2	0.8002705139765555	0.7877790834312574
1	sham	11	3	0.8403502862916807	0.8310740354535975
1	sham	11	4	0.8673892680315803	0.8595768068150591
1	sham	11	5	0.885685774476106	0.8797367823916497
1	sham	11	6	0.899016641452345	0.8944423002701659
1	sham	11	7	0.9097496706192358	0.9053691275167786
1	sham	11	8	0.9183435403907845	0.9137304354276389
1	sham	11	9	0.9251193512523707	0.9202845555481683
1	sham	11	10	0.9309138350234241	0.9250798625760954
1	sham	14	1	0.8274799753542822	0.7595698924731182
1	sham	14	2	0.872680742162508	0.8382274426054458
1	sham	14	3	0.8973692757388763	0.8741083477925583
1	sham	14	4	0.9125554685460715	0.8957957957957958
1	sham	14	5	0.923896499238965	0.9101811062163485
1	sham	14	6	0.9321309036816661	0.920605498918752
1	sham	14	7	0.9387722001459735	0.9282797798686313
1	sham	14	8	0.9440609721023872	0.9343725643024162
1	sham	14	9	0.9480888429752066	0.9396569682660927
1	sham	14	10	0.9516053433325521	0.9440861561580365
1	sham	15	1	0.8503878832656077	0.8491620111731844
1	sham	15	2	0.8947115384615385	0.8883710090887905
1	sham	15	3	0.9164152617568767	0.9090592334494774
1	sham	15	4	0.9288021345316669	0.922159012071597
1	sham	15	5	0.9372316974126929	0.9311694290976059
1	sham	15	6	0.944	0.9381139489194499
1	sham	15	7	0.9493942778589226	0.9433929947760555
1	sham	15	8	0.9536333231985406	0.9478874307820678
1	sham	15	9	0.9570017035775128	0.9514021236046828
1	sham	15	10	0.9596096837944664	0.9544500678928527
1	sham	20	1	0.823601345154387	0.8109517601043025
1	sham	20	2	0.8742880390561432	0.866965620328849
1	sham	20	3	0.9008817269686835	0.8957113467320779
1	sham	20	4	0.916696980720262	0.9121706398996235
1	sham	20	5	0.926829268292683	0.9232046492320465
1	sham	20	6	0.9346196916185718	0.9310100831416946
1	sham	20	7	0.9406372107003306	0.936845348120764
1	sham	20	8	0.9457983752829937	0.9418580873832731
1	sham	20	9	0.9500807078376278	0.9458501405696125
1	sham	20	10	0.9535640663990452	0.9490361178816752
1	sham	23	1	0.7915194346289752	0.6559849198868991
1	sham	23	2	0.8431494110353379	0.7758229284903518
1	sham	23	3	0.8727388130752142	0.8302114803625378
1	sham	23	4	0.8920272178713571	0.8621172081454997
1	sham	23	5	0.9060987415295256	0.8833102056263403
1	sham	23	6	0.916944136145024	0.8979851537645811
1	sham	23	7	0.925409437327712	0.9094894510914239
1	sham	23	8	0.9320822807650667	0.918364073777065
1	sham	23	9	0.9375569142708469	0.9256930551586168
1	sham	23	10	0.9419843713000237	0.931658615136876
1	sham	24	1	0.8689801699716714	0.8760553866936845
1	sham	24	2	0.9054242002781642	0.9097050213915785
1	sham	24	3	0.9236051502145923	0.9266980497646268
1	sham	24	4	0.9348919396493136	0.937257525083612
1	sham	24	5	0.942735234673254	0.9441489361702128
1	sham	24	6	0.9491978609625669	0.9492582443541528
1	sham	24	7	0.9541984732824428	0.9534941147419541
1	sham	24	8	0.9581224789145582	0.9568576009328086
1	sham	24	9	0.9613034623217923	0.9596078431372549
1	sham	24	10	0.9635757647899059	0.9618573797678275
1	sham	27	1	0.80718767826583	0.762777581952767
1	sham	27	2	0.8580909623267616	0.8355396006282253
1	sham	27	3	0.8849740932642487	0.8716349310571241
1	sham	27	4	0.902465166130761	0.8929956060997674
1	sham	27	5	0.9143937885725661	0.9071154665530464
1	sham	27	6	0.9233922623622854	0.9167798605451417
1	sham	27	7	0.9306531161261395	0.9242758186397985
1	sham	27	8	0.9367491869648902	0.9303458353628836
1	sham	27	9	0.941738299904489	0.9353109809298268
1	sham	27	10	0.9458726543009003	0.9393443547932065
1	sham	30	1	0.8481054365733114	0.8201099764336214
1	sham	30	2	0.8859570661896243	0.8738011105502271
1	sham	30	3	0.9061444969615124	0.8997219647822058
1	sham	30	4	0.9192042224928948	0.9155114548372976
1	sham	30	5	0.9288212069937958	0.9257390050468637
1	sham	30	6	0.9359729599227427	0.9333061390985111
1	sham	30	7	0.9413749472796289	0.9392920353982301
1	sham	30	8	0.9457375944914302	0.9442448852100578
1	sham	30	9	0.9495058159080213	0.9482433470699169
1	sham	30	10	0.95295625114406	0.9512195121951219
1	sham	31	1	0.812220566318927	0.8224625043599582
1	sham	31	2	0.870048309178744	0.8701328981114479
1	sham	31	3	0.8990204808548531	0.8957461645746164
1	sham	31	4	0.9161272164368139	0.9123439667128987
1	sham	31	5	0.9279404927940493	0.922528735632184
1	sham	31	6	0.9366963402571711	0.9304697460037266
1	sham	31	7	0.943149565666122	0.9364102564102564
1	sham	31	8	0.9482011105195102	0.9416483765988042
1	sham	31	9	0.9522121480673529	0.9458174904942965
1	sham	31	10	0.9554100790513834	0.9496031013476094
1	sham	33	1	0.8680577849117175	0.8266773162939297
1	sham	33	2	0.9025618567987738	0.8776392775375222
1	sham	33	3	0.9209872453205235	0.9018222387504649
1	sham	33	4	0.93312059566547	0.9172998246639392
1	sham	33	5	0.9414374445430346	0.9282882882882882
1	sham	33	6	0.9473384030418252	0.9367423856575329
1	sham	33	7	0.9518743246612916	0.9433695556144536
1	sham	33	8	0.9552833530106257	0.9486239962578935
1	sham	33	9	0.958211727248607	0.9529583943131925
1	sham	33	10	0.9606744956338452	0.9569215266406348
1	sham	34	1	0.8598510494245092	0.8458702064896755
1	sham	34	2	0.8968792401628223	0.888995675156175
1	sham	34	3	0.915736040609137	0.9117021276595745
1	sham	34	4	0.9274541531823085	0.9254901960784314
1	sham	34	5	0.9353033355719722	0.934827825283106
1	sham	34	6	0.9419071278425377	0.9415929203539823
1	sham	34	7	0.9471317958538007	0.9469813579613477
1	sham	34	8	0.9515522454096306	0.9510701051198669
1	sham	34	9	0.9553305539011316	0.9543174732275993
1	sham	34	10	0.9583283295304431	0.9570077386070507
1	sham	37	1	0.8101571946795647	0.7190913062472696
1	sham	37	2	0.8600252206809584	0.8126009693053312
1	sham	37	3	0.8863892013498312	0.8555900621118012
1	sham	37	4	0.9035440737375049	0.880400181900864
1	sham	37	5	0.9162861491628614	0.8969200198708396
1	sham	37	6	0.9263551401869159	0.9094347552006724
1	sham	37	7	0.9338903907594004	0.918781264211005
1	sham	37	8	0.9399591955698047	0.926109953518192
1	sham	37	9	0.9446194225721785	0.9318051575931232
1	sham	37	10	0.9483046800382043	0.9362170562714498
1	sham	39	1	0.8897666068222622	0.8790259230164965
1	sham	39	2	0.9177260733988967	0.9125416773531675
1	sham	39	3	0.9324977618621307	0.9293694376065139
1	sham	39	4	0.9417959299843461	0.9398058252427185
1	sham	39	5	0.948509485094851	0.9468765371372356
1	sham	39	6	0.9541616405307599	0.9516651007412047
1	sham	39	7	0.9584099465896156	0.9553158705701078
1	sham	39	8	0.9621529393516364	0.9583800224107571
1	sham	39	9	0.9650806900389538	0.9605329131151064
1	sham	39	10	0.9674612183125236	0.962396265560166
1	sham	4	1	0.8241758241758241	0.8015151515151515
1	sham	4	2	0.8724770642201835	0.8584114454859398
1	sham	4	3	0.8981830647925951	0.8874316939890711
1	sham	4	4	0.914760348583878	0.9043378339557598
1	sham	4	5	0.9259551448213682	0.9165879017013232
1	sham	4	6	0.9342042070886563	0.9257886830245368
1	sham	4	7	0.940458270613815	0.9326379834854411
1	sham	4	8	0.9455757126990003	0.9381522406384285
1	sham	4	9	0.9497807891590275	0.9423803310212211
1	sham	4	10	0.9532586435369232	0.9461323392357875
1	sham	41	1	0.8438147892190739	0.8461795128461795
1	sham	41	2	0.8868224087094579	0.8846922906020884
1	sham	41	3	0.9093050647820966	0.9035904255319149
1	sham	41	4	0.9233644859813084	0.9158828983971387
1	sham	41	5	0.9327731092436975	0.925360008794108
1	sham	41	6	0.9393025447690858	0.9328204165884781
1	sham	41	7	0.9446997046275024	0.9386653581943082
1	sham	41	8	0.9487365669474296	0.9434946392350043
1	sham	41	9	0.9523375439510353	0.9473478939157566
1	sham	41	10	0.9553877021125929	0.9504775380261762
1	sham	42	1	0.8249849124924562	0.7739938080495357
1	sham	42	2	0.8695291433312591	0.844574780058651
1	sham	42	3	0.8938318346742389	0.8784746970776907
1	sham	42	4	0.9089753368929571	0.8984167016953902
1	sham	42	5	0.9200170176558179	0.911669741697417
1	sham	42	6	0.9283170486713542	0.9211041503523885
1	sham	42	7	0.9349860055977609	0.9281223449447749
1	sham	42	8	0.9403738184919338	0.9339035186435591
1	sham	42	9	0.9447570332480818	0.9385699899295066
1	sham	42	10	0.948053457292272	0.9423415760374263
1	sham	44	1	0.8230630630630631	0.819672131147541
1	sham	44	2	0.8711977186311787	0.8701517706576728
1	sham	44	3	0.8965638766519823	0.8964528842708707
1	sham	44	4	0.9125644958862084	0.9110795454545455
1	sham	44	5	0.9235023041474655	0.9210557184750733
1	sham	44	6	0.9317780827288767	0.9290271132376395
1	sham	44	7	0.9383094751192911	0.934729916897507
1	sham	44	8	0.9435781544256121	0.9398990671356476
1	sham	44	9	0.9475389912902572	0.944299986314493
1	sham	44	10	0.9508838461067955	0.9480004952333787
1	sham	47	1	0.822360248447205	0.7415437987857763
1	sham	47	2	0.8658195132457462	0.8214670981661273
1	sham	47	3	0.8909718796250616	0.8582569701696237
1	sham	47	4	0.9068471337579618	0.8806333739342266
1	sham	47	5	0.9177960453232615	0.8958982670489963
1	sham	47	6	0.9263218171406757	0.9070404721753794
1	sham	47	7	0.9332887477010533	0.9153747948203538
1	sham	47	8	0.9388058591716856	0.9220017672102176
1	sham	47	9	0.9432396251673361	0.9276901004304161
1	sham	47	10	0.9469839917219551	0.9325129533678757
1	sham	48	1	0.7856861974046402	0.7998520162782093
1	sham	48	2	0.8412170800306827	0.8487684729064039
1	sham	48	3	0.8704331450094162	0.874931129476584
1	sham	48	4	0.8893509579682163	0.8915135608048994
1	sham	48	5	0.9023972602739726	0.9030778515389257
1	sham	48	6	0.912393605978825	0.9120246659815006
1	sham	48	7	0.92052622094071	0.9192524367343289
1	sham	48	8	0.926883602514122	0.9248536623951906
1	sham	48	9	0.9323554542865281	0.9298170991067631
1	sham	48	10	0.93717378697081	0.9340955806783144
1	sham	51	1	0.8502772643253235	0.7968673519334313
1	sham	51	2	0.8918781725888325	0.8637894092439548
1	sham	51	3	0.9127671865973426	0.8950863213811421
1	sham	51	4	0.9267840593141798	0.913111072724132
1	sham	51	5	0.9365038560411311	0.9245122985581001
1	sham	51	6	0.9437115215479331	0.93318991275248
1	sham	51	7	0.9489443378119002	0.9398014067025238
1	sham	51	8	0.9534190581623094	0.9453551912568307
1	sham	51	9	0.9572139303482587	0.9501504431975278
1	sham	51	10	0.96040016673614	0.9539410857268787
1	sham	52	1	0.8242721851981761	0.765639589169001
1	sham	52	2	0.8694191070571291	0.8431429399826037
1	sham	52	3	0.8952622980577237	0.8785594639865997
1	sham	52	4	0.9121326738434682	0.8991185112634672
1	sham	52	5	0.9233192004845548	0.9128752501667778
1	sham	52	6	0.9315494710640946	0.9225741012059056
1	sham	52	7	0.9381060262800182	0.9304729400292541
1	sham	52	8	0.944033451270505	0.9364151916136794
1	sham	52	9	0.9486845909222319	0.9412487520159742
1	sham	52	10	0.952543485395471	0.9450305385896725
1	sham	7	1	0.7657657657657657	0.8084778420038535
1	sham	7	2	0.8407460545193687	0.8638132295719845
1	sham	7	3	0.879281537176274	0.8921759439470611
1	sham	7	4	0.9017813368197418	0.9103898120826215
1	sham	7	5	0.9171241130004016	0.9226797469988383
1	sham	7	6	0.9275920679886686	0.9314222712238148
1	sham	7	7	0.9357023657602828	0.9377824790845274
1	sham	7	8	0.942612308491301	0.9428108753089577
1	sham	7	9	0.9480770718873327	0.947062423500612
1	sham	7	10	0.9522143706709578	0.9508947149396587
1	sham	8	1	0.8522597797189517	0.8042430086788814
1	sham	8	2	0.8882565959648215	0.859236641221374
1	sham	8	3	0.9083088954056696	0.885923949299533
1	sham	8	4	0.9206149984311265	0.903068340306834
1	sham	8	5	0.9296364111953963	0.9140647378974506
1	sham	8	6	0.9366181410974244	0.9220873786407767
1	sham	8	7	0.942200488997555	0.928270929743374
1	sham	8	8	0.9469848156182212	0.933419881305638
1	sham	8	9	0.9505768631119427	0.9379401773137791
1	sham	8	10	0.9534390036795924	0.9418282548476454
1	sham	9	1	0.8302018093249826	0.7908713692946058
1	sham	9	2	0.8747346072186837	0.8524416135881104
1	sham	9	3	0.8976686243103755	0.8835855646100116
1	sham	9	4	0.9112696148359486	0.9028117359413202
1	sham	9	5	0.9209932279909706	0.915386552505666
1	sham	9	6	0.9275391817626705	0.9250026746549695
1	sham	9	7	0.9325862682319459	0.9325404199962832
1	sham	9	8	0.936740810853447	0.9382999671808336
1	sham	9	9	0.9405512647913271	0.9431025622201014
1	sham	9	10	0.9438158909745435	0.9467321997874601
2	24h	14	1	0.7521557719054242	0.8089045624862243
2	24h	14	2	0.8204857444561774	0.8463258309733194
2	24h	14	3	0.8564844450134426	0.8668772563176895
2	24h	14	4	0.879301695595465	0.8830744071954211
2	24h	14	5	0.8941816383715181	0.8946808510638298
2	24h	14	6	0.9052308122075564	0.9031794737872951
2	24h	14	7	0.9133648370289592	0.9100160073176309
2	24h	14	8	0.919572192513369	0.9158279963403476
2	24h	14	9	0.9251603024212843	0.9206218564243256
2	24h	14	10	0.9295981988223069	0.9247892354333652
2	24h	15	1	0.8216503992901508	0.8334749362786746
2	24h	15	2	0.8700889016346429	0.8819997207093981
2	24h	15	3	0.8951476793248945	0.9063896103896104
2	24h	15	4	0.9111628680751954	0.9205352717660664
2	24h	15	5	0.9221581548599671	0.9296141457062573
2	24h	15	6	0.9307683311893346	0.9364391899801007
2	24h	15	7	0.9372069317023446	0.9413687436159346
2	24h	15	8	0.9418410230918703	0.9451186379279116
2	24h	15	9	0.945265551404905	0.948566781866233
2	24h	15	10	0.9483661577045069	0.951386839775745
2	24h	16	1	0.8590641636312693	0.8594670406732118
2	24h	16	2	0.9009701629141498	0.9018812246403541
2	24h	16	3	0.9244359880402283	0.9237090809478153
2	24h	16	4	0.9384582163679551	0.936554576123626
2	24h	16	5	0.9478393128746533	0.9453364604005051
2	24h	16	6	0.9543302275851535	0.9515086206896551
2	24h	16	7	0.9593766648907832	0.9561950761387268
2	24h	16	8	0.9632166263210722	0.9599524658348187
2	24h	16	9	0.9662086891942072	0.9628524223205245
2	24h	16	10	0.9684007707129094	0.9650775249963773
2	24h	17	1	0.8229522184300341	0.8216239877434888
2	24h	17	2	0.865472719700125	0.8665909736020437
2	24h	17	3	0.8881126065961163	0.8883525708289611
2	24h	17	4	0.9009126466753585	0.9011647254575708
2	24h	17	5	0.9097663109550183	0.9095667745712515
2	24h	17	6	0.9158544322048561	0.9152861003407355
2	24h	17	7	0.920596533655784	0.9199098730028676
2	24h	17	8	0.9241237297999015	0.9234957800163354
2	24h	17	9	0.9270434677516819	0.9261854326218022
2	24h	17	10	0.9292936694021102	0.9285793460188435
2	24h	18	1	0.8646479387085005	0.8653712699514227
2	24h	18	2	0.9040131424548228	0.9029438822447102
2	24h	18	3	0.9232890880882606	0.9208952673842474
2	24h	18	4	0.9344551499525038	0.93005006088486
2	24h	18	5	0.9407432206226983	0.936697554984928
2	24h	18	6	0.945134085094286	0.9414333175130517
2	24h	18	7	0.9480530172058944	0.9455355669252352
2	24h	18	8	0.9501201485472949	0.9489274770173647
2	24h	18	9	0.9525614218504966	0.9520135983263598
2	24h	18	10	0.9549795361527967	0.9546988807958785
2	24h	19	1	0.7988813796317875	0.8328934010152285
2	24h	19	2	0.8555274512721321	0.8737627118644068
2	24h	19	3	0.8868601238995761	0.8979300499643112
2	24h	19	4	0.90577975376197	0.912936948709572
2	24h	19	5	0.9182868413637645	0.9233489763993743
2	24h	19	6	0.9279635622677694	0.9315243973448236
2	24h	19	7	0.9348575007829627	0.9382979805686963
2	24h	19	8	0.940000925197761	0.9438628158844765
2	24h	19	9	0.9444375181814404	0.9484694911818367
2	24h	19	10	0.9481548562372651	0.952317880794702
2	24h	2	1	0.8836023789294817	0.8878048780487805
2	24h	2	2	0.9189336235038085	0.9178255372945638
2	24h	2	3	0.9357142857142857	0.9325246398786959
2	24h	2	4	0.9447719515978902	0.9416553595658074
2	24h	2	5	0.9504247495879296	0.9475258631434625
2	24h	2	6	0.9540106951871657	0.9520076279266871
2	24h	2	7	0.9575018477457502	0.9561137179133314
2	24h	2	8	0.9603581603581604	0.9588240071469178
2	24h	2	9	0.9626073039429652	0.960720249764031
2	24h	2	10	0.9646238821672803	0.9623359580052493
2	24h	4	1	0.815380823268425	0.8323516085183507
2	24h	4	2	0.8694823753572563	0.8807531380753139
2	24h	4	3	0.8986486486486487	0.9071245400825064
2	24h	4	4	0.9158088235294117	0.922981256107311
2	24h	4	5	0.9269070208728653	0.9333530149826555
2	24h	4	6	0.934841628959276	0.9406790357187934
2	24h	4	7	0.9409380102471707	0.9460055096418732
2	24h	4	8	0.9454345764065698	0.9502076716344979
2	24h	4	9	0.9490308686288585	0.9538353519396173
2	24h	4	10	0.9516122457298928	0.9567640735727366
2	24h	5	1	0.8513309894525364	0.8518430439952438
2	24h	5	2	0.8959276018099548	0.8963893249607535
2	24h	5	3	0.9169829222011385	0.9184198223468911
2	24h	5	4	0.9300673148840688	0.9308678684259432
2	24h	5	5	0.9390553971800601	0.9395363167218671
2	24h	5	6	0.9454307238781526	0.9458944185129183
2	24h	5	7	0.9500968440241541	0.9505529135392197
2	24h	5	8	0.9537051030174802	0.9541535652703114
2	24h	5	9	0.9566475294968582	0.9572214392871755
2	24h	5	10	0.9591367850988759	0.9596046942557134
2	24h	6	1	0.8610677489853262	0.8669367404175756
2	24h	6	2	0.8967491310570436	0.9027205276174773
2	24h	6	3	0.9168819328369548	0.9236664622930717
2	24h	6	4	0.9308343409915357	0.9357395439580539
2	24h	6	5	0.9404928871969546	0.9441973311767085
2	24h	6	6	0.9472065607380831	0.9495646176394517
2	24h	6	7	0.9522958993823026	0.9537468088301547
2	24h	6	8	0.9561663700481181	0.9568684787665316
2	24h	6	9	0.95929957406531	0.9590705987488829
2	24h	6	10	0.9617386638046687	0.9608287471673681
2	24h	7	1	0.7798544166830612	0.7429102742910274
2	24h	7	2	0.8380678099227648	0.8180325421704732
2	24h	7	3	0.8725625369312586	0.8596721311475409
2	24h	7	4	0.8936271025823265	0.8848307347747437
2	24h	7	5	0.9079883996836278	0.9009098663633779
2	24h	7	6	0.9184112255290257	0.9123465005141854
2	24h	7	7	0.9260140831101855	0.9208171001368853
2	24h	7	8	0.9317318731784863	0.927506522549385
2	24h	7	9	0.9363430072853218	0.9325312278063249
2	24h	7	10	0.9399434249655473	0.9368707894936038
2	24h	8	1	0.7942238267148014	0.7463541666666667
2	24h	8	2	0.8525195173882186	0.829532403609516
2	24h	8	3	0.8835769928502828	0.870425557277387
2	24h	8	4	0.9031816626753335	0.8948499859799981
2	24h	8	5	0.91616125579736	0.9109336609336609
2	24h	8	6	0.9256178125764619	0.9221853226541642
2	24h	8	7	0.93275557695394	0.9306002597549269
2	24h	8	8	0.9385251747254315	0.9372726819789746
2	24h	8	9	0.9429683823214821	0.94290040976305
2	24h	8	10	0.9465286425902865	0.9471692035113152
2	24h	9	1	0.8134782608695652	0.8023598820058997
2	24h	9	2	0.866790141045733	0.8607594936708861
2	24h	9	3	0.894903785155424	0.8913751900934174
2	24h	9	4	0.9117943548387096	0.9093097223416143
2	24h	9	5	0.9237736900780379	0.9216118257408855
2	24h	9	6	0.9326190476190476	0.9308237002965564
2	24h	9	7	0.9392506365951255	0.9378489413251869
2	24h	9	8	0.9445085105401541	0.9429583372168888
2	24h	9	9	0.948438212967188	0.9472276772657001
2	24h	9	10	0.9515478300214923	0.9507724931838837
3	D35	135	1	0.7275112443778111	0.5411241664020324
3	D35	135	2	0.7737627651217597	0.674400618716164
3	D35	135	3	0.806739748274462	0.7490769861889786
3	D35	135	4	0.8280086078463831	0.790545531286272
3	D35	135	5	0.8422301304863582	0.8170679461914147
3	D35	135	6	0.8526860997350036	0.8350381789367526
3	D35	135	7	0.8604097189137685	0.8479434208077424
3	D35	135	8	0.8669531951069759	0.8573760679109756
3	D35	135	9	0.8720637762714755	0.8647941888619854
3	D35	135	10	0.8758545680546923	0.8702742772424018
3	D35	138	1	0.7709299757013475	0.6700156985871272
3	D35	138	2	0.8211518006382009	0.768457672980286
3	D35	138	3	0.8489890236857308	0.8175020769869842
3	D35	138	4	0.8661461238148355	0.846360030020371
3	D35	138	5	0.8771032022951074	0.865812189380068
3	D35	138	6	0.8846690126817608	0.8787967718268526
3	D35	138	7	0.8910914043934388	0.8877783400809717
3	D35	138	8	0.8965304548959137	0.8945321182484997
3	D35	138	9	0.900993300993301	0.8998811645870469
3	D35	138	10	0.9050035649876274	0.9043028030708802
3	D35	139	1	0.8069488622461464	0.7741384221019653
3	D35	139	2	0.8476536682088566	0.8301130149471382
3	D35	139	3	0.8690032314193388	0.8569903948772679
3	D35	139	4	0.8827270920294176	0.8730092204526404
3	D35	139	5	0.8919186911254338	0.8830721542965386
3	D35	139	6	0.8992510950967925	0.8912249963498321
3	D35	139	7	0.9052138543079009	0.8970625474803747
3	D35	139	8	0.9098853085745494	0.9015752429896101
3	D35	139	9	0.9136613092904743	0.9051495929274262
3	D35	139	10	0.9168295717078372	0.908384882828374
3	D35	140	1	0.7869212201009436	0.7332979851537645
3	D35	140	2	0.8352661314302706	0.8024439918533605
3	D35	140	3	0.8604001341231697	0.8358171882762047
3	D35	140	4	0.8760139049826188	0.8556389511648309
3	D35	140	5	0.8866711022399645	0.8691074419717636
3	D35	140	6	0.8946073793755913	0.8782228205991248
3	D35	140	7	0.9004723717455784	0.8850628199162401
3	D35	140	8	0.9051208481252736	0.8905946167229557
3	D35	140	9	0.9090433417633208	0.8950902032427495
3	D35	140	10	0.9120297186215618	0.8987049410211994
3	D35	154	1	0.8368649476640286	0.8263008024851152
3	D35	154	2	0.8791912384161752	0.8723186925434117
3	D35	154	3	0.900526183913806	0.8959676399949438
3	D35	154	4	0.9135065193590126	0.9110220440881763
3	D35	154	5	0.9223036994314905	0.9209109730848861
3	D35	154	6	0.9284911491992133	0.9277813006411612
3	D35	154	7	0.9330804991436261	0.932884262094305
3	D35	154	8	0.9373072970195272	0.9372226431431974
3	D35	154	9	0.9409256118245699	0.9404640798333576
3	D35	154	10	0.9439326138457489	0.9430324276950044
3	D35	156	1	0.7407407407407407	0.5344189489267209
3	D35	156	2	0.7902995720399429	0.6851119894598156
3	D35	156	3	0.8276621517454025	0.7661920073495636
3	D35	156	4	0.8532545438266631	0.8138558432470259
3	D35	156	5	0.8717486092316945	0.8443944506936633
3	D35	156	6	0.8859564008021218	0.86546875
3	D35	156	7	0.8967902914823637	0.8797218693588287
3	D35	156	8	0.9049636803874092	0.8900823069289592
3	D35	156	9	0.9113786054962526	0.8982085533809672
3	D35	156	10	0.9167045219905018	0.9048216859627098
3	D35	157	1	0.7674674895305268	0.6976744186046512
3	D35	157	2	0.8105900151285931	0.7811256395679363
3	D35	157	3	0.8360032269217471	0.8230790265244736
3	D35	157	4	0.8520237653174898	0.8471690080885483
3	D35	157	5	0.863040273143478	0.8625781792911744
3	D35	157	6	0.8708089409260245	0.8728763913298184
3	D35	157	7	0.8762790697674419	0.879868487607486
3	D35	157	8	0.8806894416348436	0.8850216835316357
3	D35	157	9	0.8844263055375197	0.8892857142857142
3	D35	157	10	0.8877379147717702	0.8926078396277072
3	D35	3	1	0.7560799422104503	0.7544103992571959
3	D35	3	2	0.814466885861907	0.8086212167532865
3	D35	3	3	0.844049405517719	0.8369984130582634
3	D35	3	4	0.8611490485295457	0.8549645708135258
3	D35	3	5	0.8728718217955449	0.8675893716231219
3	D35	3	6	0.8814465809244875	0.8764228664863845
3	D35	3	7	0.8873169383807682	0.883265930702809
3	D35	3	8	0.8919143122041673	0.8879872482248949
3	D35	3	9	0.8957087353210809	0.8918205804749341
3	D35	3	10	0.8987051950102637	0.8950709192069587
3	D35	6	1	0.7719844357976654	0.8065843621399177
3	D35	6	2	0.8283926218708827	0.8437866354044549
3	D35	6	3	0.8549765314718979	0.863586115410126
3	D35	6	4	0.8714109731829811	0.8768821966341895
3	D35	6	5	0.8830966130794443	0.885640457733481
3	D35	6	6	0.8922893481717011	0.8916424326716399
3	D35	6	7	0.8985907391429393	0.8964145627313408
3	D35	6	8	0.9034650950106696	0.9001029866117405
3	D35	6	9	0.9070983584193534	0.9031746031746032
3	D35	6	10	0.9101978691019786	0.9057979725127219
3	D35	64	1	0.7311276794035415	0.7248354862295882
3	D35	64	2	0.7865238317031517	0.7894653339679518
3	D35	64	3	0.8189176688251619	0.823889019515636
3	D35	64	4	0.8392610973256135	0.8451438681441475
3	D35	64	5	0.8535991477705068	0.8588352950226941
3	D35	64	6	0.8640694885590199	0.8684779050736497
3	D35	64	7	0.8719742707216611	0.8766733124465964
3	D35	64	8	0.8783021223470662	0.8832333820490853
3	D35	64	9	0.8836772143400617	0.8882363570654138
3	D35	64	10	0.8881682947590288	0.8923089517416397
3	D35	65	1	0.757076468103084	0.5574261129816686
3	D35	65	2	0.8079785650491218	0.7003561887800535
3	D35	65	3	0.8418867489332257	0.776602364654636
3	D35	65	4	0.8656800299737729	0.820945143671337
3	D35	65	5	0.8821818753438655	0.848090360869149
3	D35	65	6	0.8944200202908353	0.867471806766376
3	D35	65	7	0.9037230258477591	0.8816304124065052
3	D35	65	8	0.9107500791222702	0.892436974789916
3	D35	65	9	0.9168409047709561	0.9006558950567909
3	D35	65	10	0.9219067375426768	0.9069365825578048
3	D35	67	1	0.7109543405839702	0.3536480686695279
3	D35	67	2	0.7553118574366005	0.5389041781336003
3	D35	67	3	0.7956643056449882	0.6635055038103302
3	D35	67	4	0.8241321438035509	0.7368021268515001
3	D35	67	5	0.8439115773698014	0.7822759315206446
3	D35	67	6	0.8585163050539171	0.8127503337783711
3	D35	67	7	0.869679784613622	0.8347677644213671
3	D35	67	8	0.8787661406025825	0.8506658408175906
3	D35	67	9	0.886592204662372	0.862719298245614
3	D35	67	10	0.8929583421442165	0.8725538401022717
3	D35	71	1	0.6505208333333333	0.6738368014963759
3	D35	71	2	0.7361111111111112	0.7411435674331883
3	D35	71	3	0.7917495029821073	0.785955908083518
3	D35	71	4	0.8251830161054172	0.8141592920353983
3	D35	71	5	0.84677031575573	0.8335394126738794
3	D35	71	6	0.8623006447234476	0.8479894528675016
3	D35	71	7	0.874	0.8598506605399195
3	D35	71	8	0.8826734471485652	0.8696536642424859
3	D35	71	9	0.8894973778252193	0.8773322384927695
3	D35	71	10	0.8949599227831634	0.8837132337732181
3	D35	74	1	0.7984670874661858	0.7394812680115274
3	D35	74	2	0.8434662151762352	0.8160898713535061
3	D35	74	3	0.8669927789424645	0.852682670864489
3	D35	74	4	0.8829956111681763	0.8751279426816786
3	D35	74	5	0.8937261914016947	0.8909897096963105
3	D35	74	6	0.9014758675708018	0.9030114520005655
3	D35	74	7	0.907423530094608	0.9120254325365287
3	D35	74	8	0.9119538928626563	0.9190527448869752
3	D35	74	9	0.9156426129538945	0.9247177516214269
3	D35	74	10	0.9189008042895442	0.9291106290672451
3	D35	75	1	0.7816041848299913	0.7186870141088396
3	D35	75	2	0.8219260146772502	0.789873417721519
3	D35	75	3	0.8442930153321976	0.8240534521158129
3	D35	75	4	0.8587313160772876	0.8449897750511247
3	D35	75	5	0.8690765492102066	0.8589582810801772
3	D35	75	6	0.8764790014302432	0.8693382249188655
3	D35	75	7	0.8822794868884096	0.8770496799756172
3	D35	75	8	0.8874565688101113	0.8828229742049659
3	D35	75	9	0.891813658977838	0.8872619389415255
3	D35	75	10	0.895099729130756	0.89106857365078
3	D35	77	1	0.7511598481653311	0.6223353483932549
3	D35	77	2	0.8002336448598131	0.7292730844793713
3	D35	77	3	0.8349405696344472	0.7906455678476404
3	D35	77	4	0.8580521960534692	0.8274815778066753
3	D35	77	5	0.8743795341733486	0.851721094439541
3	D35	77	6	0.886347203050023	0.8687123857641726
3	D35	77	7	0.8955739972337483	0.8814819562848535
3	D35	77	8	0.9027991387265457	0.8905660377358491
3	D35	77	9	0.9087554202417197	0.8978259778079027
3	D35	77	10	0.9136702707233257	0.9033689548994748
3	sham	120	1	0.7952704182176483	0.7283476204552173
3	sham	120	2	0.8347852207870231	0.8026706231454006
3	sham	120	3	0.8565900295925336	0.8378596396880882
3	sham	120	4	0.8709059392391205	0.8593323535586815
3	sham	120	5	0.8803399347446695	0.8729518744102256
3	sham	120	6	0.8879377431906614	0.8820127241179873
3	sham	120	7	0.8942068341253677	0.8890828605274643
3	sham	120	8	0.8995085748671147	0.8947310767882573
3	sham	120	9	0.9039578549236796	0.8990386961401454
3	sham	120	10	0.9077162007520027	0.9024143541932363
4	24h	19	1	0.7147246513826518	0.7274795268425842
4	24h	19	2	0.7896103896103897	0.7937518956627236
4	24h	19	3	0.8357166985699809	0.8379052369077307
4	24h	19	4	0.8652748037116346	0.8666305720988992
4	24h	19	5	0.8845045444469075	0.886377245508982
4	24h	19	6	0.897879323403181	0.9007662835249042
4	24h	19	7	0.9081087040405711	0.911620658949243
4	24h	19	8	0.9158466735203408	0.920057207673719
4	24h	19	9	0.9217965653896961	0.9267817618415228
4	24h	19	10	0.9269874309502842	0.9324394845650515
4	24h	20	1	0.7385003150598614	0.7221067221067221
4	24h	20	2	0.803554074691101	0.794072716162542
4	24h	20	3	0.8452900810979413	0.8387096774193549
4	24h	20	4	0.8721616900939865	0.867465537435805
4	24h	20	5	0.8903216860787576	0.8869837483226479
4	24h	20	6	0.9035750401522813	0.9016445488602451
4	24h	20	7	0.9129007036747459	0.9129786176031826
4	24h	20	8	0.9201503271006356	0.9216481743975756
4	24h	20	9	0.9256951703951495	0.9285276342296576
4	24h	20	10	0.9299333967649858	0.9341317365269461
4	24h	21	1	0.5421686746987951	0.7306325515280739
4	24h	21	2	0.6388789076536112	0.7745484989833752
4	24h	21	3	0.7099011172466932	0.8079204306962314
4	24h	21	4	0.7701228501228501	0.8382429711387874
4	24h	21	5	0.8106006506387368	0.8607163160886867
4	24h	21	6	0.8385465193664315	0.8772928872583913
4	24h	21	7	0.8584856995472001	0.8897478017199729
4	24h	21	8	0.8731388329979879	0.8997666983496069
4	24h	21	9	0.8843464228079613	0.9077764751856194
4	24h	21	10	0.893212523258636	0.9144304881530118
4	24h	22	1	0.6524064171122995	0.7314464007131714
4	24h	22	2	0.7372223225573415	0.787434554973822
4	24h	22	3	0.7968524590163935	0.8286102924506914
4	24h	22	4	0.8372093023255814	0.857299771167048
4	24h	22	5	0.8629492777964394	0.8768110387121503
4	24h	22	6	0.8803698435277383	0.8909102893678729
4	24h	22	7	0.8925487293362941	0.9018769852728847
4	24h	22	8	0.9020248203788374	0.9103242715453004
4	24h	22	9	0.9098520249221184	0.917287664892386
4	24h	22	10	0.9159182954745554	0.9231157894736842
4	24h	23	1	0.3912175648702595	0.6985630306988896
4	24h	23	2	0.5695102685624013	0.7489255824474101
4	24h	23	3	0.6749794464236777	0.7855953736966617
4	24h	23	4	0.745288879685235	0.816314765439216
4	24h	23	5	0.7910683157632605	0.8391488317900289
4	24h	23	6	0.8218589832386757	0.8569293985805005
4	24h	23	7	0.8440192524808366	0.8714123867069486
4	24h	23	8	0.8600998543790306	0.8833234622218462
4	24h	23	9	0.8728668547380104	0.8931116389548693
4	24h	23	10	0.8831147199666874	0.9010043041606887
4	24h	24	1	0.5323970635173955	0.7390073598792225
4	24h	24	2	0.6839992353278532	0.7993672554706037
4	24h	24	3	0.7630942788074134	0.838479567920106
4	24h	24	4	0.8066013408973698	0.8631613866312822
4	24h	24	5	0.833863142044504	0.8806480899504155
4	24h	24	6	0.8544303797468354	0.8934964739919233
4	24h	24	7	0.8692065032759039	0.9031061168239161
4	24h	24	8	0.8806742412119273	0.9107244183847172
4	24h	24	9	0.8903072160038105	0.916958265767688
4	24h	24	10	0.8981401756500775	0.9222632704647094
4	24h	25	1	0.33240997229916897	0.6865972455492106
4	24h	25	2	0.49022055763628797	0.7270207852193995
4	24h	25	3	0.6254793353216873	0.7719108222763787
4	24h	25	4	0.7105459985041137	0.8077094805774668
4	24h	25	5	0.7640526225867077	0.833934789490345
4	24h	25	6	0.79985770188545	0.8534288074910493
4	24h	25	7	0.8256232096056562	0.8683235867446394
4	24h	25	8	0.8450058629144015	0.8800663871418588
4	24h	25	9	0.8598493818974092	0.8897946262514345
4	24h	25	10	0.8718298452751375	0.8981437927416145
4	24h	26	1	0.6729295426452411	0.7322673226732267
4	24h	26	2	0.748730964467005	0.7828135828135828
4	24h	26	3	0.7987911193769616	0.8216907908537865
4	24h	26	4	0.8345809749863063	0.8506213542987573
4	24h	26	5	0.8599925009373828	0.8724670539889472
4	24h	26	6	0.8782442748091603	0.8887806066512365
4	24h	26	7	0.891702139421748	0.9009287925696594
4	24h	26	8	0.9016922625452412	0.9103258288211267
4	24h	26	9	0.9095296595296596	0.9179066187788609
4	24h	26	10	0.9158409931956548	0.9240393208221627
4	24h	27	1	0.6262036766851473	0.7408003217373819
4	24h	27	2	0.7173274596182085	0.7855870667214687
4	24h	27	3	0.7793167128347184	0.8201800293070965
4	24h	27	4	0.822796445715453	0.8479904834735321
4	24h	27	5	0.8523746263699767	0.8684078711985689
4	24h	27	6	0.8719597428012301	0.8831120716270454
4	24h	27	7	0.8859384429692215	0.8944598187639047
4	24h	27	8	0.8972915560276155	0.9037689293144322
4	24h	27	9	0.905961018637075	0.9115735287702308
4	24h	27	10	0.9129000471273724	0.918135620136573
4	24h	28	1	0.6300305301137941	0.7501476668635558
4	24h	28	2	0.7266162310866575	0.7983340051054683
4	24h	28	3	0.7822025565388397	0.8309859154929577
4	24h	28	4	0.8171776804418206	0.8531319267712011
4	24h	28	5	0.842146069158009	0.870664193969366
4	24h	28	6	0.8589181764667408	0.8837127019695719
4	24h	28	7	0.8708052741780318	0.893962088735086
4	24h	28	8	0.8803670273774498	0.9021174957512287
4	24h	28	9	0.8882748785596506	0.908775121991564
4	24h	28	10	0.8947177565574761	0.9144489550443542
4	24h	29	1	0.5958083832335329	0.7479977649469175
4	24h	29	2	0.7277967933705639	0.8047551363225223
4	24h	29	3	0.7968451850909554	0.8418854415274463
4	24h	29	4	0.8346595932802829	0.8662523206069901
4	24h	29	5	0.8588112950963923	0.8830040062470292
4	24h	29	6	0.8754131534569983	0.8954979216673497
4	24h	29	7	0.8879435930307091	0.9051365108745951
4	24h	29	8	0.8974464157522305	0.9127166040157697
4	24h	29	9	0.9054221002059025	0.9187647277688206
4	24h	29	10	0.91200396415741	0.9237948293380499
4	24h	30	1	0.6124871001031992	0.7126613991135093
4	24h	30	2	0.7263584752635848	0.7792035983595714
4	24h	30	3	0.7934579439252336	0.8233868524689488
4	24h	30	4	0.8327117256435914	0.852467024914509
4	24h	30	5	0.8572491813039596	0.8733660130718954
4	24h	30	6	0.8749842628729699	0.8887459807073955
4	24h	30	7	0.8882465230433597	0.9002355833247977
4	24h	30	8	0.8985214082743341	0.9091985428051002
4	24h	30	9	0.906832298136646	0.9164002950577822
4	24h	30	10	0.9134442621670182	0.9224237458567651
4	24h	31	1	0.531617848343827	0.6673243883188634
4	24h	31	2	0.6176724883278575	0.7112242164478971
4	24h	31	3	0.6854588352166894	0.7484373398913823
4	24h	31	4	0.7353395061728395	0.7806012290317224
4	24h	31	5	0.7714914348577715	0.8061950606948514
4	24h	31	6	0.7964742527669163	0.8249789638177666
4	24h	31	7	0.8143561518174521	0.8391386953768207
4	24h	31	8	0.8280467445742905	0.8505033399190893
4	24h	31	9	0.8389872729743195	0.8597004794026558
4	24h	31	10	0.8479081214109926	0.8673079151697763
4	24h	32	1	0.6199475065616797	0.705480827143144
4	24h	32	2	0.7089029676558853	0.7607162235485622
4	24h	32	3	0.7674278120091821	0.8004943866515604
4	24h	32	4	0.8052780395852969	0.8278156712693395
4	24h	32	5	0.8300285471800015	0.8460305290304593
4	24h	32	6	0.8467515507672216	0.8593347317950255
4	24h	32	7	0.8589366515837104	0.8696611505122144
4	24h	32	8	0.8685155626496409	0.8776702659748515
4	24h	32	9	0.87593196124827	0.8839695299019401
4	24h	32	10	0.8822411771839754	0.8889229120416443
4	24h	33	1	0.7548326261197549	0.749824479288556
4	24h	33	2	0.8175182481751825	0.8096648480124707
4	24h	33	3	0.8495718583661189	0.8421297372704022
4	24h	33	4	0.8697173372617623	0.8622123648461325
4	24h	33	5	0.8825503355704698	0.875727857799571
4	24h	33	6	0.8914612733302985	0.885632033499084
4	24h	33	7	0.8987872605689675	0.8932869446187189
4	24h	33	8	0.9047284409195864	0.8994142597455059
4	24h	33	9	0.9094021714646123	0.9045549216698361
4	24h	33	10	0.9131998365345321	0.9087477433119974
4	24h	34	1	0.560898358767636	0.6929444225463145
4	24h	34	2	0.6595352268535596	0.7443659154553941
4	24h	34	3	0.7315579227696405	0.7840862840862841
4	24h	34	4	0.7853101532764118	0.8158003470787538
4	24h	34	5	0.8232348522784176	0.8404484991991086
4	24h	34	6	0.8496493688639551	0.8588772689025124
4	24h	34	7	0.8689663505104814	0.8734685255597803
4	24h	34	8	0.8834668222564048	0.8856456852313921
4	24h	34	9	0.894948253863239	0.8956326132167565
4	24h	34	10	0.9041737649063032	0.9041751960140589
4	24h	36	1	0.5810774591262396	0.7240697465396368
4	24h	36	2	0.6710637578217487	0.766743648960739
4	24h	36	3	0.7415567122624379	0.8045336306205871
4	24h	36	4	0.7943724960402497	0.8356899810964084
4	24h	36	5	0.8291354663036079	0.8576893649579189
4	24h	36	6	0.8538368618475427	0.8742218059611041
4	24h	36	7	0.8717695473251029	0.8870897367527997
4	24h	36	8	0.8851889387577819	0.8971396425635034
4	24h	36	9	0.8960999784529197	0.9053816391136124
4	24h	36	10	0.9048360719570127	0.9120319236113585
4	24h	37	1	0.44743130227001193	0.6671446495787775
4	24h	37	2	0.5459327446928424	0.7073970606097413
4	24h	37	3	0.636715104652713	0.7466392830470501
4	24h	37	4	0.7149367088607594	0.7845303867403315
4	24h	37	5	0.7671366859564757	0.8136565024758926
4	24h	37	6	0.8024303659202622	0.8356520755570637
4	24h	37	7	0.8278982313884482	0.8525196024571743
4	24h	37	8	0.8471413105119349	0.8657103275684855
4	24h	37	9	0.8623524548753043	0.8765716595916717
4	24h	37	10	0.8740372670807454	0.8855930640103302
4	24h	38	1	0.5266380894060012	0.7189278501927666
4	24h	38	2	0.6564141035258815	0.7729764181007011
4	24h	38	3	0.7520042055460638	0.8195324881141046
4	24h	38	4	0.8058134840532902	0.8502102879327078
4	24h	38	5	0.8392375030679866	0.871465646769567
4	24h	38	6	0.8625455545623324	0.8870119898411198
4	24h	38	7	0.8791221826809016	0.8989231649586433
4	24h	38	8	0.8915310805173133	0.9082206422231517
4	24h	38	9	0.9010426363805623	0.9158305696654213
4	24h	38	10	0.9087086329422648	0.9222349789513968
4	24h	39	1	0.5997757847533632	0.7202585336295698
4	24h	39	2	0.6780809702158017	0.7623465211459755
4	24h	39	3	0.7483639163351726	0.8028785982478097
4	24h	39	4	0.8011132094225226	0.8362865621025859
4	24h	39	5	0.834792477302205	0.8603407713695017
4	24h	39	6	0.8577683519189985	0.8780188041541204
4	24h	39	7	0.8744230086400757	0.8916365207062253
4	24h	39	8	0.8865936358894105	0.902049456364861
4	24h	39	9	0.8963716071262009	0.9106283335501496
4	24h	39	10	0.9045972163644032	0.9174261253797293
4	24h	40	1	0.43291225674291567	0.7004128522706875
4	24h	40	2	0.5439081437380395	0.7384315635655139
4	24h	40	3	0.6274392074452116	0.7686567164179104
4	24h	40	4	0.6948111060537097	0.7964574744235762
4	24h	40	5	0.7483005528867942	0.8220300409649522
4	24h	40	6	0.788028802880288	0.842977081915135
4	24h	40	7	0.8161176846818037	0.8594417902941917
4	24h	40	8	0.8372144846796657	0.8724777682480928
4	24h	40	9	0.8536308436589821	0.8831594024964191
4	24h	40	10	0.866175948918056	0.8919727687588839
4	24h	41	1	0.647043082686647	0.7254575707154742
4	24h	41	2	0.7582842724978974	0.792555476020043
4	24h	41	3	0.8165463223595643	0.8352532058248207
4	24h	41	4	0.8505085396277106	0.861710491831921
4	24h	41	5	0.8718272110988491	0.8792700729927008
4	24h	41	6	0.8867937144767636	0.8923269652364547
4	24h	41	7	0.8982883666956774	0.9027092245256115
4	24h	41	8	0.9071531051444969	0.9110146764834951
4	24h	41	9	0.9140628584537738	0.9177234630742902
4	24h	41	10	0.9199833818030744	0.9229848841383161
4	24h	42	1	0.6203235591506572	0.7214421252371916
4	24h	42	2	0.7095222827829433	0.7737849017580145
4	24h	42	3	0.7783821316977202	0.8176522855168329
4	24h	42	4	0.8221258134490239	0.8489978439671005
4	24h	42	5	0.8503446742272626	0.8707583160431028
4	24h	42	6	0.8704611132051765	0.8867023419068991
4	24h	42	7	0.8851958807824334	0.8988344517886876
4	24h	42	8	0.8960538979788258	0.9082824290334172
4	24h	42	9	0.9043718202983531	0.9160428889338459
4	24h	42	10	0.9114567052203814	0.9224030037546934
4	24h	43	1	0.4245810055865922	0.6924157303370787
4	24h	43	2	0.5371545547594677	0.7272945699183085
4	24h	43	3	0.6410880458124553	0.7646840148698885
4	24h	43	4	0.7199740315948929	0.7976126712066722
4	24h	43	5	0.7721639656816015	0.8232994526974199
4	24h	43	6	0.8082191780821918	0.8439825069574601
4	24h	43	7	0.8338681806961245	0.8601338768936534
4	24h	43	8	0.8527825711820535	0.8730854380337053
4	24h	43	9	0.8672447659656015	0.8838619785263503
4	24h	43	10	0.878433740135409	0.8927540578026015
4	24h	44	1	0.799046483909416	0.8047309833024119
4	24h	44	2	0.8482478097622027	0.8485780169100692
4	24h	44	3	0.8741153266040144	0.8733554513213592
4	24h	44	4	0.8898305084745762	0.8884440400363968
4	24h	44	5	0.899931302953973	0.8985813462118926
4	24h	44	6	0.9075761520437386	0.9067851165186044
4	24h	44	7	0.9135312783318223	0.913372582001682
4	24h	44	8	0.9183550651955867	0.9185405807892777
4	24h	44	9	0.9222252227923305	0.9226386539659931
4	24h	44	10	0.9257852387370828	0.9258018963082509
4	24h	45	1	0.4455922865013774	0.7219185328866161
4	24h	45	2	0.5933291899730682	0.7666951532169455
4	24h	45	3	0.6923963133640553	0.8037524874443286
4	24h	45	4	0.7566270317443002	0.8323222896251361
4	24h	45	5	0.8012568735271013	0.8552918622330932
4	24h	45	6	0.8315031634062977	0.8719333524849181
4	24h	45	7	0.8532618854757306	0.884453248006501
4	24h	45	8	0.8693804152362269	0.89506734619585
4	24h	45	9	0.8821307506053269	0.9037360464637311
4	24h	45	10	0.8922312320167408	0.9107458532365442
4	24h	47	1	0.7130008176614882	0.7776831345826235
4	24h	47	2	0.7886785900329918	0.8257411424439624
4	24h	47	3	0.8392452830188679	0.8601559925299351
4	24h	47	4	0.868992628992629	0.8814487632508834
4	24h	47	5	0.8883881870121509	0.8952380952380953
4	24h	47	6	0.9016114775277079	0.9054165346848274
4	24h	47	7	0.9107920442509121	0.9131615405929621
4	24h	47	8	0.9176604791040133	0.918865695155573
4	24h	47	9	0.9229771063119844	0.9234377765976279
4	24h	47	10	0.92735275623559	0.9275525374693615
4	24h	49	1	0.4577639751552795	0.6966252220248668
4	24h	49	2	0.5765522560740455	0.7396623440176169
4	24h	49	3	0.674358626306502	0.7801593323216995
4	24h	49	4	0.7439403356121814	0.8143180223036731
4	24h	49	5	0.7900100233879052	0.8406123666246935
4	24h	49	6	0.8207282913165266	0.8602039053049939
4	24h	49	7	0.8424669922228251	0.8752991496512043
4	24h	49	8	0.85862488752448	0.8872982584115985
4	24h	49	9	0.8710012267622912	0.8969046636401156
4	24h	49	10	0.8808925605757356	0.9047260119092485
4	24h	50	1	0.6275641025641026	0.7561689669594313
4	24h	50	2	0.7609244513497767	0.8181420446259297
4	24h	50	3	0.8240319691332506	0.8546245676670757
4	24h	50	4	0.8589022189192058	0.8776226924808644
4	24h	50	5	0.8811249137336093	0.893145313324787
4	24h	50	6	0.8963816982089768	0.9046600557391924
4	24h	50	7	0.9081135141892737	0.9139449020164726
4	24h	50	8	0.9172205438066465	0.9211723092470945
4	24h	50	9	0.9244035079124002	0.9270999135931602
4	24h	50	10	0.9304793914735539	0.9317627609010126
4	24h	51	1	0.49628086878905087	0.7020437432771602
4	24h	51	2	0.6456635886293681	0.7589923549316957
4	24h	51	3	0.7388145315487572	0.8031588183679439
4	24h	51	4	0.7941955093636631	0.8344086021505376
4	24h	51	5	0.8302007008601465	0.8577574616832482
4	24h	51	6	0.8550938337801609	0.8751453150430133
4	24h	51	7	0.8728578045391385	0.888661377015613
4	24h	51	8	0.8859224537626739	0.8991270167740756
4	24h	51	9	0.8961659162232228	0.9074708139103173
4	24h	51	10	0.9041084634346754	0.9140601503759398
4	24h	52	1	0.552958152958153	0.6921576277799454
4	24h	52	2	0.6593128390596745	0.7371382636655949
4	24h	52	3	0.738529145663694	0.7824289405684755
4	24h	52	4	0.7888933440256616	0.8157384783890808
4	24h	52	5	0.8226915520628684	0.8410511363636364
4	24h	52	6	0.8462974486621033	0.8599300570587153
4	24h	52	7	0.8635901119291315	0.8744331677823364
4	24h	52	8	0.8766819692892196	0.8859759036144579
4	24h	52	9	0.8869688385269122	0.8957717069775535
4	24h	52	10	0.8952519338433267	0.9039315155358275
4	24h	53	1	0.2716049382716049	0.6962843295638126
4	24h	53	2	0.39603960396039606	0.7207147584381205
4	24h	53	3	0.5174714104193139	0.7496582365003418
4	24h	53	4	0.6077637532745892	0.7766894510605313
4	24h	53	5	0.6759529411764705	0.8008926955787442
4	24h	53	6	0.7272305192292812	0.8215947546531303
4	24h	53	7	0.7652880644949859	0.838946723821188
4	24h	53	8	0.7931328520266046	0.8527638617644562
4	24h	53	9	0.8146809258422453	0.8640630432263298
4	24h	53	10	0.8317668750281063	0.8734231041814317
4	24h	54	1	0.5252100840336135	0.7080951502858197
4	24h	54	2	0.6607440310938367	0.7627443464929091
4	24h	54	3	0.7518581301343069	0.8067527308838133
4	24h	54	4	0.8050566870673221	0.8367778681855167
4	24h	54	5	0.8386308068459658	0.8585197934595525
4	24h	54	6	0.8615743600301969	0.8745378652355397
4	24h	54	7	0.87843044277162	0.887288402901903
4	24h	54	8	0.8912544353997078	0.8975201953785459
4	24h	54	9	0.9011798722193722	0.9062526512259269
4	24h	54	10	0.9095205941931127	0.9136871400409725
4	24h	55	1	0.5718022495422443	0.6730653869226155
4	24h	55	2	0.6535154274152757	0.7236235421752102
4	24h	55	3	0.7219846022241232	0.7675046748389778
4	24h	55	4	0.7690542220522139	0.8005052631578947
4	24h	55	5	0.8032311191279116	0.8262346115749257
4	24h	55	6	0.826921799215999	0.8449347799585517
4	24h	55	7	0.8445315201106374	0.8591760299625468
4	24h	55	8	0.8582472915924928	0.8704312604241125
4	24h	55	9	0.8688367857955839	0.8791859866048428
4	24h	55	10	0.877112008571664	0.8865455965631712
4	24h	57	1	0.49400921658986174	0.7041582707455578
4	24h	57	2	0.6142966360856269	0.7539372558901348
4	24h	57	3	0.7057869118442401	0.7977769110764431
4	24h	57	4	0.7643761677392568	0.8288633461047255
4	24h	57	5	0.8068734283319363	0.8527939385739413
4	24h	57	6	0.8363406585691217	0.8706365503080082
4	24h	57	7	0.8572118869292099	0.8844023399078532
4	24h	57	8	0.8724227487146871	0.8956992731817971
4	24h	57	9	0.8844173633744273	0.9049273663498975
4	24h	57	10	0.8942520893740405	0.9125367773489741
4	24h	58	1	0.4154435226547543	0.6833447566826594
4	24h	58	2	0.5164281394880065	0.7164527421236873
4	24h	58	3	0.610062893081761	0.7520676015821647
4	24h	58	4	0.6910234171725932	0.7859841469738499
4	24h	58	5	0.7504332755632582	0.814889845530514
4	24h	58	6	0.7908251586843624	0.8365948037589829
4	24h	58	7	0.8195465497003769	0.8534013438618863
4	24h	58	8	0.8405232998161963	0.8668018335684062
4	24h	58	9	0.8571291221997884	0.8780702456196495
4	24h	58	10	0.8702541235551322	0.8874812346673502
4	24h	6	1	0.5852402745995423	0.7208987023048615
4	24h	6	2	0.6901308807923594	0.7720549392498679
4	24h	6	3	0.7683247713319133	0.8147697301683912
4	24h	6	4	0.8155527613889157	0.8450379162545335
4	24h	6	5	0.8455476753349094	0.8661253383302103
4	24h	6	6	0.8658861096327833	0.8815245400611255
4	24h	6	7	0.8799723677393356	0.8927233391377764
4	24h	6	8	0.8900507614213198	0.9014947894563116
4	24h	6	9	0.8979925515487328	0.9085716721367376
4	24h	6	10	0.9045052458341905	0.9144212449939734
4	24h	7	1	0.6700698549167114	0.7496912309592425
4	24h	7	2	0.7704725071464604	0.8108564196315567
4	24h	7	3	0.8248875926601045	0.8476282257200985
4	24h	7	4	0.8577942433741806	0.8715025906735752
4	24h	7	5	0.8780830471433032	0.8873606486173448
4	24h	7	6	0.892140634311064	0.8992586131705189
4	24h	7	7	0.9023127373144633	0.9086241739035447
4	24h	7	8	0.9094331942607103	0.9159132886167007
4	24h	7	9	0.9154505654870485	0.9213935574229691
4	24h	7	10	0.9206362321834332	0.9259170844274688
4	24h	8	1	0.745609871855719	0.739413680781759
4	24h	8	2	0.8170134638922889	0.8032939714108142
4	24h	8	3	0.856690061127462	0.8459144865737006
4	24h	8	4	0.8814562410329986	0.8724550351501872
4	24h	8	5	0.8970326409495549	0.8912354804646251
4	24h	8	6	0.9081019543355892	0.9041166270631302
4	24h	8	7	0.9164414538635486	0.9140175428794904
4	24h	8	8	0.9229640498899486	0.922111297815558
4	24h	8	9	0.9286593947923997	0.9284891448825875
4	24h	8	10	0.9335359513716708	0.9336116239865137
4	24h	9	1	0.6055523423944477	0.7295147175815434
4	24h	9	2	0.7141578664757473	0.7795264814561379
4	24h	9	3	0.7813941568426448	0.8174952800503461
4	24h	9	4	0.8243243243243243	0.8447130938191725
4	24h	9	5	0.8512155591572124	0.8637697759324218
4	24h	9	6	0.8698803418803419	0.8774161674797752
4	24h	9	7	0.8836879432624114	0.887537333695357
4	24h	9	8	0.8945999375715327	0.8953893839597056
4	24h	9	9	0.9030218503021851	0.9016708949348263
4	24h	9	10	0.9097327281896117	0.9065465273901603
5	24h	69	1	0.793420685809869	0.8352473498233216
5	24h	69	2	0.85953293830603	0.8788556101922217
5	24h	69	3	0.8938041975618952	0.9023870895438754
5	24h	69	4	0.9132178847470893	0.9169054441260746
5	24h	69	5	0.9252777111803724	0.9271562639654402
5	24h	69	6	0.9336934503713707	0.9350831369051411
5	24h	69	7	0.9398153558490125	0.9412288017792605
5	24h	69	8	0.9448048604675111	0.9460818137013307
5	24h	69	9	0.9485693256049315	0.9497611887493367
5	24h	69	10	0.9516129032258065	0.9520792396840037
5	24h	70	1	0.7871925029285436	0.7473243369008842
5	24h	70	2	0.8444387163294239	0.8229212819376753
5	24h	70	3	0.8773047591466357	0.8663663663663663
5	24h	70	4	0.8975466748958494	0.8910558170813719
5	24h	70	5	0.9109368975710063	0.9072449754817322
5	24h	70	6	0.9203305785123967	0.9187130047471136
5	24h	70	7	0.9275474248201959	0.9270478032887034
5	24h	70	8	0.9328864827704735	0.9335253611773707
5	24h	70	9	0.9374878890051545	0.9384100350905498
5	24h	70	10	0.9418247324361556	0.9418817164997442
5	24h	71	1	0.7511444028297961	0.7299744601811006
5	24h	71	2	0.8172072567344695	0.8104575163398693
5	24h	71	3	0.8562615669339914	0.8561792863359443
5	24h	71	4	0.8811303704920727	0.8832661463247277
5	24h	71	5	0.8968726476425101	0.9006725663716815
5	24h	71	6	0.9080554250821982	0.9128600699047849
5	24h	71	7	0.9164866810655148	0.9217373059169115
5	24h	71	8	0.922893881846886	0.9286410696875436
5	24h	71	9	0.9278996865203761	0.933705338552511
5	24h	71	10	0.9319257645202494	0.9378961666163598
5	24h	72	1	0.7763380281690141	0.8086642599277978
5	24h	72	2	0.8420679886685553	0.853654860587792
5	24h	72	3	0.8797751373450875	0.8807609557241536
5	24h	72	4	0.9022107149970126	0.8989578613502492
5	24h	72	5	0.9163950456323338	0.9108611970714771
5	24h	72	6	0.926566917189547	0.9198061389337642
5	24h	72	7	0.9342734225621415	0.9266666666666666
5	24h	72	8	0.9397615782255512	0.9325639739086804
5	24h	72	9	0.9436440077471775	0.9374802509818083
5	24h	72	10	0.946931438842763	0.9417555373256767
5	24h	73	1	0.7295398665261679	0.6389148737137512
5	24h	73	2	0.7784104389086596	0.7264206209724663
5	24h	73	3	0.8138761570953537	0.7821750663129974
5	24h	73	4	0.8375325803649001	0.8162790697674419
5	24h	73	5	0.8541426403641882	0.840046343624344
5	24h	73	6	0.865854296323414	0.8567962567153833
5	24h	73	7	0.8749425287356322	0.8690637380271802
5	24h	73	8	0.8819860484201888	0.8784723760577733
5	24h	73	9	0.8877267163680872	0.8860407904134593
5	24h	73	10	0.8927120021674343	0.892354124748491
5	24h	74	1	0.8210526315789474	0.840952380952381
5	24h	74	2	0.8745153330983433	0.8804347826086957
5	24h	74	3	0.8998070739549839	0.9008274373426071
5	24h	74	4	0.9150353178607468	0.9140340800306337
5	24h	74	5	0.9253211769581434	0.9237247735579215
5	24h	74	6	0.9323783442174005	0.930358717027192
5	24h	74	7	0.9376598076220626	0.9352645580845403
5	24h	74	8	0.9417199333942096	0.9391987431264729
5	24h	74	9	0.9448660071078667	0.9429243065350259
5	24h	74	10	0.9472450175849941	0.9459056225755573
5	24h	75	1	0.7991208791208791	0.7945885005636979
5	24h	75	2	0.8565267395054629	0.8532824203260391
5	24h	75	3	0.8882033826188703	0.8864994026284349
5	24h	75	4	0.9082174462705436	0.9072927416580667
5	24h	75	5	0.9216069186776399	0.9209328782707622
5	24h	75	6	0.9309627162989832	0.9310240416641434
5	24h	75	7	0.9377816919649795	0.9385710519377801
5	24h	75	8	0.9423598034262619	0.9443510737628384
5	24h	75	9	0.9457953184989473	0.9491056842458007
5	24h	75	10	0.9489401613205778	0.9529416233051008
5	24h	77	1	0.8286538966150616	0.8505962122983399
5	24h	77	2	0.8818685935136952	0.8905223647169221
5	24h	77	3	0.9091802875752735	0.9112799532437171
5	24h	77	4	0.9248867033072992	0.9248071382098708
5	24h	77	5	0.9358102766798418	0.93387667230509
5	24h	77	6	0.9439583194175406	0.9406912804399057
5	24h	77	7	0.9498497804483476	0.9455352569574867
5	24h	77	8	0.9547027687296417	0.9494441370290256
5	24h	77	9	0.9584545454545454	0.9524452850580925
5	24h	77	10	0.9613536490204937	0.9552348336594912
5	24h	78	1	0.8623188405797102	0.887330528284245
5	24h	78	2	0.9057209053644627	0.9185513205756761
5	24h	78	3	0.9265433706694451	0.9339364361385549
5	24h	78	4	0.9383624655013799	0.9438950171167745
5	24h	78	5	0.9458417169684775	0.950990450635309
5	24h	78	6	0.9516781380827362	0.9564690026954178
5	24h	78	7	0.9564255423760064	0.9606956113036836
5	24h	78	8	0.9601906515734171	0.964107365792759
5	24h	78	9	0.9635149520952289	0.966745954013339
5	24h	78	10	0.9663402692778458	0.968805478062389
5	24h	81	1	0.6640576725025746	0.5921843687374749
5	24h	81	2	0.7253759653163528	0.6793640799622226
5	24h	81	3	0.7687481024187836	0.7390467564813766
5	24h	81	4	0.7973582474226805	0.7751280692457163
5	24h	81	5	0.8173750583839328	0.8002606240498081
5	24h	81	6	0.8315975186386659	0.8180592991913747
5	24h	81	7	0.8419121293265893	0.8304850865088632
5	24h	81	8	0.8499143497166952	0.8401685393258427
5	24h	81	9	0.8563882209169393	0.8478834317296822
5	24h	81	10	0.8615186430974021	0.8541011555218792
5	24h	82	1	0.8008474576271186	0.8004914004914004
5	24h	82	2	0.8592516306213526	0.8487629034900869
5	24h	82	3	0.8913564668769716	0.879794771561202
5	24h	82	4	0.9117120699940346	0.9005519511958943
5	24h	82	5	0.9249386753883893	0.9151185137732223
5	24h	82	6	0.9344603020645698	0.9255848850692313
5	24h	82	7	0.9418116376724655	0.9334757581152454
5	24h	82	8	0.9474574479331853	0.9393175853018373
5	24h	82	9	0.9522324592487598	0.9440421329822252
5	24h	82	10	0.955920041004613	0.9479108991013245
5	24h	83	1	0.8130912810023012	0.787847579814624
5	24h	83	2	0.8716666666666667	0.8453122369971385
5	24h	83	3	0.9013149809512105	0.8745190517562368
5	24h	83	4	0.9185573007562536	0.8922173274596182
5	24h	83	5	0.9297193571599904	0.9041051697717558
5	24h	83	6	0.9378991710830276	0.9130404988693209
5	24h	83	7	0.9436278850126911	0.9197071602880781
5	24h	83	8	0.9482308736040079	0.9256572029442692
5	24h	83	9	0.9519846650147272	0.9302653867871259
5	24h	83	10	0.9546032014906412	0.9344743900881338
5	24h	84	1	0.7904334828101645	0.8522779567418316
5	24h	84	2	0.8505790063503922	0.8885736800630417
5	24h	84	3	0.8782068593032676	0.9085489447955168
5	24h	84	4	0.8945041061276058	0.919202518363064
5	24h	84	5	0.90560522696011	0.9263774540848638
5	24h	84	6	0.9136607272200492	0.9319484723814663
5	24h	84	7	0.9193578612030733	0.9364697600750865
5	24h	84	8	0.9242166492893596	0.9405663312934343
5	24h	84	9	0.9283162890835249	0.9442482809886639
5	24h	84	10	0.9323155665372397	0.9473020145518779
5	24h	85	1	0.6833013435700576	0.7421515278359146
5	24h	85	2	0.7749885896850753	0.8129356007805966
5	24h	85	3	0.8287488908606921	0.8542493213614534
5	24h	85	4	0.8619939050936003	0.8802599783351387
5	24h	85	5	0.8837675350701403	0.8976454293628808
5	24h	85	6	0.8990836822622732	0.9098229616910415
5	24h	85	7	0.9098282945328137	0.9185361315000516
5	24h	85	8	0.9184936926872411	0.9253197634438179
5	24h	85	9	0.9252971845672575	0.9304394382438944
5	24h	85	10	0.9307192505288607	0.9342356152091823
5	24h	86	1	0.8370832203849282	0.862085308056872
5	24h	86	2	0.8895470383275261	0.9015115354017502
5	24h	86	3	0.9149642492339122	0.9229119504348862
5	24h	86	4	0.9297047599919662	0.9357224118316269
5	24h	86	5	0.9398961167449913	0.9436597614563716
5	24h	86	6	0.947008308315297	0.949655679614896
5	24h	86	7	0.9518509557222357	0.9543153116452308
5	24h	86	8	0.9558173000053296	0.9580351166263323
5	24h	86	9	0.9592536176694593	0.9611408528705926
5	24h	86	10	0.9620231387897294	0.9633998410507383
5	24h	87	1	0.8090803259604191	0.8639347973737831
5	24h	87	2	0.8649241454944252	0.8985418265541059
5	24h	87	3	0.8906539581678581	0.9177939646201873
5	24h	87	4	0.9065343258891646	0.9304605141483262
5	24h	87	5	0.9165045258438372	0.9387409573649377
5	24h	87	6	0.9236160778143327	0.9447481066842278
5	24h	87	7	0.929026669141761	0.9494333544267388
5	24h	87	8	0.9331806032836961	0.9531736710412092
5	24h	87	9	0.936278094680903	0.9558789770901244
5	24h	87	10	0.9386981622669781	0.9578169983727626
5	24h	89	1	0.7845695117405889	0.7475016655562958
5	24h	89	2	0.8348064235030499	0.819534100477126
5	24h	89	3	0.8622396562996171	0.8545435960339364
5	24h	89	4	0.8791274465859854	0.8752612120237904
5	24h	89	5	0.8904126667497818	0.8885799404170804
5	24h	89	6	0.8985770835562212	0.8978673119126667
5	24h	89	7	0.9043266301035954	0.9049180327868852
5	24h	89	8	0.9087723689150294	0.9103657217052586
5	24h	89	9	0.9121804511278195	0.9144076013185961
5	24h	89	10	0.9146867511126326	0.9174627704411351
5	24h	90	1	0.7884308813482123	0.7919553072625698
5	24h	90	2	0.8416703556145787	0.8439882697947214
5	24h	90	3	0.8685154975530179	0.86998150364487
5	24h	90	4	0.8842322226039162	0.8851695280821327
5	24h	90	5	0.8948859611843037	0.895473368556333
5	24h	90	6	0.9021379102679916	0.9026290165530672
5	24h	90	7	0.9077390302649492	0.9082043671825313
5	24h	90	8	0.9122823267876992	0.9125539500844436
5	24h	90	9	0.9157706837145585	0.9156778591264833
5	24h	90	10	0.918278275265257	0.9180878257220251
5	24h	93	1	0.8193805581110088	0.8566344687341129
5	24h	93	2	0.8718048780487805	0.8928142685645687
5	24h	93	3	0.896728307254623	0.9115260785576303
5	24h	93	4	0.9117647058823529	0.9238036557814746
5	24h	93	5	0.9213770431924025	0.9325268359175328
5	24h	93	6	0.9279209754591758	0.9381045894246854
5	24h	93	7	0.9334490354448969	0.9423333121867665
5	24h	93	8	0.9378378378378378	0.9460431654676259
5	24h	93	9	0.9412875806705493	0.9488874312528381
5	24h	93	10	0.9437020187659938	0.9508857051311392
5	24h	94	1	0.7927170868347339	0.8444444444444444
5	24h	94	2	0.8589429471473574	0.8844845437065523
5	24h	94	3	0.8915022761760243	0.9053828151120027
5	24h	94	4	0.9106667979907417	0.9184709970596098
5	24h	94	5	0.9228789706473663	0.9283599763173476
5	24h	94	6	0.9318874957641478	0.9357404368135337
5	24h	94	7	0.9392362126440142	0.9408791208791208
5	24h	94	8	0.9450843274372687	0.9451062381484903
5	24h	94	9	0.9496468861781161	0.9485714285714286
5	24h	94	10	0.9529445846956089	0.9510766307789741
5	24h	95	1	0.7283763277693475	0.737746124842899
5	24h	95	2	0.8014531228168227	0.8023191606847045
5	24h	95	3	0.8386831275720165	0.8364121510673235
5	24h	95	4	0.8603497356649045	0.8570030979944562
5	24h	95	5	0.8745881245376909	0.8707629979743416
5	24h	95	6	0.884571297569922	0.881311098332375
5	24h	95	7	0.8927518857085769	0.8898343260423445
5	24h	95	8	0.8994816816550747	0.896655592469546
5	24h	95	9	0.9048814504881451	0.9022568340750159
5	24h	95	10	0.9094071604580374	0.9069826065036551
5	24h	97	1	0.8189806678383128	0.8392698130008904
5	24h	97	2	0.879263842614628	0.8849505242947866
5	24h	97	3	0.907290107105839	0.9101968591019686
5	24h	97	4	0.9226608977825852	0.9253836655494796
5	24h	97	5	0.9327321111768184	0.935618545374643
5	24h	97	6	0.9395040080160321	0.9430019395607834
5	24h	97	7	0.9450967601652533	0.9484367326894746
5	24h	97	8	0.9489521245914248	0.9526158011797698
5	24h	97	9	0.9520524318730597	0.9556876871663557
5	24h	97	10	0.9543302156302587	0.9585137369125404
5	24h	99	1	0.8171253822629969	0.7977090492554411
5	24h	99	2	0.872337575351641	0.8649437874142211
5	24h	99	3	0.9008650691060952	0.8966477455285423
5	24h	99	4	0.917877447883765	0.9147732071965538
5	24h	99	5	0.9290956749672346	0.9260884709160572
5	24h	99	6	0.9369429964688079	0.9342494965051534
5	24h	99	7	0.94259522525614	0.9404191770945981
5	24h	99	8	0.9474510487985697	0.9454512339495492
5	24h	99	9	0.951434184675835	0.9495163857486838
5	24h	99	10	0.9546706736789381	0.9527858912263837
5	sham	76	1	0.7499203568015291	0.8232018561484918
5	sham	76	2	0.8349931653973833	0.8713217750914586
5	sham	76	3	0.8732867132867133	0.8972007722007722
5	sham	76	4	0.8957881024750326	0.9141086472354023
5	sham	76	5	0.9103948999468744	0.9260066166384249
5	sham	76	6	0.9216052611912413	0.935064935064935
5	sham	76	7	0.9303016600994768	0.9420351046504615
5	sham	76	8	0.9370311434416912	0.9474190960149773
5	sham	76	9	0.9422267309155465	0.951832108725928
5	sham	76	10	0.9467661463816542	0.955453951665578
5	sham	80	1	0.8262964012468121	0.8523187753264295
5	sham	80	2	0.880527817403709	0.8885510110992854
5	sham	80	3	0.9076585302854191	0.9070165430690246
5	sham	80	4	0.9236980218005651	0.9183042212518195
5	sham	80	5	0.9341703146939787	0.9267150196433968
5	sham	80	6	0.9415706806282722	0.9337380521828985
5	sham	80	7	0.9470506550745638	0.9392402209446511
5	sham	80	8	0.9510444905118801	0.943539522334366
5	sham	80	9	0.9543836331703612	0.9474109306290945
5	sham	80	10	0.957069948964275	0.9509464685528191
5	sham	91	1	0.7716409984067977	0.8310696095076401
5	sham	91	2	0.8333333333333334	0.8741147564676977
5	sham	91	3	0.8637481554353172	0.8968678380443086
5	sham	91	4	0.8817121372794756	0.911093627065303
5	sham	91	5	0.8933881683011705	0.9204454472669045
5	sham	91	6	0.9022234128047147	0.9268809167912307
5	sham	91	7	0.9088167053364269	0.9312295973884657
5	sham	91	8	0.9137860503170383	0.9345307068366164
5	sham	91	9	0.9176879458569599	0.9371800433839479
5	sham	91	10	0.9209894928435509	0.9395825128003151
6	D28	12	1	0.8184684684684684	0.7454323995127893
6	D28	12	2	0.8596219398822436	0.8180773649942551
6	D28	12	3	0.8845746558418638	0.8576981813133416
6	D28	12	4	0.9019274376417233	0.8839779005524862
6	D28	12	5	0.9137591557060722	0.9010015066914827
6	D28	12	6	0.9224753943642983	0.9134565038521953
6	D28	12	7	0.9293369450005888	0.9229973491950605
6	D28	12	8	0.9344818585225789	0.9301319981793355
6	D28	12	9	0.9384579329739864	0.9355264493857245
6	D28	12	10	0.9413414945167049	0.9399157354826891
6	D28	123	1	0.8419952990336903	0.8013849543594586
6	D28	123	2	0.8870767594398157	0.8608361947081398
6	D28	123	3	0.9111111111111111	0.8918518518518519
6	D28	123	4	0.9260132961612696	0.9115075201119273
6	D28	123	5	0.9362119725220804	0.9248177982355198
6	D28	123	6	0.9430881904180654	0.9344488668670294
6	D28	123	7	0.9478168264110756	0.9412260967379078
6	D28	123	8	0.9515948352101881	0.9465015479876161
6	D28	123	9	0.954470942837502	0.950522416938471
6	D28	123	10	0.9566883863549253	0.9536926147704591
6	D28	126	1	0.8505864354920959	0.8013201320132013
6	D28	126	2	0.8919532204573224	0.8646397334443982
6	D28	126	3	0.913968547641073	0.8955495004541326
6	D28	126	4	0.9271242176726424	0.9138053516457495
6	D28	126	5	0.9357976653696498	0.9255236617532971
6	D28	126	6	0.9412744059331013	0.9331804782181461
6	D28	126	7	0.9455674461619765	0.9384375884517407
6	D28	126	8	0.9488170531740454	0.9424070730340577
6	D28	126	9	0.9513348749211687	0.9455899516478631
6	D28	126	10	0.9537054677081349	0.9475480600311198
6	D28	127	1	0.7701946744238085	0.6290780141843971
6	D28	127	2	0.8234377434938445	0.7491842505982163
6	D28	127	3	0.8594068915836235	0.8150896722325294
6	D28	127	4	0.8830637302670045	0.852529601722282
6	D28	127	5	0.899042004421518	0.876629694493092
6	D28	127	6	0.9105782792665726	0.8927986906710311
6	D28	127	7	0.9193169162232397	0.9045771916214119
6	D28	127	8	0.9260931820685098	0.9131996037642397
6	D28	127	9	0.9314688088862442	0.9197265409637225
6	D28	127	10	0.9359055260073921	0.9245901639344263
6	D28	129	1	0.8706353749284488	0.8740092921563268
6	D28	129	2	0.9102828244989698	0.9113372093023255
6	D28	129	3	0.9298075591859338	0.93
6	D28	129	4	0.9416002619801331	0.9405347593582888
6	D28	129	5	0.949350067234424	0.9476278496611213
6	D28	129	6	0.9548484848484848	0.9522532588454377
6	D28	129	7	0.9582570007851348	0.9556256842918787
6	D28	129	8	0.9613393165343459	0.9584798638684061
6	D28	129	9	0.9634190139038531	0.9597485552063266
6	D28	129	10	0.9648180724007036	0.9604690577618982
6	D28	130	1	0.8264850903968067	0.7743511450381679
6	D28	130	2	0.8691695108077361	0.8462280532510129
6	D28	130	3	0.8934903905765654	0.881384550443225
6	D28	130	4	0.9098549274637319	0.9024552090245521
6	D28	130	5	0.9213765385581513	0.9163861341097261
6	D28	130	6	0.9296807592752373	0.9258086929668803
6	D28	130	7	0.935607729590231	0.9328513088304211
6	D28	130	8	0.9399127223900637	0.9382526564344746
6	D28	130	9	0.9433373590982287	0.942486281131279
6	D28	130	10	0.9461077844311377	0.9458428680396643
6	D28	132	1	0.8409619860356866	0.7985235312211627
6	D28	132	2	0.8854510690074744	0.8588957055214724
6	D28	132	3	0.9085706853947197	0.888437545335848
6	D28	132	4	0.9216456481290056	0.9056346044393854
6	D28	132	5	0.9300932660220758	0.9173422793775045
6	D28	132	6	0.9364304958858225	0.926147077309868
6	D28	132	7	0.941169020328035	0.9327548806941431
6	D28	132	8	0.9446341599955215	0.9375409348020244
6	D28	132	9	0.9474793077501881	0.9412763248634025
6	D28	132	10	0.9496775365609955	0.9441415590626494
6	D28	134	1	0.8494817485353763	0.8068500842223469
6	D28	134	2	0.8920532843362425	0.87
6	D28	134	3	0.9145891043397969	0.9009102730819246
6	D28	134	4	0.9288610394397346	0.9189299155731868
6	D28	134	5	0.9382018180429302	0.9311061248234023
6	D28	134	6	0.9443540514155548	0.9394045534150613
6	D28	134	7	0.9491448635179522	0.945065570798332
6	D28	134	8	0.9522760278431569	0.9491003662225996
6	D28	134	9	0.9549185843089759	0.9525611313437071
6	D28	134	10	0.9570093457943926	0.9551716783962465
6	D28	138	1	0.7835394862036156	0.7574190035393411
6	D28	138	2	0.8369091788998225	0.8313572818970094
6	D28	138	3	0.8694066147859922	0.8695652173913043
6	D28	138	4	0.8897323600973236	0.8928571428571429
6	D28	138	5	0.902964522922404	0.9082545361615129
6	D28	138	6	0.9124653739612189	0.9188328144232858
6	D28	138	7	0.9194055099081682	0.9267832431752422
6	D28	138	8	0.9250040147743697	0.9329705114677626
6	D28	138	9	0.92984393757503	0.9378104510232466
6	D28	138	10	0.9336002088591071	0.941488167407607
6	D28	139	1	0.8183984747378455	0.802482460874258
6	D28	139	2	0.8653907496012759	0.8608923884514436
6	D28	139	3	0.8921393744797241	0.8909769597116746
6	D28	139	4	0.9087305332704105	0.9092748052998887
6	D28	139	5	0.9199281306147957	0.9214937759336099
6	D28	139	6	0.9278391692184795	0.9295992138695865
6	D28	139	7	0.9337199188170484	0.93623223612292
6	D28	139	8	0.9384591695324128	0.9421381631671742
6	D28	139	9	0.9420103092783505	0.9466158245948523
6	D28	139	10	0.9450375312760634	0.9500795459431569
6	D28	141	1	0.7603748326639893	0.8004496908375491
6	D28	141	2	0.8323353293413174	0.8546588546588546
6	D28	141	3	0.872360248447205	0.8867120954003407
6	D28	141	4	0.8959572659949011	0.9049773755656109
6	D28	141	5	0.9124131082423039	0.9182755388940956
6	D28	141	6	0.9230253790099673	0.928029395319115
6	D28	141	7	0.9312888760306669	0.9352798053527981
6	D28	141	8	0.9373688561073313	0.9408367635313633
6	D28	141	9	0.9417167479306043	0.945474552957359
6	D28	141	10	0.945387604827163	0.9491137223660625
6	D28	148	1	0.7294511005851212	0.7281053234115626
6	D28	148	2	0.7840930407053086	0.7941557240614019
6	D28	148	3	0.8167392220193793	0.8317425688573766
6	D28	148	4	0.837204108977222	0.8551160791057609
6	D28	148	5	0.8512091563596086	0.8724891602513052
6	D28	148	6	0.8625205866206572	0.8842894638170229
6	D28	148	7	0.8713585624829839	0.8925094119174347
6	D28	148	8	0.8779286315030638	0.8993135011441648
6	D28	148	9	0.8844604393833593	0.9056294779938587
6	D28	148	10	0.8904535301544139	0.9105382514925718
6	D28	149	1	0.7893426294820717	0.7763401109057301
6	D28	149	2	0.8477284073889166	0.8421961325966851
6	D28	149	3	0.8795015576323988	0.8751440645409143
6	D28	149	4	0.8987178212901302	0.8957803762074225
6	D28	149	5	0.9116263718128559	0.9103610807171113
6	D28	149	6	0.9205409974640744	0.9212016921201692
6	D28	149	7	0.9271108381946577	0.9287006425051463
6	D28	149	8	0.932615434818078	0.9346279031279308
6	D28	149	9	0.9371768607940689	0.9391003460207612
6	D28	149	10	0.9407135593969671	0.942419629264798
6	D28	150	1	0.8322751322751323	0.8240117130307467
6	D28	150	2	0.874202693125443	0.8743795341733486
6	D28	150	3	0.8973101894792633	0.8995080815179198
6	D28	150	4	0.9117708991366603	0.914475138121547
6	D28	150	5	0.9212721584984359	0.9246786166938258
6	D28	150	6	0.9276495316763773	0.9312428298279158
6	D28	150	7	0.9329069395586824	0.9365079365079365
6	D28	150	8	0.9369104772663089	0.9405940594059405
6	D28	150	9	0.9402072276977508	0.9441439567297691
6	D28	150	10	0.942945963244034	0.9470519144937749
6	D28	151	1	0.7982541222114452	0.7040169133192389
6	D28	151	2	0.8458805616646929	0.8048411497730711
6	D28	151	3	0.8732796676188003	0.8516850442615312
6	D28	151	4	0.89143457698371	0.8786266924564797
6	D28	151	5	0.9045562703798361	0.8957140035552045
6	D28	151	6	0.91443728685108	0.9084090340861738
6	D28	151	7	0.9219839320098268	0.9177283524076874
6	D28	151	8	0.9282889688957091	0.9250822576562896
6	D28	151	9	0.9335385922072407	0.9310850439882697
6	D28	151	10	0.9376717281272596	0.9358152782016071
6	D28	157	1	0.7466827503015682	0.5402257007644703
6	D28	157	2	0.7998300042498937	0.6935239332900152
6	D28	157	3	0.8365797292835919	0.775504016977414
6	D28	157	4	0.8620255441626192	0.8238840579710145
6	D28	157	5	0.8797449134527786	0.8541725203708908
6	D28	157	6	0.8929695697796433	0.8747156193614184
6	D28	157	7	0.9029803424223208	0.8898921832884097
6	D28	157	8	0.9110437329770287	0.9014865502595564
6	D28	157	9	0.9171880068585199	0.9102826280740391
6	D28	157	10	0.9221748850550471	0.9171187320156611
6	D28	159	1	0.7957136342909257	0.7918136908962597
6	D28	159	2	0.8538508186779866	0.8547166898255365
6	D28	159	3	0.8840579710144928	0.8853473973859206
6	D28	159	4	0.9018935978358882	0.9027967568552427
6	D28	159	5	0.9135248354278875	0.9144582861457153
6	D28	159	6	0.9224088383677118	0.9233247422680413
6	D28	159	7	0.9289532293986636	0.9297831704302887
6	D28	159	8	0.9341884558460779	0.9347533967053202
6	D28	159	9	0.9384322577789581	0.9390271139500603
6	D28	159	10	0.9419080478215518	0.9423769993925896
6	D28	160	1	0.8589897055302849	0.8134373125374925
6	D28	160	2	0.8959424083769634	0.8691019786910198
6	D28	160	3	0.9157372986369269	0.8972118185601332
6	D28	160	4	0.927931515030858	0.9136502398604448
6	D28	160	5	0.9359123360451602	0.9244572043782523
6	D28	160	6	0.9415695194768269	0.9319220225403594
6	D28	160	7	0.9455380984909644	0.9375082573655701
6	D28	160	8	0.9486444787304387	0.9415739500203879
6	D28	160	9	0.9510939510939511	0.9453580349708576
6	D28	160	10	0.9528856950370537	0.9485504863036226
6	D28	162	1	0.800520156046814	0.8078646092583375
6	D28	162	2	0.8561200136379133	0.8607553366174056
6	D28	162	3	0.883897021706209	0.887614399023795
6	D28	162	4	0.9020469296055916	0.9041945170977429
6	D28	162	5	0.9139040079168729	0.915129151291513
6	D28	162	6	0.9220305707474408	0.9224562363238512
6	D28	162	7	0.9279883026684538	0.9280104712041884
6	D28	162	8	0.9325800376647835	0.9318875671123276
6	D28	162	9	0.9365102286401925	0.9349509063444109
6	D28	162	10	0.93966567995821	0.9376417718810186
6	D28	17	1	0.8321203299369239	0.8093515168382966
6	D28	17	2	0.8754263439987007	0.8649425287356322
6	D28	17	3	0.8980976614564401	0.8928194297782471
6	D28	17	4	0.9121524102761474	0.9087132620209782
6	D28	17	5	0.9214393518150766	0.9194207836456558
6	D28	17	6	0.9277433270423294	0.9267591461223317
6	D28	17	7	0.9324529624868528	0.9324240545567266
6	D28	17	8	0.9363237947924723	0.9378912416308312
6	D28	17	9	0.9397112412934175	0.9420886842742913
6	D28	17	10	0.9423839125537152	0.9457323728443571
6	D28	18	1	0.8425730994152046	0.8119800332778702
6	D28	18	2	0.8780873970867638	0.8627729451446832
6	D28	18	3	0.8975702715578847	0.8877060885369337
6	D28	18	4	0.9104378383512204	0.9031339031339032
6	D28	18	5	0.9204277402107249	0.9147661062094223
6	D28	18	6	0.9283084543811501	0.9234338747099768
6	D28	18	7	0.9347294938917976	0.9302862699811585
6	D28	18	8	0.9393923816377937	0.9355080213903744
6	D28	18	9	0.9431253451131971	0.9399475316002862
6	D28	18	10	0.9460359760159893	0.9436462187042932
6	D28	20	1	0.8776395718831357	0.8832259871184542
6	D28	20	2	0.9094696969696969	0.9120654396728016
6	D28	20	3	0.9266170899396661	0.9260851476910276
6	D28	20	4	0.9367905630981527	0.9350563286944996
6	D28	20	5	0.9436152570480929	0.941359721458677
6	D28	20	6	0.9486736776016323	0.9456819069949199
6	D28	20	7	0.9528295446788176	0.9489080889856453
6	D28	20	8	0.9562594268476622	0.9513838748495789
6	D28	20	9	0.9590106388723876	0.9534996497656124
6	D28	20	10	0.9608600048863915	0.9553009992688277
6	D28	21	1	0.7949044585987262	0.7072216293134116
6	D28	21	2	0.8490399859080501	0.8049480892423239
6	D28	21	3	0.8796669352672576	0.8513147410358566
6	D28	21	4	0.8994800693240901	0.8787577639751553
6	D28	21	5	0.9132916553411253	0.8966287571080422
6	D28	21	6	0.9228735810915876	0.9094181163767247
6	D28	21	7	0.9301060647266793	0.9190550248093017
6	D28	21	8	0.9353456082100815	0.9266927083333333
6	D28	21	9	0.9395812994901833	0.9324198792382722
6	D28	21	10	0.9428726073906412	0.9366425803749083
6	D28	22	1	0.8356198553255176	0.7844387755102041
6	D28	22	2	0.8807901907356949	0.8524260116770687
6	D28	22	3	0.9066769786027327	0.8867427568042142
6	D28	22	4	0.922328086164043	0.9069048436963243
6	D28	22	5	0.9326881534606412	0.920462015212696
6	D28	22	6	0.9401228628524906	0.9297185562092543
6	D28	22	7	0.9450265166213944	0.9366565684384467
6	D28	22	8	0.9488179940325913	0.9421688209235998
6	D28	22	9	0.9516104096882246	0.9467122025261561
6	D28	22	10	0.9538058724518421	0.9498432601880877
6	D28	24	1	0.8360776603588105	0.7769976596456035
6	D28	24	2	0.8804347826086957	0.8510106272140029
6	D28	24	3	0.9048909536714415	0.8854135338345864
6	D28	24	4	0.9194902082685732	0.9051401869158878
6	D28	24	5	0.9292911893893722	0.9186621056632459
6	D28	24	6	0.9358983772670534	0.9284403669724771
6	D28	24	7	0.9405232929164008	0.9357206558276737
6	D28	24	8	0.9437492954571074	0.9408230699909883
6	D28	24	9	0.9465987595179265	0.9445067563958768
6	D28	24	10	0.9491401724216576	0.9476721816083109
6	D28	35	1	0.8636251541307028	0.8494077834179357
6	D28	35	2	0.9002820640451302	0.8932215743440233
6	D28	35	3	0.918501928580316	0.9134975897161222
6	D28	35	4	0.9299841772151899	0.92576603137833
6	D28	35	5	0.9374080732145775	0.9340355724399931
6	D28	35	6	0.9429900701340185	0.9396237421612951
6	D28	35	7	0.9472098348800772	0.9435865111881501
6	D28	35	8	0.9506382978723404	0.9473742583042201
6	D28	35	9	0.9529747739171823	0.9504823151125402
6	D28	35	10	0.9544926163516597	0.9531208143584249
6	D28	38	1	0.8967484312606959	0.899210686095932
6	D28	38	2	0.9245354569586651	0.9253908569166832
6	D28	38	3	0.9398475007060153	0.9386861313868613
6	D28	38	4	0.9483337061060165	0.9475620975160993
6	D28	38	5	0.9536338546458142	0.9537735849056603
6	D28	38	6	0.9574766355140187	0.9572213813431052
6	D28	38	7	0.9604420783071635	0.9596313871123031
6	D28	38	8	0.9628091820392669	0.9615919675799915
6	D28	38	9	0.9645975551674869	0.9629949293343403
6	D28	38	10	0.9658233890214797	0.9638495596749866
6	D28	39	1	0.8212053013253313	0.7787888296203326
6	D28	39	2	0.867202187660229	0.8463687150837989
6	D28	39	3	0.891535076365519	0.879475982532751
6	D28	39	4	0.9062986406558058	0.8984812150279776
6	D28	39	5	0.9164075993091537	0.9108966551110278
6	D28	39	6	0.9243498817966903	0.9196003805899143
6	D28	39	7	0.9297736506094022	0.9266048746996224
6	D28	39	8	0.934019439679817	0.9319061441702952
6	D28	39	9	0.9375128257746768	0.9360116636967439
6	D28	39	10	0.9405415464780869	0.9391796322489392
6	D28	40	1	0.8682291666666667	0.8639512330285397
6	D28	40	2	0.904257167680278	0.9021106259097526
6	D28	40	3	0.922138593303919	0.9214574898785425
6	D28	40	4	0.9321229626573138	0.9329913433792882
6	D28	40	5	0.9390650371763097	0.9405434015525759
6	D28	40	6	0.9445253348864299	0.9464687359424202
6	D28	40	7	0.9485815602836879	0.9505891543519303
6	D28	40	8	0.9515280420911228	0.9531420686483068
6	D28	40	9	0.9539325279462629	0.9551301842132346
6	D28	40	10	0.955756228161728	0.9566593733997486
6	D28	42	1	0.7064813001762287	0.4389341228719467
6	D28	42	2	0.752442996742671	0.581374321880651
6	D28	42	3	0.7909913702378447	0.6777408637873754
6	D28	42	4	0.8230004323389537	0.7456203503719703
6	D28	42	5	0.8462497250531564	0.7894838212634823
6	D28	42	6	0.8635178946030132	0.8193351533643809
6	D28	42	7	0.876415834922059	0.8403164774681803
6	D28	42	8	0.8864490900887352	0.8562319538017324
6	D28	42	9	0.8948298518283565	0.8689846712599476
6	D28	42	10	0.9019883427721054	0.8794394317527356
6	D28	43	1	0.8460764587525151	0.7854496463455709
6	D28	43	2	0.8870046720885967	0.856421052631579
6	D28	43	3	0.9084220207594271	0.8900045641259698
6	D28	43	4	0.9220875065893516	0.9099312633325433
6	D28	43	5	0.9318461268224135	0.9223620522749274
6	D28	43	6	0.9390115667718192	0.9318516097401536
6	D28	43	7	0.9441058908328419	0.9387927991528415
6	D28	43	8	0.9483339138511553	0.9444996275142786
6	D28	43	9	0.9518304431599229	0.9489536042520208
6	D28	43	10	0.954753479594244	0.9522572912504994
6	D28	44	1	0.753592561284869	0.5775830595107704
6	D28	44	2	0.8116844602609727	0.7226229508196721
6	D28	44	3	0.8491927172792855	0.7984650805832694
6	D28	44	4	0.874162323157111	0.8402925218211842
6	D28	44	5	0.8913945658131704	0.8667239896818573
6	D28	44	6	0.9037877253392749	0.8855218855218855
6	D28	44	7	0.9128965312777942	0.8989787468948385
6	D28	44	8	0.919980985580732	0.9088377723970944
6	D28	44	9	0.9259100642398287	0.9163793103448276
6	D28	44	10	0.9305345163384549	0.9223079536079973
6	D28	47	1	0.7468879668049793	0.5800687285223368
6	D28	47	2	0.8035999419364204	0.7175983436853002
6	D28	47	3	0.8400671516508114	0.7887282815009491
6	D28	47	4	0.8643636363636363	0.8302351623740202
6	D28	47	5	0.8814594305778185	0.8578400361500226
6	D28	47	6	0.8941083847264139	0.8773520743595556
6	D28	47	7	0.9037555989433789	0.8917552501944517
6	D28	47	8	0.9115382654361903	0.9024279555253006
6	D28	47	9	0.9181634897360704	0.9110876026396655
6	D28	47	10	0.9233647968730508	0.9182777199257481
6	D28	48	1	0.8069923371647509	0.7414070028911018
6	D28	48	2	0.8580847206197462	0.8286804579232777
6	D28	48	3	0.8858321870701513	0.8690993339125398
6	D28	48	4	0.9038210811352924	0.8929897603240688
6	D28	48	5	0.9166666666666666	0.9098240469208211
6	D28	48	6	0.9257910149275052	0.9217846960006165
6	D28	48	7	0.9323692576201459	0.9306062819576333
6	D28	48	8	0.9376139691661601	0.9377951378767563
6	D28	48	9	0.9414389844795954	0.9433511604963913
6	D28	48	10	0.9446942446043165	0.9476787719955073
6	D28	54	1	0.7419290154401443	0.5307142857142857
6	D28	54	2	0.7963250883392227	0.6843569441472288
6	D28	54	3	0.8339012861382874	0.7697388171720204
6	D28	54	4	0.8582210242587601	0.8163265306122449
6	D28	54	5	0.8758447869997722	0.8461682242990655
6	D28	54	6	0.8887721602101116	0.8669803921568627
6	D28	54	7	0.8988036756631798	0.8818408799514137
6	D28	54	8	0.9068771603982871	0.8932521142586788
6	D28	54	9	0.9129604619755041	0.9021836358852934
6	D28	54	10	0.9179785292994441	0.9093062926459439
6	D28	61	1	0.7410444540353905	0.5469953775038521
6	D28	61	2	0.7913254473764028	0.6944571690334402
6	D28	61	3	0.829285545861825	0.7800922245190014
6	D28	61	4	0.8533563814462691	0.8264663111972855
6	D28	61	5	0.8715300193673338	0.8551078153966241
6	D28	61	6	0.8858967240421988	0.8748062963869179
6	D28	61	7	0.8970212765957447	0.8892312001120292
6	D28	61	8	0.9056236832153854	0.9002391317677356
6	D28	61	9	0.9122619510299261	0.9087241003271538
6	D28	61	10	0.9177000132386037	0.9151860213998233
6	D28	65	1	0.796804145972792	0.6890588626538078
6	D28	65	2	0.8492942783426923	0.8015390846496557
6	D28	65	3	0.8784588441330998	0.8525399129172714
6	D28	65	4	0.8968261487446708	0.8812182741116751
6	D28	65	5	0.9094093297245661	0.8991619854498573
6	D28	65	6	0.917951881554596	0.9118881118881119
6	D28	65	7	0.9242150848069289	0.9209908035174867
6	D28	65	8	0.929435699753721	0.9281918034723042
6	D28	65	9	0.9336867469879518	0.9334527635807999
6	D28	65	10	0.9370592615303753	0.9375237732978319
6	D28	68	1	0.7985092010249243	0.7085113374958922
6	D28	68	2	0.8488559458588463	0.7994257588187038
6	D28	68	3	0.8787467620574811	0.8472468916518651
6	D28	68	4	0.8978451715881883	0.8747689463955638
6	D28	68	5	0.9107337070191583	0.8928199791883454
6	D28	68	6	0.9198330454807139	0.905295152775556
6	D28	68	7	0.9268323451494891	0.9141987268198173
6	D28	68	8	0.9320617110799438	0.9211375677486145
6	D28	68	9	0.9360799757649197	0.926304347826087
6	D28	68	10	0.9394550958627649	0.9303899926416482
6	D28	7	1	0.8566007047980483	0.8431760384289347
6	D28	7	2	0.8968111787889645	0.8852641334569046
6	D28	7	3	0.9176314038589488	0.9057792385647768
6	D28	7	4	0.9303257088647623	0.9194036300777874
6	D28	7	5	0.9388608256401324	0.9291618522797973
6	D28	7	6	0.9449052132701422	0.9365963855421687
6	D28	7	7	0.9492571869573606	0.9421972860125261
6	D28	7	8	0.9527594821712468	0.9466183991265874
6	D28	7	9	0.9552102376599635	0.9501231527093597
6	D28	7	10	0.9569369203929851	0.9523544679273267
6	D28	70	1	0.7594227869911695	0.6053748231966054
6	D28	70	2	0.8117205108940646	0.7299332902948139
6	D28	70	3	0.8480704600764862	0.801396902520498
6	D28	70	4	0.8714379761121038	0.8400982571060943
6	D28	70	5	0.8876777251184834	0.8650085437630529
6	D28	70	6	0.8992996532263547	0.8827421283379833
6	D28	70	7	0.9083537058016815	0.8955060034305318
6	D28	70	8	0.9149161892637386	0.9053517739025857
6	D28	70	9	0.9203742600725606	0.9128342245989305
6	D28	70	10	0.9244317195904911	0.9187602271633458
6	D28	71	1	0.7617212588310854	0.6079387186629527
6	D28	71	2	0.8174591270436479	0.7402135231316725
6	D28	71	3	0.8522320913600184	0.8066281994377866
6	D28	71	4	0.8745211622909465	0.8447883477469277
6	D28	71	5	0.8897415818324197	0.8694370220215608
6	D28	71	6	0.9013118062563068	0.8864672694953242
6	D28	71	7	0.9102367770055366	0.8994483950289094
6	D28	71	8	0.917168123070483	0.9092390987949002
6	D28	71	9	0.922483537158984	0.9171671153447919
6	D28	71	10	0.9265459514861633	0.9231127462394635
6	D28	73	1	0.7631754503002002	0.5920954511558538
6	D28	73	2	0.8209375	0.7340807174887892
6	D28	73	3	0.8571083755732561	0.8054984989729815
6	D28	73	4	0.8798354715502889	0.8460511949532937
6	D28	73	5	0.8958144889400542	0.8713823212008242
6	D28	73	6	0.9072135785007072	0.8885782419208946
6	D28	73	7	0.9156805650207546	0.901293012082244
6	D28	73	8	0.9224332507569502	0.9108800594132938
6	D28	73	9	0.9277830025243776	0.918193321230126
6	D28	73	10	0.9320449438202247	0.9232521291344821
6	D28	74	1	0.7991379310344827	0.687398769031422
6	D28	74	2	0.8437266337670106	0.7862261146496815
6	D28	74	3	0.8741114423297409	0.8407769743371615
6	D28	74	4	0.8933530827624514	0.8725318121983326
6	D28	74	5	0.9070902750871755	0.8925354499241951
6	D28	74	6	0.9169660678642715	0.9068807683649733
6	D28	74	7	0.9243129948765719	0.9170977754785308
6	D28	74	8	0.9302517967013081	0.924483306836248
6	D28	74	9	0.9347027931403077	0.9303266255435332
6	D28	74	10	0.9383830289738939	0.9348330980463592
6	D28	76	1	0.8681265206812652	0.8308157099697885
6	D28	76	2	0.9035145888594165	0.8812070282658518
6	D28	76	3	0.921637135013726	0.9046102727398588
6	D28	76	4	0.932975338106603	0.9182770160855015
6	D28	76	5	0.9403341288782816	0.9276026070107452
6	D28	76	6	0.9458134976197143	0.9352133580705009
6	D28	76	7	0.9501398516356561	0.9409804549823775
6	D28	76	8	0.9533734422002579	0.9457084929038072
6	D28	76	9	0.9557981819056323	0.949402670414617
6	D28	76	10	0.9577403490446968	0.9526137135098438
6	D28	79	1	0.7789669613773849	0.6862348178137652
6	D28	79	2	0.8296943231441049	0.7861319966583125
6	D28	79	3	0.8617140022324197	0.8385838583858386
6	D28	79	4	0.8823588406378498	0.8693520140105079
6	D28	79	5	0.8971428571428571	0.8889736014485847
6	D28	79	6	0.9083291194105324	0.9026135906714917
6	D28	79	7	0.9164768413059985	0.9121856329025984
6	D28	79	8	0.9229557979979754	0.9193085333822002
6	D28	79	9	0.9280258965150979	0.9251959930313589
6	D28	79	10	0.9322127307798291	0.9301093727009662
6	D28	8	1	0.8638550806679876	0.8324061196105702
6	D28	8	2	0.9011706006524659	0.8850066342326405
6	D28	8	3	0.9206166258464198	0.909967845659164
6	D28	8	4	0.932125659252465	0.9257357545397621
6	D28	8	5	0.9395287214914356	0.9356582033241562
6	D28	8	6	0.9448541199102276	0.9422039558181351
6	D28	8	7	0.9486379704720316	0.9470276633313714
6	D28	8	8	0.9508356715871661	0.9506148992337905
6	D28	8	9	0.9524639259460931	0.9533116178067318
6	D28	8	10	0.9537342052214957	0.9559328989893808
6	D28	80	1	0.827556512378902	0.7355679702048417
6	D28	80	2	0.8716337522441652	0.8250143430866322
6	D28	80	3	0.8962210297979222	0.867152081329853
6	D28	80	4	0.9109147800478556	0.89104892117069
6	D28	80	5	0.9208743842364532	0.9067619379574765
6	D28	80	6	0.9282125859333686	0.9175606171932402
6	D28	80	7	0.9338116176810923	0.926052765093861
6	D28	80	8	0.9382614506759883	0.9325084991361534
6	D28	80	9	0.942013584068752	0.9373075012419275
6	D28	80	10	0.945417959252117	0.9406335409292531
6	D28	82	1	0.7463255307566685	0.7922727272727272
6	D28	82	2	0.8125440451021846	0.8416039330158243
6	D28	82	3	0.8540249069200154	0.8716161264087371
6	D28	82	4	0.878714859437751	0.8907656612529002
6	D28	82	5	0.8952380952380953	0.904882737408689
6	D28	82	6	0.9067109910658633	0.9150566507302378
6	D28	82	7	0.9147676296429212	0.9225685146145519
6	D28	82	8	0.9213943950786057	0.9288053610117398
6	D28	82	9	0.9267332302067219	0.9335198808502956
6	D28	82	10	0.9309324541381351	0.937070938215103
6	D28	83	1	0.8099173553719008	0.8244487859335752
6	D28	83	2	0.8665250144871547	0.873999627768472
6	D28	83	3	0.8961779806046777	0.9007082349673656
6	D28	83	4	0.913855150697256	0.9175121305690339
6	D28	83	5	0.9256687957048968	0.9286300246103364
6	D28	83	6	0.9336053994663318	0.9365165491047206
6	D28	83	7	0.9395836168186148	0.9426743011114853
6	D28	83	8	0.9436814010675943	0.947180585296217
6	D28	83	9	0.9471259441795682	0.9505213875292615
6	D28	83	10	0.9497050004836057	0.9530724108087316
6	D28	86	1	0.8024163100931286	0.8130949616902716
6	D28	86	2	0.8636139832594781	0.865950490425035
6	D28	86	3	0.893740902474527	0.893865173781199
6	D28	86	4	0.9112006137322594	0.9109002976190477
6	D28	86	5	0.9220542850360054	0.9219956750077232
6	D28	86	6	0.9294315506222671	0.9298766409393759
6	D28	86	7	0.9348614197169922	0.9362804351580039
6	D28	86	8	0.9392185238784371	0.9412304866850322
6	D28	86	9	0.9427724789332346	0.9448285334920562
6	D28	86	10	0.9457000293513355	0.9476437616773926
6	D28	87	1	0.8030541208174264	0.7538374076179648
6	D28	87	2	0.8536772608628896	0.8287153652392947
6	D28	87	3	0.8828578056135468	0.86562867983776
6	D28	87	4	0.9014371812702828	0.8873196192815475
6	D28	87	5	0.9147477859068156	0.9021939373639256
6	D28	87	6	0.9239973701512163	0.91366398191324
6	D28	87	7	0.9309732485535889	0.9221666463340247
6	D28	87	8	0.936105476673428	0.9289963024489577
6	D28	87	9	0.9402672970270024	0.9343964858670741
6	D28	87	10	0.9437674954717602	0.9388071262587142
6	D28	88	1	0.7959090909090909	0.7256263205553879
6	D28	88	2	0.8475160633129604	0.814353163361662
6	D28	88	3	0.8758185498273604	0.8562833310542869
6	D28	88	4	0.892949392518894	0.8819570558700993
6	D28	88	5	0.9048683160415004	0.8988017143356949
6	D28	88	6	0.9142935190876187	0.9102734663710274
6	D28	88	7	0.920655737704918	0.9189292787325113
6	D28	88	8	0.9258260639703939	0.9257823473228833
6	D28	88	9	0.929375445262408	0.9312211750551433
6	D28	88	10	0.9318622591906219	0.9355582688916022
6	D28	9	1	0.8312315535283069	0.8238146551724138
6	D28	9	2	0.8800845219228738	0.8727078511661029
6	D28	9	3	0.9049973971889641	0.8967161016949152
6	D28	9	4	0.9197619536219988	0.9111483654652137
6	D28	9	5	0.9303893477161639	0.9220029302766526
6	D28	9	6	0.9380480501889213	0.9301071350484659
6	D28	9	7	0.9432891082999074	0.9364088989727106
6	D28	9	8	0.9472768779215132	0.9414634146341463
6	D28	9	9	0.9503057361933418	0.9449582117600515
6	D28	9	10	0.9525686506372356	0.94773954567769
6	D28	93	1	0.8003658815458495	0.705428846771603
6	D28	93	2	0.847140820529067	0.798569725864124
6	D28	93	3	0.872749244712991	0.8454402740117026
6	D28	93	4	0.890316301703163	0.8728644331040604
6	D28	93	5	0.9028905488795064	0.8900551986245588
6	D28	93	6	0.9124391938846421	0.9023014784331657
6	D28	93	7	0.919905414418238	0.9111096511398725
6	D28	93	8	0.9251503436426117	0.9177339333102573
6	D28	93	9	0.9296167918351628	0.9230294933716987
6	D28	93	10	0.9331356043093296	0.9271161326171513
6	D28	95	1	0.7980427046263345	0.7013733631427659
6	D28	95	2	0.8376304481276857	0.784493041749503
6	D28	95	3	0.8660567675346	0.8301671189830024
6	D28	95	4	0.8842842274576592	0.8572697989559036
6	D28	95	5	0.8966281462719645	0.875950742484607
6	D28	95	6	0.9058423913043478	0.8896004879536444
6	D28	95	7	0.9126479157994886	0.9001117906227395
6	D28	95	8	0.9176308976594283	0.9082404573540451
6	D28	95	9	0.9215779467680608	0.9144797777091696
6	D28	95	10	0.9245054850133886	0.9194378739390566
6	D28	96	1	0.8230535894843276	0.7578668433256045
6	D28	96	2	0.8698665742505631	0.8365003132177907
6	D28	96	3	0.8955497382198953	0.8742043043346469
6	D28	96	4	0.911773940345369	0.8949858088930936
6	D28	96	5	0.9224355076869626	0.9093539054966249
6	D28	96	6	0.9299155430434138	0.9201267571300885
6	D28	96	7	0.9355359101761631	0.9276500280426248
6	D28	96	8	0.9399531508884191	0.9331116038433112
6	D28	96	9	0.9432860289973871	0.9373285040061464
6	D28	96	10	0.9461467038068709	0.9404608841855405
6	D28	97	1	0.7393755420641804	0.5319396051103368
6	D28	97	2	0.7758134006834051	0.6338298894762133
6	D28	97	3	0.8180660104226983	0.7366677707850282
6	D28	97	4	0.8466129796305069	0.793933316620707
6	D28	97	5	0.8665494645996484	0.8295625942684767
6	D28	97	6	0.881678862349855	0.8541456864719704
6	D28	97	7	0.8933511283669012	0.8719792865362486
6	D28	97	8	0.9024166080986106	0.8851716765186769
6	D28	97	9	0.9095871716137837	0.8952774366417328
6	D28	97	10	0.9152767920511	0.9031546215958673
6	D28	98	1	0.7473153626999781	0.5862552594670407
6	D28	98	2	0.799338146811071	0.6979256698357822
6	D28	98	3	0.8379373848987108	0.7701237207881473
6	D28	98	4	0.862876254180602	0.8114956011730206
6	D28	98	5	0.8802297601490336	0.8382938388625593
6	D28	98	6	0.8927455282931046	0.8577541802044536
6	D28	98	7	0.902019967494776	0.8723173050801413
6	D28	98	8	0.9097082883160982	0.8844692472096889
6	D28	98	9	0.9154545874313155	0.8940432261465472
6	D28	98	10	0.9201740440130532	0.9017768301350391
6	D3	12	1	0.7583760346866377	0.561525129982669
6	D3	12	2	0.8133168248727473	0.7080008184980561
6	D3	12	3	0.8479155672823219	0.7810260819719117
6	D3	12	4	0.8703214255264728	0.8224340015335744
6	D3	12	5	0.88522719166845	0.8488587291795188
6	D3	12	6	0.8965221650747	0.8668430335097002
6	D3	12	7	0.9049560180218837	0.8804477705804666
6	D3	12	8	0.9115132992693759	0.8913186813186813
6	D3	12	9	0.9161607027515825	0.9002243245879255
6	D3	12	10	0.9198053986189579	0.9071459886014905
6	D3	123	1	0.7985769020251778	0.8037077426390403
6	D3	123	2	0.8544735896514553	0.859920777817789
6	D3	123	3	0.8832824326118709	0.8907293614747529
6	D3	123	4	0.9009424083769634	0.9087259666173674
6	D3	123	5	0.9121930202498922	0.9207067629906868
6	D3	123	6	0.921435357743185	0.9291257113295396
6	D3	123	7	0.928838476649135	0.9350099441842561
6	D3	123	8	0.9339743948118745	0.9397767831850886
6	D3	123	9	0.9374343585896474	0.9438054218393717
6	D3	123	10	0.9401918204849801	0.9468815825625058
6	D3	126	1	0.8327868852459016	0.7666771061697463
6	D3	126	2	0.8772946859903382	0.83999212753395
6	D3	126	3	0.9001956947162426	0.8753573470554603
6	D3	126	4	0.9152809209878973	0.8963203221116206
6	D3	126	5	0.9257433875472318	0.910041265474553
6	D3	126	6	0.9333802816901409	0.9196989681123439
6	D3	126	7	0.938627269929209	0.9268980331610391
6	D3	126	8	0.9425651674954916	0.9327820437093917
6	D3	126	9	0.945584913073372	0.9371079129105383
6	D3	126	10	0.9478377173428444	0.9406053683609366
6	D3	127	1	0.8530565167243368	0.8039157520023732
6	D3	127	2	0.8929471032745592	0.8651600753295668
6	D3	127	3	0.9138095238095238	0.8949320148331273
6	D3	127	4	0.9262896919996185	0.9130247578040904
6	D3	127	5	0.9349516103442805	0.9243386243386243
6	D3	127	6	0.941551396799566	0.9324888226527571
6	D3	127	7	0.9462352871591648	0.9386309485478782
6	D3	127	8	0.9495203648372386	0.9431953332955768
6	D3	127	9	0.9523406257351211	0.947092084006462
6	D3	127	10	0.9543554304240253	0.9500841789143195
6	D3	129	1	0.7990644269615139	0.6867947544983226
6	D3	129	2	0.8510141543849409	0.7835835075052252
6	D3	129	3	0.8816227000665041	0.8322147651006712
6	D3	129	4	0.9007647163435888	0.8607675906183369
6	D3	129	5	0.9130370370370371	0.8806047966631908
6	D3	129	6	0.9215835553863723	0.8941520467836257
6	D3	129	7	0.9284287616511319	0.9041440987529915
6	D3	129	8	0.9335567823343849	0.9121838064729924
6	D3	129	9	0.9375997163623471	0.9185549275006144
6	D3	129	10	0.9410296663043916	0.9236826969871256
6	D3	130	1	0.8332914256977622	0.8151709401709402
6	D3	130	2	0.8799199466310874	0.8681434599156118
6	D3	130	3	0.9028656494231485	0.894393741851369
6	D3	130	4	0.9171096672573341	0.910310661574982
6	D3	130	5	0.9261734028683182	0.920575466076445
6	D3	130	6	0.9328425585110077	0.9279884434814012
6	D3	130	7	0.9378175659327365	0.9338009644892591
6	D3	130	8	0.9415104445634708	0.9382907021711507
6	D3	130	9	0.9445565484769867	0.9419316610705115
[truncated: 4,551 more rows]
