# Supplementary material for: Automatic Cerebral Hemisphere Segmentation in Rat MRI with Ischemic Lesions via Attention-based Convolutional Neural Networks
Source: Neuroinformatics. 2022 Sep 30;21(1):57–70. doi: 10.1007/s12021-022-09607-1 (PMC9931784; doi:10.1007/s12021-022-09607-1)
Supplement: Supplementary file 1 — Supplementary file1 (RAR 1.26 MB) [file 12021_2022_9607_MOESM1_ESM.zip › brainMidline/deeplabv3plus.csv]

cohort	timepoint	id	dilation_iter	contra_dice	ipsi_dice
1	24h	22	1	0.8205128205128205	0.7376299376299377
1	24h	22	2	0.8654618473895582	0.8207109737248841
1	24h	22	3	0.8910981951667176	0.8614927590048274
1	24h	22	4	0.9078346699568168	0.8847993044486306
1	24h	22	5	0.9189412737799835	0.9002375296912114
1	24h	22	6	0.9278277120227819	0.9114661843030851
1	24h	22	7	0.9344377588497305	0.9196622856645487
1	24h	22	8	0.9394551661673518	0.9257923413398819
1	24h	22	9	0.943284708249497	0.9308452250274424
1	24h	22	10	0.9464756446991404	0.9350536567210471
1	24h	25	1	0.7138755980861244	0.6265822784810127
1	24h	25	2	0.7771696637998436	0.7286086024797184
1	24h	25	3	0.8168044077134986	0.783249581239531
1	24h	25	4	0.8415067519545132	0.8159396120424822
1	24h	25	5	0.8582355268363444	0.8375352163548364
1	24h	25	6	0.870096790626592	0.8528311146555426
1	24h	25	7	0.878857029467209	0.8643462501998828
1	24h	25	8	0.8858265977651164	0.8731916497808775
1	24h	25	9	0.8915336544202523	0.8803581232315554
1	24h	25	10	0.8960968361540971	0.8862289188879116
1	24h	3	1	0.7269522298607439	0.5971223021582733
1	24h	3	2	0.777009301216313	0.6909502994981382
1	24h	3	3	0.8113859585303747	0.7530806789118809
1	24h	3	4	0.8362590352559375	0.7945205479452054
1	24h	3	5	0.8534210036598225	0.8218876239441792
1	24h	3	6	0.8662918340026774	0.8413946863194401
1	24h	3	7	0.8760720007539345	0.8555216530164338
1	24h	3	8	0.8837248463416688	0.8664185082222118
1	24h	3	9	0.8898698531090646	0.87527352297593
1	24h	3	10	0.8948191389554884	0.8826123317874249
1	24h	32	1	0.693590331956555	0.26522522522522524
1	24h	32	2	0.7344130411770933	0.45701072104267393
1	24h	32	3	0.7787301323125572	0.6107127794179671
1	24h	32	4	0.8112466404796361	0.7003345880384776
1	24h	32	5	0.8340685842009293	0.7549239591124408
1	24h	32	6	0.850766941979172	0.7919768403639371
1	24h	32	7	0.8640334910811794	0.8190162391150859
1	24h	32	8	0.8740692251043286	0.8393883415435139
1	24h	32	9	0.8822523058613508	0.8555318084671002
1	24h	32	10	0.8892604852745453	0.8687668326124215
1	24h	35	1	0.7371437669160962	0.4726242920075519
1	24h	35	2	0.7935656836461126	0.6552165174492965
1	24h	35	3	0.8346237494562854	0.7539742619227857
1	24h	35	4	0.8605611736219911	0.8065075086638429
1	24h	35	5	0.8790162155645307	0.8394927254337509
1	24h	35	6	0.8923640167364016	0.862120717781403
1	24h	35	7	0.9024717024717025	0.8785886847575707
1	24h	35	8	0.9102049265162492	0.891245376078915
1	24h	35	9	0.916166316421495	0.9014369205079755
1	24h	35	10	0.9210435976656368	0.9100126742712294
1	24h	43	1	0.7588350785340314	0.5675600994749931
1	24h	43	2	0.8080080980767068	0.6817338505650195
1	24h	43	3	0.8428336649078799	0.7514023153120898
1	24h	43	4	0.8671318812997815	0.798166819431714
1	24h	43	5	0.8837734951225316	0.8289893814509541
1	24h	43	6	0.8948723228995058	0.8510850586181092
1	24h	43	7	0.9030382851173986	0.8671358727770913
1	24h	43	8	0.9095271012076607	0.8798414870028778
1	24h	43	9	0.914511017761073	0.8901034221811149
1	24h	43	10	0.9185489852336323	0.898191332044136
1	24h	45	1	0.6943602183141298	0.3332248616986658
1	24h	45	2	0.7328482328482329	0.4875968992248062
1	24h	45	3	0.7690573935442325	0.602980308674827
1	24h	45	4	0.7982787156570672	0.6809828206152617
1	24h	45	5	0.821041948579161	0.7336939230034999
1	24h	45	6	0.8370698131760078	0.7698501749059468
1	24h	45	7	0.8488021992407383	0.796056338028169
1	24h	45	8	0.8582976886551819	0.8160117878192534
1	24h	45	9	0.8660007135212272	0.831490991383062
1	24h	45	10	0.8726070879282699	0.8439807759934357
1	24h	5	1	0.7624763108022742	0.5561926605504587
1	24h	5	2	0.8072870939420544	0.6755059316120028
1	24h	5	3	0.8451854372235454	0.751408278226794
1	24h	5	4	0.8712321155716072	0.7976748546784174
1	24h	5	5	0.8891233005157055	0.8269172476508033
1	24h	5	6	0.9019568082733448	0.8487619047619047
1	24h	5	7	0.9121114683815649	0.8653426451331296
1	24h	5	8	0.9201660546064186	0.8787154735735448
1	24h	5	9	0.9268961535685935	0.8893042222411011
1	24h	5	10	0.9324199710183112	0.8979435822949315
1	2h	26	1	0.38303693570451436	0.7085346215780999
1	2h	26	2	0.6193598148862322	0.7717996289424861
1	2h	26	3	0.7289571201694018	0.8150173136504465
1	2h	26	4	0.788171394085697	0.8442512366961475
1	2h	26	5	0.8248257980878302	0.8647754738582878
1	2h	26	6	0.8499796720422822	0.8800088309967987
1	2h	26	7	0.868047474982546	0.8921368021046477
1	2h	26	8	0.8821192052980132	0.9018650862820289
1	2h	26	9	0.8934396520478434	0.9097501379364704
1	2h	26	10	0.9023733790066063	0.9161271759459071
1	2h	28	1	0.2206896551724138	0.6847918436703483
1	2h	28	2	0.3487484089944845	0.7080263668088407
1	2h	28	3	0.5102974828375286	0.7442143727161997
1	2h	28	4	0.6246840775063185	0.7776649746192893
1	2h	28	5	0.7003144133708423	0.8050218340611354
1	2h	28	6	0.75	0.8257829709797913
1	2h	28	7	0.7847984290169805	0.8420424516239025
1	2h	28	8	0.8109896721147097	0.8547520343927529
1	2h	28	9	0.831518370960602	0.8652422845971233
1	2h	28	10	0.84770206022187	0.874095884273187
1	2h	29	1	0.8083357792779572	0.7078604455653636
1	2h	29	2	0.856272838002436	0.7939409767563332
1	2h	29	3	0.8824531516183987	0.8345296562145825
1	2h	29	4	0.8992616693780503	0.8590821897594806
1	2h	29	5	0.9112860892388451	0.8758770868618437
1	2h	29	6	0.9201988251242657	0.8892071611253197
1	2h	29	7	0.9268950206152871	0.8999645892351275
1	2h	29	8	0.9321087954786295	0.9088925259138025
1	2h	29	9	0.9360942975469895	0.9166666666666666
1	2h	29	10	0.9393060229778345	0.9231348907309721
1	2h	36	1	0.7949836423118866	0.6920031670625495
1	2h	36	2	0.8499622071050642	0.7971789883268483
1	2h	36	3	0.8795962509012256	0.8453319320371343
1	2h	36	4	0.8982774674115456	0.8736008736008736
1	2h	36	5	0.9115898235695487	0.8918406072106262
1	2h	36	6	0.9210393964794635	0.9047529234251226
1	2h	36	7	0.9282458461990883	0.9145933599804226
1	2h	36	8	0.9343285536567799	0.9222701149425288
1	2h	36	9	0.9391345415904127	0.9285439384220654
1	2h	36	10	0.9430291303880469	0.9336885388312967
1	2h	38	1	0.7489742633345766	0.7694361027694361
1	2h	38	2	0.8268398268398268	0.8303491495076096
1	2h	38	3	0.8684907325684025	0.8670598146588037
1	2h	38	4	0.8929714683368128	0.890717754991905
1	2h	38	5	0.9092788240698209	0.9066816395283549
1	2h	38	6	0.9213044327279828	0.9183163559484913
1	2h	38	7	0.9299244032956765	0.9270299773280712
1	2h	38	8	0.936429215509468	0.9336115043588407
1	2h	38	9	0.9414538839857172	0.9390815370196813
1	2h	38	10	0.9454656488549619	0.9433847649131333
1	2h	40	1	0.3522985889849795	0.6772250724960963
1	2h	40	2	0.5331521739130435	0.7274424393279403
1	2h	40	3	0.6667904903417533	0.7747923790913532
1	2h	40	4	0.7408759124087592	0.8081255028157683
1	2h	40	5	0.7896098054649725	0.833732466643859
1	2h	40	6	0.8218972628421447	0.8528099910793934
1	2h	40	7	0.8453757225433526	0.8679542767047694
1	2h	40	8	0.8628992628992629	0.8803906571747956
1	2h	40	9	0.8765278124220504	0.8906283280085197
1	2h	40	10	0.8874803679605116	0.8988720342279268
1	2h	50	1	0.5538700894593543	0.7316738981502626
1	2h	50	2	0.6610617343262071	0.7717222049205855
1	2h	50	3	0.7419191064477915	0.8089401586157173
1	2h	50	4	0.7970508343034536	0.8390397481306572
1	2h	50	5	0.8339244731900689	0.861023162806199
1	2h	50	6	0.8593627237014404	0.8777986422071357
1	2h	50	7	0.8775877587758776	0.890898668874594
1	2h	50	8	0.8915314368306945	0.901224025049815
1	2h	50	9	0.9025473241411545	0.9097458063188227
1	2h	50	10	0.9111660442854889	0.9169326074713723
1	2h	6	1	0.25316455696202533	0.6813974320692744
1	2h	6	2	0.4717285945072698	0.7244983277591973
1	2h	6	3	0.6366800535475234	0.7715182554105402
1	2h	6	4	0.722056186491333	0.8041518710734772
1	2h	6	5	0.7737850245369637	0.8277306036989648
1	2h	6	6	0.8087116242456048	0.845943482224248
1	2h	6	7	0.8341539838854073	0.8605734767025089
1	2h	6	8	0.8531877558978358	0.8722396209748655
1	2h	6	9	0.8678691637179597	0.8822802297680507
1	2h	6	10	0.8793930949063322	0.8909996678844238
1	sham	11	1	0.6243739565943238	0.7322533136966126
1	sham	11	2	0.7051930758988016	0.7772474144789181
1	sham	11	3	0.7692896802603868	0.8152537222728654
1	sham	11	4	0.8146832445233866	0.8446637877853177
1	sham	11	5	0.8433357435526633	0.8650834802447371
1	sham	11	6	0.8632947389802965	0.8801929777539533
1	sham	11	7	0.8779717519080621	0.8921991375931008
1	sham	11	8	0.8892148537018452	0.9018293534422567
1	sham	11	9	0.898366981327086	0.9096173212487412
1	sham	11	10	0.906104162777674	0.9161223788243382
1	sham	14	1	0.86608442503639	0.8675896343627973
1	sham	14	2	0.8997134670487106	0.9009178630265945
1	sham	14	3	0.9178009545695598	0.918188202247191
1	sham	14	4	0.9286013692888082	0.928122819260293
1	sham	14	5	0.9364201796821009	0.9345643392960185
1	sham	14	6	0.9422343856905483	0.9391201885310291
1	sham	14	7	0.9467525860607089	0.94284251834158
1	sham	14	8	0.9506773445101414	0.9458929917106255
1	sham	14	9	0.9537142474378726	0.9485259394184713
1	sham	14	10	0.9562950839546585	0.9509037616023449
1	sham	15	1	0.3112155020551967	0.6954510408635313
1	sham	15	2	0.5301448299090603	0.7444726350126858
1	sham	15	3	0.6753891270020302	0.792144495412844
1	sham	15	4	0.7503802602670272	0.8232089994079337
1	sham	15	5	0.7956292998785917	0.8457430730478589
1	sham	15	6	0.826564954004936	0.8626248466795163
1	sham	15	7	0.8486185725249424	0.8756488727047339
1	sham	15	8	0.8654941373534338	0.8859107006457885
1	sham	15	9	0.8787991379950955	0.8939918213274615
1	sham	15	10	0.8894083077334045	0.9006729165468453
1	sham	20	1	0.5749679624092269	0.7511949685534591
1	sham	20	2	0.7088477366255144	0.8013396791820906
1	sham	20	3	0.7863340563991323	0.8387185104052574
1	sham	20	4	0.8296481713252677	0.8634331694233348
1	sham	20	5	0.8577231185828726	0.8802564586083349
1	sham	20	6	0.8773924578358916	0.8930899608865711
1	sham	20	7	0.891609533137447	0.9027538726333907
1	sham	20	8	0.9026295049079315	0.9104410729146661
1	sham	20	9	0.9115055548461244	0.9167100167620369
1	sham	20	10	0.9184613612806634	0.921861004267875
1	sham	23	1	0.8209050350541747	0.7623469818488814
1	sham	23	2	0.8645696810834426	0.8349668874172186
1	sham	23	3	0.8890361046704207	0.8683957732949087
1	sham	23	4	0.9044704630122405	0.8875864141869552
1	sham	23	5	0.9143174250832409	0.9004062538471008
1	sham	23	6	0.9217887725975261	0.9098480116593796
1	sham	23	7	0.928059950041632	0.9170195513109289
1	sham	23	8	0.9328695137295537	0.9230891340582585
1	sham	23	9	0.9367712705709907	0.9281055019852524
1	sham	23	10	0.9400218102508179	0.9323683873446906
1	sham	24	1	0.4835276229092752	0.7357947106572401
1	sham	24	2	0.6819767441860465	0.7972972972972973
1	sham	24	3	0.769852495453627	0.835480093676815
1	sham	24	4	0.8173537131387988	0.8601532567049809
1	sham	24	5	0.8471702817252555	0.8773384568712711
1	sham	24	6	0.8681490761039774	0.889899431569742
1	sham	24	7	0.8832869830447654	0.8995686999383857
1	sham	24	8	0.894811320754717	0.9068519537699504
1	sham	24	9	0.9037493005036373	0.912751677852349
1	sham	24	10	0.9109472490073738	0.9173656767172976
1	sham	27	1	0.727136991414707	0.8014145810663765
1	sham	27	2	0.8157282456956724	0.8503966754816774
1	sham	27	3	0.856612685560054	0.8770965876229034
1	sham	27	4	0.8806127839408346	0.894189173389454
1	sham	27	5	0.8962376667028082	0.9064522455383408
1	sham	27	6	0.9078717736750253	0.9150139252257574
1	sham	27	7	0.9167064819238733	0.9215729837813819
1	sham	27	8	0.923876404494382	0.9267713418656814
1	sham	27	9	0.9300427028384828	0.930771975734507
1	sham	27	10	0.9352714058596412	0.9337737585964152
1	sham	30	1	0.4226415094339623	0.7192144373673036
1	sham	30	2	0.5973282442748091	0.7693173293323331
1	sham	30	3	0.711886586695747	0.8136994390315914
1	sham	30	4	0.7729756582215599	0.8420796890184645
1	sham	30	5	0.8118838262723155	0.8623248145094806
1	sham	30	6	0.8394485212363798	0.8772682577992312
1	sham	30	7	0.8589951377633711	0.8892217929511945
1	sham	30	8	0.8742914304768256	0.8988510608303376
1	sham	30	9	0.8864376665679597	0.9067737207672211
1	sham	30	10	0.8961384820239681	0.9130662324824097
1	sham	31	1	0.13546325878594248	0.6606831214161057
1	sham	31	2	0.22401289282836423	0.6739166806090011
1	sham	31	3	0.3565072302558398	0.699922660479505
1	sham	31	4	0.5025227043390514	0.7351142581268104
1	sham	31	5	0.6093044966547378	0.7670522906062008
1	sham	31	6	0.6777047522750252	0.7914090465343313
1	sham	31	7	0.7246253586991178	0.810504933255949
1	sham	31	8	0.7585258525852585	0.8260243487367457
1	sham	31	9	0.7847876883409879	0.8390057817249806
1	sham	31	10	0.8054038516815176	0.8500629068431705
1	sham	33	1	0.873229461756374	0.8693805309734514
1	sham	33	2	0.9086661994861014	0.9021636876763875
1	sham	33	3	0.9271431055468614	0.9190517998244073
1	sham	33	4	0.9379234066085995	0.9293805062229059
1	sham	33	5	0.9452211780884713	0.9365208309156319
1	sham	33	6	0.950938232994527	0.9424581558878875
1	sham	33	7	0.9551222004598484	0.946914113077255
1	sham	33	8	0.9580034682952575	0.9505313861916048
1	sham	33	9	0.9605681433885696	0.953445320534796
1	sham	33	10	0.962722256284488	0.9560733146940044
1	sham	34	1	0.6779808529155787	0.7772874374816122
1	sham	34	2	0.7902153682531242	0.8326144998973095
1	sham	34	3	0.841744429632451	0.8644388398486759
1	sham	34	4	0.8706335109532267	0.8846055654837887
1	sham	34	5	0.8895868567286784	0.8979854264894985
1	sham	34	6	0.9032521154042206	0.9076809453471196
1	sham	34	7	0.9136259474704742	0.9154849688031764
1	sham	34	8	0.9216203631848517	0.9216110870506713
1	sham	34	9	0.9281009498717326	0.9265911753221397
1	sham	34	10	0.9331076421540969	0.9304806495584662
1	sham	37	1	0.8574338085539714	0.8408071748878924
1	sham	37	2	0.8956581041145715	0.8852059468681452
1	sham	37	3	0.9155025553662691	0.9069264069264069
1	sham	37	4	0.9279107725788901	0.920040051494779
1	sham	37	5	0.9364540931705111	0.9285798886651664
1	sham	37	6	0.9431334622823985	0.9352721397556296
1	sham	37	7	0.9483195406181388	0.9402971951112283
1	sham	37	8	0.9519814218293505	0.9442801556420234
1	sham	37	9	0.9549003769520732	0.9475153545505304
1	sham	37	10	0.9569576913670824	0.9500917199063824
1	sham	39	1	0.6708133971291866	0.7896039603960396
1	sham	39	2	0.7905502736963411	0.8435936480313247
1	sham	39	3	0.8432698217578365	0.8747701053335563
1	sham	39	4	0.8735559423959487	0.8943595292844583
1	sham	39	5	0.8934036260768934	0.9074011107333106
1	sham	39	6	0.9074374797012017	0.9169020944958597
1	sham	39	7	0.9180909685252638	0.9243769204506658
1	sham	39	8	0.9266770670826833	0.9301336573511543
1	sham	39	9	0.9334504722161212	0.9347736906878162
1	sham	39	10	0.9388051810732223	0.9385724944043771
1	sham	4	1	0.5579815623483746	0.7353696831287468
1	sham	4	2	0.7167098073051481	0.7951612903225806
1	sham	4	3	0.7923232323232323	0.8335935060880425
1	sham	4	4	0.8340570719602978	0.8592085235920852
1	sham	4	5	0.8605147520401758	0.8768525429150229
1	sham	4	6	0.8794356112456565	0.8894809370693615
1	sham	4	7	0.8930772018847408	0.8996612356831747
1	sham	4	8	0.9035541067027113	0.9077321069272779
1	sham	4	9	0.911731368659677	0.9143671460033683
1	sham	4	10	0.9184012258970757	0.9195659865550183
1	sham	41	1	0.08897243107769423	0.6654300950614421
1	sham	41	2	0.1964774951076321	0.6790142834719824
1	sham	41	3	0.3555082490686535	0.7069007559131919
1	sham	41	4	0.5010623913463396	0.7402887939800692
1	sham	41	5	0.6057893166219039	0.7708937516477722
1	sham	41	6	0.6724075197089145	0.794463346736777
1	sham	41	7	0.7189795918367347	0.8135780322892231
1	sham	41	8	0.7533655961284645	0.8291923531975839
1	sham	41	9	0.780276682896669	0.8420694349897889
1	sham	41	10	0.8019563270648206	0.8529457727769965
1	sham	42	1	0.41368897835933566	0.7065745715016628
1	sham	42	2	0.6078721515241196	0.7650154236980584
1	sham	42	3	0.7152236356175625	0.8085287846481877
1	sham	42	4	0.7753441802252816	0.8373451741060995
1	sham	42	5	0.8130841121495327	0.8576808721506441
1	sham	42	6	0.8393234672304439	0.8726678703464879
1	sham	42	7	0.8587262651040247	0.88430316364464
1	sham	42	8	0.8736272481298742	0.89342926961716
1	sham	42	9	0.8853340883352209	0.900313248571955
1	sham	42	10	0.8943980625836466	0.9061132922041503
1	sham	44	1	0.6810004387889426	0.7780821917808219
1	sham	44	2	0.787027027027027	0.8326271186440678
1	sham	44	3	0.8377592556697034	0.8645224171539961
1	sham	44	4	0.866355281000452	0.8847769028871391
1	sham	44	5	0.8852821836960532	0.8984074684239429
1	sham	44	6	0.8987761875129641	0.9087825103656239
1	sham	44	7	0.9087977065042108	0.9164811608541512
1	sham	44	8	0.9168571203404524	0.9229980218331013
1	sham	44	9	0.9233366155577437	0.9282372322899506
1	sham	44	10	0.9284897751809984	0.9323353293413174
1	sham	47	1	0.855083459787557	0.8642932675361297
1	sham	47	2	0.8903162055335968	0.8943894389438944
1	sham	47	3	0.9097881665449233	0.9094119724527635
1	sham	47	4	0.9220103986135182	0.9182177100958827
1	sham	47	5	0.9308536003814973	0.9245194561650257
1	sham	47	6	0.9373097991479001	0.9296084910383499
1	sham	47	7	0.9425672695191883	0.9336476340143182
1	sham	47	8	0.9467935715400219	0.937190594059406
1	sham	47	9	0.9500838926174496	0.9405315384081604
1	sham	47	10	0.9529538403089977	0.9433368970505
1	sham	48	1	0.674301420064132	0.77312
1	sham	48	2	0.7819253438113949	0.8294849023090586
1	sham	48	3	0.8313883299798793	0.8604336043360433
1	sham	48	4	0.8621389539422326	0.8800327555616214
1	sham	48	5	0.8823304923037781	0.8946408209806157
1	sham	48	6	0.8969878872333583	0.9059628543499512
1	sham	48	7	0.9079459159103538	0.9152136752136752
1	sham	48	8	0.9167616875712656	0.9225165060332398
1	sham	48	9	0.9237479101548303	0.9287663755458515
1	sham	48	10	0.9295700689202494	0.9337961815026036
1	sham	51	1	0.8413138108428967	0.8256227758007118
1	sham	51	2	0.879492600422833	0.8780487804878049
1	sham	51	3	0.8998221695317131	0.9039881831610044
1	sham	51	4	0.9146456692913386	0.9193414269083652
1	sham	51	5	0.9255291350927619	0.9293150684931507
1	sham	51	6	0.9334225493476079	0.9364820846905537
1	sham	51	7	0.9396442802993488	0.9417946645109135
1	sham	51	8	0.9443966259252884	0.9457336665476616
1	sham	51	9	0.9483357788246196	0.9483778168451334
1	sham	51	10	0.9517540788460191	0.950824414231993
1	sham	52	1	0.7254138266796495	0.8144399460188934
1	sham	52	2	0.8143070044709388	0.8604814208927319
1	sham	52	3	0.8557384056422312	0.8853980721171011
1	sham	52	4	0.8792158165808274	0.8999711732487748
1	sham	52	5	0.8945513689346707	0.9097490347490348
1	sham	52	6	0.9056603773584906	0.916519755262885
1	sham	52	7	0.9148389646314957	0.9222797927461139
1	sham	52	8	0.9221005042601287	0.9272197962154294
1	sham	52	9	0.9277230028724478	0.9314789193912474
1	sham	52	10	0.9324826474093809	0.9347106343530658
1	sham	7	1	0.0032258064516129032	0.6524508446413736
1	sham	7	2	0.01263157894736842	0.6499454743729552
1	sham	7	3	0.02630560928433269	0.650364766279384
1	sham	7	4	0.05836341756919374	0.6552282292003885
1	sham	7	5	0.14160133048229984	0.6675152286571506
1	sham	7	6	0.28683181225554105	0.6904952716781535
1	sham	7	7	0.4179506357516829	0.716322837495476
1	sham	7	8	0.5115815691158156	0.7383863080684596
1	sham	7	9	0.5787397377119096	0.7571411207001337
1	sham	7	10	0.6296468834435852	0.7731338246048265
1	sham	8	1	0.604522890237176	0.7554479418886199
1	sham	8	2	0.7459637561779242	0.8159494286408947
1	sham	8	3	0.809724170172978	0.8502433545488581
1	sham	8	4	0.8451111512741731	0.8722466960352423
1	sham	8	5	0.8681965283907032	0.8874138371202451
1	sham	8	6	0.8841818407035799	0.8985156679494227
1	sham	8	7	0.8960136795981618	0.9074949358541526
1	sham	8	8	0.9054015969938939	0.914354436904046
1	sham	8	9	0.912959705118539	0.919969040247678
1	sham	8	10	0.9190659714350488	0.9247130079583069
1	sham	9	1	0.1326949384404925	0.6505228398458999
1	sham	9	2	0.4046242774566474	0.6960421134724117
1	sham	9	3	0.5792154865002547	0.7427508140797022
1	sham	9	4	0.6667930969087805	0.7736043220993054
1	sham	9	5	0.7207478890229192	0.795873573309921
1	sham	9	6	0.756655418072741	0.8124342419894787
1	sham	9	7	0.7824325764843834	0.8253430459088599
1	sham	9	8	0.8020050125313283	0.835877572719678
1	sham	9	9	0.8174270448006576	0.8446615299944964
1	sham	9	10	0.8297323206253227	0.851826240020117
2	24h	14	1	0.7917525773195876	0.7742768595041323
2	24h	14	2	0.8391264226391879	0.8348547717842324
2	24h	14	3	0.8673752310536045	0.8670816550714024
2	24h	14	4	0.8861016323895601	0.8869816779170685
2	24h	14	5	0.8999693157410249	0.8999124134087109
2	24h	14	6	0.9100570753788624	0.9091525423728813
2	24h	14	7	0.91766458488512	0.9161061946902654
2	24h	14	8	0.9233821733821734	0.9215348472983556
2	24h	14	9	0.9279765717946371	0.9261009968643235
2	24h	14	10	0.9317586393313095	0.929891488640217
2	24h	15	1	0.7429704397981255	0.6266595857673924
2	24h	15	2	0.7992145311732941	0.7371176181907411
2	24h	15	3	0.8387760830916067	0.8035505722961925
2	24h	15	4	0.8648117344624225	0.8415805691499003
2	24h	15	5	0.8821365135752347	0.8661487236403995
2	24h	15	6	0.894863387978142	0.8835030295458804
2	24h	15	7	0.9046017869151696	0.8964771990490599
2	24h	15	8	0.9122250332318511	0.9066603235014272
2	24h	15	9	0.9182906512727131	0.9145527937114936
2	24h	15	10	0.9234738962921071	0.9209748608712339
2	24h	16	1	0.7631693513278189	0.5910679611650486
2	24h	16	2	0.8141861170051531	0.7316735822959889
2	24h	16	3	0.8484777517564402	0.8027232938887988
2	24h	16	4	0.8726820875549608	0.844438908955038
2	24h	16	5	0.8898578811369509	0.8707070707070707
2	24h	16	6	0.9024458420684836	0.8888700373260944
2	24h	16	7	0.9123152709359605	0.9023160663403229
2	24h	16	8	0.9202136446230934	0.912706048361234
2	24h	16	9	0.9265789998007571	0.9207219556774047
2	24h	16	10	0.9318957281288386	0.9271079995881808
2	24h	17	1	0.6706355112367912	0.15729483282674772
2	24h	17	2	0.706695113278472	0.3672751264570046
2	24h	17	3	0.7493835997773005	0.5436582885369752
2	24h	17	4	0.7829871414441147	0.6492784607161945
2	24h	17	5	0.8071364046973803	0.71402089652848
2	24h	17	6	0.8247381940327998	0.7568243384038341
2	24h	17	7	0.8385027677708462	0.787005316007088
2	24h	17	8	0.849293377142631	0.809489575844716
2	24h	17	9	0.8583885846065148	0.8272294077603812
2	24h	17	10	0.8661130777119793	0.8413821138211383
2	24h	18	1	0.776110444177671	0.6460418562329391
2	24h	18	2	0.8205128205128205	0.7443419949706622
2	24h	18	3	0.8529366186269952	0.8069758224336108
2	24h	18	4	0.8759525296689569	0.8429903684451918
2	24h	18	5	0.8918382276099905	0.8664268882549919
2	24h	18	6	0.9029823931009702	0.8822609239753885
2	24h	18	7	0.9115839243498818	0.8942826321467098
2	24h	18	8	0.9182584269662921	0.9042998027613413
2	24h	18	9	0.9238958240922629	0.9120809614168248
2	24h	18	10	0.9286044362292052	0.9186039146132894
2	24h	19	1	0.7048946618089657	0.3329835606855544
2	24h	19	2	0.7472790596430127	0.503513848697809
2	24h	19	3	0.7889690284259652	0.6377379619260918
2	24h	19	4	0.8211512904805204	0.7207866931687416
2	24h	19	5	0.8446243600428622	0.7722425858047317
2	24h	19	6	0.8619724152234781	0.806942331627714
2	24h	19	7	0.8753103448275862	0.8317287815250133
2	24h	19	8	0.8858028518288903	0.8505640550146809
2	24h	19	9	0.894406671424815	0.8651782860795325
2	24h	19	10	0.9016082928677205	0.8773252478898631
2	24h	2	1	0.8597972972972973	0.8720059880239521
2	24h	2	2	0.901164365014893	0.9044873401855101
2	24h	2	3	0.9203399881399487	0.9198501872659176
2	24h	2	4	0.9327757125154895	0.9314047121980316
2	24h	2	5	0.9417586600685193	0.9404055390702275
2	24h	2	6	0.9477068152593228	0.9472131492993362
2	24h	2	7	0.9523192297009536	0.9523198239501192
2	24h	2	8	0.9556280587275693	0.9566063752129127
2	24h	2	9	0.9583029596151043	0.9600348786513588
2	24h	2	10	0.9606641628780391	0.9630993882786292
2	24h	4	1	0.7683658170914542	0.6025316455696202
2	24h	4	2	0.8237592809691285	0.7395872420262665
2	24h	4	3	0.8581730769230769	0.8076517150395779
2	24h	4	4	0.8797787538636733	0.8453021838496699
2	24h	4	5	0.8943512495720644	0.8691920442353718
2	24h	4	6	0.9049955660656223	0.8857242097950677
2	24h	4	7	0.9133489461358314	0.8975065931431312
2	24h	4	8	0.9198194425054679	0.906620319165745
2	24h	4	9	0.925007368731315	0.9140845070422535
2	24h	4	10	0.9291265871489034	0.9203150139723939
2	24h	5	1	0.7623481781376519	0.639294403892944
2	24h	5	2	0.815039250791902	0.7420082737871381
2	24h	5	3	0.8486180904522613	0.802686366689053
2	24h	5	4	0.8718512256973795	0.8402243922709329
2	24h	5	5	0.8882748848742472	0.8646317747526845
2	24h	5	6	0.9000914355379458	0.8817204301075269
2	24h	5	7	0.9093146434112674	0.8939701272358473
2	24h	5	8	0.9164243146603099	0.9035604300610514
2	24h	5	9	0.9218655881593667	0.9108949041518158
2	24h	5	10	0.9263777211217886	0.9171697867350042
2	24h	6	1	0.7704031465093412	0.6074327210593763
2	24h	6	2	0.8233465722673113	0.7480334940370464
2	24h	6	3	0.8553895410885806	0.8117604876299749
2	24h	6	4	0.8765070055392636	0.8476546284765463
2	24h	6	5	0.8914296167566085	0.8710330857528696
2	24h	6	6	0.9030169009635128	0.8869532285551979
2	24h	6	7	0.912224616026131	0.8986122448979592
2	24h	6	8	0.9194118741857435	0.9073569482288828
2	24h	6	9	0.9253614255295304	0.9144900696085319
2	24h	6	10	0.9300020437359493	0.9206787460454414
2	24h	7	1	0.7399331809389836	0.5960444324031428
2	24h	7	2	0.7886585656421253	0.6951799049558723
2	24h	7	3	0.8239372377303412	0.7615347255949491
2	24h	7	4	0.8504533967593281	0.8069813268274374
2	24h	7	5	0.8690416457601605	0.8362358692331194
2	24h	7	6	0.8825572560512319	0.8566829770795776
2	24h	7	7	0.8929921071513992	0.8720800889877642
2	24h	7	8	0.9008515554794814	0.8841806527376816
2	24h	7	9	0.9074999032020753	0.8937508188130486
2	24h	7	10	0.9130527060488149	0.9016005676890325
2	24h	8	1	0.6906906906906907	0.28781431334622826
2	24h	8	2	0.7202514593623709	0.42593888500116633
2	24h	8	3	0.7596397656728163	0.5761329778892896
2	24h	8	4	0.7947211949822348	0.6775500752576126
2	24h	8	5	0.8203982877349711	0.7395080917984822
2	24h	8	6	0.8399089529590288	0.780377358490566
2	24h	8	7	0.8551087165672503	0.8095788392398562
2	24h	8	8	0.8669290317000389	0.8314631831630659
2	24h	8	9	0.8766455770817778	0.8486553170490995
2	24h	8	10	0.8846763730719331	0.8619546479246785
2	24h	9	1	0.7360301679808022	0.5361573373676248
2	24h	9	2	0.7938205585264408	0.6898164807484707
2	24h	9	3	0.8342500916758343	0.7754588886095046
2	24h	9	4	0.860941000746826	0.8234387047031612
2	24h	9	5	0.8796973518284994	0.8535081557792866
2	24h	9	6	0.8931668211812183	0.8746642206643517
2	24h	9	7	0.9034615384615384	0.8900050792934139
2	24h	9	8	0.9113347093223254	0.9018383628165105
2	24h	9	9	0.9174611822391718	0.9110895285184532
2	24h	9	10	0.92288	0.9185574396942918
3	D35	135	1	0.7833264548080892	0.7031518624641834
3	D35	135	2	0.8256461516492931	0.7906233351092168
3	D35	135	3	0.8492046197428633	0.8307061386646162
3	D35	135	4	0.86322455800862	0.8540832666132906
3	D35	135	5	0.8725504641225873	0.8699639698657059
3	D35	135	6	0.8790526849037488	0.8802992518703242
3	D35	135	7	0.8832769051451407	0.8874092735888669
3	D35	135	8	0.8862748974447684	0.8927873183619551
3	D35	135	9	0.8885623970437647	0.8963074889035791
3	D35	135	10	0.8902389631429729	0.8982327328609238
3	D35	138	1	0.7400177462289264	0.801751959428308
3	D35	138	2	0.8085027037106097	0.8427178357974205
3	D35	138	3	0.8421479778168538	0.8660724896019014
3	D35	138	4	0.8624008461131676	0.8816489361702128
3	D35	138	5	0.87560553633218	0.892465483234714
3	D35	138	6	0.8843428070431797	0.899062773919493
3	D35	138	7	0.8910928616550853	0.9032789780420322
3	D35	138	8	0.8964174454828661	0.9065454735412423
3	D35	138	9	0.9009841932597674	0.9096716614213913
3	D35	138	10	0.9047383786211542	0.9121713895527483
3	D35	139	1	0.3841007477371114	0.6976280645804266
3	D35	139	2	0.5953678474114441	0.7627906976744186
3	D35	139	3	0.6945448828800503	0.8070634401569653
3	D35	139	4	0.7484442316898038	0.8356516346239036
3	D35	139	5	0.7834713927952225	0.8540314760945774
3	D35	139	6	0.8084285024931639	0.8678467975539105
3	D35	139	7	0.8284789644012945	0.8785237178761462
3	D35	139	8	0.8442120447169131	0.8865427359062437
3	D35	139	9	0.8561070533667431	0.89266000638657
3	D35	139	10	0.8651082582870282	0.8972374771176569
3	D35	140	1	0.690675600223339	0.7705869705439691
3	D35	140	2	0.7759467040673211	0.8228706159740643
3	D35	140	3	0.8150972169271826	0.8497432462603259
3	D35	140	4	0.8379289823447729	0.8670540902995083
3	D35	140	5	0.8529507133592736	0.8798337415571884
3	D35	140	6	0.8635150851747965	0.8885650934431423
3	D35	140	7	0.8712461574840388	0.8941605839416058
3	D35	140	8	0.877853465758411	0.8976687116564417
3	D35	140	9	0.8833542043504475	0.89992495475213
3	D35	140	10	0.8881449554337365	0.9025838549189537
3	D35	154	1	0.2075134168157424	0.6871143375680581
3	D35	154	2	0.43882292204439854	0.7317322432294328
3	D35	154	3	0.5909722222222222	0.7746606334841629
3	D35	154	4	0.6838643105894493	0.8088259783513738
3	D35	154	5	0.7396952030275136	0.8326831690190794
3	D35	154	6	0.7769881556683587	0.8499167232126335
3	D35	154	7	0.8034286537491897	0.8633266096058442
3	D35	154	8	0.8236693800876643	0.8742737171036571
3	D35	154	9	0.8397808401129006	0.8829123722740744
3	D35	154	10	0.8528668417661925	0.8900925663931444
3	D35	156	1	0.6968152866242038	0.7925808640579054
3	D35	156	2	0.7825049701789264	0.8356676003734828
3	D35	156	3	0.8281674046564776	0.862968231389284
3	D35	156	4	0.8554938956714762	0.8812202097235462
3	D35	156	5	0.8729541549868886	0.8938405220436098
3	D35	156	6	0.8852683669585079	0.9029662461643368
3	D35	156	7	0.8947782734190501	0.9094917476017399
3	D35	156	8	0.902048802946593	0.9145425700687467
3	D35	156	9	0.9078057775046097	0.9187339606501284
3	D35	156	10	0.9123697075915506	0.9220347758553739
3	D35	157	1	0.7147569826259071	0.5914179104477612
3	D35	157	2	0.776255707762557	0.7134593135364443
3	D35	157	3	0.809335810496981	0.7741935483870968
3	D35	157	4	0.828354714860942	0.8099226804123711
3	D35	157	5	0.8412648716343143	0.8317421389156521
3	D35	157	6	0.8504095608970055	0.8444871700066553
3	D35	157	7	0.8576125888086431	0.853270251262707
3	D35	157	8	0.863131550132958	0.860069796240009
3	D35	157	9	0.8675884696508085	0.8651662815231589
3	D35	157	10	0.8717817779479978	0.8692813420992972
3	D35	3	1	0.43336656696576936	0.6896046852122987
3	D35	3	2	0.513604018417748	0.7238933724627048
3	D35	3	3	0.6053594962659248	0.759401309635173
3	D35	3	4	0.67646408839779	0.7884159853289524
3	D35	3	5	0.7268563375319299	0.8110521547819335
3	D35	3	6	0.7613760864801694	0.82794191848405
3	D35	3	7	0.7854694996572995	0.839517166320372
3	D35	3	8	0.8037768612980247	0.847953216374269
3	D35	3	9	0.8180552220888355	0.8541173639244314
3	D35	3	10	0.829776247848537	0.8586621681091389
3	D35	6	1	0.3790896159317212	0.6976409148208176
3	D35	6	2	0.5751552795031056	0.7552341073467834
3	D35	6	3	0.6770863206194436	0.7961260994169385
3	D35	6	4	0.7331365475019131	0.8218270008084074
3	D35	6	5	0.7676429075511644	0.8383610370066352
3	D35	6	6	0.791343526109757	0.8494368701837581
3	D35	6	7	0.8085268366958508	0.8575611796695252
3	D35	6	8	0.8218173739169073	0.8637724550898204
3	D35	6	9	0.8327082510856691	0.86836868622719
3	D35	6	10	0.8415353893942755	0.8719774055016056
3	D35	64	1	0.5475070555032926	0.7301463414634146
3	D35	64	2	0.6824196597353497	0.7859773564315918
3	D35	64	3	0.7483922829581994	0.820400041889203
3	D35	64	4	0.7871461045670594	0.841533763148965
3	D35	64	5	0.8125471777237272	0.8579549491934911
3	D35	64	6	0.830749718151071	0.8702663083312974
3	D35	64	7	0.84494054841058	0.8792244657490226
3	D35	64	8	0.8564435458124934	0.8855289516359821
3	D35	64	9	0.8654920905560292	0.8897109428768066
3	D35	64	10	0.8725519477748859	0.8927045356540829
3	D35	65	1	0.7273851226045744	0.46245530393325385
3	D35	65	2	0.7853694220921726	0.647887323943662
3	D35	65	3	0.823985408116735	0.7388453542299697
3	D35	65	4	0.8484792112361641	0.7894864930640059
3	D35	65	5	0.8654072274045622	0.8230001955798943
3	D35	65	6	0.878718226068145	0.8453439973883947
3	D35	65	7	0.8894821142552055	0.860663772580871
3	D35	65	8	0.8978233305156382	0.8727406408921022
3	D35	65	9	0.9047188229131946	0.8822568347674545
3	D35	65	10	0.9102253032928943	0.8898367406971613
3	D35	67	1	0.7152278177458034	0.7713207547169811
3	D35	67	2	0.7892514395393474	0.8239878028121295
3	D35	67	3	0.8291654959258219	0.855765571482938
3	D35	67	4	0.853610068447781	0.8754930717103266
3	D35	67	5	0.8703535811423391	0.8885906040268456
3	D35	67	6	0.8821362799263351	0.8969419179259471
3	D35	67	7	0.8909851856772736	0.9025929397063418
3	D35	67	8	0.8976700620536237	0.9065839747494324
3	D35	67	9	0.9030537544446768	0.9099582587954681
3	D35	67	10	0.9074415308291991	0.912745628267532
3	D35	71	1	0.3409090909090909	0.7090579710144927
3	D35	71	2	0.5164909131702939	0.7571682314133469
3	D35	71	3	0.6379257440932802	0.799642395947154
3	D35	71	4	0.7068885806749884	0.8278334555528396
3	D35	71	5	0.7512924667651403	0.8473992421632793
3	D35	71	6	0.7817149869611904	0.8621840724845017
3	D35	71	7	0.8050553336389235	0.8732201965008144
3	D35	71	8	0.8240323775865017	0.8816759829019681
3	D35	71	9	0.839292017548283	0.8884358941691086
3	D35	71	10	0.8508117397006286	0.8938248633562043
3	D35	74	1	0.6664574835268278	0.7806111696522655
3	D35	74	2	0.7661134697028175	0.8275058275058275
3	D35	74	3	0.8175806007164508	0.8578104138851802
3	D35	74	4	0.8475408087058572	0.8773314203730272
3	D35	74	5	0.8671875	0.8918371936136721
3	D35	74	6	0.881613563285589	0.9021046534079938
3	D35	74	7	0.8924900687306891	0.9092036995262802
3	D35	74	8	0.9007481296758105	0.9145925331192293
3	D35	74	9	0.9071410921670373	0.9191362486447416
3	D35	74	10	0.9120741929730694	0.9229695327256303
3	D35	75	1	0.7861920172599784	0.6990464839094159
3	D35	75	2	0.8270318547186662	0.7773654916512059
3	D35	75	3	0.8491354955362188	0.8153104925053534
3	D35	75	4	0.8625102096378982	0.8364432398623997
3	D35	75	5	0.8714923228197564	0.8496464775534543
3	D35	75	6	0.8787623794420351	0.8587042496584454
3	D35	75	7	0.8850237180935171	0.8651706346739604
3	D35	75	8	0.8901901901901902	0.8703642927469643
3	D35	75	9	0.8942424378623758	0.8746034070386098
3	D35	75	10	0.8975478395691379	0.8783390637397513
3	D35	77	1	0.6811342592592593	0.7575413926060331
3	D35	77	2	0.7702455111762551	0.820923076923077
3	D35	77	3	0.8184844852843255	0.8569101907864123
3	D35	77	4	0.8482888146911519	0.8799104226929177
3	D35	77	5	0.868806161745828	0.8955920080852057
3	D35	77	6	0.883737776168055	0.9065370789508721
3	D35	77	7	0.8946905987197188	0.9147512365434972
3	D35	77	8	0.9033792378740114	0.9206201550387597
3	D35	77	9	0.9107883817427386	0.9242861129197284
3	D35	77	10	0.9164547928096703	0.9264102238584909
3	sham	120	1	0.7917837837837838	0.6972307692307692
3	sham	120	2	0.8336314847942755	0.7808978032473735
3	sham	120	3	0.8569488456315074	0.8187827044891215
3	sham	120	4	0.8712637412555646	0.8404369243949454
3	sham	120	5	0.8798062367544657	0.8537521815008726
3	sham	120	6	0.8860661049902787	0.8631857237276933
3	sham	120	7	0.891267414203194	0.8708085537137796
3	sham	120	8	0.8949776280729979	0.8768051544101311
3	sham	120	9	0.8977617002034818	0.8818321214819211
3	sham	120	10	0.9001109421867938	0.8862056674389592
4	24h	19	1	0.7355225988700564	0.5141739980449658
4	24h	19	2	0.77752210245852	0.6335130816856401
4	24h	19	3	0.8151552096033011	0.7254738015607581
4	24h	19	4	0.8433346139070304	0.7849793147342738
4	24h	19	5	0.8634498925571401	0.8232681301785256
4	24h	19	6	0.8782225237449118	0.8496143958868895
4	24h	19	7	0.88984406237505	0.8690855601863202
4	24h	19	8	0.8991935483870968	0.8838931215795687
4	24h	19	9	0.906632010721683	0.8952489982827705
4	24h	19	10	0.9130903280942295	0.9044082929132506
4	24h	20	1	0.7287822878228782	0.5872436077549874
4	24h	20	2	0.7774451097804391	0.6799497397235684
4	24h	20	3	0.8180252583237658	0.7530562347188264
4	24h	20	4	0.8469983648680215	0.8013937282229965
4	24h	20	5	0.8670034774621088	0.8326583508828771
4	24h	20	6	0.88197911938266	0.8555464704279095
4	24h	20	7	0.8931912551903547	0.87220165697162
4	24h	20	8	0.9019204082546219	0.8851612903225806
4	24h	20	9	0.908693009118541	0.8955017937632233
4	24h	20	10	0.9142349281587913	0.9039562080119433
4	24h	21	1	0.696921322690992	0.712478184991274
4	24h	21	2	0.7767421216156236	0.7859094176851186
4	24h	21	3	0.826742407690627	0.8328684831581206
4	24h	21	4	0.8569204152249135	0.862363387978142
4	24h	21	5	0.8765750286368843	0.8825446302068575
4	24h	21	6	0.8906669924260934	0.8973443832798984
4	24h	21	7	0.901001705029838	0.9085056986070071
4	24h	21	8	0.9089706646511408	0.9175007015246469
4	24h	21	9	0.915156402529604	0.9246020078128282
4	24h	21	10	0.9202946053291173	0.9303177085319806
4	24h	22	1	0.7028871391076116	0.7401237505949548
4	24h	22	2	0.7845681119836122	0.811612496055538
4	24h	22	3	0.8338762214983714	0.8541321335543453
4	24h	22	4	0.8626172839506173	0.8802650260293422
4	24h	22	5	0.8812123187225028	0.8979366829421956
4	24h	22	6	0.8944486797421859	0.9108069844266163
4	24h	22	7	0.9042880405283156	0.9207209329720815
4	24h	22	8	0.9121682951572427	0.9281866206391548
4	24h	22	9	0.9187065868263473	0.9339604891815616
4	24h	22	10	0.9242134538501652	0.9386324786324787
4	24h	23	1	0.20061491160645656	0.6757626858807297
4	24h	23	2	0.38417562314200776	0.70667651091657
4	24h	23	3	0.5422686750691669	0.7442129629629629
4	24h	23	4	0.6469186244467143	0.7775108121095627
4	24h	23	5	0.7151417583400411	0.8040496792041909
4	24h	23	6	0.7601623017336776	0.8248017303532804
4	24h	23	7	0.7924196787148594	0.8410068649885584
4	24h	23	8	0.8162418817879168	0.8540130955812708
4	24h	23	9	0.8346935818805234	0.8646484301912211
4	24h	23	10	0.8494716785033778	0.8734828224645135
4	24h	24	1	0.0081374321880651	0.6620689655172414
4	24h	24	2	0.0909350872176151	0.6732632446918161
4	24h	24	3	0.2465325258839617	0.6969383697813121
4	24h	24	4	0.39329354930377947	0.7238020010531859
4	24h	24	5	0.5197482638888888	0.7539416016847857
4	24h	24	6	0.6075662482566249	0.7803258901629451
4	24h	24	7	0.6679755671902269	0.8012618296529969
4	24h	24	8	0.7114688630974666	0.8185826257348139
4	24h	24	9	0.7445901639344262	0.8327734229189996
4	24h	24	10	0.7700534759358288	0.8447072575377317
4	24h	25	1	0.15160113498175923	0.6754169240271772
4	24h	25	2	0.2636865896534405	0.6939201168005006
4	24h	25	3	0.4218935917049125	0.7251660994976503
4	24h	25	4	0.5613991870920064	0.7613766988978294
4	24h	25	5	0.6495497221689979	0.7911281872162068
4	24h	25	6	0.7082387919568109	0.8144851925732699
4	24h	25	7	0.7492399206873761	0.8328924564444039
4	24h	25	8	0.779690090914289	0.8477044594372223
4	24h	25	9	0.8027814169102087	0.8596800179849376
4	24h	25	10	0.8213143552092248	0.8698644277751015
4	24h	26	1	0.7473354231974921	0.7100048332527791
4	24h	26	2	0.7959297463061054	0.7739801543550165
4	24h	26	3	0.8309461578672243	0.8189655172413793
4	24h	26	4	0.8580030105368791	0.8516093332103661
4	24h	26	5	0.8766645750540333	0.8741045572321292
4	24h	26	6	0.8907231293737664	0.8904447037469208
4	24h	26	7	0.9016565317676661	0.9027496055893622
4	24h	26	8	0.9102031286481438	0.9122964291050351
4	24h	26	9	0.9176391287862831	0.9198447745216112
4	24h	26	10	0.9236084452975047	0.9259154588396786
4	24h	27	1	0.6038384417072472	0.7256708049659591
4	24h	27	2	0.6933911159263272	0.7737107089399918
4	24h	27	3	0.7666019417475728	0.8167430237401083
4	24h	27	4	0.8135593220338984	0.8470568364158433
4	24h	27	5	0.842871157619359	0.8678495386799149
4	24h	27	6	0.8627369872457773	0.8828817809308299
4	24h	27	7	0.876735180220435	0.8939938811657989
4	24h	27	8	0.8874554226977135	0.9031024427553899
4	24h	27	9	0.8964935308456778	0.9103287801094497
4	24h	27	10	0.9041723202170964	0.9164999803898498
4	24h	28	1	0.7572590011614402	0.7554727526781556
4	24h	28	2	0.8169440242057489	0.8126906650396584
4	24h	28	3	0.8522474410324877	0.8463362312295359
4	24h	28	4	0.8733777621887057	0.8670117815066047
4	24h	28	5	0.8879734027175484	0.8812209688122097
4	24h	28	6	0.8993239090350338	0.8918851122538568
4	24h	28	7	0.9080213903743316	0.9005943617427341
4	24h	28	8	0.9143344225031965	0.9074333124306594
4	24h	28	9	0.91891202719932	0.9126297577854672
4	24h	28	10	0.9224895881536326	0.9168659114961
4	24h	29	1	0.786463298379409	0.7886435331230284
4	24h	29	2	0.8492856045475495	0.8372372372372372
4	24h	29	3	0.8796474177873206	0.8649859943977591
4	24h	29	4	0.8985636542064412	0.8821638993036958
4	24h	29	5	0.9121566894926736	0.895310068904201
4	24h	29	6	0.9220828105395232	0.90542164863668
4	24h	29	7	0.9293834717971141	0.9134031991174848
4	24h	29	8	0.9349605307763088	0.9197594249669943
4	24h	29	9	0.9393504630233468	0.9247859495060373
4	24h	29	10	0.9430182578177373	0.928850290813481
4	24h	30	1	0.6425865117453903	0.7244125072829676
4	24h	30	2	0.7458545918367347	0.789844476937392
4	24h	30	3	0.8052097740894422	0.8307381193124368
4	24h	30	4	0.8413483146067415	0.8574690150032616
4	24h	30	5	0.8644591611479029	0.8763646288209607
4	24h	30	6	0.8807922272047832	0.8898792072241116
4	24h	30	7	0.8931965442764579	0.9001952924247096
4	24h	30	8	0.9027857279145202	0.9080601655008458
4	24h	30	9	0.910497520943751	0.9143374634668423
4	24h	30	10	0.9165988766221189	0.9193741578080551
4	24h	31	1	0.6774536938471365	0.6581276199347927
4	24h	31	2	0.7375826649781905	0.7283609576427256
4	24h	31	3	0.7812139637278541	0.7792859587087944
4	24h	31	4	0.8126410835214447	0.8160722347629796
4	24h	31	5	0.8364849833147943	0.8433340768830396
4	24h	31	6	0.8538978414699411	0.8630595365869057
4	24h	31	7	0.8677853394981557	0.8775778850372971
4	24h	31	8	0.8791360930361346	0.8892228632375042
4	24h	31	9	0.8882521489971347	0.8983367351370131
4	24h	31	10	0.8957625198277815	0.9056588933894373
4	24h	32	1	0.7582995951417004	0.6967615309126595
4	24h	32	2	0.8187339721959779	0.7786042095268239
4	24h	32	3	0.8547928513403736	0.827993059572007
4	24h	32	4	0.8786399869855214	0.85877654746778
4	24h	32	5	0.8952432578940236	0.8796841242643224
4	24h	32	6	0.9065784125878186	0.8948763250883393
4	24h	32	7	0.9152955514929921	0.9064669545727874
4	24h	32	8	0.9221119133574007	0.915365336417968
4	24h	32	9	0.9274891335256124	0.9224605841302662
4	24h	32	10	0.9319534282018112	0.9281987384160112
4	24h	33	1	0.7289628180039139	0.7515039333641832
4	24h	33	2	0.7954472587367746	0.8089852827265686
4	24h	33	3	0.8310730430644777	0.8389643562057355
4	24h	33	4	0.852882891384354	0.8581206067332593
4	24h	33	5	0.8670826833073323	0.8711609336609336
4	24h	33	6	0.8773397052966946	0.8806352122842707
4	24h	33	7	0.8865812853351794	0.8879349816849816
4	24h	33	8	0.8936604273983781	0.8940508190901253
4	24h	33	9	0.8991404535479152	0.8988252436025863
4	24h	33	10	0.9034931421704719	0.9029567228278824
4	24h	34	1	0.6334537945276201	0.6899043570669501
4	24h	34	2	0.7148391443489978	0.7484366117111996
4	24h	34	3	0.7768860353130016	0.7948057523073621
4	24h	34	4	0.8196340400813245	0.8282828282828283
4	24h	34	5	0.8482440807246147	0.8522103438312626
4	24h	34	6	0.8679550198639823	0.8698133101780066
4	24h	34	7	0.8827239808433595	0.8832536924413553
4	24h	34	8	0.8940667044693026	0.894060840173829
4	24h	34	9	0.902818135694848	0.9031277150304083
4	24h	34	10	0.9096599207177133	0.910483107041364
4	24h	36	1	0.7128871128871129	0.6672819566220581
4	24h	36	2	0.7803590285110876	0.7459066100667071
4	24h	36	3	0.8260999106167445	0.80196472426881
4	24h	36	4	0.8555953803265631	0.8373075230972283
4	24h	36	5	0.8753738783649053	0.8603959678004206
4	24h	36	6	0.8895604082330806	0.8770027113630762
4	24h	36	7	0.9001949122894697	0.8899598393574297
4	24h	36	8	0.9083303666785333	0.9003690036900369
4	24h	36	9	0.9151344841429145	0.9086595492289442
4	24h	36	10	0.9208543632506766	0.9152763395083036
4	24h	37	1	0.7417582417582418	0.5799299883313885
4	24h	37	2	0.7910933199899925	0.6833913202710127
4	24h	37	3	0.8270171735584765	0.7536687631027253
4	24h	37	4	0.8517045011311335	0.7994730975782754
4	24h	37	5	0.8692160863555585	0.8310833058939743
4	24h	37	6	0.8824937314793708	0.8539403584030997
4	24h	37	7	0.892842782468838	0.8706233223978527
4	24h	37	8	0.9013489208633093	0.8838037388071425
4	24h	37	9	0.9080253947582614	0.8946533544835309
4	24h	37	10	0.9134847752537457	0.9035106159344124
4	24h	38	1	0.5846243788365975	0.7322008016797099
4	24h	38	2	0.7086247086247086	0.7920084678486372
4	24h	38	3	0.7833948809372214	0.8332143221462818
4	24h	38	4	0.8261726448561293	0.8598425196850393
4	24h	38	5	0.8532412241947145	0.8788618453169678
4	24h	38	6	0.8726533378515757	0.8926057397268515
4	24h	38	7	0.8870523415977961	0.903263341619506
4	24h	38	8	0.8980224092528528	0.9116814493300622
4	24h	38	9	0.9066408232959527	0.9185967302452316
4	24h	38	10	0.9135678811401862	0.9244909831297266
4	24h	39	1	0.6584043377226956	0.7080662983425414
4	24h	39	2	0.7452673530388575	0.7727879057358826
4	24h	39	3	0.8054648772820698	0.819212209628549
4	24h	39	4	0.8421551887687346	0.848932528601027
4	24h	39	5	0.8661417322834646	0.8689966178128523
4	24h	39	6	0.8832010582010582	0.8837928368977068
4	24h	39	7	0.8958860032176511	0.8954366197183099
4	24h	39	8	0.9051369340988771	0.9047547622618869
4	24h	39	9	0.9125956981407218	0.912316952654748
4	24h	39	10	0.9188675346145898	0.9186875891583453
4	24h	40	1	0.5650953984287318	0.6818545163868905
4	24h	40	2	0.657725321888412	0.7307848169660949
4	24h	40	3	0.7331363227547218	0.7745199256659095
4	24h	40	4	0.7878607557274621	0.8102607232968881
4	24h	40	5	0.8217429932961796	0.8360853235064843
4	24h	40	6	0.8446866485013624	0.8547646734806291
4	24h	40	7	0.8619532583740508	0.869260993594919
4	24h	40	8	0.8757188001864995	0.8807374687920108
4	24h	40	9	0.8861837537607036	0.890082286704201
4	24h	40	10	0.8941639454073516	0.8977129337539432
4	24h	41	1	0.6346713205351949	0.747545008183306
4	24h	41	2	0.7587437544610992	0.8105039034776437
4	24h	41	3	0.8192155359652485	0.8449940340600933
4	24h	41	4	0.8536270715490721	0.8685844189909941
4	24h	41	5	0.8754857512953368	0.8855117995177906
4	24h	41	6	0.8910606889010388	0.8976723759332454
4	24h	41	7	0.9032143701252658	0.9066813307671158
4	24h	41	8	0.9120907718732109	0.914036890258819
4	24h	41	9	0.9188837209302325	0.9198501872659176
4	24h	41	10	0.9237241785518954	0.9244088176352705
4	24h	42	1	0.7038478166882837	0.6915805671576171
4	24h	42	2	0.7782320597772452	0.7590982761161044
4	24h	42	3	0.8254434764353942	0.807087047430395
4	24h	42	4	0.8565446780001675	0.8397587201678468
4	24h	42	5	0.8776717955858804	0.8620240335891125
4	24h	42	6	0.8925678894711767	0.8784550839091807
4	24h	42	7	0.9036320116557394	0.891122098022356
4	24h	42	8	0.9119482320314306	0.9011229539398553
4	24h	42	9	0.9186467479505639	0.9091297110418712
4	24h	42	10	0.9241661303146178	0.9158025073518031
4	24h	43	1	0.4146576663452266	0.6769558275678552
4	24h	43	2	0.5206812652068127	0.7148040638606676
4	24h	43	3	0.6233062330623306	0.7531153377682002
4	24h	43	4	0.6994902938943716	0.7872340425531915
4	24h	43	5	0.7547333680736494	0.8151895407660469
4	24h	43	6	0.7922782156026318	0.8367276887871854
4	24h	43	7	0.8184352350864151	0.8533657498860355
4	24h	43	8	0.8382552153887836	0.8666333439360203
4	24h	43	9	0.8537842655489715	0.877610710607621
4	24h	43	10	0.866452620617841	0.88662046105168
4	24h	44	1	0.7538893139505228	0.7818383167220376
4	24h	44	2	0.8144245018936276	0.8335814230425722
4	24h	44	3	0.8454358104012608	0.8616485851694441
4	24h	44	4	0.8643629750167512	0.8795062170140442
4	24h	44	5	0.8788763512980352	0.8922298303066388
4	24h	44	6	0.8901989683124539	0.901878382680675
4	24h	44	7	0.898825444819165	0.9088987764182425
4	24h	44	8	0.9060013347707788	0.9145564934103362
4	24h	44	9	0.911672794117647	0.9187965921192758
4	24h	44	10	0.9166042446941324	0.9221276767350889
4	24h	45	1	0.7305911195859439	0.7958720330237358
4	24h	45	2	0.8031034482758621	0.8420610473256791
4	24h	45	3	0.8512858740216176	0.874853302037768
4	24h	45	4	0.8786440677966102	0.8954118963587845
4	24h	45	5	0.8965626485030889	0.9093267983278074
4	24h	45	6	0.9095292305631822	0.9194946742630666
4	24h	45	7	0.9187935034802784	0.9272737133250176
4	24h	45	8	0.9258236136689175	0.9334233886530298
4	24h	45	9	0.931459182271874	0.9381922425400686
4	24h	45	10	0.9356550580431178	0.9420821982707568
4	24h	47	1	0.7895330475975637	0.739543238388504
4	24h	47	2	0.8507620341029123	0.8057553956834532
4	24h	47	3	0.8831110106262717	0.8407659048795553
4	24h	47	4	0.9028128380815001	0.8616346059955082
4	24h	47	5	0.9157871098136088	0.8764099258781824
4	24h	47	6	0.9249441073139572	0.8882200027363525
4	24h	47	7	0.9312245920810825	0.897566765578635
4	24h	47	8	0.9355316418205154	0.9053700408248717
4	24h	47	9	0.9384478935698448	0.9115665356541269
4	24h	47	10	0.9406977681089356	0.9165750063457145
4	24h	49	1	0.5736013036393265	0.6953263656083613
4	24h	49	2	0.6820749871597329	0.7524107021594458
4	24h	49	3	0.7568100579317145	0.7975792988313857
4	24h	49	4	0.8041870738499952	0.8303866001184333
4	24h	49	5	0.8345640219952867	0.853589196872779
4	24h	49	6	0.8557379227855672	0.8708966193042627
4	24h	49	7	0.8715733701912002	0.8843135146758413
4	24h	49	8	0.8838958926392843	0.895059364228265
4	24h	49	9	0.8932392442522195	0.9037573875156378
4	24h	49	10	0.9007425742574258	0.9107962795808642
4	24h	50	1	0.7830954380072768	0.8170414201183432
4	24h	50	2	0.8478027867095391	0.8648216285394337
4	24h	50	3	0.8809988294966836	0.8900636789619127
4	24h	50	4	0.9004469727752946	0.9053135471517473
4	24h	50	5	0.9127393838467943	0.9154884829229547
4	24h	50	6	0.9214512152166255	0.9227013832384052
4	24h	50	7	0.9283143188335062	0.9282885013301803
4	24h	50	8	0.9332831163241149	0.9330679794699905
4	24h	50	9	0.9367539468617636	0.9364781056192445
4	24h	50	10	0.9391880118487541	0.9389475476839237
4	24h	51	1	0.6715218483174284	0.7372112211221122
4	24h	51	2	0.7686900958466454	0.8034983777683735
4	24h	51	3	0.8204410220511026	0.8433219178082192
4	24h	51	4	0.8530465949820788	0.8697594501718213
4	24h	51	5	0.8738069989395546	0.888283378746594
4	24h	51	6	0.8883019840247359	0.9014638946979948
4	24h	51	7	0.8993552004485562	0.9113515259163572
4	24h	51	8	0.9075930521091812	0.9188749641251316
4	24h	51	9	0.9138330069432081	0.9249763400154866
4	24h	51	10	0.9185699297877492	0.9298417041235099
4	24h	52	1	0.5866370945383975	0.7013251783893986
4	24h	52	2	0.6923890063424947	0.7628750872295883
4	24h	52	3	0.754325259515571	0.8045609548167093
4	24h	52	4	0.7984775641025641	0.8356661482633488
4	24h	52	5	0.8281967213114754	0.857288110973927
4	24h	52	6	0.849106276846335	0.8736855282924386
4	24h	52	7	0.8645145805832233	0.8867022153812325
4	24h	52	8	0.8763164858428155	0.8970991767934143
4	24h	52	9	0.8860891393927912	0.9054836286509655
4	24h	52	10	0.8938815761265704	0.9121480289621883
4	24h	53	1	0.07831578947368421	0.6650093225605966
4	24h	53	2	0.23381939114863137	0.6883641778345033
4	24h	53	3	0.40564252537416134	0.7212297465724968
4	24h	53	4	0.5424238626394285	0.755561715988634
4	24h	53	5	0.6312292358803987	0.7834288443170965
4	24h	53	6	0.6936628138700678	0.8069548773441193
4	24h	53	7	0.736303674787993	0.8255813953488372
4	24h	53	8	0.7672684915550378	0.8406214282690598
4	24h	53	9	0.79110837311977	0.8532633852800494
4	24h	53	10	0.8099871488892969	0.8636025372975654
4	24h	54	1	0.45624385447394294	0.7114210985178727
4	24h	54	2	0.6204866562009419	0.7656040063515329
4	24h	54	3	0.7252209381373216	0.8099015578705916
4	24h	54	4	0.7846632124352332	0.8402515723270441
4	24h	54	5	0.8219155165202844	0.8615487316421896
4	24h	54	6	0.8469681037504382	0.8774717309365033
4	24h	54	7	0.8653312417038735	0.8898226914010454
4	24h	54	8	0.8791057427421064	0.8992290748898678
4	24h	54	9	0.8897604309407929	0.9069081543638101
4	24h	54	10	0.8983738102351786	0.9132430484427753
4	24h	55	1	0.4995643334301481	0.6888848196301044
4	24h	55	2	0.5941329372447085	0.7365016173177408
4	24h	55	3	0.6734204212210078	0.7767677734188116
4	24h	55	4	0.7332991277578246	0.8086840661493847
4	24h	55	5	0.7716522318454364	0.8327685868048634
4	24h	55	6	0.8000839395635143	0.8506078239327073
4	24h	55	7	0.8215082283440834	0.8645653279105237
4	24h	55	8	0.8381325428752912	0.8755399936337592
4	24h	55	9	0.8514029709974062	0.8843386373915546
4	24h	55	10	0.8623884402889928	0.8915653609485217
4	24h	57	1	0.18396418396418396	0.6868878357030016
4	24h	57	2	0.35749027237354086	0.7161410018552876
4	24h	57	3	0.5095332018408941	0.7504703266632461
4	24h	57	4	0.6192610539067231	0.782744874715262
4	24h	57	5	0.694800874441593	0.8098182040766359
4	24h	57	6	0.7460243217960711	0.8319991403857518
4	24h	57	7	0.7820114904576372	0.84932293411168
4	24h	57	8	0.80838391936777	0.8631170510885967
4	24h	57	9	0.8283012188337632	0.8746616452865718
4	24h	57	10	0.8441464298658934	0.8841862808608651
4	24h	58	1	0.7445579742336739	0.7302513464991023
4	24h	58	2	0.8189390618149934	0.8010211743505031
4	24h	58	3	0.861353711790393	0.8437359676695105
4	24h	58	4	0.8867218110579016	0.8702809089282519
4	24h	58	5	0.9034173182739647	0.8886907415663546
4	24h	58	6	0.9150399702546942	0.9020952380952381
4	24h	58	7	0.9237104464672735	0.9123137428682213
4	24h	58	8	0.9303736517719569	0.9202357563850687
4	24h	58	9	0.9359396671289875	0.9266463764280358
4	24h	58	10	0.9404114447860015	0.9319082502702054
4	24h	6	1	0.725318121983326	0.7017203779985461
4	24h	6	2	0.7915052374802698	0.7761715647339158
4	24h	6	3	0.834332191780822	0.826463700234192
4	24h	6	4	0.8614648320656354	0.858278635481187
4	24h	6	5	0.8798234372775168	0.8787115487367376
4	24h	6	6	0.8929051166198559	0.8936529591372702
4	24h	6	7	0.9025290060418115	0.9051524235054579
4	24h	6	8	0.9099562154959071	0.9138362889490032
4	24h	6	9	0.9157443157443157	0.9207805053502383
4	24h	6	10	0.9206957201485245	0.9264076324051046
4	24h	7	1	0.5884184308841843	0.7547950357277172
4	24h	7	2	0.7127859017622797	0.8046517705474977
4	24h	7	3	0.7852242744063325	0.8408402342961018
4	24h	7	4	0.8257514216084484	0.864842658779065
4	24h	7	5	0.8526671613488334	0.8816236060123295
4	24h	7	6	0.8712898751733703	0.8936272160996646
4	24h	7	7	0.8848180076628352	0.9026165857775902
4	24h	7	8	0.8951056319477372	0.9095709570957096
4	24h	7	9	0.903392781516164	0.9149262637456312
4	24h	7	10	0.9101577448020749	0.9194883955992691
4	24h	8	1	0.7661558960692871	0.7393364928909952
4	24h	8	2	0.8247000292654375	0.8057857955468877
4	24h	8	3	0.8584843852369513	0.8460527887256658
4	24h	8	4	0.881574364332985	0.8723924074422101
4	24h	8	5	0.8973598553345389	0.8913295691855518
4	24h	8	6	0.9088997464283506	0.9048275862068965
4	24h	8	7	0.9174767768416504	0.9148038321167883
4	24h	8	8	0.9241835707092505	0.9224337664954165
4	24h	8	9	0.929696603513012	0.928481240981241
4	24h	8	10	0.9342704570441338	0.9332734767171367
4	24h	9	1	0.608593978368898	0.7329989969909729
4	24h	9	2	0.7045246382121267	0.7800490596892886
4	24h	9	3	0.7717874901858153	0.8164583333333333
4	24h	9	4	0.8154593282072036	0.8428523149712741
4	24h	9	5	0.8444261620732209	0.8623214158788827
4	24h	9	6	0.8641308113351348	0.8771069567882317
4	24h	9	7	0.8783201722900216	0.888721399730821
4	24h	9	8	0.8887719113544243	0.8977065540735054
4	24h	9	9	0.8973044173683963	0.9049021306080027
4	24h	9	10	0.9040326697294538	0.9105402312458072
5	24h	69	1	0.7727272727272727	0.7752458623171025
5	24h	69	2	0.8389057750759878	0.8377952755905512
5	24h	69	3	0.8743671258683622	0.8713518561755779
5	24h	69	4	0.8964428345871644	0.8929528031772421
5	24h	69	5	0.9105790560697621	0.9076207185902815
5	24h	69	6	0.9205977907732293	0.9183752919802751
5	24h	69	7	0.9281119512470376	0.9266971389876418
5	24h	69	8	0.9338983050847458	0.9330738134451265
5	24h	69	9	0.9383928571428571	0.9381987299883732
5	24h	69	10	0.9420612137629887	0.9422866631566158
5	24h	70	1	0.7412838057999348	0.5174278846153846
5	24h	70	2	0.7830629028673038	0.6416320635493772
5	24h	70	3	0.8196243245561369	0.7324155193992491
5	24h	70	4	0.8462995440196422	0.789478681986516
5	24h	70	5	0.8647781934794228	0.8245091298036519
5	24h	70	6	0.8784208627531825	0.8489337249393436
5	24h	70	7	0.8889901567626686	0.8669297380247726
5	24h	70	8	0.8971435576805198	0.8806643625192012
5	24h	70	9	0.9038597011605057	0.8914314989540195
5	24h	70	10	0.9096281202241467	0.899919258718136
5	24h	71	1	0.7259480046365292	0.4769874476987448
5	24h	71	2	0.7619688305863886	0.5996506889190762
5	24h	71	3	0.7947500215870823	0.693476798924008
5	24h	71	4	0.8265262558702149	0.7640699201778317
5	24h	71	5	0.8488188976377953	0.8072386492163516
5	24h	71	6	0.8650018478433029	0.8360137272054371
5	24h	71	7	0.8769778110663795	0.856912256427995
5	24h	71	8	0.8865701783911141	0.8724723917099491
5	24h	71	9	0.8942076084878608	0.8842671447781264
5	24h	71	10	0.9002769112131516	0.8936290322580646
5	24h	72	1	0.7319613191172825	0.7247035074438557
5	24h	72	2	0.8092447916666666	0.8066137137299401
5	24h	72	3	0.8560460652591171	0.8515419555343056
5	24h	72	4	0.8836239575435937	0.8786990640068072
5	24h	72	5	0.9011882426516573	0.8968588842006564
5	24h	72	6	0.9134570611321758	0.9094658418146744
5	24h	72	7	0.9222755946524683	0.9189251795228168
5	24h	72	8	0.928919182083739	0.9264766201804758
5	24h	72	9	0.934130634774609	0.9325113861158394
5	24h	72	10	0.9382149119145028	0.937393117831074
5	24h	73	1	0.6801393728222996	0.25989064007719526
5	24h	73	2	0.7077037866069763	0.3670531787285086
5	24h	73	3	0.739008821630926	0.49060773480662984
5	24h	73	4	0.7719860048627172	0.6023875114784206
5	24h	73	5	0.7996540496540496	0.6802917367957041
5	24h	73	6	0.8210300812282424	0.7333421121938373
5	24h	73	7	0.837544264512792	0.770673962811994
5	24h	73	8	0.8507902298850575	0.7979832258690066
5	24h	73	9	0.8610956299380389	0.8190345654687968
5	24h	73	10	0.8694733665308586	0.8358976326593255
5	24h	74	1	0.7626591230551627	0.7981776765375854
5	24h	74	2	0.8426846590909091	0.8530179695899247
5	24h	74	3	0.8802056555269923	0.8815713460427499
5	24h	74	4	0.9021379102679916	0.9001663893510815
5	24h	74	5	0.9162488698939755	0.9132441162898016
5	24h	74	6	0.9262733652977555	0.9224194608809994
5	24h	74	7	0.9332932330827067	0.9291040495583343
5	24h	74	8	0.938576501139435	0.934058671005135
5	24h	74	9	0.9427800653130768	0.938110451848471
5	24h	74	10	0.9460176234066217	0.9410692839690231
5	24h	75	1	0.7735104837035499	0.7449373191899711
5	24h	75	2	0.8294690629716011	0.8166175786699736
5	24h	75	3	0.8648037805629751	0.8603807796917498
5	24h	75	4	0.8870478221638914	0.8861955262454326
5	24h	75	5	0.9016102620087336	0.9030791788856305
5	24h	75	6	0.9126168224299065	0.915391315167351
5	24h	75	7	0.9206025019147307	0.9243316230083716
5	24h	75	8	0.9268492031058438	0.9313421441862685
5	24h	75	9	0.9319919846235636	0.9367521367521368
5	24h	75	10	0.9360530037966203	0.9411855749883918
5	24h	77	1	0.8336964415395788	0.8347655290940339
5	24h	77	2	0.877772534214252	0.884027666076886
5	24h	77	3	0.9004761351759377	0.9092205323193916
5	24h	77	4	0.9152604548789435	0.9236977944626936
5	24h	77	5	0.9254385964912281	0.9338280766852195
5	24h	77	6	0.9330936175677411	0.9411996324977031
5	24h	77	7	0.9386116531920825	0.9465953085857436
5	24h	77	8	0.9435766027694279	0.9509498442054478
5	24h	77	9	0.947321980058237	0.9543165467625899
5	24h	77	10	0.9501976916011022	0.9569074262461852
5	24h	78	1	0.870101986044015	0.8810289389067524
5	24h	78	2	0.907794015309673	0.9128357225243039
5	24h	78	3	0.9269353806781829	0.9298267174634386
5	24h	78	4	0.9386150589658301	0.9412109375
5	24h	78	5	0.9461028192371476	0.9492648246889643
5	24h	78	6	0.9511423550087873	0.954954954954955
5	24h	78	7	0.9555677454744926	0.9590958019375673
5	24h	78	8	0.9588731788613516	0.9619958771605265
5	24h	78	9	0.9612187034456245	0.9640219655368302
5	24h	78	10	0.9631174247360876	0.965322131252947
5	24h	81	1	0.6873171571158149	0.4465032875074716
5	24h	81	2	0.7177218062173815	0.5289503175196115
5	24h	81	3	0.747814160809189	0.6082025583542133
5	24h	81	4	0.7775374956400418	0.6828443560417703
5	24h	81	5	0.8024276707324259	0.7354316974550067
5	24h	81	6	0.8211009174311926	0.7710526315789473
5	24h	81	7	0.8357338358684435	0.7960674157303371
5	24h	81	8	0.8474454017231016	0.8145426037532462
5	24h	81	9	0.8567497103128621	0.8285689460422279
5	24h	81	10	0.8641714058986907	0.8394454208162468
5	24h	82	1	0.5821167883211679	0.6947459834997829
5	24h	82	2	0.6971602820659425	0.7554835860444575
5	24h	82	3	0.7756996587030717	0.806899641577061
5	24h	82	4	0.8224101479915433	0.8408701146312844
5	24h	82	5	0.8526478679504814	0.8635265700483091
5	24h	82	6	0.8737443087374431	0.8804044856420561
5	24h	82	7	0.8893590541381456	0.8935807934616039
5	24h	82	8	0.9012884909368858	0.9039354187689203
5	24h	82	9	0.9106291938150345	0.9123921924648207
5	24h	82	10	0.9178532311062432	0.9194653024176912
5	24h	83	1	0.6884910485933504	0.7018696311268318
5	24h	83	2	0.7675729442970822	0.7769640479360852
5	24h	83	3	0.8199364769118006	0.8256903353057199
5	24h	83	4	0.8528900057993427	0.8555273932540456
5	24h	83	5	0.874251497005988	0.8765273311897106
5	24h	83	6	0.8897343569535974	0.8913192071086808
5	24h	83	7	0.9007507241236626	0.9027464035192011
5	24h	83	8	0.9091574708435751	0.9118157438081717
5	24h	83	9	0.9158738341847495	0.919000471475719
5	24h	83	10	0.9213779042602896	0.9243783645219175
5	24h	84	1	0.7686613201727329	0.8302057427085688
5	24h	84	2	0.8464306002651013	0.8728063363876378
5	24h	84	3	0.8817700556535903	0.8956838762789604
5	24h	84	4	0.9023157894736842	0.9098793363499246
5	24h	84	5	0.9158526135389888	0.919733228717144
5	24h	84	6	0.9254054054054054	0.9270972929509514
5	24h	84	7	0.9324475350800944	0.9322271558775415
5	24h	84	8	0.9380347702872092	0.9364939702913928
5	24h	84	9	0.9422843551283918	0.9395698824840912
5	24h	84	10	0.945893888986167	0.9417958221024259
5	24h	85	1	0.7162510748065348	0.7003168854685378
5	24h	85	2	0.7967365311576874	0.7857876963735134
5	24h	85	3	0.8430942687128092	0.8349598785512904
5	24h	85	4	0.8718926085515413	0.8653334477727234
5	24h	85	5	0.8908716540837337	0.8855784918777044
5	24h	85	6	0.9041095890410958	0.899728014505893
5	24h	85	7	0.9137869429840233	0.9104304810019997
5	24h	85	8	0.9213920441688918	0.9186041093975679
5	24h	85	9	0.9273111635092284	0.9248840028424529
5	24h	85	10	0.9322015131943163	0.9296949024066704
5	24h	86	1	0.5696465696465697	0.7500506790999392
5	24h	86	2	0.7299836601307189	0.8140832975525977
5	24h	86	3	0.8014959723820483	0.8511013215859031
5	24h	86	4	0.8413259668508287	0.8751115075825157
5	24h	86	5	0.8665356440950509	0.892755787901419
5	24h	86	6	0.8846844151959318	0.9051591375770021
5	24h	86	7	0.8980273726145345	0.9143049932523617
5	24h	86	8	0.9081701553004726	0.9216608304152076
5	24h	86	9	0.915766306522609	0.9268622414492361
5	24h	86	10	0.9219826227884572	0.9306808859721083
5	24h	87	1	0.3343035343035343	0.7093708420452386
5	24h	87	2	0.5732364659011014	0.7671122994652406
5	24h	87	3	0.6960799873036027	0.8085150571131879
5	24h	87	4	0.763900464340993	0.836566974498009
5	24h	87	5	0.8062250901499336	0.8569589472178515
5	24h	87	6	0.8347908295911132	0.8715823332920946
5	24h	87	7	0.855202098325375	0.8835104933224311
5	24h	87	8	0.8708296687188508	0.892907628564465
5	24h	87	9	0.8827930174563591	0.9001587581584054
5	24h	87	10	0.8922675123589218	0.9058548763791576
5	24h	89	1	0.7281033396345306	0.497883149872989
5	24h	89	2	0.7794994040524433	0.6421494542401344
5	24h	89	3	0.8170680890074172	0.7259936686598664
5	24h	89	4	0.843592879467319	0.7787420595866512
5	24h	89	5	0.8622926353251823	0.8120844174616941
5	24h	89	6	0.8755159894564082	0.8354828943384802
5	24h	89	7	0.8850342525909011	0.8536026655560184
5	24h	89	8	0.892298009597986	0.867481974993155
5	24h	89	9	0.8977584547949111	0.878528205336474
5	24h	89	10	0.9021639942641115	0.8873115761744476
5	24h	90	1	0.6961178045515395	0.5654192843485386
5	24h	90	2	0.7550025654181631	0.6687317157115815
5	24h	90	3	0.7985955330147274	0.7384501663176051
5	24h	90	4	0.8273533799167779	0.7802921798911486
5	24h	90	5	0.8473953549402965	0.8082426127527216
5	24h	90	6	0.8618728532011938	0.8280288146692861
5	24h	90	7	0.8730769230769231	0.8430807481494038
5	24h	90	8	0.8816355181188031	0.8548298981872362
5	24h	90	9	0.8882127474611767	0.8636605244507441
5	24h	90	10	0.8932436805580526	0.870656910959178
5	24h	93	1	0.5625485625485626	0.747589833479404
5	24h	93	2	0.7192702394526795	0.8045906656465187
5	24h	93	3	0.7971405877680698	0.8435918559491585
5	24h	93	4	0.8407658749394086	0.8693084397028006
5	24h	93	5	0.8677992579574302	0.8866012289521985
5	24h	93	6	0.8858983769676209	0.8986759964327365
5	24h	93	7	0.8985669346382383	0.9079754601226994
5	24h	93	8	0.9087352527660615	0.9157567972596874
5	24h	93	9	0.9168385625882097	0.9218456197868955
5	24h	93	10	0.923054403513052	0.926660233353803
5	24h	94	1	0.5259103641456583	0.7418209011030099
5	24h	94	2	0.6846549948506694	0.7895833333333333
5	24h	94	3	0.7768313458262351	0.8268145161290322
5	24h	94	4	0.8255951739739309	0.8507743997377694
5	24h	94	5	0.8555613215706626	0.8683612316594338
5	24h	94	6	0.8761438143958499	0.8817319098457889
5	24h	94	7	0.8916553679280168	0.8925078043704474
5	24h	94	8	0.9032987138782759	0.901486730582187
5	24h	94	9	0.9126324835290748	0.9085141903171954
5	24h	94	10	0.9196635481932881	0.9142878862746588
5	24h	95	1	0.7434017595307918	0.6426620312888006
5	24h	95	2	0.8012430080795525	0.7401016792481898
5	24h	95	3	0.835891159024574	0.7925325036115124
5	24h	95	4	0.8572077872888417	0.824375866851595
5	24h	95	5	0.8713072144034487	0.845428105270625
5	24h	95	6	0.8815000545077946	0.8608080565879391
5	24h	95	7	0.8895054051468478	0.8723613920439811
5	24h	95	8	0.8954014162614111	0.8812211507700745
5	24h	95	9	0.9003661591828869	0.8883352393399772
5	24h	95	10	0.9042059361372907	0.8940898519694341
5	24h	97	1	0.7579305135951662	0.5870196964804649
5	24h	97	2	0.8108945398218665	0.7178605539637058
5	24h	97	3	0.8461992910594722	0.7882258923814598
5	24h	97	4	0.8687847498014297	0.8293080607357587
5	24h	97	5	0.8840887943639506	0.8557295960428689
5	24h	97	6	0.8955820997885352	0.8741529525653436
5	24h	97	7	0.9053117782909931	0.8875528305256265
5	24h	97	8	0.9123090021060178	0.8980359381529461
5	24h	97	9	0.9183103154995748	0.9061220692221809
5	24h	97	10	0.9231793468210231	0.9127336742392489
5	24h	99	1	0.7236148810474213	0.4287118977384464
5	24h	99	2	0.7796797349530646	0.6206247647722996
5	24h	99	3	0.8242351529694061	0.7346834145091002
5	24h	99	4	0.8525416608318163	0.7955030044582283
5	24h	99	5	0.8717189073887539	0.8326073428749222
5	24h	99	6	0.8859301907160849	0.8577549827955593
5	24h	99	7	0.8967334514560902	0.8758213609533355
5	24h	99	8	0.9051790880567214	0.8893220917198694
5	24h	99	9	0.912101722480964	0.899818008492937
5	24h	99	10	0.9179584376903811	0.9082611748186286
5	sham	76	1	0.7675187969924812	0.813803019410496
5	sham	76	2	0.8363704677813263	0.859834334903362
5	sham	76	3	0.8743035738551433	0.8883174136664217
5	sham	76	4	0.896551724137931	0.9057084108489181
5	sham	76	5	0.9108601216333623	0.9172026377920703
5	sham	76	6	0.9214374954067759	0.9255910987482615
5	sham	76	7	0.9293803282860414	0.9322424242424242
5	sham	76	8	0.9353590850479341	0.9380435949747664
5	sham	76	9	0.9402805611222445	0.9429218245749241
5	sham	76	10	0.9445525732132349	0.9470189997816117
5	sham	80	1	0.5452660677263304	0.7397473275024296
5	sham	80	2	0.644096850224984	0.7735550277117973
5	sham	80	3	0.7331745086360929	0.8103325536458863
5	sham	80	4	0.788974243108902	0.8375445282081021
5	sham	80	5	0.8248956632190165	0.8570630932439978
5	sham	80	6	0.8495575221238938	0.8725431086458459
5	sham	80	7	0.8674870466321244	0.8845399098382392
5	sham	80	8	0.8813079882326318	0.8944128787878788
5	sham	80	9	0.8922119630670413	0.9023733162283515
5	sham	80	10	0.9011266336187472	0.9089916981720388
5	sham	91	1	0.3337091319052988	0.7109229466553768
5	sham	91	2	0.5306748466257669	0.756468075005934
5	sham	91	3	0.6652837457401096	0.7995900493804156
5	sham	91	4	0.7411021177514137	0.8298379042790197
5	sham	91	5	0.7870272180982679	0.8511943610494713
5	sham	91	6	0.818368544600939	0.8670520231213873
5	sham	91	7	0.8410898841215159	0.8796796796796796
5	sham	91	8	0.8586250204772566	0.8895359254613868
5	sham	91	9	0.8723311546840958	0.8973205237342413
5	sham	91	10	0.8830795998260114	0.903920915250472
6	D28	12	1	0.8195876288659794	0.7710772833723654
6	D28	12	2	0.8579636131503351	0.8303437967115097
6	D28	12	3	0.8802604606294465	0.8631837402809985
6	D28	12	4	0.8948385849603712	0.8834868280145641
6	D28	12	5	0.904995575577186	0.8966731209294139
6	D28	12	6	0.9126427293988169	0.905592841163311
6	D28	12	7	0.9188475390156062	0.9125937419188
6	D28	12	8	0.9232897116714545	0.918068304920463
6	D28	12	9	0.926962001145694	0.9220573991945762
6	D28	12	10	0.9295482084126709	0.9250403132918682
6	D28	123	1	0.8545222929936306	0.7973684210526316
6	D28	123	2	0.8910234020258471	0.8554141456290424
6	D28	123	3	0.911523178807947	0.8844221105527639
6	D28	123	4	0.9231914893617021	0.9014589811049988
6	D28	123	5	0.9305752840909091	0.9122703605462226
6	D28	123	6	0.9350886538315196	0.919328010645376
6	D28	123	7	0.9382896661790132	0.924206434895271
6	D28	123	8	0.9405239556289827	0.9280192624508934
6	D28	123	9	0.9423423423423424	0.930829704202251
6	D28	123	10	0.94351776186127	0.9328228688106177
6	D28	126	1	0.5685805422647527	0.7644927536231884
6	D28	126	2	0.7291032545071412	0.8220543321009484
6	D28	126	3	0.7980942993264334	0.8547284702373555
6	D28	126	4	0.8365057355351065	0.8753406682143938
6	D28	126	5	0.8606691146470828	0.8895299507890718
6	D28	126	6	0.8776695711600888	0.8998758489739282
6	D28	126	7	0.8902081501026092	0.9072983354673495
6	D28	126	8	0.9005255736444046	0.9130682465534921
6	D28	126	9	0.9081284153005464	0.9174104852775213
6	D28	126	10	0.9137154554759468	0.9208082505016566
6	D28	127	1	0.7717282717282717	0.7073015873015873
6	D28	127	2	0.8329918032786885	0.796859271189853
6	D28	127	3	0.8656407603776025	0.8392018779342723
6	D28	127	4	0.8863754280377711	0.8647404167146311
6	D28	127	5	0.9006656868678136	0.8816858816858817
6	D28	127	6	0.9113231269876488	0.8933002481389578
6	D28	127	7	0.9193236091390216	0.9021648626144879
6	D28	127	8	0.9253919212724568	0.9086459034448999
6	D28	127	9	0.9302803162542356	0.9134047671113055
6	D28	127	10	0.9334575087310827	0.916921861108367
6	D28	129	1	0.3747763864042934	0.7112411199331383
6	D28	129	2	0.5927254098360656	0.7692536425810288
6	D28	129	3	0.7075686068869079	0.8131025670809617
6	D28	129	4	0.7682573161086211	0.8409263477600607
6	D28	129	5	0.8057659932659933	0.859382498800192
6	D28	129	6	0.8309945088468579	0.8723961925782867
6	D28	129	7	0.848475858488467	0.8818544970342573
6	D28	129	8	0.8622800799123542	0.8890566037735849
6	D28	129	9	0.8732859174964438	0.8944708969002041
6	D28	129	10	0.8820204694740058	0.8984969053934572
6	D28	130	1	0.36212624584717606	0.7016497714172133
6	D28	130	2	0.5195783132530121	0.743753470294281
6	D28	130	3	0.6413268832066344	0.7851771117166213
6	D28	130	4	0.7173402868318123	0.816017316017316
6	D28	130	5	0.7639251750444143	0.8373558800922367
6	D28	130	6	0.7950548493818562	0.8531281365005018
6	D28	130	7	0.8179042228345871	0.8647400213194362
6	D28	130	8	0.8355861710423707	0.8740780047758026
6	D28	130	9	0.8498387839705205	0.8813494161180259
6	D28	130	10	0.8615257476370022	0.8872107828072178
6	D28	132	1	0.8359001593202336	0.8059058751153492
6	D28	132	2	0.8738002132954141	0.8545816733067729
6	D28	132	3	0.8943521594684385	0.8800468110005851
6	D28	132	4	0.9065765860867729	0.8944827586206896
6	D28	132	5	0.914345586309264	0.904052780395853
6	D28	132	6	0.9197503343736068	0.9114065111836345
6	D28	132	7	0.9242600491146439	0.9166437414030262
6	D28	132	8	0.9273838770496486	0.9203411359099982
6	D28	132	9	0.9298254593847571	0.9232511730758859
6	D28	132	10	0.9317518417272853	0.9258160237388724
6	D28	134	1	0.8627819548872181	0.8336562413506781
6	D28	134	2	0.8945281522601111	0.8775182742021751
6	D28	134	3	0.9128778862175673	0.9003526185190022
6	D28	134	4	0.9240098540837597	0.9129542188462328
6	D28	134	5	0.9310750411667843	0.9205253409664926
6	D28	134	6	0.9360282836368488	0.9256386536682559
6	D28	134	7	0.9400788131664348	0.92897989300867
6	D28	134	8	0.9427051360753018	0.9312209365199524
6	D28	134	9	0.9443274425418917	0.9327670254355905
6	D28	134	10	0.9459683434159277	0.9338273757628597
6	D28	138	1	0.7806228373702422	0.7187775492212753
6	D28	138	2	0.8355231913883172	0.804181444838529
6	D28	138	3	0.8658829174664108	0.8462796402289452
6	D28	138	4	0.8845005298140834	0.8709711960595353
6	D28	138	5	0.8971887550200803	0.8876760563380282
6	D28	138	6	0.9055513517231891	0.8980292624664079
6	D28	138	7	0.9121182976677086	0.9055944055944056
6	D28	138	8	0.9173245146148923	0.9111885316123136
6	D28	138	9	0.9215733243903608	0.9153944345162114
6	D28	138	10	0.9248218320876065	0.9187543252595156
6	D28	139	1	0.8055853920515574	0.8241947381362184
6	D28	139	2	0.8550121401318072	0.8639151334327864
6	D28	139	3	0.8804071246819338	0.885294849465041
6	D28	139	4	0.8952895289528953	0.8981087236360036
6	D28	139	5	0.9053220366866825	0.9069462647444299
6	D28	139	6	0.9123639408317052	0.9131192085278339
6	D28	139	7	0.9181399854686365	0.9178123675125673
6	D28	139	8	0.9225506440750441	0.9212653214151902
6	D28	139	9	0.9259825953906474	0.9236890039305915
6	D28	139	10	0.9286795553825526	0.9250130185731644
6	D28	141	1	0.6471981057616417	0.7754582484725051
6	D28	141	2	0.7610408211983767	0.8260869565217391
6	D28	141	3	0.8216689098250336	0.8603548692943248
6	D28	141	4	0.8551848978536333	0.8821666484656547
6	D28	141	5	0.8762681727852735	0.8969917958067457
6	D28	141	6	0.8907754244705058	0.9078412995938769
6	D28	141	7	0.901510029299076	0.9160586430276167
6	D28	141	8	0.9095688748685594	0.9221752265861027
6	D28	141	9	0.91531952144733	0.9263477600607442
6	D28	141	10	0.9197355996222851	0.9293336611753135
6	D28	148	1	0.0	0.6584176977877765
6	D28	148	2	0.0035816618911174787	0.6555142503097894
6	D28	148	3	0.02160737812911726	0.6556254626202813
6	D28	148	4	0.038032244729226956	0.6577745025792189
6	D28	148	5	0.0693932282936641	0.6626173384870238
6	D28	148	6	0.11217814892136395	0.6692307692307692
6	D28	148	7	0.19260115606936415	0.6816273210786601
6	D28	148	8	0.30308251962473676	0.6999618433883071
6	D28	148	9	0.3992244930931416	0.71875
6	D28	148	10	0.47251674107142855	0.7349659469642081
6	D28	149	1	0.7205570693309112	0.7902638762511374
6	D28	149	2	0.8102991291177585	0.8413318743160857
6	D28	149	3	0.8540466392318244	0.8694203071062969
6	D28	149	4	0.8789179905538858	0.8875875971968897
6	D28	149	5	0.8949313621964097	0.9001044764124407
6	D28	149	6	0.9066011758577064	0.9094175361017066
6	D28	149	7	0.9149594124468496	0.9159704564717278
6	D28	149	8	0.9214962820003406	0.9206075622104923
6	D28	149	9	0.9265571109758571	0.9236815292804813
6	D28	149	10	0.9306567670379028	0.9256234826749062
6	D28	150	1	0.13192346424974824	0.6769706336939721
6	D28	150	2	0.2967233009708738	0.703442775488502
6	D28	150	3	0.48378053664397275	0.7439088152253477
6	D28	150	4	0.609061864652919	0.7798260869565218
6	D28	150	5	0.683478457537035	0.8056400742115027
6	D28	150	6	0.732934131736527	0.8243121043792792
6	D28	150	7	0.7683002481389578	0.8389530232026517
6	D28	150	8	0.794566381156317	0.8509374039545129
6	D28	150	9	0.8149585464808609	0.8603398644256662
6	D28	150	10	0.8309918221849444	0.8677626269062487
6	D28	151	1	0.7014613778705637	0.7955966975231423
6	D28	151	2	0.7868781229632849	0.8439446366782007
6	D28	151	3	0.828053585500394	0.8711931443638761
6	D28	151	4	0.8534089508075453	0.8891722452449261
6	D28	151	5	0.8710329492621791	0.9020966595593461
6	D28	151	6	0.8837766184896947	0.911461908030199
6	D28	151	7	0.8929523245484158	0.9180459156433529
6	D28	151	8	0.8999869604902856	0.9227849602656861
6	D28	151	9	0.9057372279762598	0.9263921484958395
6	D28	151	10	0.9101884415516246	0.9291216510827964
6	D28	157	1	0.7170731707317073	0.6428130783466995
6	D28	157	2	0.77842711638003	0.7418723070896984
6	D28	157	3	0.8136795440151995	0.7922429773278198
6	D28	157	4	0.8357935457599511	0.8217799642218246
6	D28	157	5	0.8513203702131272	0.8409654033220152
6	D28	157	6	0.8630813953488372	0.854678271681691
6	D28	157	7	0.872113676731794	0.8646793620886886
6	D28	157	8	0.879631191319503	0.8726065564052404
6	D28	157	9	0.8856609673677309	0.8789707750952986
6	D28	157	10	0.8902098861401985	0.8842900157721169
6	D28	159	1	0.5540845979980626	0.7550794237162911
6	D28	159	2	0.6637692611615962	0.7970772977823356
6	D28	159	3	0.7408642489926358	0.8313288937481363
6	D28	159	4	0.7879433379486633	0.8556332303690457
6	D28	159	5	0.8173043778007584	0.8719675623668477
6	D28	159	6	0.8381406780886287	0.8840890158276806
6	D28	159	7	0.8537131484015424	0.8927597061909759
6	D28	159	8	0.866270511911901	0.8991927914398348
6	D28	159	9	0.8763151515151515	0.9041572890568602
6	D28	159	10	0.8846908948126172	0.907786567395688
6	D28	160	1	0.8360413589364845	0.8029455081001473
6	D28	160	2	0.8734325363651563	0.8573587757415454
6	D28	160	3	0.8954281384187927	0.8858763314427999
6	D28	160	4	0.9097531363820316	0.9031695893693498
6	D28	160	5	0.9194240969941905	0.9142805852257427
6	D28	160	6	0.9263203338609872	0.9219155101418331
6	D28	160	7	0.9317526031865513	0.9271426679030336
6	D28	160	8	0.9361347340336835	0.9306895946657309
6	D28	160	9	0.9392336858910397	0.933235586741373
6	D28	160	10	0.9414000633512829	0.9348876883707705
6	D28	162	1	0.3183673469387755	0.7030503491363469
6	D28	162	2	0.5146813081881118	0.7508408796895213
6	D28	162	3	0.652124737437389	0.7949526813880127
6	D28	162	4	0.7261456180867875	0.8239926279634749
6	D28	162	5	0.7719059646395959	0.8441946499715424
6	D28	162	6	0.802775984506133	0.8589078329626884
6	D28	162	7	0.8250534003996417	0.8693327513775984
6	D28	162	8	0.8422569027611044	0.876971916971917
6	D28	162	9	0.8553819997874827	0.8831122900088417
6	D28	162	10	0.8658536585365854	0.8882246010906888
6	D28	17	1	0.8446960374107803	0.8223938223938224
6	D28	17	2	0.8800653594771242	0.8654781199351702
6	D28	17	3	0.899537825346631	0.888268898631593
6	D28	17	4	0.9121791160007721	0.9027196652719666
6	D28	17	5	0.9198661781105624	0.9119793902962645
6	D28	17	6	0.9240343637962525	0.918165989553105
6	D28	17	7	0.9266803639565601	0.92240190547825
6	D28	17	8	0.9291379399720077	0.925452139391266
6	D28	17	9	0.9311737132779505	0.9275804388467972
6	D28	17	10	0.932739570642356	0.9290471538939703
6	D28	18	1	0.5205384880911288	0.728427956548473
6	D28	18	2	0.6780708985985161	0.7924364896073903
6	D28	18	3	0.7526193247962747	0.8302599422350588
6	D28	18	4	0.7948574622694242	0.8539305630509084
6	D28	18	5	0.8223386951021145	0.8700564971751412
6	D28	18	6	0.8422963467211255	0.8819264629725531
6	D28	18	7	0.8572170301142263	0.8904016337644656
6	D28	18	8	0.8690766698825265	0.8966143599576164
6	D28	18	9	0.8783314020857474	0.9016936838759478
6	D28	18	10	0.8858501245189042	0.9055793991416309
6	D28	20	1	0.4492939666238768	0.7297590622965053
6	D28	20	2	0.6621160409556314	0.7942777173067952
6	D28	20	3	0.7509318874957641	0.8316184481297664
6	D28	20	4	0.7989116351386369	0.8561535417491096
6	D28	20	5	0.8284098051539912	0.8738512949039264
6	D28	20	6	0.8482346741612506	0.8866753284250036
6	D28	20	7	0.8628161570403926	0.8964335575580658
6	D28	20	8	0.8742641709107746	0.9041126888046614
6	D28	20	9	0.8830344016465745	0.9101387188902489
6	D28	20	10	0.8901348849510712	0.9147020605160572
6	D28	21	1	0.5522570150467669	0.746219281663516
6	D28	21	2	0.7120519605484724	0.8062510502436565
6	D28	21	3	0.7843070652173914	0.8407494145199064
6	D28	21	4	0.8257912634057023	0.8626495817007307
6	D28	21	5	0.8520207913440119	0.8786178644580995
6	D28	21	6	0.8699910952804987	0.8899969315741025
6	D28	21	7	0.883015398758906	0.8981406628940987
6	D28	21	8	0.8927684146914658	0.904247660187185
6	D28	21	9	0.9002985074626866	0.9091105587377067
6	D28	21	10	0.9064060570262579	0.91296869625043
6	D28	22	1	0.8413473900745693	0.7925998052580331
6	D28	22	2	0.8782883198877587	0.8490449784349969
6	D28	22	3	0.8998675496688742	0.8764952153110048
6	D28	22	4	0.9131634819532909	0.8928696873902353
6	D28	22	5	0.9225190164514417	0.9050772626931567
6	D28	22	6	0.9293984108967083	0.9134318661685886
6	D28	22	7	0.9342400633830714	0.9192039940932424
6	D28	22	8	0.9379754242246928	0.9234488315874295
6	D28	22	9	0.9407687460617518	0.9268265662216806
6	D28	22	10	0.9428625845157604	0.9293151782138567
6	D28	24	1	0.8291583166332666	0.7578151837856407
6	D28	24	2	0.8685437899464502	0.8304068522483941
6	D28	24	3	0.889937106918239	0.8639034952056913
6	D28	24	4	0.9034222128910351	0.8820771727371078
6	D28	24	5	0.9122776421346355	0.8944536828719554
6	D28	24	6	0.9189952437574316	0.9030880420499343
6	D28	24	7	0.9239018087855297	0.9093220338983051
6	D28	24	8	0.927344329661549	0.9137237924423279
6	D28	24	9	0.9302753230832099	0.9170790718134829
6	D28	24	10	0.9326247689463956	0.9194969798989999
6	D28	35	1	0.5381199111769059	0.7473860309493936
6	D28	35	2	0.7042987407729049	0.8058005680968755
6	D28	35	3	0.7741147741147741	0.8385977091287747
6	D28	35	4	0.8115060804490177	0.8588622472966619
6	D28	35	5	0.8357533471619838	0.8723857627653697
6	D28	35	6	0.8531611684119361	0.8814548415552691
6	D28	35	7	0.8657401160437188	0.8886247474147153
6	D28	35	8	0.8756559165143565	0.8942333104286696
6	D28	35	9	0.8835992675908972	0.8987203272917559
6	D28	35	10	0.8900061081614434	0.9025255146168483
6	D28	38	1	0.4614027348919277	0.7297056199821588
6	D28	38	2	0.6592235473230145	0.7883606296708539
6	D28	38	3	0.752978276103714	0.8277056277056277
6	D28	38	4	0.8024986709197236	0.8536928959549205
6	D28	38	5	0.8322875677975115	0.8711013439269715
6	D28	38	6	0.8530320416629887	0.8826563975877353
6	D28	38	7	0.8684071928372583	0.8911369854297894
6	D28	38	8	0.8808480010469149	0.897894498528413
6	D28	38	9	0.8903412377096588	0.9025123579473068
6	D28	38	10	0.8976948976948977	0.9063368538076709
6	D28	39	1	0.7924757281553398	0.8191144708423326
6	D28	39	2	0.8455348380765456	0.8602111394248271
6	D28	39	3	0.8710982658959537	0.88199097497607
6	D28	39	4	0.8851151128333713	0.8953399541634836
6	D28	39	5	0.8943516607243385	0.9043304946548287
6	D28	39	6	0.9017921146953405	0.910791589363018
6	D28	39	7	0.9076466118670995	0.9156561573699812
6	D28	39	8	0.9123683088727849	0.9191220326851962
6	D28	39	9	0.9159956474428727	0.9213158598555764
6	D28	39	10	0.9188259009784159	0.9229501042525335
6	D28	40	1	0.8466092572658773	0.8338060124787294
6	D28	40	2	0.8812891674127126	0.8730661696178937
6	D28	40	3	0.8999733262203254	0.8937111264685557
6	D28	40	4	0.9118020304568528	0.9055695371484845
6	D28	40	5	0.9203601713436489	0.9130984643179765
6	D28	40	6	0.9262234121671873	0.9187528797419752
6	D28	40	7	0.9308517513248029	0.9227588046958378
6	D28	40	8	0.9340031970769582	0.9256685121922488
6	D28	40	9	0.9364746767516737	0.9276752767527675
6	D28	40	10	0.9381882113444989	0.9291233425546123
6	D28	42	1	0.6019571541920127	0.623938223938224
6	D28	42	2	0.6797642436149313	0.7136150234741784
6	D28	42	3	0.7388992289284765	0.770710983381232
6	D28	42	4	0.7797073992211346	0.8081412750673451
6	D28	42	5	0.8076555023923445	0.8326002157855423
6	D28	42	6	0.8277444666518617	0.8491477272727272
6	D28	42	7	0.8428571428571429	0.8612214498510427
6	D28	42	8	0.8552265105439664	0.8700396825396826
6	D28	42	9	0.8650078868366152	0.877154745393303
6	D28	42	10	0.8730085643245235	0.8829241974642568
6	D28	43	1	0.3847894975101856	0.7165983164256421
6	D28	43	2	0.5940438871473355	0.7771797631862217
6	D28	43	3	0.7018488601687309	0.8190773666506487
6	D28	43	4	0.7593146586891487	0.8474076983503535
6	D28	43	5	0.7958983309697829	0.8668710131720653
6	D28	43	6	0.8209646652738668	0.8809916171096941
6	D28	43	7	0.8396614643994099	0.8909916729750189
6	D28	43	8	0.8538336494175021	0.898292669183524
6	D28	43	9	0.865182696346073	0.904408021989209
6	D28	43	10	0.8741458165186978	0.909327025648161
6	D28	44	1	0.7631718999467803	0.761147401306447
6	D28	44	2	0.821617802896503	0.8296213808463252
6	D28	44	3	0.8525801768509964	0.8659455018485553
6	D28	44	4	0.8716763005780347	0.8861938278289118
6	D28	44	5	0.8851115760111576	0.8988824318283415
6	D28	44	6	0.8947055324211779	0.9073749904863384
6	D28	44	7	0.9022400621520135	0.9127063034400478
6	D28	44	8	0.9083829592304169	0.9161873459326212
6	D28	44	9	0.91326870800636	0.9187368421052632
6	D28	44	10	0.9168330624564662	0.9210300429184549
6	D28	47	1	0.7602865916069601	0.5636954168170336
6	D28	47	2	0.8095647193585338	0.6956521739130435
6	D28	47	3	0.8433307462024615	0.7693006357856494
6	D28	47	4	0.8652162137762932	0.8125577100646353
6	D28	47	5	0.8804735524019124	0.8386916929938674
6	D28	47	6	0.8918195469086636	0.857098501901731
6	D28	47	7	0.9000514903598604	0.8703987219596618
6	D28	47	8	0.9064264997710273	0.8805265917166657
6	D28	47	9	0.9113808106251431	0.8886014384022353
6	D28	47	10	0.9151061173533084	0.8952141760848332
6	D28	48	1	0.8334723380594941	0.8380476982806434
6	D28	48	2	0.874014304052815	0.8802482657904345
6	D28	48	3	0.8949448153699414	0.9027027027027027
6	D28	48	4	0.9088552915766739	0.9168711983779746
6	D28	48	5	0.9182490862084336	0.9264861062258178
6	D28	48	6	0.9247784258768275	0.9330050731125037
6	D28	48	7	0.930186694714699	0.938062261342308
6	D28	48	8	0.9343853338748042	0.9418352188321335
6	D28	48	9	0.9378208784940103	0.944094931205565
6	D28	48	10	0.9401453011483478	0.9456919301819529
6	D28	54	1	0.7538337368845843	0.5505498403689252
6	D28	54	2	0.8051063829787234	0.6909402441636324
6	D28	54	3	0.8402731879268561	0.7689519782543038
6	D28	54	4	0.8634932061549536	0.8126379370426298
6	D28	54	5	0.8797810052467493	0.8400226116449971
6	D28	54	6	0.891577355513183	0.8591092476861008
6	D28	54	7	0.9004399166473721	0.8732125834127741
6	D28	54	8	0.9076533512479975	0.8839402985074627
6	D28	54	9	0.9129176778047414	0.892513681525955
6	D28	54	10	0.917290673927842	0.899540757749713
6	D28	61	1	0.8339651250947687	0.7968895800933126
6	D28	61	2	0.8707459608112753	0.8506841165972635
6	D28	61	3	0.8909090909090909	0.8769342010122921
6	D28	61	4	0.9022713065221921	0.8925657298277425
6	D28	61	5	0.9103830819899462	0.9029622063329928
6	D28	61	6	0.9164260863128285	0.9106610142879573
6	D28	61	7	0.9209032258064516	0.9165534112530579
6	D28	61	8	0.9244647445047103	0.9207831866355308
6	D28	61	9	0.9270289632586225	0.9241143101787435
6	D28	61	10	0.9292798220409677	0.9266569908079342
6	D28	65	1	0.7921390778533636	0.7656025309174576
6	D28	65	2	0.8427330039188959	0.8331471135940409
6	D28	65	3	0.8698551096294397	0.8656593406593407
6	D28	65	4	0.8869511694706607	0.884765625
6	D28	65	5	0.8990700452179848	0.8983278190109988
6	D28	65	6	0.9075801749271137	0.9081934846989141
6	D28	65	7	0.913610069289937	0.9148922143846002
6	D28	65	8	0.9180937359170798	0.920174672489083
6	D28	65	9	0.9213664847382251	0.9239107775693142
6	D28	65	10	0.9240071458018414	0.9266820689330001
6	D28	68	1	0.8147138964577657	0.8098265895953757
6	D28	68	2	0.8558427375318529	0.8563869992441421
6	D28	68	3	0.8776900027240534	0.882492664524242
6	D28	68	4	0.8923844651768279	0.8982075680460279
6	D28	68	5	0.902267818574514	0.9089246525237746
6	D28	68	6	0.9096912916602672	0.9178263235637099
6	D28	68	7	0.9154288772915831	0.924365207995678
6	D28	68	8	0.9198507197440909	0.929644645838302
6	D28	68	9	0.9232566785278029	0.9336035411444723
6	D28	68	10	0.9261112180103906	0.9366893292829934
6	D28	7	1	0.4678410487505121	0.7335842743621915
6	D28	7	2	0.6617890016521123	0.7935608883589208
6	D28	7	3	0.7533485788957857	0.8339696864514636
6	D28	7	4	0.8022865664222691	0.8596193706425476
6	D28	7	5	0.8333833083458271	0.8771902005866963
6	D28	7	6	0.8558093015502584	0.8901639344262295
6	D28	7	7	0.8726287262872628	0.8995324301642489
6	D28	7	8	0.8856253889234599	0.9061799551713097
6	D28	7	9	0.8958827095849639	0.9110320284697508
6	D28	7	10	0.9038699154846044	0.9145957297864893
6	D28	70	1	0.8017191977077364	0.8216692586832556
6	D28	70	2	0.8531104921077066	0.8622671077833884
6	D28	70	3	0.8795954626212928	0.8866328257191202
6	D28	70	4	0.8952134540750324	0.9010875194199897
6	D28	70	5	0.905197689915593	0.9108553761593954
6	D28	70	6	0.9120108572721104	0.9177229101033043
6	D28	70	7	0.9174515960230246	0.9228215767634855
6	D28	70	8	0.9214351638209506	0.9267548321464903
6	D28	70	9	0.9246314052995154	0.9292448048656867
6	D28	70	10	0.9269246891155513	0.93114693858803
6	D28	71	1	0.7698724239450442	0.7247652582159625
6	D28	71	2	0.8279980096201692	0.8031555221637866
6	D28	71	3	0.861319340329835	0.8445723684210527
6	D28	71	4	0.8813423891330403	0.869125712442198
6	D28	71	5	0.8953391938961686	0.8857520952801059
6	D28	71	6	0.9057832519289304	0.8976330919136862
6	D28	71	7	0.9137399876771412	0.9061409179056238
6	D28	71	8	0.9196316678472184	0.9118149709467928
6	D28	71	9	0.9238578680203046	0.9159963343855004
6	D28	71	10	0.9269521410579346	0.919264367816092
6	D28	73	1	0.7559011385726188	0.7455448437043529
6	D28	73	2	0.8227894931557529	0.8159908186687069
6	D28	73	3	0.8572216857497585	0.8525840158147416
6	D28	73	4	0.8783532245702398	0.8746095493083444
6	D28	73	5	0.8928312816799421	0.8886234148134534
6	D28	73	6	0.9035087719298246	0.8985258560174714
6	D28	73	7	0.9112655352131498	0.9053743062136185
6	D28	73	8	0.917118604102806	0.9100579692822566
6	D28	73	9	0.9222339304531085	0.9136225062844306
6	D28	73	10	0.9263348244027791	0.9160859465737514
6	D28	74	1	0.7752693689071318	0.77209797657082
6	D28	74	2	0.8347558893820417	0.8369166229680126
6	D28	74	3	0.8646788990825688	0.8684483653347171
6	D28	74	4	0.8821146445209641	0.8868312757201646
6	D28	74	5	0.8948118347162853	0.8987503187962255
6	D28	74	6	0.9037830121341899	0.90717024817307
6	D28	74	7	0.9104792649615098	0.9131173324944951
6	D28	74	8	0.9155555555555556	0.917482206405694
6	D28	74	9	0.9191765341718665	0.9210709664576491
6	D28	74	10	0.92187291564765	0.9238802610848525
6	D28	76	1	0.8394048229861467	0.8172105111175282
6	D28	76	2	0.8801104019320338	0.868788386376326
6	D28	76	3	0.9007357686846521	0.8924042001909178
6	D28	76	4	0.913061308181259	0.9052158080753989
6	D28	76	5	0.9210192161178363	0.9125120900378089
6	D28	76	6	0.9270923209663503	0.918049869743208
6	D28	76	7	0.9313786650031192	0.9229380279873606
6	D28	76	8	0.9350878158894456	0.9267405512929809
6	D28	76	9	0.9382630957069712	0.9290794553952448
6	D28	76	10	0.9406790975034489	0.9310439812689376
6	D28	79	1	0.47980997624703087	0.7293864370290635
6	D28	79	2	0.6672832369942197	0.7973595333128646
6	D28	79	3	0.7476817959980478	0.8373365041617122
6	D28	79	4	0.7926981745436359	0.8634557612171722
6	D28	79	5	0.8221592059955438	0.8808163265306123
6	D28	79	6	0.843625244202837	0.8933831301529138
6	D28	79	7	0.859375	0.9027063850870131
6	D28	79	8	0.8713947688175481	0.9101743544471419
6	D28	79	9	0.8806640513957588	0.9158172144597484
6	D28	79	10	0.8881615954998722	0.9200850255528922
6	D28	8	1	0.8671775223499362	0.8650345260514752
6	D28	8	2	0.9005847953216374	0.8991091775429874
6	D28	8	3	0.9181034482758621	0.9165388155876035
6	D28	8	4	0.927030303030303	0.9267820404211545
6	D28	8	5	0.9326043737574553	0.9329092535533248
6	D28	8	6	0.9350104821802935	0.9362452750944981
6	D28	8	7	0.9362932966953503	0.9384972439802727
6	D28	8	8	0.9372262773722628	0.9401644045115657
6	D28	8	9	0.9385563280764231	0.9416907965707149
6	D28	8	10	0.9393491877578042	0.9428498337170632
6	D28	80	1	0.7985074626865671	0.7492154065620542
6	D28	80	2	0.8476779204311301	0.8242997453619498
6	D28	80	3	0.8754933620380337	0.8628594143368226
6	D28	80	4	0.8919540229885058	0.884731316910924
6	D28	80	5	0.9036423049334502	0.8978476255551759
6	D28	80	6	0.912462503408781	0.9067477555748624
6	D28	80	7	0.9192694389910168	0.9130298273155416
6	D28	80	8	0.9245292969780075	0.9176822512740971
6	D28	80	9	0.9283583503006771	0.9212481426448736
6	D28	80	10	0.9312550989737645	0.92387605230163
6	D28	82	1	0.6301718650541057	0.7609838133277276
6	D28	82	2	0.7542126670540383	0.8169886447426633
6	D28	82	3	0.8099447513812155	0.847032221594121
6	D28	82	4	0.8422174840085288	0.8655354862251414
6	D28	82	5	0.862850224835697	0.8782754418037781
6	D28	82	6	0.8771217176846076	0.8873956158663883
6	D28	82	7	0.8876418506048136	0.8944609072258947
6	D28	82	8	0.8959038776624795	0.9000809061488673
6	D28	82	9	0.902558625042482	0.9042427546107022
6	D28	82	10	0.9080027957365019	0.9071943929086786
6	D28	83	1	0.7489313194642349	0.7359617682198327
6	D28	83	2	0.8209491397239553	0.8111613283552761
6	D28	83	3	0.857545045045045	0.8496579828263717
6	D28	83	4	0.878659217877095	0.8726561601288393
6	D28	83	5	0.8922963236652504	0.887477486017632
6	D28	83	6	0.9015788233445919	0.8973616473616474
6	D28	83	7	0.9087807873371085	0.9050677090604495
6	D28	83	8	0.9141481035520771	0.910524047047232
6	D28	83	9	0.9183486732332203	0.914515329993945
6	D28	83	10	0.9216630196936543	0.9173545499751368
6	D28	86	1	0.7539592760180995	0.8099352051835853
6	D28	86	2	0.8317042829216279	0.8553552807984508
6	D28	86	3	0.8676470588235294	0.8797733711048159
6	D28	86	4	0.8889113106649178	0.8946264027004835
6	D28	86	5	0.9030818805254895	0.904613038505528
6	D28	86	6	0.9127732383546338	0.9116011254334881
6	D28	86	7	0.9199153822907222	0.917435397925858
6	D28	86	8	0.925551176909149	0.9218391975151484
6	D28	86	9	0.9302945234809916	0.9250709901987726
6	D28	86	10	0.9340040414463219	0.9275905118601748
6	D28	87	1	0.7830892511743576	0.8253672184658428
6	D28	87	2	0.8439326837909654	0.8672454617205998
6	D28	87	3	0.8741739017753013	0.8889417360285374
6	D28	87	4	0.8921857534803374	0.9025455927051672
6	D28	87	5	0.9045	0.9118876705845231
6	D28	87	6	0.9136533446112638	0.9186422413793104
6	D28	87	7	0.9207878529178608	0.9236726312701672
6	D28	87	8	0.9259676813228109	0.9275738539016666
6	D28	87	9	0.9299985625988213	0.9306589724497394
6	D28	87	10	0.9325025960539979	0.9331591368846932
6	D28	88	1	0.8561855670103092	0.8510187880391638
6	D28	88	2	0.8891928864569083	0.8859036985345429
6	D28	88	3	0.9063097514340345	0.9055383022774327
6	D28	88	4	0.9174850663156829	0.9177435897435897
6	D28	88	5	0.925718114060799	0.9255553671358318
6	D28	88	6	0.9317372096337466	0.9307831107903284
6	D28	88	7	0.9362308073303616	0.9346474982735891
6	D28	88	8	0.9399092350593253	0.9375
6	D28	88	9	0.9427131745022259	0.9394978871488938
6	D28	88	10	0.9448526157386917	0.9405040504050405
6	D28	9	1	0.8104609010875194	0.7857142857142857
6	D28	9	2	0.8598967297762479	0.8406603598590243
6	D28	9	3	0.8840133435976392	0.8683488754799781
6	D28	9	4	0.8978428978428978	0.8847527323882697
6	D28	9	5	0.9069982357388894	0.8947415250467123
6	D28	9	6	0.9131892431699836	0.901355421686747
6	D28	9	7	0.9178989049062674	0.9058202437593691
6	D28	9	8	0.921548288475187	0.9095186183946297
6	D28	9	9	0.924533827980084	0.912582577968966
6	D28	9	10	0.9265451978647373	0.9151915699958405
6	D28	93	1	0.776587795765878	0.7368117613144999
6	D28	93	2	0.8308004052684904	0.8094973103320349
6	D28	93	3	0.8594326421574863	0.8459025319901987
6	D28	93	4	0.8773143438453713	0.8682885006966027
6	D28	93	5	0.8897524710653038	0.8832907601515018
6	D28	93	6	0.8991857029617353	0.893896433368154
6	D28	93	7	0.906960716747071	0.9014740108611327
6	D28	93	8	0.9133056708160443	0.9069767441860465
6	D28	93	9	0.918646080760095	0.9109899628063383
6	D28	93	10	0.9226363595686607	0.9139725522704246
6	D28	95	1	0.770228361996053	0.8027545499262174
6	D28	95	2	0.8329086275937386	0.8495016611295682
6	D28	95	3	0.8653203156346128	0.8756554307116104
6	D28	95	4	0.8846275418817827	0.8920805904647915
6	D28	95	5	0.8976760319112036	0.902653399668325
6	D28	95	6	0.9067235545093424	0.9104572846508331
6	D28	95	7	0.9133014354066986	0.9166460549097205
6	D28	95	8	0.9181342485793057	0.9208262560955565
6	D28	95	9	0.922055049564736	0.924030092934061
6	D28	95	10	0.9248339248339248	0.926574829477063
6	D28	96	1	0.6127432277756582	0.7684865238424327
6	D28	96	2	0.7474931631722881	0.8227435646790485
6	D28	96	3	0.8093322606596943	0.8548082966687618
6	D28	96	4	0.8433556050482554	0.8769356153219234
6	D28	96	5	0.864432216108054	0.892018779342723
6	D28	96	6	0.8797319932998325	0.9030080704328687
6	D28	96	7	0.8907115619828765	0.9111225276136655
6	D28	96	8	0.8996535433070866	0.917327551777258
6	D28	96	9	0.906374167552745	0.9217507311816923
6	D28	96	10	0.9118179987920274	0.9248263969800066
6	D28	97	1	0.6722826086956522	0.644871025794841
6	D28	97	2	0.7626715462031107	0.7549437766576192
6	D28	97	3	0.8096021947873799	0.8080318997436627
6	D28	97	4	0.8376460312261164	0.8401253918495298
6	D28	97	5	0.8570912375790425	0.8619262257382025
6	D28	97	6	0.870950365525202	0.8774968789013733
6	D28	97	7	0.8811993842446958	0.8877903433331076
6	D28	97	8	0.8891912678222801	0.8948438808469913
6	D28	97	9	0.8958101594364108	0.9002248153302644
6	D28	97	10	0.9014138509465612	0.9043907634216004
6	D28	98	1	0.6082345601996257	0.7082940622054665
6	D28	98	2	0.7198748043818466	0.7745349583066068
6	D28	98	3	0.7846499859432106	0.8176391765135826
6	D28	98	4	0.8225401332314076	0.844648796712972
6	D28	98	5	0.8468724975531631	0.8629400260756193
6	D28	98	6	0.8640275387263339	0.8762635064482398
6	D28	98	7	0.8767476322401907	0.8863885172120181
6	D28	98	8	0.8868425512682899	0.8935160211457547
6	D28	98	9	0.8949721231603798	0.8991323736125248
6	D28	98	10	0.9013639237647909	0.9032740714662911
6	D3	12	1	0.7116788321167883	0.3718553459119497
6	D3	12	2	0.7636502481863306	0.5715581764572465
6	D3	12	3	0.805495157145681	0.6881953028430161
6	D3	12	4	0.8343281174382965	0.7533673943334882
6	D3	12	5	0.8546962076933533	0.793154486586494
6	D3	12	6	0.8697030167860077	0.819435928877989
6	D3	12	7	0.8810827564831077	0.838178611092964
6	D3	12	8	0.8899764532065192	0.8527034718269778
6	D3	12	9	0.8968396443034276	0.8643717554558742
6	D3	12	10	0.9023135266989366	0.8741356713517422
6	D3	123	1	0.1687681862269641	0.67719231500856
6	D3	123	2	0.368689733408962	0.7146441304634887
6	D3	123	3	0.5411588224264017	0.7581197468091729
6	D3	123	4	0.653551912568306	0.7937789998281491
6	D3	123	5	0.7210593763348996	0.8198785039888751
6	D3	123	6	0.7655552638487793	0.8393914316633777
6	D3	123	7	0.7971872686898593	0.8543296010802903
6	D3	123	8	0.8205456641475599	0.8657694440243964
6	D3	123	9	0.8380146644106035	0.8750798430513733
6	D3	123	10	0.8522063268184565	0.8825023949352326
6	D3	126	1	0.7536945812807881	0.8026346741943072
6	D3	126	2	0.8395773294908742	0.8527358337392433
6	D3	126	3	0.8786657400972898	0.8798023471278567
6	D3	126	4	0.9004234987512216	0.8973058952182126
6	D3	126	5	0.9145093852860066	0.9094380343654022
6	D3	126	6	0.9246276515721378	0.9186344238975818
6	D3	126	7	0.9318847179754083	0.9258960183862351
6	D3	126	8	0.9373746633816535	0.9316879682679594
6	D3	126	9	0.9413992527764983	0.9360122729747117
6	D3	126	10	0.9442389495098946	0.9391148056616491
6	D3	127	1	0.84520196124212	0.7925299095418734
6	D3	127	2	0.8862559241706162	0.8541549953314659
6	D3	127	3	0.9092857142857143	0.885066885066885
6	D3	127	4	0.9234135667396062	0.9043031470777135
6	D3	127	5	0.9324901185770751	0.9170320996316436
6	D3	127	6	0.9388802593368002	0.9255855321672102
6	D3	127	7	0.9435607399552256	0.9324107886475751
6	D3	127	8	0.9467418546365914	0.9378028169014084
6	D3	127	9	0.949282834911409	0.9418090452261306
6	D3	127	10	0.9509716375388018	0.9447012963466594
6	D3	129	1	0.8201742804330605	0.8332931242460796
6	D3	129	2	0.8726655348047538	0.8752231056303749
6	D3	129	3	0.8975634012928891	0.8978847556528081
6	D3	129	4	0.9114862886698546	0.9118017233033208
6	D3	129	5	0.9205382890099327	0.9207698476343223
6	D3	129	6	0.9273023192730232	0.9270356972220326
6	D3	129	7	0.932392710170488	0.9312678062678063
6	D3	129	8	0.9361900809296535	0.9346480646176439
6	D3	129	9	0.9396807720861173	0.9373972667073687
6	D3	129	10	0.942460234188106	0.9393965150871229
6	D3	130	1	0.7974573822594626	0.8408930669800235
6	D3	130	2	0.8579274990845844	0.8777278562259306
6	D3	130	3	0.8869981387928743	0.8984450923226434
6	D3	130	4	0.9036420395421436	0.9118535112496348
6	D3	130	5	0.914704878880928	0.9210696920583469
6	D3	130	6	0.922121080768675	0.9276365902638322
6	D3	130	7	0.928075117370892	0.9326005556226598
6	D3	130	8	0.932589852592061	0.9359811583342255
6	D3	130	9	0.9361702127659575	0.9384970209494522
[truncated: 4,551 more rows]
