# Supplementary material for: Automatic Cerebral Hemisphere Segmentation in Rat MRI with Ischemic Lesions via Attention-based Convolutional Neural Networks
Source: Neuroinformatics. 2022 Sep 30;21(1):57–70. doi: 10.1007/s12021-022-09607-1 (PMC9931784; doi:10.1007/s12021-022-09607-1)
Supplement: Supplementary file 1 — Supplementary file1 (RAR 1.26 MB) [file 12021_2022_9607_MOESM1_ESM.zip › lessCapacity/rate0.875.csv]

cohort	timepoint	id	brain_dice	brain_hd	brain_fp	brain_tp	brain_fn	brain_tn	contra_dice	contra_hd	contra_fp	contra_tp	contra_fn	contra_tn
1	24h	3	0.9559552051353616	1.2987091698346094	777.0	109606.0	9323.0	1059942.0	0.9441605335332768	3.8654115240165567	896.0	47851.0	4764.0	1126137.0
1	24h	5	0.7314024265697128	5.006861746721318	44155.0	62664.0	1870.0	1070959.0	0.7218080035201799	5.005490149887921	21602.0	29527.0	1158.0	1127361.0
1	24h	22	0.810816082177086	4.0	33267.0	74829.0	1652.0	1069900.0	0.8042669424367433	4.006860571647708	16645.0	35775.0	768.0	1126460.0
1	24h	25	0.9539906264485228	1.154163023647981	858.0	111138.0	9862.0	1057790.0	0.9427708847941096	4.21875	915.0	49808.0	5132.0	1123793.0
1	24h	32	0.9739889650154612	1.195082698498309	961.0	112448.0	5045.0	1061194.0	0.9611080049828836	1.195082698498309	1218.0	48992.0	2747.0	1126691.0
1	24h	35	0.9801476234636544	2.044144767875125	588.0	116789.0	4143.0	1058128.0	0.9721043739440586	1.0	1001.0	51784.0	1971.0	1124892.0
1	24h	43	0.9590125318006218	2.6589370600039595	461.0	111958.0	9109.0	1058120.0	0.9524139190969316	2.6589370600039595	815.0	49526.0	4134.0	1125173.0
1	24h	45	0.9552082579854566	1.2934112252706986	303.0	112247.0	10224.0	1056874.0	0.9428621625314776	1.2447153916659022	819.0	48300.0	5035.0	1125494.0
1	2h	6	0.7696050682308165	5.0	36525.0	63898.0	1733.0	1077492.0	0.7565763643502159	5.0	18727.0	30832.0	1113.0	1128976.0
1	2h	26	0.6994068448044424	5.002745828074069	50950.0	60961.0	1450.0	1066287.0	0.6939748845842095	5.001373102474584	25079.0	29538.0	972.0	1124059.0
1	2h	28	0.7241513367326816	5.012344380766973	46868.0	64263.0	2091.0	1066426.0	0.720215131847683	5.013714102495524	23094.0	31737.0	1564.0	1123253.0
1	2h	29	0.7945154311860925	4.003431755420904	36805.0	76575.0	2804.0	1063464.0	0.784252717097729	4.015419802636612	18467.0	36296.0	1503.0	1123382.0
1	2h	36	0.8689700401823822	3.036400263881559	23306.0	83475.0	1868.0	1070999.0	0.856058168715012	3.036400263881559	12380.0	39912.0	1042.0	1126314.0
1	2h	38	0.8341694340422525	3.020529124409538	28907.0	76739.0	1604.0	1072398.0	0.8262606870995826	3.011422346795821	14415.0	37014.0	1151.0	1127068.0
1	2h	40	0.8675719024895645	3.0386608025010378	23477.0	87086.0	3109.0	1065976.0	0.8545573281089653	3.018255006000984	11839.0	41220.0	2192.0	1124397.0
1	2h	50	0.9016942415660556	2.060871753121116	17801.0	90742.0	1985.0	1069120.0	0.894635579369841	2.003430285823854	8783.0	43244.0	1403.0	1126218.0
1	sham	4	0.8411437736180684	3.0409196606968263	26740.0	76571.0	2182.0	1074155.0	0.8374940495300512	3.0296085278516185	13394.0	37825.0	1285.0	1127144.0
1	sham	7	0.7889236495876674	5.0	33232.0	64431.0	1245.0	1080740.0	0.8014101347270329	5.0	15038.0	32508.0	1073.0	1131029.0
1	sham	8	0.7308244161322108	5.005490149887921	44695.0	63414.0	2018.0	1069521.0	0.7290109508082739	5.001373102474584	22480.0	31455.0	905.0	1124808.0
1	sham	9	0.8338668902913038	5.0	24375.0	68114.0	2766.0	1084393.0	0.8253410878232561	5.0	12937.0	33846.0	1388.0	1131477.0
1	sham	11	0.8297307125108584	3.14307274017004	31146.0	82145.0	2568.0	1063789.0	0.8210283216314579	3.110130639966149	15970.0	39817.0	1389.0	1122472.0
1	sham	14	0.8273077667313415	3.0296085278516185	30890.0	79096.0	2131.0	1067531.0	0.8245650850943278	3.0091413460695065	15680.0	39293.0	1040.0	1123635.0
1	sham	15	0.8391097136637734	3.0296085278516185	27361.0	76325.0	1908.0	1074054.0	0.8347887604182787	3.0022879459099605	13778.0	37760.0	1168.0	1126942.0
1	sham	20	0.9371634324315712	3.0	9735.0	88233.0	2097.0	1079583.0	0.927646242482863	3.0	5608.0	44117.0	1274.0	1128649.0
1	sham	23	0.83056500166482	4.0	29387.0	76081.0	1654.0	1072526.0	0.8245450661174228	4.0	15239.0	37631.0	776.0	1126002.0
1	sham	24	0.8321869796490589	3.0723693015326137	31266.0	82213.0	1891.0	1064278.0	0.8286750846186587	3.018255006000984	15835.0	40886.0	1071.0	1121856.0
1	sham	27	0.8786438725338929	3.0	21401.0	85420.0	2195.0	1070632.0	0.8740089927128017	3.0	11050.0	42278.0	1139.0	1125181.0
1	sham	30	0.8269741065696554	3.092418037136352	30239.0	77289.0	2103.0	1070017.0	0.8275817845654009	3.0409196606968263	15031.0	38718.0	1102.0	1124797.0
1	sham	31	0.8340838804188595	3.0566849287923428	28596.0	76865.0	1984.0	1072203.0	0.834855478084389	3.0566849287923428	13789.0	38256.0	1346.0	1126257.0
1	sham	33	0.8643121455628298	3.0566849287923428	23361.0	78948.0	1427.0	1075912.0	0.861561871637411	3.0022879459099605	11906.0	39634.0	831.0	1127277.0
1	sham	34	0.8275074107420219	4.0	31193.0	78583.0	1568.0	1068304.0	0.822586304049672	4.0	15834.0	38685.0	853.0	1124276.0
1	sham	37	0.7929726278057706	4.027372165879384	36677.0	73888.0	1904.0	1067179.0	0.7900410126473556	4.013709416643163	18695.0	36793.0	861.0	1123299.0
1	sham	39	0.8037600203588243	4.03078061705329	35238.0	75801.0	1776.0	1066833.0	0.8052143660238869	4.006860571647708	17437.0	37957.0	927.0	1123327.0
1	sham	41	0.8317977222608223	3.0296085278516185	31252.0	82605.0	2156.0	1063635.0	0.8302716662127128	3.020529124409538	15577.0	41152.0	1248.0	1121671.0
1	sham	42	0.8285384678209735	4.0	31044.0	81157.0	2546.0	1064901.0	0.8222294442638934	3.0296085278516185	16211.0	40480.0	1293.0	1121664.0
1	sham	44	0.8343712260435809	3.0409196606968263	29518.0	79453.0	2026.0	1068651.0	0.8291104891830632	3.0409196606968263	14917.0	38957.0	1142.0	1124632.0
1	sham	47	0.7948877673839136	4.042687565705053	36473.0	75287.0	2381.0	1065507.0	0.7900693528485725	4.042687565705053	18616.0	37138.0	1120.0	1122774.0
1	sham	48	0.7940471445492975	4.027372165879384	34047.0	70723.0	2640.0	1072238.0	0.7924524063570506	4.008573879920545	16916.0	35278.0	1563.0	1125891.0
1	sham	51	0.7750188737568584	5.0	36895.0	65188.0	952.0	1076613.0	0.7707258035809632	5.0	18886.0	32478.0	437.0	1127847.0
1	sham	52	0.7702524532053776	4.015419802636612	40740.0	71273.0	1778.0	1065857.0	0.7682823174995965	4.015419802636612	20643.0	35704.0	894.0	1122407.0
2	24h	2	0.7706756526915554	5.001373102474584	42644.0	72499.0	502.0	1064003.0	0.7626002477668383	5.001373102474584	21456.0	35088.0	390.0	1122714.0
2	24h	4	0.952267442120969	2.003430285823854	8476.0	106264.0	2177.0	1062731.0	0.9417224435322428	2.017093094227743	4079.0	46571.0	1685.0	1127313.0
2	24h	5	0.9431785432064334	2.0306639779653968	9375.0	101453.0	2849.0	1065971.0	0.928776897978268	2.0306639779653968	5103.0	45687.0	1904.0	1126954.0
2	24h	6	0.881201003935178	3.0228015319505346	22466.0	85317.0	538.0	1071327.0	0.870128757203762	3.011422346795821	11540.0	40615.0	584.0	1126909.0
2	24h	7	0.9549306693447503	1.0856002174056756	6818.0	108398.0	3414.0	1061018.0	0.9397447140212414	7.379852250437081	4130.0	48223.0	2054.0	1125241.0
2	24h	8	0.9487645492750116	2.0	9077.0	107801.0	2566.0	1060204.0	0.9357502757818787	2.0840639994746444	4758.0	47079.0	1707.0	1126104.0
2	24h	9	0.9816566630907948	1.0	2100.0	110724.0	2038.0	1064786.0	0.9731523140992192	1.0	1359.0	49423.0	1368.0	1127498.0
2	24h	14	0.9465551022289838	1.129007618718758	7977.0	102661.0	3616.0	1065394.0	0.9381582073006572	1.116777678328368	3629.0	47392.0	2619.0	1126008.0
2	24h	15	0.978941346087832	1.006843041469846	2242.0	106942.0	2359.0	1068105.0	0.9698853900534572	1.0664563289523392	1258.0	47263.0	1677.0	1129450.0
2	24h	16	0.90628504460452	3.011422346795821	17325.0	89705.0	1227.0	1071391.0	0.8904920578434862	3.020529124409538	8990.0	41289.0	1165.0	1128204.0
2	24h	17	0.9684492116603732	1.0535004894398483	2206.0	112589.0	5130.0	1059723.0	0.9630232330163708	1.006843041469846	1244.0	49119.0	2528.0	1126757.0
2	24h	18	0.8148798144724059	4.063018296264644	34838.0	78006.0	604.0	1066200.0	0.807909417288042	4.01712946039364	16949.0	36568.0	440.0	1125691.0
2	24h	19	0.9707727301183198	1.2890625	4314.0	116301.0	2689.0	1056344.0	0.9650489545463288	1.006843041469846	1587.0	50170.0	2047.0	1125844.0
3	D35	3	0.9596506564691942	2.2383051100386204	2295.0	115814.0	7444.0	1054095.0	0.9577543256450664	1.1106122062431378	1567.0	60169.0	3741.0	1114171.0
3	D35	6	0.9542540068608092	1.2719988038639227	1111.0	109462.0	9384.0	1059691.0	0.9577750196306898	1.08041536608901	597.0	56718.0	4404.0	1117929.0
3	D35	64	0.9604991776101088	2.34375	1607.0	110370.0	7471.0	1060200.0	0.9605057692470014	4.8046875	1168.0	56897.0	3511.0	1118072.0
3	D35	65	0.9778875012101848	1.171875	1858.0	101006.0	2710.0	1074074.0	0.9687988990064664	1.0	2077.0	51388.0	1233.0	1124950.0
3	D35	67	0.9758796193848196	1.2890625	2086.0	103635.0	3037.0	1070890.0	0.9635275302718758	1.0	2599.0	52717.0	1392.0	1122940.0
3	D35	71	0.9606226583329308	2.5508620058043614	853.0	109352.0	8112.0	1061331.0	0.9551116012275708	1.1044123154420182	822.0	55864.0	4429.0	1118533.0
3	D35	74	0.9780550874407506	1.640625	1521.0	105338.0	3206.0	1069583.0	0.970901033973412	1.0	1159.0	52584.0	1993.0	1123912.0
3	D35	75	0.9467355242289972	2.2265625	1200.0	107152.0	10857.0	1060439.0	0.94331205156803	1.0535004894398483	1087.0	53707.0	5368.0	1119486.0
3	D35	77	0.9701783879704866	1.8223231920837344	1222.0	103877.0	5164.0	1069385.0	0.9614845182867624	1.001250438904398	1645.0	53472.0	2639.0	1121892.0
3	D35	135	0.9489017700299104	2.0	2878.0	109926.0	8961.0	1057883.0	0.944339009489146	1.1590180127617733	2238.0	54486.0	4185.0	1118739.0
3	D35	138	0.9640799820265108	2.3373480273124176	2260.0	107278.0	5734.0	1064376.0	0.9598416038498078	1.0	1541.0	54053.0	2982.0	1121072.0
3	D35	139	0.9636489313490774	1.4721743657873037	1148.0	105256.0	6793.0	1066451.0	0.9656992084432716	1.0	981.0	54351.0	2880.0	1121436.0
3	D35	140	0.9558351553153748	2.548168766487024	1418.0	115852.0	9288.0	1053090.0	0.9585430420288908	1.1590180127617733	1051.0	58659.0	4023.0	1115915.0
3	D35	154	0.9741409373850484	2.308326047295962	1675.0	101957.0	3738.0	1072278.0	0.9676448174317192	1.0	1081.0	51425.0	2358.0	1124784.0
3	D35	156	0.9709304650325884	1.7578125	2792.0	109269.0	3751.0	1063836.0	0.9633506935311344	1.154163023647981	2355.0	54937.0	1825.0	1120531.0
3	D35	157	0.9433861765130724	1.0856002174056756	3023.0	104497.0	9519.0	1062609.0	0.936264181150686	1.1590180127617733	2196.0	50878.0	4731.0	1121843.0
3	sham	120	0.96449162988588	1.9921875	1283.0	109152.0	6754.0	1062459.0	0.9587593276150516	1.1590180127617733	1008.0	54156.0	3651.0	1120833.0
4	24h	6	0.9751763296396956	2.1070009788796966	2258.0	104594.0	3067.0	1069729.0	0.9560396625096358	1.3092407449071388	1278.0	45268.0	2885.0	1130217.0
4	24h	7	0.973081740530226	1.2502197072539891	2051.0	107599.0	3902.0	1066096.0	0.9603874016056776	1.1590180127617733	1107.0	48986.0	2934.0	1126621.0
4	24h	8	0.9787584572808974	1.4150980324367106	882.0	105748.0	3708.0	1069310.0	0.9669398691780282	1.0270986518465497	863.0	49078.0	2493.0	1127214.0
4	24h	9	0.9370333715317568	2.0	9453.0	107935.0	5053.0	1057207.0	0.9242257106491304	1.7765322666732652	4594.0	49014.0	3443.0	1122597.0
4	24h	19	0.9811635616524388	3.089999304712705	1221.0	109360.0	2978.0	1066089.0	0.9674110329356582	2.046591702723396	1070.0	47437.0	2126.0	1129015.0
4	24h	20	0.9791430977433376	1.0270986518465497	1292.0	115111.0	3612.0	1059633.0	0.9628899710122744	1.0270986518465497	1464.0	50324.0	2415.0	1125445.0
4	24h	21	0.9782313154939328	3.991881715294962	2003.0	115849.0	3153.0	1058643.0	0.9553730039552848	2.514132418232232	895.0	48671.0	3652.0	1126430.0
4	24h	22	0.9479471185178288	3.920723187436216	7973.0	101819.0	3209.0	1066647.0	0.9316702935088372	2.0	4078.0	43884.0	2359.0	1129327.0
4	24h	23	0.966504697116942	1.006843041469846	4640.0	111885.0	3115.0	1060008.0	0.941914255298558	3.6497839458744	2185.0	48664.0	3817.0	1124982.0
4	24h	24	0.9763870052183912	1.9921875	991.0	108708.0	4267.0	1065682.0	0.9611816782140108	1.0	402.0	49943.0	3632.0	1125671.0
4	24h	25	0.9781600517687662	1.788089937614996	1460.0	108834.0	3400.0	1065954.0	0.9502615197979436	1.1044123154420182	903.0	47782.0	4099.0	1126864.0
4	24h	26	0.984699506821636	3.8024008143704418	1275.0	111113.0	2178.0	1065082.0	0.9640572315663531	3.1640625	1166.0	48749.0	2469.0	1127264.0
4	24h	27	0.9636723028020407	3.8153485772108686	5567.0	108231.0	2593.0	1063257.0	0.9405352686383064	1.0599982034919917	3545.0	49182.0	2674.0	1124247.0
4	24h	28	0.9635400217566762	1.4256474680386453	894.0	109832.0	7418.0	1061504.0	0.9410715626642636	1.171875	508.0	50129.0	5770.0	1123241.0
4	24h	29	0.9706486879175008	1.527938063719371	1530.0	109561.0	5096.0	1063461.0	0.9578893216726684	1.129007618718758	730.0	52136.0	3854.0	1122928.0
4	24h	30	0.9789414764599788	1.2280544270435452	704.0	118053.0	4375.0	1056516.0	0.963769578379327	1.0	485.0	54918.0	3644.0	1120601.0
4	24h	31	0.9716839146489848	2.0	828.0	114597.0	5851.0	1058372.0	0.9463426621676544	1.9426908790547452	940.0	50062.0	4737.0	1123909.0
4	24h	32	0.9717694322078578	1.195082698498309	456.0	111512.0	6023.0	1061657.0	0.9583576143756508	1.006843041469846	483.0	50159.0	3876.0	1125130.0
4	24h	33	0.9558513801753782	1.5234375	674.0	106879.0	9199.0	1062896.0	0.9458629400112673	1.1824780735942844	659.0	52048.0	5299.0	1121642.0
4	24h	34	0.9596750496931984	1.129007618718758	5794.0	111044.0	3538.0	1059272.0	0.9369864587922084	3.3000299625770446	3318.0	48921.0	3262.0	1124147.0
4	24h	36	0.9824431445330584	1.4683551663447267	992.0	122016.0	3369.0	1053271.0	0.96041846419327	1.4683551663447267	773.0	53430.0	3631.0	1121814.0
4	24h	37	0.9726501418281288	4.15193032102238	3218.0	115385.0	3271.0	1057774.0	0.948181350719407	2.6953125	1474.0	48865.0	3867.0	1125442.0
4	24h	38	0.9651747004441462	1.1824780735942844	4970.0	109307.0	2918.0	1062453.0	0.9456048186664848	1.1824780735942844	2631.0	48510.0	2950.0	1125557.0
4	24h	39	0.9641501476170392	1.0664563289523392	4847.0	110871.0	3398.0	1060532.0	0.9371236628400752	1.1044123154420182	3330.0	49102.0	3259.0	1123957.0
4	24h	40	0.9664524275079572	3.153783457635646	3935.0	110221.0	3717.0	1061775.0	0.926860667313549	3.153783457635646	2983.0	48238.0	4630.0	1123797.0
4	24h	41	0.9733548899984816	1.340339057500937	1219.0	108970.0	4747.0	1064712.0	0.9627230345808916	1.013639886898942	686.0	51420.0	3296.0	1124246.0
4	24h	42	0.978934715520622	1.0	942.0	114831.0	4000.0	1059875.0	0.9589844884680184	1.0270986518465497	898.0	49521.0	3338.0	1125891.0
4	24h	43	0.975423256148684	1.0337623279948105	1979.0	108430.0	3485.0	1065754.0	0.9508469760652108	1.0270986518465497	873.0	48526.0	4144.0	1126105.0
4	24h	44	0.97087404116119	1.725554711534815	682.0	111001.0	5978.0	1061987.0	0.964997722574542	1.0337623279948105	573.0	55084.0	3423.0	1120568.0
4	24h	45	0.9710227780259044	1.294378244201632	3069.0	108706.0	3419.0	1064454.0	0.9424761533969244	1.0270986518465497	2186.0	48415.0	3724.0	1125323.0
4	24h	47	0.9712264652696522	1.411124364702222	921.0	109566.0	5571.0	1063590.0	0.9591901415015194	1.0535004894398483	808.0	51450.0	3570.0	1123820.0
4	24h	49	0.978495667366712	1.006843041469846	1746.0	110889.0	3128.0	1063885.0	0.9527291411406664	1.0270986518465497	741.0	48210.0	4043.0	1126654.0
4	24h	50	0.9779748148846862	1.0337623279948105	1037.0	103680.0	3633.0	1071298.0	0.9644378715610706	1.0337623279948105	677.0	49236.0	2954.0	1126781.0
4	24h	51	0.9619187951596004	2.311298780076096	5433.0	115222.0	3690.0	1055303.0	0.938323307698165	2.311298780076096	3076.0	49292.0	3404.0	1123876.0
4	24h	52	0.9747728688797764	1.006843041469846	1628.0	100908.0	3595.0	1073517.0	0.9502843199432436	1.222450312129291	1277.0	44202.0	3348.0	1130821.0
4	24h	53	0.9708788744154236	3.0491277729510204	2982.0	109303.0	3575.0	1063788.0	0.9328321336188105	3.0491277729510204	1688.0	48143.0	5245.0	1124572.0
4	24h	54	0.981548472231702	1.0664563289523392	1447.0	107855.0	2608.0	1067738.0	0.9585110975034382	1.1590180127617733	1104.0	47742.0	3029.0	1127773.0
4	24h	55	0.9543421255591548	1.8223231920837344	4470.0	111366.0	6186.0	1057626.0	0.9366313222055688	1.9777201402435585	2446.0	50306.0	4361.0	1122535.0
4	24h	57	0.9815802645046964	1.0337623279948105	2006.0	108844.0	2079.0	1066719.0	0.9560822307184178	1.0337623279948105	1516.0	47763.0	2872.0	1127497.0
4	24h	58	0.9770542315405338	1.1649273213649425	2554.0	113521.0	2778.0	1060795.0	0.9484345327944684	1.0270986518465497	1317.0	48695.0	3978.0	1125658.0
5	24h	69	0.9799479680294536	1.0080849922315578	3451.0	104338.0	819.0	1071040.0	0.969657474056301	1.0	1849.0	49102.0	1224.0	1127473.0
5	24h	70	0.982721510406074	1.013639886898942	1475.0	115969.0	2603.0	1059601.0	0.9696543485800162	1.013639886898942	1268.0	50327.0	1882.0	1126171.0
5	24h	71	0.9779105664965624	1.7302527023711016	3247.0	108175.0	1640.0	1066586.0	0.9626163265739236	1.0270986518465497	1886.0	45358.0	1637.0	1130767.0
5	24h	72	0.9548279482915408	1.129007618718758	7755.0	95024.0	1236.0	1075633.0	0.943855104182951	1.129007618718758	3599.0	42263.0	1429.0	1132357.0
5	24h	73	0.9762585755145308	1.1044123154420182	944.0	122025.0	4991.0	1051688.0	0.9565692533262908	1.171875	1700.0	52519.0	3069.0	1122360.0
5	24h	74	0.9744288538961812	1.0	2608.0	102259.0	2759.0	1072022.0	0.9681076034978756	1.0	1506.0	50815.0	1842.0	1125485.0
5	24h	75	0.9649062336435474	1.0664563289523392	5898.0	113376.0	2349.0	1058025.0	0.9486142816542442	1.0664563289523392	3935.0	51736.0	1670.0	1122307.0
5	24h	77	0.978731284548931	1.0535004894398483	2886.0	105702.0	1708.0	1069352.0	0.9720786711810994	1.0535004894398483	1722.0	51822.0	1255.0	1124849.0
5	24h	78	0.98529046044451	1.7578125	2211.0	106972.0	983.0	1069482.0	0.9801078956637808	1.0535004894398483	1305.0	52868.0	841.0	1124634.0
5	24h	81	0.9355297810091028	2.097201562685678	1358.0	112076.0	14089.0	1052125.0	0.9258590506218894	2.057537234816481	1996.0	50507.0	6093.0	1121052.0
5	24h	82	0.980957666602928	1.0	3261.0	105167.0	822.0	1070398.0	0.9702957229988972	1.0	2212.0	51464.0	939.0	1125033.0
5	24h	83	0.9790628673794995	1.0	3415.0	104934.0	1073.0	1070226.0	0.9688588500712688	1.0	2263.0	51319.0	1036.0	1125030.0
5	24h	84	0.979232382167928	2.0	3249.0	107412.0	1307.0	1067680.0	0.97184538698899	1.0	1802.0	53227.0	1282.0	1123337.0
5	24h	85	0.9789211434790742	1.0	3716.0	115127.0	1242.0	1059563.0	0.9643193291691624	1.0	2071.0	50715.0	1682.0	1125180.0
5	24h	86	0.9840486472195292	1.5234375	2094.0	106077.0	1345.0	1070132.0	0.9789295228868976	1.0	1134.0	52546.0	1128.0	1124840.0
5	24h	87	0.9800055411895088	1.0	2792.0	106115.0	1538.0	1069203.0	0.9741227173933236	1.0	1571.0	52438.0	1215.0	1124424.0
5	24h	89	0.972978818854744	1.0546875	1381.0	121455.0	5365.0	1051447.0	0.9677309141259296	1.08041536608901	1027.0	53816.0	2562.0	1122243.0
5	24h	90	0.9538256049887914	2.574974400661587	1873.0	112116.0	8982.0	1056677.0	0.9468125371735486	1.0599982034919917	1031.0	52532.0	4871.0	1121214.0
5	24h	93	0.9458601975522182	1.1777197993501043	8288.0	97338.0	2855.0	1071167.0	0.941048930559625	1.0664563289523392	4305.0	48177.0	1731.0	1125435.0
5	24h	94	0.9794115000449924	1.0664563289523392	2567.0	108842.0	2009.0	1066230.0	0.9733390609719316	1.0	1345.0	53247.0	1572.0	1123484.0
5	24h	95	0.9563882510401568	2.594055893106874	2029.0	111830.0	8170.0	1057619.0	0.945872878918608	1.0535004894398483	1359.0	49332.0	4287.0	1124670.0
5	24h	97	0.9728186115994572	1.013639886898942	5491.0	106797.0	477.0	1066883.0	0.9632614411346946	1.013639886898942	2926.0	47811.0	721.0	1128190.0
5	24h	99	0.973493852283804	1.0270986518465497	4423.0	113854.0	1777.0	1059594.0	0.9642650491829446	1.0270986518465497	2206.0	48328.0	1376.0	1127738.0
5	sham	76	0.9747239167916224	1.5234375	4240.0	99782.0	935.0	1074691.0	0.9695176384444868	1.0	1886.0	48329.0	1153.0	1128280.0
5	sham	80	0.977226734064458	1.2890625	3537.0	110582.0	1617.0	1063912.0	0.9710237223372076	1.006843041469846	2039.0	54891.0	1237.0	1121481.0
5	sham	91	0.9726577286372	2.0	1278.0	110491.0	4934.0	1062945.0	0.9675371621025904	7.265625	750.0	54870.0	2932.0	1121096.0
6	D28	7	0.9552949142705134	2.0	4799.0	98756.0	4444.0	1071649.0	0.9477904105602132	1.0270986518465497	3393.0	50476.0	2168.0	1123611.0
6	D28	8	0.9189553134498758	2.057537234816481	12392.0	94175.0	4219.0	1068862.0	0.9082909866379766	2.013686082939692	7366.0	47277.0	2181.0	1122824.0
6	D28	9	0.9594510632701282	2.34375	3903.0	105779.0	5038.0	1064928.0	0.9490813833493564	1.0535004894398483	3130.0	53802.0	2643.0	1120073.0
6	D28	12	0.9684677577444047	1.1044123154420182	1884.0	101278.0	4711.0	1071775.0	0.9636658876092324	1.1044123154420182	1449.0	51334.0	2422.0	1124443.0
6	D28	17	0.9556151795735128	1.640625	5000.0	108986.0	5124.0	1060538.0	0.9492673120668677	1.006843041469846	3123.0	53832.0	2631.0	1120062.0
6	D28	18	0.955782297750077	2.443627114877084	4413.0	107115.0	5498.0	1062622.0	0.9513189676816124	1.1106122062431378	2981.0	54942.0	2642.0	1119083.0
6	D28	20	0.9427992008896896	2.044144767875125	6951.0	93677.0	4416.0	1074604.0	0.9370836268491496	2.0	3648.0	46559.0	2604.0	1126837.0
6	D28	21	0.934259345383892	2.003430285823854	8544.0	90398.0	4178.0	1076528.0	0.9202382389633386	2.003430285823854	5640.0	45734.0	2288.0	1125986.0
6	D28	22	0.927940317809594	2.003430285823854	10328.0	96149.0	4605.0	1068566.0	0.9190084532785012	2.003430285823854	6311.0	48270.0	2197.0	1122870.0
6	D28	24	0.941017687590273	2.027279773797884	7522.0	99355.0	4933.0	1067838.0	0.9408809244682632	2.027279773797884	4279.0	50562.0	2075.0	1122732.0
6	D28	35	0.9517952127659576	1.294378244201632	4093.0	108794.0	6927.0	1059834.0	0.9437574927213565	1.0535004894398483	3559.0	55106.0	3009.0	1117974.0
6	D28	38	0.929354899535042	2.0	10739.0	101039.0	4622.0	1063248.0	0.9233719877111044	2.0	6521.0	51996.0	2109.0	1119022.0
6	D28	39	0.9197812801543904	2.027279773797884	12318.0	100086.0	5140.0	1062104.0	0.9069629077088384	2.003430285823854	7816.0	51067.0	2661.0	1118104.0
6	D28	40	0.922423535416135	2.003430285823854	11633.0	101212.0	5391.0	1061412.0	0.918018795115086	2.003430285823854	6442.0	50553.0	2587.0	1120066.0
6	D28	42	0.9327319680068864	2.0	9110.0	104022.0	5894.0	1060622.0	0.9258458943817856	2.003430285823854	5649.0	52701.0	2793.0	1118505.0
6	D28	43	0.9584803624746832	1.4823176532039275	3929.0	91809.0	4025.0	1079885.0	0.9575367854107576	1.0664563289523392	2090.0	46757.0	2057.0	1128744.0
6	D28	44	0.9420154923283182	2.0	7581.0	101180.0	4875.0	1066012.0	0.9351025374579236	2.0	5070.0	52643.0	2237.0	1119698.0
6	D28	47	0.9692046981826682	1.773368666065026	1924.0	107809.0	4927.0	1064988.0	0.9572138777237148	1.0270986518465497	2514.0	54297.0	2340.0	1120497.0
6	D28	48	0.9269787201651768	2.0840639994746444	10900.0	97425.0	4449.0	1066874.0	0.9208239791844748	2.006854708321581	6480.0	49015.0	1949.0	1122204.0
6	D28	54	0.9398225153592478	2.0	6632.0	97750.0	5886.0	1069380.0	0.9312866323665216	1.0599982034919917	4430.0	49415.0	2862.0	1122941.0
6	D28	61	0.9323943256006112	2.0	8221.0	97045.0	5852.0	1068530.0	0.9202395876863072	2.0	5722.0	49548.0	2867.0	1121511.0
6	D28	65	0.9330295104365036	2.027279773797884	8583.0	99704.0	5730.0	1065631.0	0.9261317492038288	2.027279773797884	5217.0	50746.0	2878.0	1120807.0
6	D28	68	0.9186733172801284	2.1900933288475404	10557.0	96141.0	6465.0	1066485.0	0.9089904062359466	2.1900933288475404	6569.0	48511.0	3145.0	1121423.0
6	D28	70	0.9449305342017724	1.527938063719371	4766.0	101409.0	7054.0	1066419.0	0.932541920697589	1.0599982034919917	4021.0	52082.0	3514.0	1120031.0
6	D28	71	0.959953359515879	2.0	2338.0	106203.0	6523.0	1064584.0	0.9529236479598504	1.0270986518465497	2511.0	54684.0	2892.0	1119561.0
6	D28	73	0.9243961011442294	2.044144767875125	10913.0	98157.0	5143.0	1065435.0	0.9237322922272798	2.003430285823854	5994.0	50633.0	2367.0	1120654.0
6	D28	74	0.9625304270601824	2.505182616378744	2843.0	104590.0	5300.0	1066915.0	0.9508390534841452	1.006843041469846	3104.0	53885.0	2468.0	1120191.0
6	D28	76	0.9700424577133032	1.116777678328368	812.0	106354.0	5757.0	1066725.0	0.969325817361894	1.0	778.0	53737.0	2623.0	1122510.0
6	D28	79	0.9322649933630988	2.044144767875125	7935.0	96571.0	6098.0	1069044.0	0.921892481274296	2.044144767875125	5020.0	48616.0	3218.0	1122794.0
6	D28	80	0.9656846258033434	1.8786585400642264	1844.0	106234.0	5706.0	1065864.0	0.9619154548046764	1.0	1798.0	53975.0	2476.0	1121399.0
6	D28	82	0.964644489053762	1.0535004894398483	1588.0	112206.0	6637.0	1059217.0	0.9561084801256192	1.0535004894398483	1510.0	57236.0	3745.0	1117157.0
6	D28	83	0.9298544273056084	2.0	9349.0	98592.0	5526.0	1066181.0	0.9270063382798248	2.0	4981.0	49288.0	2781.0	1122598.0
6	D28	86	0.9712780826288802	2.0	879.0	108061.0	5512.0	1065196.0	0.9681471431267016	1.006843041469846	957.0	53874.0	2588.0	1122229.0
6	D28	87	0.973437738565228	1.3666293503543674	833.0	111573.0	5256.0	1061986.0	0.9692145656715644	1.0	1192.0	56134.0	2374.0	1119948.0
6	D28	88	0.9633735220681816	1.5234375	1510.0	99161.0	6030.0	1072947.0	0.9573647471120972	1.0	1518.0	50265.0	2959.0	1124906.0
6	D28	93	0.9528191863499196	2.0	3888.0	104984.0	6509.0	1064267.0	0.9437692952870425	1.0270986518465497	3011.0	52886.0	3291.0	1120460.0
6	D28	95	0.933846343699316	2.0	5930.0	105943.0	9080.0	1058695.0	0.9313867587248882	1.0270986518465497	3456.0	53015.0	4355.0	1118822.0
6	D28	96	0.9244265140498192	2.0	11152.0	98530.0	4958.0	1065008.0	0.9283308295932744	2.003430285823854	5340.0	49746.0	2341.0	1122221.0
6	D28	97	0.9305200221166372	2.044144767875125	9246.0	99293.0	5582.0	1065527.0	0.9184998686796416	2.044144767875125	6220.0	50709.0	2779.0	1119940.0
6	D28	98	0.9465062637256392	2.7054835267066863	5750.0	102792.0	5869.0	1065237.0	0.9388429155424004	1.0599982034919917	3982.0	52018.0	2795.0	1120853.0
6	D28	123	0.9187090277038084	2.027279773797884	12615.0	94876.0	4175.0	1067982.0	0.9135863992256604	2.013686082939692	7132.0	47665.0	1885.0	1122966.0
6	D28	126	0.9322895851650548	2.0541973036930994	9978.0	93311.0	3576.0	1072783.0	0.9309314604210136	2.013686082939692	5296.0	47518.0	1755.0	1125079.0
6	D28	127	0.9299925451887424	2.0	9770.0	96058.0	4692.0	1069128.0	0.9163360946745562	2.0306639779653968	6599.0	48394.0	2238.0	1122417.0
6	D28	129	0.939780450518483	2.013686082939692	8670.0	102047.0	4408.0	1064523.0	0.9388096630527688	2.003430285823854	4608.0	52172.0	2193.0	1120675.0
6	D28	130	0.9361145473417792	2.013686082939692	8877.0	98754.0	4602.0	1067415.0	0.9294667496724678	2.0	5095.0	50016.0	2496.0	1122041.0
6	D28	132	0.9231282536461404	2.057537234816481	11715.0	100987.0	5104.0	1061842.0	0.9102997911403372	2.013686082939692	7138.0	49904.0	2697.0	1119909.0
6	D28	134	0.977578159711072	1.1117382399029458	776.0	111113.0	4321.0	1063438.0	0.973221903020806	1.013639886898942	1028.0	55897.0	2048.0	1120675.0
6	D28	138	0.9694335337590052	1.006843041469846	1643.0	104154.0	4925.0	1068926.0	0.9557466481738326	1.006843041469846	1997.0	51682.0	2789.0	1123180.0
6	D28	139	0.9596771423664776	2.0	4219.0	111764.0	5173.0	1058492.0	0.9517747402767563	1.006843041469846	3162.0	56297.0	2543.0	1117646.0
6	D28	141	0.9486938839355544	2.006854708321581	6412.0	90975.0	3428.0	1078833.0	0.9414100884376024	1.0270986518465497	3505.0	45986.0	2219.0	1127938.0
6	D28	148	0.9399381476859638	2.013686082939692	7329.0	95282.0	4848.0	1072189.0	0.916327139024148	2.0	3993.0	46105.0	4427.0	1125123.0
6	D28	149	0.9443020318049764	2.0	6921.0	102224.0	5138.0	1065365.0	0.9419335992770228	2.0	3805.0	51593.0	2556.0	1121694.0
6	D28	150	0.9405820041397784	2.057537234816481	7430.0	100425.0	5258.0	1066535.0	0.9369618467933492	2.0	4163.0	50491.0	2631.0	1122363.0
6	D28	151	0.9490268963113933	1.2890625	4760.0	89870.0	4894.0	1080124.0	0.9443057147535616	1.2987091698346094	3022.0	46135.0	2420.0	1128071.0
6	D28	157	0.9388774992934464	1.0664563289523392	6888.0	104644.0	6737.0	1061379.0	0.928134168870214	1.0270986518465497	4325.0	51246.0	3611.0	1120466.0
6	D28	159	0.953085975486983	1.3101960805662831	4561.0	111238.0	6390.0	1057459.0	0.9513054553173425	1.0535004894398483	2427.0	56020.0	3308.0	1117893.0
6	D28	160	0.9194895624219112	2.0	11516.0	98247.0	5689.0	1064196.0	0.9090942650940436	2.003430285823854	7177.0	49252.0	2673.0	1120546.0
6	D28	162	0.9483053872464632	2.472073020671365	4587.0	104939.0	6854.0	1063268.0	0.9435561046056408	1.0270986518465497	2984.0	54229.0	3504.0	1118931.0
6	D3	7	0.9589957840802688	1.2890625	5292.0	100883.0	3335.0	1070138.0	0.9430118591042792	1.0270986518465497	3720.0	45365.0	1763.0	1128800.0
6	D3	8	0.9566755164803028	1.0535004894398483	6585.0	104678.0	2896.0	1065489.0	0.9431881531335206	1.013639886898942	4154.0	46527.0	1451.0	1127516.0
6	D3	9	0.9718288879579202	1.7617144193405752	1536.0	104389.0	4516.0	1069207.0	0.9665151923595332	1.0599982034919917	1111.0	50195.0	2367.0	1125975.0
6	D3	12	0.9661031364284972	1.3258252147247769	972.0	102234.0	6202.0	1070240.0	0.9600180266677116	6.716592131675204	1358.0	48995.0	2723.0	1126572.0
6	D3	17	0.9711382852593228	1.5234375	769.0	112216.0	5901.0	1060762.0	0.9680683784709716	1.1055446639128832	884.0	55101.0	2751.0	1120912.0
6	D3	18	0.9661022322257496	1.0546875	2748.0	106663.0	4737.0	1065500.0	0.9532428069509068	1.0	2563.0	50193.0	2361.0	1124531.0
6	D3	20	0.971312877570054	1.0	2259.0	103625.0	3862.0	1069902.0	0.9579193943069876	8.4375	1588.0	45801.0	2436.0	1129823.0
6	D3	21	0.9518131613501196	1.819239222217972	5239.0	98585.0	4743.0	1071081.0	0.9397625677854315	7.1484375	3135.0	44884.0	2619.0	1129010.0
6	D3	22	0.9699454071636452	1.0535004894398483	845.0	101982.0	5475.0	1071346.0	0.9654501595206598	7.265625	1041.0	49628.0	2511.0	1126468.0
6	D3	24	0.9719398470973704	1.40625	2262.0	104121.0	3750.0	1069515.0	0.96543666261241	7.865542591195235	1856.0	50404.0	1753.0	1125635.0
6	D3	35	0.9606091756433404	1.2111642932783726	3972.0	111203.0	5148.0	1059325.0	0.9451356275118326	1.0270986518465497	3626.0	51620.0	2367.0	1122035.0
6	D3	38	0.9601304611784934	1.1106122062431378	4666.0	108332.0	4331.0	1062319.0	0.9486477887368756	1.1106122062431378	3417.0	52178.0	2232.0	1121821.0
6	D3	39	0.9490896758378804	2.0	6690.0	110540.0	5169.0	1057249.0	0.9283282276956344	7.5	3898.0	48941.0	3659.0	1123150.0
6	D3	40	0.9577467342332132	1.3666293503543674	4974.0	105650.0	4348.0	1064676.0	0.9471892231967728	1.013639886898942	3469.0	51188.0	2239.0	1122752.0
6	D3	42	0.973354943273906	1.0	1323.0	112605.0	4842.0	1060878.0	0.9690244780417566	5.161573955987166	1101.0	53839.0	2341.0	1122367.0
6	D3	43	0.966071419880172	1.2447153916659022	4110.0	99245.0	2861.0	1073432.0	0.952821997105644	8.343611012419172	2406.0	44442.0	1995.0	1130805.0
6	D3	44	0.96802238922185	1.0856002174056756	3403.0	108782.0	3784.0	1063679.0	0.9569313722668356	7.8515625	2340.0	49870.0	2149.0	1125289.0
6	D3	47	0.9638286441137168	1.7610040471010422	3686.0	104946.0	4191.0	1066825.0	0.9470044587817608	1.1590180127617733	3867.0	51080.0	1850.0	1122851.0
6	D3	48	0.9645448812672358	1.3707320124663318	3362.0	102480.0	4172.0	1069634.0	0.9530688702050408	8.12744103956236	3149.0	49480.0	1724.0	1125295.0
6	D3	54	0.97420013807844	1.640625	1047.0	103009.0	4409.0	1071183.0	0.9682255646370364	5.761288384350869	1287.0	50050.0	1998.0	1126313.0
6	D3	61	0.9712023334384844	1.0535004894398483	1195.0	106217.0	5104.0	1067132.0	0.966908073650249	5.378916178730851	1060.0	49599.0	2335.0	1126654.0
6	D3	65	0.973448271161178	2.0	989.0	107109.0	4854.0	1066696.0	0.9715227874883252	1.0	810.0	50969.0	2178.0	1125691.0
6	D3	68	0.966223747766238	1.995631214757	2961.0	109220.0	4675.0	1062792.0	0.963450306796805	1.006843041469846	1469.0	48911.0	2242.0	1127026.0
6	D3	70	0.9608403302790648	1.2447153916659022	4623.0	110316.0	4369.0	1060340.0	0.9433677759842252	1.8786585400642264	3804.0	48799.0	2055.0	1124990.0
6	D3	71	0.9779573166724356	1.640625	1175.0	111604.0	3856.0	1063013.0	0.967389729847179	1.1055446639128832	699.0	53427.0	2903.0	1122619.0
6	D3	73	0.9707088932575696	2.0	1585.0	108136.0	4941.0	1064986.0	0.9622750272209056	1.154163023647981	1136.0	52584.0	2987.0	1122941.0
6	D3	74	0.9782806177223552	1.0611779458754784	1420.0	106614.0	3314.0	1068300.0	0.9735512687979092	1.0611779458754784	960.0	49913.0	1752.0	1127023.0
6	D3	76	0.979235359116022	1.1590180127617733	1055.0	110776.0	3643.0	1064174.0	0.973496489169507	6.449572455851725	929.0	52268.0	1917.0	1124534.0
6	D3	79	0.9567033968081564	1.729529407861066	2293.0	109223.0	7593.0	1060539.0	0.9413412228796844	4.923269891625001	1467.0	47726.0	4481.0	1125974.0
6	D3	80	0.9767695455032644	1.8223231920837344	1316.0	104802.0	3669.0	1069861.0	0.9734179517368788	1.0	896.0	50846.0	1881.0	1126025.0
6	D3	82	0.9707018587756768	2.0	785.0	109302.0	5813.0	1063748.0	0.9716517028004024	1.0	561.0	53624.0	2568.0	1122895.0
6	D3	83	0.9787255611208132	1.0	1416.0	106202.0	3201.0	1068829.0	0.9704343782694618	1.0	1291.0	50088.0	1761.0	1126508.0
6	D3	86	0.9736781279758878	1.40625	713.0	105314.0	4981.0	1068640.0	0.969094902107378	1.0	667.0	51849.0	2640.0	1124492.0
6	D3	87	0.9635996579478636	3.0	958.0	109304.0	7300.0	1062086.0	0.9604398934131844	2.0	673.0	53885.0	3766.0	1121324.0
6	D3	88	0.9539047860447012	1.08041536608901	5843.0	105375.0	4341.0	1064089.0	0.939207853892168	1.1055446639128832	3674.0	47260.0	2444.0	1126270.0
6	D3	91	0.9708308513426576	1.9356089561814904	750.0	101862.0	5371.0	1071665.0	0.9666893405889884	1.0481568644530264	796.0	48319.0	2534.0	1127999.0
6	D3	92	0.96780153669363	1.40625	2364.0	107380.0	4781.0	1065123.0	0.9535155197701218	1.006843041469846	2242.0	47784.0	2417.0	1127205.0
6	D3	93	0.981973392263618	1.1777197993501043	1228.0	110200.0	2818.0	1065402.0	0.9779758285193068	1.006843041469846	893.0	51465.0	1425.0	1125865.0
6	D3	95	0.9435671391309622	1.171875	6900.0	116665.0	7055.0	1049028.0	0.9338465458251438	1.0599982034919917	4131.0	51313.0	3139.0	1121065.0
6	D3	96	0.9751602825255964	1.4953133163529642	716.0	104721.0	4619.0	1069592.0	0.9731798620251864	1.0	589.0	52124.0	2284.0	1124651.0
6	D3	97	0.9603425664832884	1.0535004894398483	3305.0	114602.0	6160.0	1055581.0	0.9485063220786438	1.0270986518465497	2515.0	51198.0	3044.0	1122891.0
6	D3	98	0.971330947250746	1.0535004894398483	1361.0	107741.0	4999.0	1065547.0	0.9682716774319828	1.0270986518465497	955.0	49469.0	2287.0	1126937.0
6	D3	123	0.9720608979035944	1.7578125	1348.0	99923.0	4396.0	1073981.0	0.9659591350922436	1.0	1138.0	48694.0	2294.0	1127522.0
6	D3	126	0.9709692539367528	1.40625	1735.0	97362.0	4087.0	1076464.0	0.9657698011561392	1.0270986518465497	1449.0	47865.0	1944.0	1128390.0
6	D3	127	0.9602840635076736	1.0546875	4649.0	101551.0	3751.0	1069697.0	0.9574117323808216	1.013639886898942	2488.0	48783.0	1852.0	1126525.0
6	D3	129	0.9730016510933348	1.9076742886054343	647.0	106370.0	5256.0	1067375.0	0.966477690581916	1.0535004894398483	1035.0	51910.0	2566.0	1124137.0
6	D3	130	0.974034695019586	1.375732226909092	625.0	104436.0	4943.0	1069644.0	0.969568795575035	1.206519157146914	499.0	50659.0	2681.0	1125809.0
6	D3	132	0.9664903784034252	1.0856002174056756	1220.0	108461.0	6301.0	1063666.0	0.9578987275325408	1.0856002174056756	1224.0	49270.0	3107.0	1126047.0
6	D3	134	0.9539850714588934	1.1590180127617733	5469.0	107869.0	4937.0	1061373.0	0.9479947467636312	7.102005108594333	3516.0	53055.0	2305.0	1120772.0
6	D3	138	0.9689431858398944	1.889591659757473	2229.0	105406.0	4528.0	1067485.0	0.954352077746638	1.889591659757473	2116.0	47333.0	2412.0	1127787.0
6	D3	139	0.9595109909894276	1.640625	4386.0	110587.0	4947.0	1059728.0	0.948870872822774	1.0337623279948105	3493.0	54014.0	2328.0	1119813.0
6	D3	141	0.935846599412988	1.116777678328368	7873.0	96293.0	5329.0	1070153.0	0.9254932587072772	1.1106122062431378	4183.0	42662.0	2686.0	1130117.0
6	D3	148	0.9163808945030458	2.013686082939692	11503.0	94998.0	5834.0	1067313.0	0.9014813809518838	2.0306639779653968	6428.0	43176.0	3009.0	1127035.0
6	D3	149	0.9393451079389572	2.044144767875125	7703.0	102886.0	5584.0	1063475.0	0.9340042767739783	4.827499200948277	3958.0	47609.0	2770.0	1125311.0
6	D3	150	0.9490511643780256	1.0599982034919917	5236.0	105674.0	6110.0	1062628.0	0.934588958823812	1.0856002174056756	3760.0	48629.0	3047.0	1124212.0
6	D3	151	0.9518853966730646	1.0856002174056756	4854.0	95219.0	4772.0	1074803.0	0.9378691846677876	1.0856002174056756	3253.0	43504.0	2511.0	1130380.0
6	D3	157	0.9486284060102008	1.7617144193405752	5681.0	103225.0	5499.0	1065243.0	0.9461737688062004	1.129007618718758	3017.0	48771.0	2532.0	1125328.0
6	D3	159	0.9347118217390116	2.0	8307.0	102479.0	6009.0	1062853.0	0.9348122992875862	2.003430285823854	4309.0	50650.0	2755.0	1121934.0
6	D3	160	0.9299328397748916	2.0340425515614218	8805.0	97410.0	5874.0	1067559.0	0.9238327337433756	2.0340425515614218	5249.0	47764.0	2627.0	1124008.0
6	D3	162	0.945180437774912	1.0664563289523392	6519.0	108838.0	6106.0	1058185.0	0.9351361943954536	1.0337623279948105	3994.0	50106.0	2957.0	1122591.0
7	D21	3	0.924377358490566	2.8169344381625656	6705.0	85736.0	7323.0	1079884.0	0.9506248762234336	1.1044123154420182	3840.0	45601.0	897.0	1129310.0
7	D21	9	0.9805712665387284	1.0546875	3037.0	96827.0	800.0	1078984.0	0.9714402682470368	1.0546875	2129.0	49831.0	801.0	1126887.0
7	D21	22	0.9461424895214848	1.1649273213649425	8907.0	103499.0	2876.0	1064366.0	0.9416576091962492	1.1044123154420182	4648.0	51116.0	1686.0	1122198.0
7	D21	23	0.979013286676945	2.0	2937.0	113031.0	1909.0	1061771.0	0.9753162816281628	1.0	1434.0	56740.0	1438.0	1120036.0
7	D21	26	0.9691972324898114	1.0856002174056756	4534.0	92034.0	1316.0	1081764.0	0.969774002542084	1.0535004894398483	2086.0	46923.0	839.0	1129800.0
7	D21	29	0.95271143420531	1.2111642932783726	5416.0	92524.0	3769.0	1077939.0	0.9506838640884204	1.0599982034919917	3076.0	46362.0	1734.0	1128476.0
7	D21	31	0.9496761899371248	2.006854708321581	8112.0	100669.0	2557.0	1068310.0	0.9401663994535572	1.0337623279948105	3954.0	49551.0	2353.0	1123790.0
7	D21	33	0.9596538042554892	1.0856002174056756	6755.0	96022.0	1319.0	1075552.0	0.962840627580512	4.571814656983865	3256.0	49555.0	569.0	1126268.0
7	D21	34	0.9804371532881324	1.0856002174056756	2102.0	103392.0	2024.0	1072130.0	0.9770956271750644	1.006843041469846	814.0	51661.0	1608.0	1125565.0
7	D21	35	0.948056814264517	2.0	9401.0	94882.0	996.0	1074369.0	0.9426937653336898	1.0856002174056756	5545.0	49375.0	458.0	1124270.0
7	D21	39	0.952375878452664	1.2111642932783726	8504.0	98319.0	1329.0	1071496.0	0.949753282436942	1.0664563289523392	4247.0	49948.0	1038.0	1124415.0
7	D21	40	0.953299884214589	1.614543430286485	8463.0	95095.0	854.0	1075236.0	0.9446626617375232	1.8223231920837344	5227.0	49062.0	521.0	1124838.0
7	D21	42	0.9560313396198318	1.4953133163529642	7806.0	99509.0	1347.0	1070986.0	0.9542320338186944	1.4953133163529642	4182.0	50789.0	690.0	1123987.0
7	D21	43	0.967556724199476	1.4486658733124074	5449.0	96224.0	1004.0	1076971.0	0.9694119050933752	1.0337623279948105	2377.0	48743.0	699.0	1127829.0
7	D21	44	0.9593665507918115	1.995631214757	6861.0	99352.0	1555.0	1071880.0	0.9541649604312094	1.1590180127617733	3635.0	50097.0	1178.0	1124738.0
7	D21	47	0.9783340806533166	1.1055446639128832	3640.0	102548.0	902.0	1072558.0	0.9736293661600022	1.1649273213649425	2224.0	52557.0	623.0	1124244.0
7	D21	48	0.9512467857713376	5.241855662000815	8404.0	92299.0	1057.0	1077888.0	0.9455919697666514	5.241855662000815	4795.0	47290.0	647.0	1126916.0
7	D21	51	0.9756647393391752	1.5234375	3540.0	103439.0	1620.0	1071049.0	0.9681850263315056	1.0	2418.0	53499.0	1098.0	1122633.0
7	D21	54	0.9822536093363682	1.0535004894398483	2594.0	105081.0	1203.0	1070770.0	0.97802665679378	1.0	1307.0	52833.0	1067.0	1124441.0
7	D21	55	0.9495484146254736	1.7610040471010422	7539.0	93465.0	2393.0	1076251.0	0.9443369697453182	1.7334949907087993	4407.0	47350.0	1175.0	1126716.0
7	D21	57	0.947673518367979	1.963783417920622	8792.0	97925.0	2022.0	1070909.0	0.94451745188499	1.1044123154420182	4425.0	50671.0	1528.0	1123024.0
7	D21	59	0.9464762493255924	2.0306639779653968	8555.0	102625.0	3052.0	1065416.0	0.9392912904138856	1.3361430762880524	4547.0	51437.0	2102.0	1121562.0
7	D21	60	0.9471677975146756	1.1824780735942844	7485.0	99392.0	3603.0	1069168.0	0.9419107236008644	1.129007618718758	4187.0	50558.0	2049.0	1122854.0
7	D21	61	0.9473759649446116	2.013686082939692	7486.0	92534.0	2794.0	1076834.0	0.9336955723621412	2.013686082939692	4215.0	44506.0	2106.0	1128821.0
7	D21	63	0.9481417542770688	2.1135086811538057	8903.0	97761.0	1791.0	1071193.0	0.9470087070499016	1.129007618718758	4577.0	50575.0	1083.0	1123413.0
7	D21	64	0.9545737813319124	1.171875	7404.0	100330.0	2145.0	1069769.0	0.9522168050582768	1.0664563289523392	3631.0	49999.0	1387.0	1124631.0
7	D21	66	0.961840907209668	1.5974413440424815	6228.0	98770.0	1609.0	1073041.0	0.9597418966457852	1.0535004894398483	3264.0	51017.0	1016.0	1124351.0
7	D21	70	0.9626374976955694	1.7617144193405752	6066.0	93990.0	1230.0	1078362.0	0.9641792231542956	1.0270986518465497	2875.0	48504.0	729.0	1127540.0
7	D21	71	0.9635806607814652	1.375732226909092	3220.0	103477.0	4602.0	1068349.0	0.9598373060915626	1.08041536608901	1164.0	50737.0	3082.0	1124665.0
7	D21	73	0.9510761596982542	1.40625	9257.0	103887.0	1431.0	1065073.0	0.9476979284903518	1.0664563289523392	4687.0	53435.0	1211.0	1120315.0
7	D21	74	0.9494249920961112	2.067524655989621	8711.0	96097.0	1527.0	1073313.0	0.9432256323257248	2.0	4852.0	48927.0	1038.0	1124831.0
7	D21	76	0.9567165394954787	1.0337623279948105	8566.0	105699.0	998.0	1064385.0	0.9556561085972852	1.013639886898942	4296.0	54384.0	751.0	1120217.0
7	D21	78	0.9550858771739916	1.1824780735942844	8459.0	105877.0	1499.0	1063813.0	0.9506548834589114	1.1824780735942844	4678.0	54001.0	928.0	1120041.0
7	D21	80	0.9567966381856996	1.171875	7633.0	99271.0	1332.0	1071412.0	0.9562916889476796	1.006843041469846	3734.0	50967.0	925.0	1124022.0
7	D21	83	0.9507902669909752	1.4150980324367106	9189.0	101243.0	1291.0	1067925.0	0.945526990884777	1.2447153916659022	4953.0	51969.0	1035.0	1121691.0
7	D3	3	0.9649133015244968	5.746968672768388	5129.0	99498.0	2107.0	1072914.0	0.962050688165338	5.746968672768388	1931.0	43198.0	1477.0	1133042.0
7	D3	7	0.9470987923146444	2.0	9553.0	101126.0	1744.0	1067225.0	0.9416171053443912	1.1590180127617733	4669.0	45756.0	1005.0	1128218.0
7	D3	9	0.9578480951692916	4.564024788016056	7493.0	99439.0	1259.0	1071457.0	0.9525076234347628	4.564024788016056	3201.0	44043.0	1191.0	1131213.0
7	D3	22	0.970961962324326	1.8260872724386696	4903.0	105947.0	1434.0	1067364.0	0.9695859289116892	1.129007618718758	1720.0	48951.0	1351.0	1127626.0
7	D3	23	0.9651235152466248	1.0535004894398483	5803.0	107010.0	1931.0	1064904.0	0.9650375977094624	1.0535004894398483	2068.0	48704.0	1461.0	1127415.0
7	D3	29	0.9507516164066544	1.199772113778279	9120.0	93669.0	584.0	1076275.0	0.9380239047425384	1.199772113778279	4663.0	41516.0	823.0	1132646.0
7	D3	31	0.9678594463975873	1.0270986518465497	6431.0	106541.0	645.0	1066031.0	0.9550313793699714	1.0611779458754784	3845.0	46946.0	576.0	1128281.0
7	D3	33	0.9498817966903074	2.006854708321581	9683.0	98441.0	705.0	1070819.0	0.9454681728143904	2.006854708321581	4317.0	44151.0	776.0	1130404.0
7	D3	34	0.9452663800014576	2.0840639994746444	10704.0	97275.0	561.0	1071108.0	0.9390739585797544	2.013686082939692	5023.0	43666.0	643.0	1130316.0
7	D3	35	0.9483811033885692	2.044144767875125	10109.0	97495.0	504.0	1071540.0	0.9442161016949152	2.044144767875125	4642.0	44567.0	624.0	1129815.0
7	D3	39	0.9474079090320034	2.0	10212.0	97232.0	583.0	1071621.0	0.9432518912504504	2.0	4732.0	44513.0	624.0	1129779.0
7	D3	40	0.9470107089059232	2.0	9987.0	92102.0	320.0	1077239.0	0.9463106938536012	1.8816451256563365	4831.0	45157.0	293.0	1129367.0
7	D3	42	0.9495055723529496	2.0840639994746444	9604.0	97509.0	767.0	1071768.0	0.9401436381176976	2.0	4713.0	43853.0	871.0	1130211.0
7	D3	43	0.9782956427107228	1.2502197072539891	4063.0	104278.0	564.0	1070743.0	0.9697729344493246	1.1590180127617733	2220.0	46809.0	698.0	1129921.0
7	D3	44	0.9482494841791548	1.2502197072539891	10145.0	101338.0	916.0	1067249.0	0.9355382346745312	1.222450312129291	4945.0	44410.0	1175.0	1129118.0
7	D3	47	0.973093002665606	1.2447153916659022	5013.0	102763.0	670.0	1071202.0	0.964255197949302	1.154163023647981	2915.0	47397.0	599.0	1128737.0
7	D3	48	0.9758882243434864	1.0856002174056756	3892.0	98553.0	978.0	1076225.0	0.9703402589581452	1.0	1773.0	45115.0	985.0	1131775.0
7	D3	51	0.9785914339601274	1.006843041469846	2631.0	112333.0	2284.0	1062400.0	0.9698233208758058	1.0599982034919917	1458.0	50473.0	1683.0	1126034.0
7	D3	54	0.9491708623954918	1.199772113778279	9039.0	102743.0	1965.0	1065901.0	0.9428061306371368	1.199772113778279	4478.0	46997.0	1224.0	1126949.0
7	D3	55	0.955034613429912	1.199772113778279	6844.0	96777.0	2269.0	1073758.0	0.9494581226032346	1.199772113778279	2679.0	42709.0	1868.0	1132392.0
7	D3	57	0.948458702345205	2.0	6942.0	99812.0	3906.0	1068988.0	0.9408886818027788	2.0	2468.0	44425.0	3114.0	1129641.0
7	D3	59	0.9762299133662292	1.0	2373.0	112572.0	3109.0	1061594.0	0.9704922350462324	1.0	1132.0	51587.0	2005.0	1124924.0
7	D3	60	0.9739150777868756	1.0546875	3127.0	108238.0	2671.0	1065612.0	0.9668019107389124	1.006843041469846	1706.0	48372.0	1616.0	1127954.0
7	D3	61	0.9500189667673424	1.2934112252706986	8303.0	98925.0	2106.0	1070314.0	0.9383572890781507	1.2934112252706986	4207.0	42859.0	1424.0	1131158.0
7	D3	62	0.9473087434341868	1.1106122062431378	9253.0	97749.0	1621.0	1071025.0	0.9412405243539808	1.1106122062431378	4406.0	44948.0	1206.0	1129088.0
7	D3	63	0.950974441971812	2.0	7554.0	98714.0	2624.0	1070756.0	0.9468008413900711	1.0535004894398483	3524.0	47937.0	1863.0	1126324.0
7	D3	64	0.9517214035551445	1.1590180127617733	7241.0	108018.0	3718.0	1060671.0	0.9395287526775415	1.1044123154420182	3550.0	48467.0	2689.0	1124942.0
7	D3	70	0.9589889538395387	1.875	5771.0	93675.0	2241.0	1077961.0	0.9541180895073336	1.006843041469846	2470.0	45666.0	1922.0	1129590.0
7	D3	71	0.9795962477845502	1.0	1556.0	113305.0	3164.0	1061623.0	0.965831259284984	1.0080849922315578	956.0	50060.0	2586.0	1126046.0
7	D3	73	0.962609004147742	1.2890625	4310.0	109890.0	4227.0	1061221.0	0.957646834477498	1.0856002174056756	1603.0	50219.0	2839.0	1124987.0
7	D3	74	0.9598056328725764	1.1590180127617733	4714.0	101725.0	3806.0	1069403.0	0.9473004209102562	1.0599982034919917	2059.0	46925.0	3162.0	1127502.0
7	D3	76	0.9744879132949466	1.0599982034919917	1885.0	113560.0	4061.0	1060142.0	0.9639233476146472	8.256522634597752	745.0	51634.0	3120.0	1124149.0
7	D3	78	0.9609567511558856	2.0	2303.0	110363.0	6665.0	1060317.0	0.9558454947828716	1.1106122062431378	1111.0	53773.0	3857.0	1120907.0
7	D3	80	0.9705285994791356	1.0611779458754784	2319.0	106022.0	4120.0	1067187.0	0.9623545789002684	1.0611779458754784	844.0	48392.0	2942.0	1127470.0
7	D3	83	0.948563441937738	1.2111642932783726	7171.0	107910.0	4532.0	1060035.0	0.936223908918406	1.2987091698346094	3309.0	49339.0	3413.0	1123587.0
7	sham	2	0.951477584835432	1.340339057500937	8532.0	95094.0	1167.0	1074855.0	0.9504922812693468	1.5449996523563525	4265.0	47594.0	693.0	1127096.0
7	sham	2	0.9209886547811994	3.0	12198.0	88647.0	3012.0	1075791.0	0.9187398411860318	2.060871753121116	6095.0	44371.0	1754.0	1127428.0
7	sham	11	0.9292160475731814	2.013686082939692	10804.0	88755.0	2718.0	1077371.0	0.9306780624381618	2.003430285823854	4754.0	44210.0	1832.0	1128852.0
7	sham	11	0.9498607923824808	2.0	8651.0	97062.0	1596.0	1072339.0	0.9471792467573058	1.729529407861066	4065.0	48488.0	1343.0	1125752.0
7	sham	12	0.9150357946825124	3.0	15833.0	90239.0	925.0	1072651.0	0.9125677534180082	2.236627470413044	8205.0	45121.0	441.0	1125881.0
7	sham	12	0.9507436813423616	1.9076742886054343	8430.0	99270.0	1856.0	1070092.0	0.9469704924918618	1.9076742886054343	4478.0	49599.0	1077.0	1124494.0
7	sham	13	0.9606576247899666	1.1590180127617733	6301.0	103483.0	2175.0	1067689.0	0.957327176928376	1.0535004894398483	3086.0	51419.0	1498.0	1123645.0
7	sham	13	0.9805476995240394	1.0270986518465497	1848.0	113720.0	2664.0	1061416.0	0.9757354594351532	1.0	1043.0	56418.0	1763.0	1120424.0
7	sham	14	0.950639163015806	1.3556207137438	8925.0	105674.0	2049.0	1063000.0	0.9459149477607928	1.4486658733124074	4782.0	52783.0	1254.0	1120829.0
7	sham	14	0.9503273007316134	2.1199964069839834	8765.0	102422.0	1942.0	1066519.0	0.9501150903482533	1.0599982034919917	4017.0	50977.0	1336.0	1123318.0
7	sham	16	0.9529931356410608	2.0	8695.0	100445.0	1214.0	1069294.0	0.9480569082402368	1.116777678328368	4382.0	49645.0	1058.0	1124563.0
7	sham	16	0.9727370694473634	1.889591659757473	2196.0	108770.0	3901.0	1064781.0	0.9686868417069544	1.889591659757473	1332.0	54400.0	2185.0	1121731.0
7	sham	17	0.9533744625163582	1.390625	4764.0	101992.0	5212.0	1067680.0	0.9520143072289156	1.0270986518465497	2175.0	50571.0	2923.0	1123979.0
7	sham	17	0.9695147957836586	2.0	4033.0	95472.0	1971.0	1078172.0	0.967721025391713	1.0546875	2078.0	47773.0	1109.0	1128688.0
7	sham	25	0.9534001568162072	2.0	7867.0	89980.0	929.0	1080872.0	0.9546516567544604	1.0856002174056756	3529.0	44945.0	741.0	1130433.0
7	sham	25	0.9474825640140968	1.4486658733124074	9593.0	96115.0	1062.0	1072878.0	0.9416844527938152	1.4486658733124074	4862.0	47871.0	1067.0	1125848.0
7	sham	32	0.9147994452798308	2.0	4240.0	86084.0	11795.0	1077529.0	0.9067307896920818	2.017093094227743	2121.0	42610.0	6645.0	1128272.0
7	sham	32	0.958782869812996	1.171875	6826.0	103131.0	2041.0	1067650.0	0.9554167363861156	1.0535004894398483	3171.0	51389.0	1625.0	1123463.0
7	sham	45	0.9387353251093632	2.027279773797884	6898.0	88197.0	4614.0	1079939.0	0.933750013423972	2.027279773797884	3404.0	43474.0	2765.0	1130005.0
7	sham	45	0.947147007438716	2.1994789200015648	9525.0	95686.0	1154.0	1073283.0	0.9396286068755751	1.1590180127617733	4869.0	46957.0	1165.0	1126657.0
7	sham	49	0.9517095490592588	2.0	8904.0	102127.0	1460.0	1067157.0	0.9457014415217716	1.129007618718758	4554.0	50909.0	1292.0	1122893.0
7	sham	49	0.9528966155926756	1.6314662512311586	8953.0	97235.0	660.0	1072800.0	0.9499188431459348	1.154163023647981	4274.0	48282.0	817.0	1126275.0
7	sham	52	0.9186212332567584	3.0	14380.0	88573.0	1313.0	1075382.0	0.9140730017578328	3.0	7334.0	44200.0	976.0	1127138.0
7	sham	52	0.9535329188773436	1.5234375	7545.0	97319.0	1940.0	1072844.0	0.9512454716778472	1.013639886898942	3925.0	48709.0	1068.0	1125946.0
7	sham	53	0.9500774067773934	1.4721743657873037	9088.0	99418.0	1360.0	1069782.0	0.9466842790412742	1.4953133163529642	4483.0	49451.0	1087.0	1124627.0
7	sham	53	0.955327604095296	1.2447153916659022	7253.0	97602.0	1875.0	1072918.0	0.9520852252199472	1.2447153916659022	3805.0	48752.0	1102.0	1125989.0
7	sham	58	0.9566822267937284	1.540548933213418	6085.0	106263.0	3538.0	1063762.0	0.9532784089889254	1.0856002174056756	2948.0	53110.0	2258.0	1121332.0
7	sham	58	0.9738772803928256	1.5234375	2751.0	101348.0	2686.0	1072863.0	0.9701377516616896	1.2280544270435452	1672.0	50355.0	1428.0	1126193.0
7	sham	65	0.9258786718916128	2.1070009788796966	13289.0	91437.0	1351.0	1073571.0	0.921452131898282	2.1070009788796966	6530.0	45675.0	1257.0	1126186.0
7	sham	65	0.958557354474854	1.563476257514805	4638.0	94670.0	3548.0	1076792.0	0.9561035609146268	1.3556207137438	2310.0	47417.0	2044.0	1127877.0
7	sham	67	0.9519815930301698	1.4486658733124074	8431.0	92059.0	856.0	1078302.0	0.9508495271207136	1.4486658733124074	3986.0	45946.0	764.0	1128952.0
7	sham	67	0.9527287754733064	1.2502197072539891	6687.0	92217.0	2464.0	1078280.0	0.9501788187625329	1.2502197072539891	3514.0	45963.0	1306.0	1128865.0
7	sham	72	0.9488100793280448	1.013639886898942	7676.0	101665.0	3294.0	1067013.0	0.9438307520776532	1.013639886898942	3894.0	50368.0	2101.0	1123285.0
7	sham	72	0.9535521559544852	1.1590180127617733	8312.0	101693.0	1595.0	1068048.0	0.9495603367633302	1.0664563289523392	4323.0	50754.0	1069.0	1123502.0
7	sham	75	0.949157623077896	2.0	9887.0	101324.0	968.0	1067469.0	0.9451712341641292	1.1106122062431378	4942.0	50285.0	892.0	1123529.0
7	sham	75	0.9532717210949304	1.116777678328368	5205.0	102838.0	4877.0	1066728.0	0.9483920895842464	2.2265625	2539.0	50858.0	2996.0	1123255.0
7	sham	77	0.955625788902044	3.1167469143523667	3966.0	97664.0	5104.0	1072914.0	0.958744297411542	5.487028604823949	1349.0	48651.0	2838.0	1126810.0
7	sham	77	0.9515889515889516	1.1590180127617733	8800.0	96120.0	980.0	1073748.0	0.9475097222496396	1.1590180127617733	4486.0	47998.0	832.0	1126332.0
7	sham	81	0.9731832961893976	1.3556207137438	4639.0	106548.0	1233.0	1067228.0	0.9687426641867856	1.129007618718758	2700.0	53648.0	762.0	1122538.0
7	sham	81	0.9558554480469266	1.3101960805662831	6327.0	101357.0	3035.0	1068929.0	0.9538705206889724	1.1044123154420182	3227.0	50589.0	1666.0	1124166.0
8	24h	2	0.9617865752215394	1.2111642932783726	3138.0	113310.0	5866.0	1057334.0	0.9576269551968216	1.129007618718758	1455.0	49652.0	2939.0	1125602.0
8	24h	3	0.9824769121477622	1.0	2773.0	112023.0	1223.0	1063629.0	0.9685126123514062	1.0	1375.0	50106.0	1883.0	1126284.0
8	24h	4	0.9577618510568632	1.222450312129291	4135.0	105304.0	5153.0	1065056.0	0.9525825487004884	1.0337623279948105	2014.0	47702.0	2735.0	1127197.0
8	24h	7	0.9775009629024228	1.0	3781.0	104054.0	1009.0	1070804.0	0.9720140350877192	4.6875	1796.0	51942.0	1195.0	1124715.0
8	24h	8	0.972636891683164	1.0599982034919917	2466.0	111773.0	3823.0	1061586.0	0.9654090503306552	1.0	1383.0	55693.0	2608.0	1119964.0
8	24h	9	0.9531137269333384	1.0535004894398483	5954.0	98419.0	3729.0	1071546.0	0.9526139982909968	1.0270986518465497	2785.0	49052.0	2095.0	1125716.0
8	24h	20	0.9760017959366932	1.0	2799.0	108690.0	2546.0	1065613.0	0.969226631833724	1.0	1527.0	50456.0	1677.0	1125988.0
8	24h	21	0.981055346587856	2.472073020671365	2057.0	114109.0	2350.0	1061132.0	0.9736438708401324	0.703125	1361.0	49225.0	1304.0	1127758.0
8	24h	22	0.9754747764798016	1.1044123154420182	3185.0	112104.0	2452.0	1061907.0	0.9712429419429564	1.0	1710.0	53667.0	1468.0	1122803.0
8	24h	24	0.9819671389127778	1.0	2942.0	108473.0	1042.0	1067191.0	0.975834397227795	1.0	1615.0	53505.0	1035.0	1123493.0
8	24h	25	0.9771420597264862	1.006843041469846	3785.0	105033.0	1129.0	1069701.0	0.9579954555877508	8.444228364734178	2866.0	45956.0	1164.0	1129662.0
8	24h	26	0.9794409794409794	2.0	3127.0	99640.0	1056.0	1075825.0	0.9714883599267592	1.0	1516.0	48282.0	1318.0	1128532.0
8	24h	29	0.9796132918495788	4.853417771272117	3158.0	103431.0	1147.0	1071912.0	0.974941891934919	10.77986007797788	1018.0	45930.0	1343.0	1131357.0
8	24h	30	0.9839814158301302	1.0270986518465497	2547.0	105471.0	887.0	1070743.0	0.977403149262326	1.0270986518465497	1368.0	49223.0	908.0	1128149.0
8	24h	31	0.9656433774429692	1.2280544270435452	2107.0	106650.0	5482.0	1065409.0	0.9661476223189068	1.0	1009.0	50630.0	2539.0	1125470.0
8	24h	32	0.9592418580321672	1.006843041469846	7058.0	101777.0	1591.0	1069222.0	0.9511400651465798	1.006843041469846	3343.0	44822.0	1262.0	1130221.0
8	24h	41	0.9557586279260544	2.0	5148.0	100196.0	4128.0	1070176.0	0.9556954071324304	1.390625	2508.0	49430.0	2075.0	1125635.0
8	24h	43	0.9778580537415306	1.0	3685.0	107736.0	1194.0	1067033.0	0.9722494940792242	7.012492340682091	1434.0	48524.0	1336.0	1128354.0
8	24h	45	0.9774869183264794	2.0	3908.0	104704.0	915.0	1070121.0	0.9708258137986276	1.0	1897.0	50298.0	1126.0	1126327.0
8	24h	46	0.9615474978463466	1.1777197993501043	7437.0	98224.0	419.0	1073568.0	0.9515533939876736	1.0856002174056756	3595.0	45391.0	1027.0	1129635.0
8	24h	49	0.9564534028072148	1.0664563289523392	3308.0	100408.0	5835.0	1070097.0	0.9453791343188344	1.0535004894398483	1824.0	44447.0	3312.0	1130065.0
8	24h	52	0.9309651654173628	2.7357697335770514	9060.0	104202.0	6394.0	1059992.0	0.9115155191588312	3.782815404273978	5108.0	45079.0	3644.0	1125817.0
8	24h	53	0.973020533378503	1.0	4386.0	103399.0	1348.0	1070515.0	0.962496147592378	1.013639886898942	2543.0	45284.0	986.0	1130835.0
8	24h	55	0.9531617143402148	1.0856002174056756	10212.0	109931.0	592.0	1058913.0	0.9413137550444888	1.0856002174056756	4971.0	48400.0	1064.0	1125213.0
8	24h	56	0.9631024421094996	2.0	5450.0	100506.0	2251.0	1071441.0	0.9615270144248894	6.762439709181332	2514.0	48460.0	1364.0	1127310.0
8	24h	58	0.9639328975103694	1.08041536608901	3653.0	99234.0	3773.0	1072988.0	0.9621302434404768	1.0270986518465497	1791.0	43178.0	1608.0	1133071.0
8	24h	59	0.9741140127570722	1.0	5118.0	102168.0	312.0	1072050.0	0.968271266005826	1.0	2339.0	46203.0	689.0	1130417.0
8	24h	60	0.9579260594326195	1.1044123154420182	4400.0	107361.0	5031.0	1062856.0	0.956710932523154	1.1044123154420182	2042.0	48809.0	2375.0	1126422.0
8	24h	67	0.9725834084548256	1.013639886898942	5158.0	103035.0	651.0	1070804.0	0.9571053586290788	1.0270986518465497	3194.0	44849.0	826.0	1130779.0
8	D14	2	0.9632202236967168	1.0546875	2705.0	106916.0	5460.0	1064567.0	0.967193641366058	7.5	1381.0	55367.0	2375.0	1120525.0
8	D14	3	0.9707129527621018	1.0337623279948105	2738.0	107936.0	3775.0	1065199.0	0.9721518987341772	2.0759651605111897	1308.0	55104.0	1849.0	1121387.0
8	D14	4	0.9741841570436652	1.0	3401.0	104736.0	2150.0	1069361.0	0.9714858809565432	1.0	1735.0	52792.0	1364.0	1123757.0
8	D14	5	0.9684293385060864	1.1044123154420182	5993.0	103344.0	745.0	1069566.0	0.96346632952813	1.013639886898942	3194.0	51821.0	736.0	1123897.0
8	D14	20	0.9778352572128284	1.1106122062431378	3285.0	106608.0	1548.0	1068207.0	0.974050012702791	1.1106122062431378	1781.0	53676.0	1079.0	1123112.0
8	D14	21	0.96716844963642	1.0	3260.0	106139.0	3946.0	1066303.0	0.9737330064239452	1.0	1757.0	55402.0	1232.0	1121257.0
8	D14	22	0.9734394535419144	1.154163023647981	3094.0	111727.0	3003.0	1061824.0	0.9711142146677112	1.2111642932783726	1844.0	57018.0	1548.0	1119238.0
8	D14	24	0.9594696697128876	1.0856002174056756	7419.0	106670.0	1593.0	1063966.0	0.952569346057544	1.0856002174056756	4201.0	53452.0	1122.0	1120873.0
8	D14	25	0.9788722678807228	1.2890625	2441.0	99334.0	1847.0	1076026.0	0.975854009173325	1.006843041469846	1160.0	49892.0	1309.0	1127287.0
8	D14	26	0.974097169875968	1.3092407449071388	3978.0	99505.0	1314.0	1074851.0	0.967081497264055	1.1590180127617733	2128.0	49928.0	1271.0	1126321.0
8	D14	29	0.9793336605049348	1.006843041469846	2224.0	98780.0	1945.0	1076699.0	0.9743175641076142	1.006843041469846	1003.0	49470.0	1605.0	1127570.0
8	D14	30	0.965865911582024	1.08041536608901	2646.0	105743.0	4828.0	1066431.0	0.9668317360789483	1.0	1645.0	54276.0	2079.0	1121648.0
8	D14	31	0.9798219222446996	1.0	2714.0	104377.0	1585.0	1070972.0	0.9729864839844472	1.0	1507.0	52551.0	1411.0	1124179.0
8	D14	32	0.976580527797852	1.006843041469846	2916.0	97973.0	1783.0	1076976.0	0.9736489680163856	1.0	1453.0	49438.0	1223.0	1127534.0
8	D14	41	0.9814091974523534	1.1649273213649425	2827.0	100697.0	988.0	1075136.0	0.9724277973996478	1.0337623279948105	1982.0	50522.0	883.0	1126261.0
8	D14	43	0.9769772962333526	1.0599982034919917	3003.0	107213.0	2050.0	1067382.0	0.9734350980339276	1.0	1682.0	54141.0	1273.0	1122552.0
8	D14	45	0.9758555185419706	1.2890625	3895.0	106338.0	1367.0	1068048.0	0.9685492781875186	1.0	2513.0	53908.0	988.0	1122239.0
8	D14	46	0.9625726584038902	1.527938063719371	6764.0	98283.0	879.0	1073722.0	0.9530132886848915	1.2987091698346094	4250.0	49520.0	633.0	1125245.0
8	D14	49	0.9775110961734264	1.0	3209.0	98886.0	1341.0	1076212.0	0.9751598120201992	1.0	1652.0	50112.0	901.0	1126983.0
8	D14	52	0.9802874896360264	1.116777678328368	2832.0	105227.0	1400.0	1070189.0	0.974258626391798	1.116777678328368	1411.0	53025.0	1391.0	1123821.0
8	D14	53	0.9672692654968004	1.2457202124298417	4781.0	98557.0	1889.0	1074421.0	0.9624382788619796	1.0856002174056756	2134.0	49119.0	1700.0	1126695.0
8	D14	56	0.980398984403337	1.2447153916659022	3346.0	101361.0	707.0	1074234.0	0.9766340024735992	1.013639886898942	1625.0	51327.0	831.0	1125865.0
8	D14	58	0.9735577172637896	1.1044123154420182	4250.0	93776.0	844.0	1080778.0	0.9668723010487352	1.006843041469846	2499.0	47019.0	723.0	1129407.0
8	D14	59	0.9797962680524958	1.171875	3228.0	104072.0	1064.0	1071284.0	0.9775775551700338	0.9447958298787364	1576.0	52405.0	828.0	1124839.0
8	D14	60	0.979451957665455	1.0664563289523392	2607.0	103603.0	1740.0	1071698.0	0.9737006362899544	4.806116403377315	1460.0	52259.0	1363.0	1124566.0
8	D14	67	0.96485913359588	1.2987091698346094	3342.0	101920.0	4082.0	1070304.0	0.9637836328088633	1.2719988038639227	1563.0	51760.0	2327.0	1123998.0
8	D28	3	0.9706166456610336	1.5413609106991295	4854.0	105507.0	1534.0	1067753.0	0.9580066492435152	1.0535004894398483	2982.0	53885.0	1742.0	1121039.0
8	D28	4	0.9471909541471706	1.08041536608901	4610.0	102532.0	6823.0	1065683.0	0.940788756945201	1.0535004894398483	2385.0	51813.0	4137.0	1121313.0
8	D28	5	0.952328432489586	1.1106122062431378	8944.0	104479.0	1516.0	1064709.0	0.9460300284052482	1.0856002174056756	4676.0	52455.0	1309.0	1121208.0
8	D28	20	0.9497475700246142	1.2890625	4581.0	105724.0	6607.0	1062736.0	0.9435931225458334	1.013639886898942	2617.0	52987.0	3718.0	1120326.0
8	D28	21	0.9685596544182768	1.006843041469846	3819.0	107175.0	3139.0	1065515.0	0.9598096474150984	3.984375	2237.0	55465.0	2408.0	1119538.0
8	D28	22	0.9222339701085984	2.765724309657644	6483.0	102925.0	10875.0	1059365.0	0.92056718061674	2.0	3864.0	53496.0	5368.0	1116920.0
8	D28	24	0.9652539787917392	1.1590180127617733	5837.0	107593.0	1909.0	1064309.0	0.9567408800901565	1.0337623279948105	3521.0	53909.0	1354.0	1120864.0
8	D28	25	0.959712125264412	1.0599982034919917	3745.0	98680.0	4540.0	1072683.0	0.9600234046167494	1.0270986518465497	2246.0	50863.0	1990.0	1124549.0
8	D28	26	0.9657786000922624	1.0337623279948105	6104.0	97350.0	795.0	1075399.0	0.9633631870014192	1.013639886898942	2919.0	49211.0	824.0	1126694.0
8	D28	29	0.9735730758863054	1.729529407861066	4245.0	97516.0	1049.0	1076838.0	0.9690545593734358	1.4495293215062088	2056.0	49368.0	1097.0	1127127.0
8	D28	31	0.9717246183584686	1.0	3465.0	105316.0	2664.0	1068203.0	0.9733379779736864	1.0	1925.0	54486.0	1060.0	1122177.0
8	D28	32	0.9772788706247164	1.206519157146914	3807.0	95809.0	648.0	1079384.0	0.9744259440635542	1.2621480016721494	2063.0	49247.0	522.0	1127816.0
8	D28	41	0.978166357956563	1.0	3661.0	101922.0	889.0	1073176.0	0.9742607104043928	1.0	1933.0	51099.0	767.0	1125849.0
8	D28	43	0.9704706746064116	1.0546875	3443.0	107073.0	3073.0	1066059.0	0.970615243342516	1.0	1831.0	54964.0	1497.0	1121356.0
8	D28	45	0.9518642792185392	1.340339057500937	2843.0	106239.0	7902.0	1062664.0	0.9467115741103366	1.1117382399029458	1748.0	54390.0	4375.0	1119135.0
8	D28	46	0.957697390963826	1.2987091698346094	8002.0	97824.0	640.0	1073182.0	0.9528045325779037	1.1590180127617733	4334.0	50451.0	664.0	1124199.0
8	D28	52	0.959563223893789	1.1106122062431378	3635.0	104222.0	5149.0	1066642.0	0.9627296681068516	1.0599982034919917	1972.0	54258.0	2229.0	1121189.0
8	D28	53	0.97616547400126	1.5234375	3165.0	95284.0	1488.0	1079711.0	0.9559805858006372	3.7518306078708097	1947.0	48158.0	2488.0	1127055.0
8	D28	56	0.9612112885155352	2.0	3960.0	104240.0	4453.0	1066995.0	0.9581474361840048	1.001250438904398	2116.0	53582.0	2565.0	1121385.0
8	D28	58	0.9765003780440156	1.5234375	3530.0	96218.0	1101.0	1078799.0	0.9720427072096142	1.006843041469846	1860.0	48207.0	913.0	1128668.0
8	D28	59	0.9824705307687344	1.154163023647981	2175.0	106601.0	1629.0	1069243.0	0.9613627218670364	5.125529936397431	1146.0	53757.0	3175.0	1121570.0
8	D28	60	0.9854982390718872	1.1600970628841796	2037.0	104654.0	1043.0	1071914.0	0.9817129906860622	1.0535004894398483	1080.0	53281.0	905.0	1124382.0
8	D28	67	0.9614860681114552	1.2621480016721494	6717.0	100932.0	1369.0	1070630.0	0.949429864933406	4.923269891625001	3808.0	50541.0	1576.0	1123723.0
8	D3	2	0.9758328105913038	1.2934112252706986	2500.0	118228.0	3356.0	1055564.0	0.974954918853937	1.0	1114.0	53526.0	1636.0	1123372.0
8	D3	3	0.9711281214485024	2.211931092994592	4041.0	109804.0	2488.0	1063315.0	0.962679035826573	1.0337623279948105	1922.0	49603.0	1924.0	1126199.0
8	D3	4	0.9758149035138184	1.0546875	2307.0	109403.0	3116.0	1064822.0	0.9755993317014416	1.0	1322.0	50218.0	1190.0	1126918.0
8	D3	5	0.9785850231443408	2.0	3895.0	104119.0	662.0	1070972.0	0.9725032598246832	1.0	1966.0	51089.0	923.0	1125670.0
8	D3	20	0.9730301573126332	1.0664563289523392	5005.0	106233.0	884.0	1067526.0	0.968254575357136	7.649570587672307	2396.0	50631.0	924.0	1125697.0
8	D3	21	0.9736665416844692	1.1106122062431378	2705.0	111663.0	3335.0	1061945.0	0.9722166355408706	1.013639886898942	1325.0	50757.0	1576.0	1125990.0
8	D3	22	0.9492966093074884	1.0535004894398483	4893.0	107327.0	6572.0	1060856.0	0.9421244633269694	1.0535004894398483	2674.0	52555.0	3783.0	1120636.0
8	D3	24	0.9752378706382824	1.1649273213649425	4704.0	107519.0	756.0	1066669.0	0.9686540091695456	1.006843041469846	2301.0	53136.0	1138.0	1123073.0
8	D3	25	0.9701747631166244	1.006843041469846	4561.0	103311.0	1791.0	1069985.0	0.9621227844423228	4.108253471005805	2137.0	46357.0	1513.0	1129641.0
8	D3	26	0.9748751189343482	1.0	4553.0	98361.0	517.0	1076217.0	0.969422876811014	0.6833146751771837	2224.0	48444.0	832.0	1128148.0
8	D3	29	0.9775673192451764	1.006843041469846	3879.0	103737.0	882.0	1071150.0	0.972415807703543	1.006843041469846	1711.0	46604.0	933.0	1130400.0
8	D3	31	0.980551151448086	1.0	3620.0	105447.0	563.0	1070018.0	0.9755038759689922	6.4453125	1837.0	50336.0	691.0	1126784.0
8	D3	32	0.9714143720491916	1.006843041469846	4695.0	103596.0	1402.0	1069955.0	0.9638390233339864	1.0	2030.0	46738.0	1477.0	1129403.0
8	D3	41	0.8989744863560555	3.0	11228.0	88669.0	8701.0	1071050.0	0.8883791574966678	2.601984763028264	5206.0	42990.0	5597.0	1125855.0
8	D3	43	0.95181430550636	1.1590180127617733	3576.0	106143.0	7171.0	1062758.0	0.941231908448334	1.0856002174056756	1954.0	48937.0	4157.0	1124600.0
8	D3	45	0.9695300575459088	1.0337623279948105	5846.0	102267.0	582.0	1070953.0	0.9597774719193048	1.0337623279948105	3374.0	49859.0	805.0	1125610.0
8	D3	46	0.9662048022185116	1.171875	6141.0	98950.0	781.0	1073776.0	0.9578821955603862	1.013639886898942	2739.0	45827.0	1291.0	1129791.0
8	D3	49	0.9795679131951172	1.0	2432.0	101111.0	1786.0	1074319.0	0.9722484585424868	1.006843041469846	1180.0	45807.0	1435.0	1131226.0
8	D3	52	0.9712992756760134	1.0	3863.0	108820.0	2568.0	1064397.0	0.9681430904547332	1.0	2013.0	49202.0	1225.0	1127208.0
8	D3	53	0.9722487401982436	1.006843041469846	4544.0	102353.0	1299.0	1071452.0	0.9688634313170096	1.006843041469846	2138.0	46177.0	830.0	1130503.0
8	D3	55	0.9739583767777452	1.0	4348.0	116763.0	1896.0	1056641.0	0.9705793919072828	1.0	2159.0	53262.0	1070.0	1123157.0
8	D3	56	0.9709219693988566	2.0	3934.0	104862.0	2347.0	1068505.0	0.966401242959798	4.3359375	1838.0	49760.0	1622.0	1126428.0
8	D3	58	0.9687373041746352	1.006843041469846	4979.0	97764.0	1331.0	1075574.0	0.9584723111925956	1.1044123154420182	2396.0	43391.0	1364.0	1132497.0
8	D3	59	0.9747542789946156	1.0	3033.0	105272.0	2420.0	1068923.0	0.9685075674050316	1.0270986518465497	1256.0	48314.0	1886.0	1128192.0
8	D3	60	0.9771788188926324	1.0	2646.0	107604.0	2380.0	1067018.0	0.970196148394834	1.0337623279948105	1428.0	48943.0	1579.0	1127698.0
8	D3	67	0.9596664849189614	1.1044123154420182	7666.0	99444.0	693.0	1071845.0	0.948732886688028	1.0337623279948105	4254.0	45598.0	674.0	1129122.0
8	sham	1	0.9640926042436012	1.006843041469846	3201.0	105733.0	4675.0	1066039.0	0.9560203177816742	1.0	1924.0	52888.0	2942.0	1121894.0
8	sham	7	0.9549478899785678	1.0856002174056756	7985.0	107159.0	2126.0	1062378.0	0.9502076525958788	1.0856002174056756	4218.0	53653.0	1405.0	1120372.0
8	sham	7	0.9672959687162792	1.0337623279948105	5845.0	104881.0	1247.0	1067675.0	0.9620420652203876	1.0337623279948105	3286.0	52350.0	845.0	1123167.0
8	sham	7	0.9786759802847244	1.40625	2524.0	104940.0	2049.0	1070135.0	0.9693789091993772	1.0535004894398483	1437.0	51997.0	1848.0	1124366.0
8	sham	8	0.97092645292393	1.1649273213649425	2903.0	112760.0	3850.0	1060135.0	0.962674037145145	1.0	1698.0	55902.0	2637.0	1119411.0
8	sham	8	0.9567463537528836	1.129007618718758	3401.0	112599.0	6780.0	1056868.0	0.951570535979938	1.013639886898942	1958.0	55969.0	3739.0	1117982.0
8	sham	8	0.9515869853626926	1.2447153916659022	3119.0	108666.0	7938.0	1059925.0	0.9424463567959684	1.2447153916659022	1983.0	54046.0	4618.0	1119001.0
8	sham	9	0.9805829911233784	2.415882202510348	3053.0	101962.0	985.0	1073648.0	0.973696132010911	1.0	1622.0	50510.0	1107.0	1126409.0
8	sham	9	0.9717457926572216	1.0337623279948105	5114.0	102577.0	851.0	1071106.0	0.9730939568550884	1.0337623279948105	1826.0	51085.0	999.0	1125738.0
8	sham	9	0.975604978804173	1.0535004894398483	3977.0	104599.0	1254.0	1069818.0	0.9690128251697449	1.0337623279948105	2231.0	52020.0	1096.0	1124301.0
8	sham	17	0.977882371514981	1.0	3678.0	99103.0	805.0	1076062.0	0.9693961460345768	0.8531378776500608	1996.0	48923.0	1093.0	1127636.0
8	sham	17	0.9593996975662644	1.0664563289523392	3209.0	100878.0	5329.0	1070232.0	0.952255761739364	1.0	1843.0	49623.0	3133.0	1125049.0
8	sham	17	0.9769178894495733	1.0	3451.0	105026.0	1512.0	1069659.0	0.9717636797223692	1.0	2053.0	52363.0	990.0	1124242.0
8	sham	17	0.9712908561695944	1.006843041469846	4973.0	98942.0	876.0	1074857.0	0.964713929740558	1.0	2886.0	49362.0	725.0	1126675.0
8	sham	18	0.964490624282815	1.0664563289523392	4441.0	107166.0	3450.0	1064591.0	0.9611915627582738	4.855863130101717	2624.0	53498.0	1696.0	1121830.0
8	sham	18	0.9782187934465556	1.199772113778279	4132.0	107652.0	662.0	1067202.0	0.9708529360912176	1.2111642932783726	2389.0	53344.0	814.0	1123101.0
8	sham	18	0.9841667626396406	1.0080849922315578	2492.0	106819.0	945.0	1069392.0	0.9805746362360588	1.0	1234.0	53104.0	870.0	1124440.0
8	sham	18	0.95165699806628	1.2890625	4806.0	107040.0	6069.0	1061733.0	0.9421173701385546	1.0337623279948105	2707.0	52833.0	3785.0	1120323.0
8	sham	27	0.952617127003582	1.1824780735942844	9283.0	100262.0	691.0	1069412.0	0.9466149153374696	1.1824780735942844	4968.0	50119.0	685.0	1123876.0
8	sham	27	0.9746261475581128	1.006843041469846	4340.0	100271.0	881.0	1074156.0	0.9680954723934668	1.006843041469846	2733.0	50173.0	574.0	1126168.0
8	sham	27	0.9564935370152762	1.129007618718758	8364.0	101747.0	892.0	1068645.0	0.9497648910206274	1.129007618718758	4358.0	50395.0	973.0	1123922.0
8	sham	27	0.978587454179458	1.0481568644530264	3335.0	101846.0	1122.0	1073345.0	0.9723795898903196	1.0481568644530264	2235.0	50977.0	661.0	1125775.0
8	sham	30	0.9772006252485732	1.006843041469846	4428.0	105652.0	502.0	1069066.0	0.972012007344298	1.006843041469846	2267.0	50028.0	614.0	1126739.0
8	sham	42	0.980221956272019	1.1055446639128832	3230.0	101972.0	885.0	1073561.0	0.9752032832157104	7.182934181588416	1746.0	50851.0	840.0	1126211.0
8	sham	42	0.9744623254610416	1.0270986518465497	4563.0	97913.0	569.0	1076603.0	0.9672566195103458	1.0	2352.0	48476.0	930.0	1127890.0
8	sham	42	0.9760991758001728	1.0	4162.0	100547.0	762.0	1074177.0	0.9689733343579496	1.0	2540.0	50437.0	690.0	1125981.0
8	sham	42	0.9595953773883974	1.1106122062431378	6937.0	99891.0	1475.0	1071345.0	0.9516706671238616	1.1106122062431378	3940.0	49957.0	1134.0	1124617.0
8	sham	44	0.972613182942868	1.08041536608901	5004.0	109081.0	1139.0	1064424.0	0.9690921888503792	1.0080849922315578	2482.0	54384.0	987.0	1121795.0
8	sham	44	0.9697653005618504	1.375732226909092	5708.0	103216.0	728.0	1069996.0	0.963812902799664	7.078939833065135	3141.0	51071.0	694.0	1124742.0
8	sham	44	0.972668338925628	1.40625	5061.0	104503.0	812.0	1069272.0	0.9655395836611532	1.1600970628841796	2917.0	52157.0	806.0	1123768.0
8	sham	44	0.9531119392588464	1.1044123154420182	3434.0	109463.0	7336.0	1059415.0	0.947308702748466	1.0270986518465497	1946.0	54268.0	4091.0	1119343.0
8	sham	47	0.972011732480062	1.0270986518465497	3446.0	100246.0	2327.0	1073629.0	0.9668297777691816	1.0	1836.0	49988.0	1594.0	1126230.0
8	sham	47	0.9787295034973054	1.08041536608901	2716.0	102426.0	1736.0	1072770.0	0.9743755588106608	1.415981950030614	1593.0	51220.0	1101.0	1125734.0
8	sham	47	0.9614709979590044	1.0535004894398483	2851.0	103873.0	5474.0	1067450.0	0.9674544003961596	1.0	1463.0	52749.0	2086.0	1123350.0
8	sham	47	0.9581810799837596	2.765724309657644	3722.0	97940.0	4827.0	1073159.0	0.9462203762521378	2.229083003200251	2263.0	48411.0	3240.0	1125734.0
8	sham	48	0.9600709193661582	1.2111642932783726	1937.0	103968.0	6711.0	1067032.0	0.9545697783846622	1.0270986518465497	1112.0	51731.0	3812.0	1122993.0
8	sham	48	0.9689703808180536	1.116777678328368	4385.0	102363.0	2171.0	1070729.0	0.9616628524956028	8.061970064948456	2330.0	50846.0	1724.0	1124748.0
8	sham	48	0.9559079834654938	1.1590180127617733	7699.0	104757.0	1965.0	1065227.0	0.9500426907915056	1.0856002174056756	4205.0	52297.0	1295.0	1121851.0
8	sham	50	0.950620791544734	2.0	8868.0	100377.0	1560.0	1068843.0	0.939645975926363	1.1590180127617733	5137.0	49766.0	1256.0	1123489.0
8	sham	50	0.9812202550923282	2.0	2317.0	103087.0	1629.0	1072615.0	0.9760940960818758	1.0	1471.0	51120.0	1033.0	1126024.0
8	sham	50	0.958604515870996	1.013639886898942	7948.0	105458.0	1160.0	1065082.0	0.950650675263412	7.522853365173765	4271.0	52195.0	1148.0	1122034.0
8	sham	50	0.9536693756291584	2.0	6522.0	97105.0	2913.0	1073108.0	0.947152274937858	2.0	3685.0	48202.0	1694.0	1126067.0
8	sham	65	0.972380604630696	2.0	3526.0	103859.0	2374.0	1069889.0	0.9622098743452554	1.006843041469846	1885.0	51344.0	2148.0	1124271.0
8	sham	65	0.9671272172346684	1.8528970665049096	5358.0	100132.0	1449.0	1072709.0	0.9609344080312756	1.0	2827.0	49774.0	1220.0	1125827.0
8	sham	65	0.9773450065799092	1.0	3241.0	106945.0	1717.0	1067745.0	0.9716627954638613	0.7411588266019639	1933.0	53337.0	1178.0	1123200.0
8	sham	65	0.9558697633315844	1.1044123154420182	8743.0	103839.0	845.0	1066221.0	0.94752673183794	1.1044123154420182	4476.0	51662.0	1246.0	1122264.0
9	24h	236	0.9610377136071112	1.31447489070018	1442.0	110059.0	7482.0	1060665.0	0.9517438303079748	1.1824780735942844	1098.0	46664.0	3634.0	1128252.0
9	24h	237	0.9693900294707644	1.5582755392580607	1213.0	117429.0	6203.0	1054803.0	0.9624206564682533	1.2111642932783726	1150.0	51400.0	2864.0	1124234.0
9	24h	239	0.9839031946658284	1.725554711534815	1420.0	109565.0	2165.0	1066498.0	0.9744941082881718	1.0337623279948105	799.0	49000.0	1766.0	1128083.0
9	24h	242	0.9641459525195312	4.021798816780403	1875.0	101876.0	5702.0	1070195.0	0.9599007854485324	8.152747092621603	901.0	47601.0	3076.0	1128070.0
9	24h	243	0.9719424182779516	1.0	1400.0	100736.0	4416.0	1073096.0	0.9550691999912544	1.0	882.0	43682.0	3228.0	1131856.0
9	24h	246	0.9755823744035924	1.129007618718758	1857.0	107756.0	3537.0	1066498.0	0.9453736049710948	1.171875	2600.0	45870.0	2701.0	1128477.0
9	24h	256	0.9811428676864034	1.4495293215062088	2857.0	106350.0	1231.0	1069210.0	0.9725411092323968	1.006843041469846	1311.0	49178.0	1466.0	1127693.0
9	24h	260	0.9636521534606444	1.1649273213649425	6497.0	106525.0	1539.0	1065087.0	0.94969746590251	1.1044123154420182	3679.0	47558.0	1359.0	1127052.0
9	24h	261	0.9836625765662852	1.0	2273.0	99887.0	1045.0	1076443.0	0.979440869518196	1.0	968.0	45282.0	933.0	1132465.0
9	24h	262	0.9600522796784976	1.013639886898942	7269.0	107979.0	1717.0	1062683.0	0.9520630523809048	1.1590180127617733	3418.0	47775.0	1393.0	1127062.0
9	24h	265	0.9449768014392576	1.2447153916659022	9535.0	99799.0	2087.0	1068227.0	0.9398833737450656	1.1590180127617733	4525.0	46903.0	1475.0	1126745.0
9	24h	271	0.960737615366682	2.5616066468685723	1674.0	105085.0	6915.0	1065974.0	0.9521795642811416	2.5616066468685723	908.0	49082.0	4022.0	1125636.0
9	24h	273	0.9828542967630378	1.0	2761.0	104587.0	888.0	1071412.0	0.973951552553076	1.0	1359.0	47504.0	1182.0	1129603.0
9	24h	275	0.9498642822928308	1.419942024014537	4259.0	101133.0	6417.0	1067839.0	0.9389071449645447	1.419942024014537	2065.0	46144.0	3940.0	1127499.0
9	24h	277	0.9799320029288175	1.0	1698.0	105059.0	2605.0	1070286.0	0.9699719738422528	1.0	1182.0	47242.0	1743.0	1129481.0
9	24h	279	0.9816621945738608	1.0	2752.0	110303.0	1369.0	1065224.0	0.9716325645654124	1.0	1657.0	48175.0	1156.0	1128660.0
9	24h	280	0.94611770228558	1.614543430286485	1246.0	106820.0	10921.0	1060661.0	0.9322719509393632	1.614543430286485	1724.0	46670.0	5057.0	1126197.0
9	24h	283	0.9790604253879656	1.1117382399029458	2185.0	115769.0	2767.0	1058927.0	0.96668686829192	1.1044123154420182	1186.0	49447.0	2222.0	1126793.0
9	24h	288	0.9562698827216182	1.0856002174056756	5847.0	100700.0	3363.0	1069738.0	0.9513884100513204	1.0856002174056756	3240.0	48292.0	1695.0	1126421.0
9	24h	289	0.941593942606673	2.0	508.0	119009.0	14256.0	1045875.0	0.9188606946725292	2.0840639994746444	2482.0	52036.0	6708.0	1118422.0
9	24h	291	0.9755578993186346	1.2280544270435452	1773.0	116546.0	4067.0	1057262.0	0.955202968797334	1.2280544270435452	1901.0	50450.0	2831.0	1124466.0
9	24h	294	0.948694395965028	2.0	471.0	113609.0	11817.0	1053751.0	0.9313137032842582	3.9998550388771914	1316.0	49341.0	5962.0	1123029.0
9	24h	295	0.97131931166348	1.0611779458754784	1529.0	115570.0	5296.0	1057253.0	0.9638425791732508	1.0611779458754784	1074.0	51541.0	2793.0	1124240.0
9	24h	300	0.9790510690934794	1.0	1709.0	110809.0	3033.0	1064097.0	0.9558416842606084	1.1106122062431378	936.0	48216.0	3519.0	1126977.0
9	24h	301	0.9503979150183832	1.199772113778279	5174.0	102106.0	5484.0	1066884.0	0.9424093818677364	1.0856002174056756	3296.0	49100.0	2705.0	1124547.0
9	24h	306	0.9447107673664328	1.129007618718758	7853.0	106023.0	4557.0	1061215.0	0.9356686665376428	1.1590180127617733	4432.0	48346.0	2216.0	1124654.0
9	24h	309	0.8136667362706201	5.0	33715.0	77933.0	1979.0	1066021.0	0.7995932826029913	5.001373102474584	17220.0	36567.0	1110.0	1124751.0
9	24h	310	0.9436982590410518	1.5234375	5977.0	99630.0	5911.0	1068130.0	0.930967180133922	7.675394591088216	3948.0	46506.0	2949.0	1126245.0
9	24h	311	0.9450365706706024	1.2280544270435452	7576.0	101169.0	4192.0	1066711.0	0.9377873364771808	1.2280544270435452	4361.0	47528.0	1945.0	1125814.0
9	24h	314	0.9727143193228072	1.0	1176.0	109568.0	4971.0	1063933.0	0.9608123339505676	1.0270986518465497	1129.0	47737.0	2765.0	1128017.0
9	24h	315	0.9306943443912764	2.087356142123931	564.0	115629.0	16657.0	1046798.0	0.9147113594040968	2.087356142123931	1131.0	50348.0	8258.0	1119911.0
9	24h	321	0.9231143552311436	2.1994789200015648	758.0	113820.0	18202.0	1046868.0	0.9006640156776194	3.611614902925179	1944.0	47338.0	8498.0	1121868.0
9	24h	328	0.9872754662380894	1.0	1847.0	107809.0	932.0	1069060.0	0.9798863533868496	1.0	1191.0	48888.0	816.0	1128753.0
9	24h	337	0.9843576192564216	1.0	2090.0	106633.0	1299.0	1069626.0	0.9723534072084864	1.0	1187.0	47252.0	1500.0	1129709.0
9	24h	340	0.9696111875122788	1.0	2851.0	108579.0	3955.0	1064263.0	0.9606153546565406	1.0	1609.0	49330.0	2436.0	1126273.0
9	24h	345	0.9452438951386748	1.0856002174056756	6954.0	102636.0	4937.0	1065121.0	0.9281995618002372	1.1824780735942844	4490.0	46177.0	2654.0	1126327.0
9	24h	348	0.9238078410585624	2.060871753121116	13326.0	94112.0	2198.0	1070012.0	0.913684301990898	2.060871753121116	6857.0	42061.0	1090.0	1129640.0
9	24h	350	0.9392812055681612	2.1329126579046784	1012.0	111975.0	13465.0	1053196.0	0.9294787809740814	1.964420462606275	1810.0	48951.0	5618.0	1123269.0
9	24h	353	0.9553757376926424	1.0664563289523392	6806.0	102069.0	2729.0	1068044.0	0.9373570172138564	1.0664563289523392	4392.0	46095.0	1769.0	1127392.0
9	24h	357	0.9767057733160206	1.171875	2769.0	106437.0	2308.0	1068134.0	0.965634757444216	1.0856002174056756	2160.0	50719.0	1450.0	1125319.0
9	24h	361	0.9515545370270156	2.0	7142.0	101106.0	3153.0	1068247.0	0.9395910972019188	2.0	3714.0	45635.0	2154.0	1128145.0
9	24h	363	0.9700158108718566	1.1590180127617733	3015.0	103070.0	3357.0	1070206.0	0.9563260164784108	1.1590180127617733	2241.0	46312.0	1989.0	1129106.0
9	24h	364	0.9539183805319263	1.1106122062431378	5134.0	110738.0	5565.0	1058211.0	0.9336137439620484	1.1106122062431378	3634.0	48610.0	3279.0	1124125.0
9	24h	365	0.953590426132897	1.1106122062431378	6357.0	105500.0	3912.0	1063879.0	0.9416697972403568	1.1106122062431378	3519.0	46373.0	2226.0	1127530.0
9	24h	368	0.978398269614315	1.08041536608901	734.0	104490.0	3880.0	1070544.0	0.969900271985494	1.0	636.0	48141.0	2352.0	1128519.0
9	24h	369	0.9778648539876432	1.0	982.0	110553.0	4023.0	1064090.0	0.9693552535264208	1.0270986518465497	394.0	48998.0	2704.0	1127552.0
9	24h	370	0.9793943908810032	1.0	1004.0	102547.0	3311.0	1072786.0	0.9755852203567154	1.0	538.0	48490.0	1889.0	1128731.0
9	24h	371	0.958948900268946	1.0664563289523392	3687.0	104115.0	5227.0	1066619.0	0.9352381931240044	1.2719988038639227	3522.0	45497.0	2779.0	1127850.0
9	24h	373	0.969665795726628	1.013639886898942	2153.0	106511.0	4511.0	1066473.0	0.9583142464498396	1.1044123154420182	1646.0	48116.0	2540.0	1127346.0
9	24h	376	0.9574848676483874	1.129007618718758	6079.0	105984.0	3333.0	1064252.0	0.94320933956762	1.129007618718758	3586.0	47708.0	2159.0	1126195.0
9	24h	379	0.9515152856794988	1.4102374024432909	7403.0	107457.0	3548.0	1061240.0	0.935514518140253	1.4102374024432909	3964.0	47265.0	2552.0	1125867.0
9	24h	391	0.9442989348699145	2.0	7576.0	102752.0	4546.0	1064774.0	0.925539843789882	2.0	4183.0	45326.0	3110.0	1127029.0
9	24h	401	0.963753774680604	2.516122330498112	3221.0	103724.0	4581.0	1068122.0	0.9573509080923432	1.154163023647981	1768.0	50551.0	2736.0	1124593.0
9	24h	403	0.969110147780046	2.0	2043.0	119155.0	5553.0	1052897.0	0.9618350180771784	1.0856002174056756	1192.0	52143.0	2946.0	1123367.0
9	24h	405	0.9704843176234668	1.5413609106991295	1795.0	111793.0	5005.0	1061055.0	0.9656105777656612	1.1649273213649425	870.0	49587.0	2662.0	1126529.0
9	24h	407	0.9804374375485734	3.200351314333514	3226.0	110385.0	1179.0	1064858.0	0.9730807577268196	6.090163207224006	1681.0	48312.0	992.0	1128663.0
9	24h	409	0.9717953257790368	1.1106122062431378	4829.0	109774.0	1543.0	1063502.0	0.9557217831935816	1.1106122062431378	3187.0	47529.0	1217.0	1127715.0
9	24h	410	0.9590768518365388	1.2447153916659022	1503.0	115985.0	8395.0	1053765.0	0.9489353857498388	1.2447153916659022	1155.0	51475.0	4385.0	1122633.0
9	24h	411	0.9717318074846568	3.888914659202809	4301.0	105292.0	1825.0	1068230.0	0.9696885067674722	3.888914659202809	2038.0	48610.0	1001.0	1127999.0
9	24h	413	0.9729625070878338	2.5701225233743723	4520.0	105528.0	1345.0	1068255.0	0.9611268411853092	1.0	2698.0	47014.0	1105.0	1128831.0
9	24h	418	0.9709317796026976	2.0	3418.0	105817.0	2918.0	1067495.0	0.965296151097893	1.0270986518465497	1706.0	49984.0	1888.0	1126070.0
9	24h	422	0.9591106004915192	1.0599982034919917	2028.0	111030.0	7439.0	1059151.0	0.9516308305545974	1.0599982034919917	1119.0	49658.0	3929.0	1124942.0
9	24h	423	0.970181993939732	2.0765677906253144	4777.0	104378.0	1639.0	1068854.0	0.9667366381398352	6.290925578077224	2317.0	47896.0	979.0	1128456.0
9	24h	426	0.9800344296787474	1.0	3101.0	107597.0	1283.0	1067667.0	0.9701165882593578	5.158670123336658	1827.0	47429.0	1095.0	1129297.0
9	24h	428	0.9772470222316474	1.0	3383.0	110597.0	1767.0	1063901.0	0.9690462128327024	1.0599982034919917	1433.0	50043.0	1764.0	1126408.0
9	24h	434	0.97284532573779	1.855925108352301	3783.0	106905.0	2185.0	1066775.0	0.9627740948495666	7.265625	1892.0	47200.0	1758.0	1128798.0
9	24h	437	0.9756842980080964	1.0611779458754784	3021.0	109182.0	2421.0	1065024.0	0.9718777192361756	1.0856002174056756	1291.0	50819.0	1650.0	1125888.0
9	24h	447	0.948525885030258	1.0856002174056756	9152.0	92947.0	936.0	1076613.0	0.9420793140407288	1.0856002174056756	4491.0	43948.0	913.0	1130296.0
9	24h	451	0.9821464582537768	1.0	1744.0	114451.0	2417.0	1061036.0	0.9698052389366784	1.0599982034919917	1106.0	49944.0	2004.0	1126594.0
9	24h	452	0.9773023832279406	1.171875	2321.0	111971.0	2880.0	1062476.0	0.9713796212804328	1.013639886898942	1146.0	53863.0	2028.0	1122611.0
9	24h	453	0.982710012225244	1.0	2253.0	118164.0	1905.0	1057326.0	0.9748255487034836	1.0	980.0	52876.0	1751.0	1124041.0
9	24h	455	0.97760341924391	7.477995062598664	3248.0	110019.0	1793.0	1064588.0	0.9683360387983728	8.84033309654181	1594.0	48319.0	1566.0	1128169.0
9	24h	456	0.9586417633430844	2.463726098628356	1756.0	110274.0	7759.0	1059859.0	0.9530811517318264	3.895493001233124	1067.0	49585.0	3815.0	1125181.0
9	24h	459	0.967731123567261	2.0	2667.0	109717.0	4650.0	1062614.0	0.9637538533437588	1.006843041469846	1437.0	53617.0	2596.0	1121998.0
9	24h	460	0.969333141132651	2.0	2394.0	104229.0	4201.0	1068824.0	0.9619375755912636	1.006843041469846	1093.0	47323.0	2652.0	1128580.0
9	24h	461	0.9789887714518009	1.0	2255.0	111382.0	2526.0	1063485.0	0.969302361958392	5.205646442355887	1040.0	49574.0	2100.0	1126934.0
9	24h	462	0.9503738017703984	1.527938063719371	2521.0	103605.0	8299.0	1065223.0	0.941820565215715	1.2987091698346094	1271.0	48856.0	4765.0	1124756.0
10	D7	5	0.9569854595980352	2.0	5756.0	97802.0	3036.0	1073054.0	0.9543546956149008	7.102005108594333	3105.0	47869.0	1474.0	1127200.0
10	D7	13	0.9211700447160308	2.148948802794345	13393.0	93011.0	2526.0	1070718.0	0.9220990480780816	4.739941035036723	6528.0	45915.0	1230.0	1125975.0
10	D7	19	0.8131909981315529	4.057945162925751	30170.0	68330.0	1224.0	1079924.0	0.807521521355579	4.034186188455486	15610.0	34098.0	645.0	1129295.0
10	D7	21	0.9548787230462272	1.40625	6147.0	99305.0	3238.0	1070958.0	0.9556516561075372	1.199772113778279	3062.0	48948.0	1481.0	1126157.0
10	D7	24	0.7636337696615187	5.043753872365304	38514.0	64230.0	1248.0	1075656.0	0.7555518687934017	5.006861746721318	20075.0	31879.0	553.0	1127141.0
10	D7	33	0.7867429201405637	5.006861746721318	36627.0	68508.0	513.0	1074000.0	0.7784983093241928	5.005490149887921	18874.0	33614.0	254.0	1126906.0
10	D7	39	0.7904080478389554	5.0	37236.0	71971.0	933.0	1069508.0	0.7783614594961368	4.03078061705329	18608.0	35561.0	1644.0	1123835.0
10	D7	43	0.8821995858168553	3.0386608025010378	21393.0	83921.0	1019.0	1073315.0	0.8817864590428486	3.0386608025010378	10664.0	42074.0	617.0	1126293.0
10	D7	44	0.9666924630893394	1.4823176532039275	5497.0	96183.0	1131.0	1076837.0	0.9592893554736788	6.762439709181332	3099.0	47516.0	934.0	1128099.0
10	D7	45	0.8215237019014564	4.049475817254778	30204.0	71245.0	752.0	1077447.0	0.8178337108034276	4.049475817254778	15220.0	35027.0	384.0	1129017.0
10	D7	49	0.922017609538342	2.027279773797884	14908.0	97283.0	1548.0	1065909.0	0.9235342628641569	5.625	6903.0	48154.0	1071.0	1123520.0
10	D7	52	0.9582631445215084	1.40625	7317.0	101826.0	1553.0	1068952.0	0.951815543434076	1.0535004894398483	4224.0	50342.0	873.0	1124209.0
10	D7	53	0.8485995093873755	4.02225407353032	27041.0	79392.0	1288.0	1071927.0	0.8433379339632657	6.87004437872311	13493.0	39717.0	1263.0	1125175.0
10	D7	54	0.9517395411074816	1.6314662512311586	8178.0	96731.0	1632.0	1073107.0	0.9468102798892574	7.1484375	4350.0	48391.0	1087.0	1125820.0
10	D7	57	0.9120664597792668	2.0840639994746444	17208.0	95077.0	1125.0	1066238.0	0.9074535056946512	2.0840639994746444	8828.0	47208.0	801.0	1122811.0
10	D7	58	0.8222428197296473	4.003431755420904	27869.0	66089.0	706.0	1084984.0	0.8187623097863586	5.9765625	14129.0	32633.0	318.0	1132568.0
10	D7	60	0.9623191798593432	1.40625	6674.0	98656.0	1052.0	1073266.0	0.9514578346348546	1.0337623279948105	4274.0	48492.0	674.0	1126208.0
10	D7	64	0.9292701165866168	2.013686082939692	12536.0	92579.0	1557.0	1072976.0	0.921861353157435	2.013686082939692	6766.0	45386.0	928.0	1126568.0
10	D7	65	0.9132598804488752	3.0	16515.0	94037.0	1348.0	1067748.0	0.9103613994617454	2.060871753121116	8513.0	47357.0	813.0	1122965.0
10	D7	70	0.9586769328898812	2.8169344381625656	6135.0	94689.0	2028.0	1076796.0	0.955869545170446	1.1117382399029458	3286.0	46645.0	1021.0	1128696.0
10	D7	72	0.8637113293765429	4.0	24723.0	82221.0	1225.0	1071479.0	0.8591882917750566	4.0	12672.0	40625.0	644.0	1125707.0
10	D7	74	0.9016074113495331	2.067524655989621	18273.0	87249.0	770.0	1073356.0	0.8984764701594343	2.0306639779653968	9360.0	43139.0	389.0	1126760.0
10	D7	81	0.9531097951579224	1.640625	8530.0	97455.0	1059.0	1072604.0	0.9506430411487564	1.013639886898942	4134.0	48527.0	905.0	1126082.0
10	D7	82	0.9224812390228324	2.057537234816481	14559.0	92440.0	977.0	1071672.0	0.9203158508504056	2.057537234816481	7258.0	46562.0	805.0	1125023.0
10	D7	85	0.951469939437693	3.418216508877473	8436.0	94892.0	1244.0	1075076.0	0.9465500682404084	1.0535004894398483	4666.0	46814.0	621.0	1127547.0
10	D7	87	0.8826061676767225	3.036400263881559	20117.0	78935.0	881.0	1079715.0	0.8871014982539146	3.0228015319505346	9510.0	39374.0	512.0	1130252.0
10	D7	90	0.937141642586398	2.0759651605111897	10444.0	92591.0	1977.0	1074636.0	0.9335870365823716	7.3828125	5241.0	45630.0	1251.0	1127526.0
10	D7	91	0.9515961046503256	1.1777197993501043	7866.0	99133.0	2219.0	1070430.0	0.9505501969841054	1.1777197993501043	3940.0	48979.0	1156.0	1125573.0
10	D7	93	0.9667604002204764	2.0	4006.0	103483.0	3110.0	1069049.0	0.9637645823174162	2.0	1879.0	51386.0	1985.0	1124398.0
10	D7	95	0.9561723952592216	2.241370713599437	2855.0	104960.0	6767.0	1065066.0	0.9358843584300536	1.2934112252706986	2457.0	50921.0	4520.0	1121750.0
10	D7	97	0.8763179421923286	3.0386608025010378	19122.0	77130.0	2650.0	1080746.0	0.8751413009968143	6.4453125	9442.0	38322.0	1493.0	1130391.0
10	D7	98	0.8160395940719862	4.02907675189444	32373.0	73537.0	782.0	1072956.0	0.8119435322793594	4.027372165879384	16105.0	35976.0	560.0	1127007.0
10	D7	99	0.93435832826968	3.0	10933.0	83804.0	842.0	1084069.0	0.9403743255141896	3.0	4777.0	41652.0	505.0	1132714.0
10	D7	106	0.930890112113556	2.0	8642.0	89715.0	4679.0	1076612.0	0.9264134386360788	2.0	4242.0	44340.0	2802.0	1128264.0
10	D7	107	0.9307604104393504	2.027279773797884	12914.0	94972.0	1216.0	1070546.0	0.9271404746116904	2.003430285823854	6528.0	46141.0	724.0	1126255.0
10	D7	108	0.8260045572060821	4.01712946039364	31073.0	75401.0	693.0	1072481.0	0.8058451088994354	7.5	15222.0	37610.0	2901.0	1123915.0
11	24h	3	0.9656166447488744	2.0	1949.0	110875.0	5947.0	1060877.0	0.9331553388666396	1.4495293215062088	2667.0	48232.0	4243.0	1124506.0
11	24h	4	0.9601002440150366	2.0	2308.0	116464.0	7372.0	1053504.0	0.919983341179879	3.8114192243711855	4530.0	50807.0	4308.0	1120003.0
11	24h	5	0.9377129300964986	2.6589370600039595	3569.0	105142.0	10399.0	1060538.0	0.9031700951796132	4.6240827320973885	4567.0	47066.0	5525.0	1122490.0
11	24h	9	0.9759675980343564	1.0	3400.0	103374.0	1691.0	1071183.0	0.9631449128516892	1.0599982034919917	2062.0	47053.0	1539.0	1128994.0
11	24h	27	0.955191319300552	2.148948802794345	6811.0	100265.0	2596.0	1069976.0	0.9419444559757566	7.334119350039581	3516.0	45381.0	2078.0	1128673.0
11	24h	28	0.9283170138090509	2.358352945019309	9327.0	106989.0	7196.0	1056136.0	0.8586415330063017	2.2088246308840365	11507.0	46735.0	3881.0	1117525.0
11	24h	29	0.937056306010744	2.006854708321581	6600.0	110679.0	8269.0	1054100.0	0.8551779867172835	6.918033817099426	11263.0	50798.0	5942.0	1111645.0
11	24h	30	0.9464890034859756	3.763290251312673	2277.0	111592.0	10341.0	1055438.0	0.9271795244673888	6.341426029059336	2738.0	51006.0	5274.0	1120630.0
11	24h	31	0.8928336752556894	3.1365119989458434	17915.0	88999.0	3450.0	1069284.0	0.889946250770993	7.359524281925429	8426.0	40400.0	1566.0	1129256.0
11	24h	32	0.9364569585643696	2.5727927812617364	8067.0	103950.0	6040.0	1061591.0	0.8441916080875426	2.2265625	14170.0	46596.0	3030.0	1115852.0
11	24h	34	0.9553565444675288	3.707309081395831	2070.0	114039.0	8588.0	1054951.0	0.9379172481424208	6.060778186550181	1599.0	49734.0	4985.0	1123330.0
11	24h	35	0.9373244439843982	2.027279773797884	10083.0	99609.0	3238.0	1066718.0	0.9304620187929672	2.003430285823854	5248.0	46491.0	1701.0	1126208.0
11	24h	36	0.9550757605991672	2.0	2265.0	107691.0	7866.0	1061826.0	0.9317015629607786	7.312554253270963	1919.0	47391.0	5029.0	1125309.0
11	24h	37	0.9613819370771666	2.7257117225655487	1930.0	110557.0	6952.0	1060209.0	0.949061556763772	6.9869874169102735	1513.0	48265.0	3668.0	1126202.0
11	24h	38	0.9529331791156836	3.8747637276758566	7932.0	93923.0	1346.0	1076447.0	0.9492692725521142	8.051898462329008	4074.0	46312.0	876.0	1128386.0
11	24h	39	0.9678898686403716	2.966950523712226	2161.0	112071.0	5275.0	1060141.0	0.9544971020111944	1.6314662512311586	1037.0	48005.0	3540.0	1127066.0
11	24h	41	0.9757446001246646	1.0270986518465497	2468.0	108012.0	2902.0	1066266.0	0.9611914621216668	1.013639886898942	1738.0	48049.0	2142.0	1127719.0
11	24h	43	0.9210959748805284	3.412551510600243	3438.0	113526.0	16012.0	1046672.0	0.9045357244572656	5.2043272353548495	2379.0	49228.0	8012.0	1120029.0
11	24h	44	0.9571244386373272	1.0856002174056756	4962.0	110612.0	4948.0	1059126.0	0.9522331001426312	7.574536038029408	2141.0	49070.0	2782.0	1125655.0
11	24h	49	0.957898833025084	2.308326047295962	4375.0	109541.0	5254.0	1060478.0	0.94701688914406	1.3092407449071388	2280.0	49484.0	3257.0	1124627.0
11	24h	53	0.954241105330076	2.505182616378744	2532.0	109951.0	8013.0	1059152.0	0.9406571082548736	1.1590180127617733	1997.0	48156.0	4079.0	1125416.0
11	24h	54	0.9287585850131852	3.0	3324.0	110415.0	13615.0	1052294.0	0.9122641509433962	2.4914404248596838	1923.0	47383.0	7191.0	1123151.0
11	24h	55	0.938290690992092	2.017093094227743	2437.0	115923.0	12811.0	1048477.0	0.9254108498162632	2.017093094227743	2095.0	52003.0	6288.0	1119262.0
11	24h	56	0.9558397940525863	2.3023690669205275	2982.0	112131.0	7379.0	1057156.0	0.942602278637528	1.171875	1499.0	48027.0	4350.0	1125772.0
11	24h	57	0.9240812280894176	3.1299375056161267	2621.0	113741.0	16068.0	1047218.0	0.9026063594810722	3.1299375056161267	2669.0	50059.0	8134.0	1118786.0
11	24h	58	0.960471919559962	1.0546875	3949.0	109659.0	5077.0	1060963.0	0.959438422787968	1.0599982034919917	1884.0	49614.0	2311.0	1125839.0
11	24h	59	0.936749300848462	2.006854708321581	4155.0	98813.0	9189.0	1067491.0	0.909946760161018	2.0306639779653968	3407.0	42045.0	4915.0	1129281.0
11	24h	60	0.9372822299651568	4.3617684961564045	5027.0	110828.0	9805.0	1053988.0	0.9186904785089683	7.102005108594333	2992.0	47172.0	5358.0	1124126.0
