# Supplementary material for: Automatic Cerebral Hemisphere Segmentation in Rat MRI with Ischemic Lesions via Attention-based Convolutional Neural Networks
Source: Neuroinformatics. 2022 Sep 30;21(1):57–70. doi: 10.1007/s12021-022-09607-1 (PMC9931784; doi:10.1007/s12021-022-09607-1)
Supplement: Supplementary file 1 — Supplementary file1 (RAR 1.26 MB) [file 12021_2022_9607_MOESM1_ESM.zip › lessCapacity/rate0.5.csv]

cohort	timepoint	id	brain_dice	brain_hd	brain_fp	brain_tp	brain_fn	brain_tn	contra_dice	contra_hd	contra_fp	contra_tp	contra_fn	contra_tn
1	24h	3	0.9560939903186312	1.2890625	866.0	109718.0	9211.0	1059853.0	0.9389034045144689	3.7664434406222336	1398.0	47793.0	4822.0	1125635.0
1	24h	5	0.7308913209349464	5.006861746721318	44412.0	62743.0	1791.0	1070702.0	0.7168611845776818	5.012344380766973	22197.0	29544.0	1141.0	1126766.0
1	24h	22	0.8061598894932228	4.0	34145.0	74702.0	1779.0	1069022.0	0.7976370626940624	4.015419802636612	17089.0	35579.0	964.0	1126016.0
1	24h	25	0.952008770232798	1.171875	884.0	110721.0	10279.0	1057764.0	0.9392799977269068	4.116601891464913	1057.0	49586.0	5354.0	1123651.0
1	24h	32	0.9717246856731174	1.1777197993501043	971.0	111949.0	5544.0	1061184.0	0.9532142542205152	1.08041536608901	1679.0	48643.0	3096.0	1126230.0
1	24h	35	0.9795702490439951	2.1378860214298143	617.0	116682.0	4250.0	1058099.0	0.969145406489587	1.0	1238.0	51701.0	2054.0	1124655.0
1	24h	43	0.9579872252376526	2.6589370600039595	551.0	111811.0	9256.0	1058030.0	0.9453106144712072	2.6589370600039595	965.0	48960.0	4700.0	1125023.0
1	24h	45	0.9546961796317974	1.2719988038639227	313.0	112141.0	10330.0	1056864.0	0.9406523282847444	1.2719988038639227	1116.0	48350.0	4985.0	1125197.0
1	2h	6	0.7740436548407148	5.0	35945.0	64133.0	1498.0	1078072.0	0.7571811849262805	5.0	18547.0	30762.0	1183.0	1129156.0
1	2h	26	0.6981696484854042	5.006861746721318	51175.0	60916.0	1495.0	1066062.0	0.6873103464435931	5.001373102474584	25511.0	29332.0	1178.0	1123627.0
1	2h	28	0.7228626132069645	5.012344380766973	47377.0	64372.0	1982.0	1065917.0	0.7148386220632836	5.012344380766973	23480.0	31583.0	1718.0	1122867.0
1	2h	29	0.7934498631500373	4.001716245582169	37000.0	76533.0	2846.0	1063269.0	0.7807176435071376	4.006860571647708	18744.0	36205.0	1594.0	1123105.0
1	2h	36	0.86512483055557	4.0	23912.0	83286.0	2057.0	1070393.0	0.847644660732962	4.0	13035.0	39713.0	1241.0	1125659.0
1	2h	38	0.8313320347048514	3.0386608025010378	29348.0	76606.0	1737.0	1071957.0	0.8218815656369154	3.0091413460695065	14825.0	36967.0	1198.0	1126658.0
1	2h	40	0.8666454487587524	3.0566849287923428	23757.0	87136.0	3059.0	1065696.0	0.8537685337726524	3.0091413460695065	12249.0	41459.0	1953.0	1123987.0
1	2h	50	0.9018767555743368	2.0306639779653968	17714.0	90704.0	2023.0	1069207.0	0.8939608997005833	2.003430285823854	8731.0	43143.0	1504.0	1126270.0
1	sham	4	0.8376911692155895	3.018255006000984	27267.0	76410.0	2343.0	1073628.0	0.8282189111371424	3.011422346795821	14407.0	37826.0	1284.0	1126131.0
1	sham	7	0.7646111517182774	5.0	38269.0	64334.0	1342.0	1075703.0	0.7537097683569055	5.0	18365.0	31415.0	2166.0	1127702.0
1	sham	8	0.7310424287812887	5.001373102474584	44704.0	63449.0	1983.0	1069512.0	0.7259819394822343	5.001373102474584	22733.0	31394.0	966.0	1124555.0
1	sham	9	0.7903603482607401	5.0	32696.0	67675.0	3205.0	1076072.0	0.7859544703635576	5.001373102474584	16576.0	33541.0	1693.0	1127838.0
1	sham	11	0.8276050135843492	3.160501468319545	31367.0	81942.0	2771.0	1063568.0	0.818075334443006	3.0835235811942887	16310.0	39810.0	1396.0	1122132.0
1	sham	14	0.825622478205423	3.011422346795821	31121.0	78984.0	2243.0	1067300.0	0.8207947227893827	3.011422346795821	15977.0	39195.0	1138.0	1123338.0
1	sham	15	0.8364054159543063	3.018255006000984	27600.0	76074.0	2159.0	1073815.0	0.8302885888271114	3.0022879459099605	14088.0	37632.0	1296.0	1126632.0
1	sham	20	0.9002000603762772	3.0	17143.0	87968.0	2362.0	1072175.0	0.8906186735768078	3.0022879459099605	9408.0	43993.0	1398.0	1124849.0
1	sham	23	0.8242997967590127	4.0	30440.0	75843.0	1892.0	1071473.0	0.8184562217021369	4.001716245582169	15612.0	37419.0	988.0	1125629.0
1	sham	24	0.8318351774132011	3.0022879459099605	30712.0	81759.0	2345.0	1064832.0	0.8267148014440433	3.0	15893.0	40762.0	1195.0	1121798.0
1	sham	27	0.8786690140120044	3.0	21301.0	85346.0	2269.0	1070732.0	0.871194185697892	2.0306639779653968	11176.0	42134.0	1283.0	1125055.0
1	sham	30	0.8277358299000198	4.0	30295.0	77450.0	1942.0	1069961.0	0.8244966729227095	3.0228015319505346	15297.0	38659.0	1161.0	1124531.0
1	sham	31	0.8297905705371192	3.0296085278516185	29355.0	76727.0	2122.0	1071444.0	0.8276843523226003	3.020529124409538	14355.0	38095.0	1507.0	1125691.0
1	sham	33	0.8547889109168318	3.0022879459099605	25336.0	78903.0	1472.0	1073937.0	0.8495672040415742	3.0091413460695065	13163.0	39603.0	862.0	1126020.0
1	sham	34	0.8255956274927723	4.0	31152.0	78245.0	1906.0	1068345.0	0.8180292342993116	4.0	16095.0	38503.0	1035.0	1124015.0
1	sham	37	0.7945176051042987	5.0	36436.0	73968.0	1824.0	1067420.0	0.7886212936991542	5.0	18706.0	36691.0	963.0	1123288.0
1	sham	39	0.804679827797625	4.003431755420904	35012.0	75794.0	1783.0	1067059.0	0.80198156339836	4.006860571647708	17584.0	37801.0	1083.0	1123180.0
1	sham	41	0.8292761534510369	3.018255006000984	31479.0	82338.0	2423.0	1063408.0	0.8250361955674351	3.018255006000984	15625.0	40744.0	1656.0	1121623.0
1	sham	42	0.8287028048842794	4.0	30926.0	81101.0	2602.0	1065019.0	0.8195321316375392	3.020529124409538	16283.0	40305.0	1468.0	1121592.0
1	sham	44	0.8312174905022554	3.0566849287923428	30197.0	79422.0	2057.0	1067972.0	0.8231104912247335	3.0566849287923428	15592.0	38950.0	1149.0	1123957.0
1	sham	47	0.7943130270004182	4.02225407353032	36223.0	75032.0	2636.0	1065757.0	0.7883154198148346	4.01712946039364	18673.0	37039.0	1219.0	1122717.0
1	sham	48	0.7942742301168331	5.0	34327.0	70941.0	2422.0	1071958.0	0.7901706820571326	5.0	17242.0	35323.0	1518.0	1125565.0
1	sham	51	0.7716997227553849	5.0	37531.0	65133.0	1007.0	1075977.0	0.763008909970457	4.006860571647708	19633.0	32413.0	502.0	1127100.0
1	sham	52	0.7711010016965086	4.008573879920545	40675.0	71360.0	1691.0	1065922.0	0.7657504152601404	4.008573879920545	20989.0	35728.0	870.0	1122061.0
2	24h	2	0.7869514259669228	5.0	38779.0	72516.0	485.0	1067868.0	0.7793519333875804	5.0	19276.0	34959.0	519.0	1124894.0
2	24h	4	0.951556271048112	2.0	8461.0	106099.0	2342.0	1062746.0	0.9447026443931406	2.0	4082.0	46853.0	1403.0	1127310.0
2	24h	5	0.9508954683452636	2.0	8696.0	102420.0	1882.0	1066650.0	0.9380684014567352	2.0	4604.0	46107.0	1484.0	1127453.0
2	24h	6	0.8793579520528503	3.036400263881559	22710.0	85190.0	665.0	1071083.0	0.8673704906821679	3.0091413460695065	11799.0	40586.0	613.0	1126650.0
2	24h	7	0.9686166004371596	1.0664563289523392	3557.0	108348.0	3464.0	1064279.0	0.9619691234467588	7.450229554192021	2101.0	48540.0	1737.0	1127270.0
2	24h	8	0.9499531528983328	2.0	8429.0	107472.0	2895.0	1060852.0	0.9377058969893008	2.003430285823854	4581.0	47108.0	1678.0	1126281.0
2	24h	9	0.9805163413476676	1.0337623279948105	2170.0	110539.0	2223.0	1064716.0	0.9716409691629956	1.0337623279948105	1499.0	49406.0	1385.0	1127358.0
2	24h	14	0.9469126922651322	2.0	7924.0	102687.0	3590.0	1065447.0	0.9343131757321764	1.0856002174056756	4152.0	47486.0	2525.0	1125485.0
2	24h	15	0.9796327212020032	1.013639886898942	2243.0	107091.0	2210.0	1068104.0	0.97074133540595	1.0337623279948105	1382.0	47461.0	1479.0	1129326.0
2	24h	16	0.9115547477127104	3.0228015319505346	16257.0	89769.0	1163.0	1072459.0	0.9036098686430072	3.0228015319505346	7918.0	41515.0	939.0	1129276.0
2	24h	17	0.9603345539641612	1.1824780735942844	2235.0	110801.0	6918.0	1059694.0	0.9496017036043852	1.1824780735942844	1625.0	48160.0	3487.0	1126376.0
2	24h	18	0.8168315533955132	4.034186188455486	34227.0	77900.0	710.0	1066811.0	0.8080812570844353	4.015419802636612	16620.0	36358.0	650.0	1126020.0
2	24h	19	0.9792417671628731	1.006843041469846	2346.0	116401.0	2589.0	1058312.0	0.9727258669347044	1.0270986518465497	928.0	50323.0	1894.0	1126503.0
3	D35	3	0.9527514635889164	1.5234375	2050.0	114001.0	9257.0	1054340.0	0.9465455484204072	1.1055446639128832	1381.0	58665.0	5245.0	1114357.0
3	D35	6	0.9533476171982388	1.5234375	1081.0	109236.0	9610.0	1059721.0	0.94787756773357	1.1117382399029458	545.0	55557.0	5565.0	1117981.0
3	D35	64	0.9574309641287828	2.2265625	1860.0	109926.0	7915.0	1059947.0	0.9511345287668904	4.810400566821983	1302.0	55960.0	4448.0	1117938.0
3	D35	65	0.97560243297691	1.171875	2051.0	100729.0	2987.0	1073881.0	0.966404898931194	1.006843041469846	2066.0	51132.0	1489.0	1124961.0
3	D35	67	0.9735137150164448	1.5234375	2095.0	103154.0	3518.0	1070881.0	0.9624857342708832	1.0	2255.0	52288.0	1821.0	1123284.0
3	D35	71	0.9646533884023296	2.128228819971257	1107.0	110475.0	6989.0	1061077.0	0.9573314233091168	1.3092407449071388	847.0	56136.0	4157.0	1118508.0
3	D35	74	0.9765633698274262	1.1106122062431378	1762.0	105254.0	3290.0	1069342.0	0.9676364039627384	1.0	1278.0	52353.0	2224.0	1123793.0
3	D35	75	0.9483797642332292	1.5234375	1352.0	107643.0	10366.0	1060287.0	0.9426323092866804	1.1590180127617733	1122.0	53665.0	5410.0	1119451.0
3	D35	77	0.9673954737245876	1.222450312129291	1331.0	103402.0	5639.0	1069276.0	0.9596757487052464	1.0270986518465497	1640.0	53274.0	2837.0	1121897.0
3	D35	135	0.9543948891342549	1.1590180127617733	2800.0	111072.0	7815.0	1057961.0	0.9456125620006406	1.2111642932783726	2232.0	54620.0	4051.0	1118745.0
3	D35	138	0.9638173017117824	1.540548933213418	1939.0	106923.0	6089.0	1064697.0	0.9575822412409736	1.0	1429.0	53706.0	3329.0	1121184.0
3	D35	139	0.9618857488232384	1.375732226909092	1311.0	105036.0	7013.0	1066288.0	0.9605345322842512	1.0	1030.0	53837.0	3394.0	1121387.0
3	D35	140	0.952895202496343	1.640625	1200.0	114973.0	10167.0	1053308.0	0.9499266052019594	1.1649273213649425	985.0	57595.0	5087.0	1115981.0
3	D35	154	0.9712272012952998	2.308326047295962	2321.0	101974.0	3721.0	1071632.0	0.9687608501853328	1.0481568644530264	1164.0	51618.0	2165.0	1124701.0
3	D35	156	0.9710649024436953	1.340339057500937	2497.0	109020.0	4000.0	1064131.0	0.9607696569433574	1.0611779458754784	2325.0	54626.0	2136.0	1120561.0
3	D35	157	0.9479254240640916	1.5974413440424815	2991.0	105424.0	8592.0	1062641.0	0.9332644513736416	1.2447153916659022	2207.0	50582.0	5027.0	1121832.0
3	sham	120	0.9671016988719702	1.2111642932783726	1345.0	109782.0	6124.0	1062397.0	0.9641395062812966	1.0	1149.0	54874.0	2933.0	1120692.0
4	24h	6	0.9767573986541552	2.0223513011235834	2202.0	104872.0	2789.0	1069785.0	0.9567756147432992	1.3666293503543674	1336.0	45388.0	2765.0	1130159.0
4	24h	7	0.9735166425470332	1.1824780735942844	1987.0	107632.0	3869.0	1066160.0	0.9630728104664436	1.1590180127617733	1222.0	49357.0	2563.0	1126506.0
4	24h	8	0.9775122557513088	1.4304557362187933	1192.0	105781.0	3675.0	1069000.0	0.9636052952036768	1.0	1196.0	49061.0	2510.0	1126881.0
4	24h	9	0.941123915183741	2.0	9084.0	108497.0	4491.0	1057576.0	0.92555502270868	2.0	4675.0	49215.0	3242.0	1122516.0
4	24h	19	0.9810046054871602	3.089999304712705	1388.0	109486.0	2852.0	1065922.0	0.9638439581351094	2.046591702723396	1620.0	47611.0	1952.0	1128465.0
4	24h	20	0.9789768805338016	1.013639886898942	1091.0	114880.0	3843.0	1059834.0	0.9651211842307102	1.0599982034919917	1232.0	50333.0	2406.0	1125677.0
4	24h	21	0.9786909685081152	4.127196680727277	2257.0	116199.0	2803.0	1058389.0	0.9607653445125228	2.6626875117362627	851.0	49159.0	3164.0	1126474.0
4	24h	22	0.948349658790214	3.8654115240165567	8240.0	102142.0	2886.0	1066380.0	0.9326624241527304	1.2111642932783726	4241.0	44114.0	2129.0	1129164.0
4	24h	23	0.974301695477273	1.006843041469846	2544.0	111654.0	3346.0	1062104.0	0.9518343682055904	3.757317080128452	1031.0	48594.0	3887.0	1126136.0
4	24h	24	0.9758662894700268	1.223473419012955	1241.0	108833.0	4142.0	1065432.0	0.9585057857588708	1.0	653.0	49907.0	3668.0	1125420.0
4	24h	25	0.9786166237200328	1.7765322666732652	1328.0	108807.0	3427.0	1066086.0	0.9476313712167388	1.1044123154420182	779.0	47419.0	4462.0	1126988.0
4	24h	26	0.9830805288993058	3.8024008143704418	1687.0	111152.0	2139.0	1064670.0	0.9617067402443832	3.1884285565394515	1465.0	48797.0	2421.0	1126965.0
4	24h	27	0.9749624661746064	3.7664434406222336	3194.0	108448.0	2376.0	1065630.0	0.9581338435093376	1.0599982034919917	1785.0	49330.0	2526.0	1126007.0
4	24h	28	0.9709641367733968	1.4907142596440977	1067.0	111640.0	5610.0	1061331.0	0.956466446725768	1.4907142596440977	720.0	51895.0	4004.0	1123029.0
4	24h	29	0.9678310777297529	1.2621480016721494	1879.0	109272.0	5385.0	1063112.0	0.957730041212298	1.1044123154420182	1166.0	52520.0	3470.0	1122492.0
4	24h	30	0.9796926136128256	1.640625	718.0	118244.0	4184.0	1056502.0	0.9671066415252462	0.9943689110435824	598.0	55392.0	3170.0	1120488.0
4	24h	31	0.9642527911502612	1.1106122062431378	896.0	112968.0	7480.0	1058304.0	0.9337349973700568	1.2111642932783726	948.0	48818.0	5981.0	1123901.0
4	24h	32	0.9644521940277584	1.2280544270435452	650.0	110071.0	7464.0	1061463.0	0.953537213383584	1.006843041469846	526.0	49716.0	4319.0	1125087.0
4	24h	33	0.9547784882138508	1.2987091698346094	1049.0	106992.0	9086.0	1062521.0	0.9453224538480306	1.1590180127617733	1012.0	52308.0	5039.0	1121289.0
4	24h	34	0.9652929266540397	1.0856002174056756	4236.0	110847.0	3735.0	1060830.0	0.9456061253838082	3.3000299625770446	2074.0	48659.0	3524.0	1125391.0
4	24h	36	0.9799796485334022	1.411124364702222	918.0	121345.0	4040.0	1053345.0	0.9576881899398116	1.411124364702222	866.0	53224.0	3837.0	1121721.0
4	24h	37	0.9758024565904962	4.113717109504645	2292.0	115233.0	3423.0	1058700.0	0.951627224645794	2.6953125	1580.0	49300.0	3432.0	1125336.0
4	24h	38	0.98027566646237	1.08041536608901	1745.0	109561.0	2664.0	1065678.0	0.9618990110967026	1.0	975.0	48586.0	2874.0	1127213.0
4	24h	39	0.9760221577420206	1.006843041469846	2188.0	111003.0	3266.0	1063191.0	0.955381494530666	1.013639886898942	1452.0	49216.0	3145.0	1125835.0
4	24h	40	0.9765780106564084	3.19859626498973	1788.0	110429.0	3509.0	1063922.0	0.9496860236794524	3.19859626498973	1157.0	48849.0	4019.0	1125623.0
4	24h	41	0.9714814037313132	1.411124364702222	1420.0	108752.0	4965.0	1064511.0	0.958057725592927	1.013639886898942	968.0	51201.0	3515.0	1123964.0
4	24h	42	0.9803624348536976	1.0	903.0	115122.0	3709.0	1059914.0	0.9601406573023938	1.0	961.0	49694.0	3165.0	1125828.0
4	24h	43	0.978349364170179	1.006843041469846	1525.0	108632.0	3283.0	1066208.0	0.9542312136464228	1.0	728.0	48724.0	3946.0	1126250.0
4	24h	44	0.9685637663885578	1.563476257514805	712.0	110517.0	6462.0	1061957.0	0.962744031853502	1.0535004894398483	628.0	54887.0	3620.0	1120513.0
4	24h	45	0.9749494153669848	1.527938063719371	2367.0	108896.0	3229.0	1065156.0	0.9537114996769204	1.0337623279948105	1296.0	48707.0	3432.0	1126213.0
4	24h	47	0.9702668315800208	1.223473419012955	1003.0	109433.0	5704.0	1063508.0	0.9566125333283612	1.0337623279948105	940.0	51306.0	3714.0	1123688.0
4	24h	49	0.9807634717353392	1.006843041469846	1701.0	111350.0	2667.0	1063930.0	0.9580913391379292	1.0270986518465497	938.0	48912.0	3341.0	1126457.0
4	24h	50	0.9755238332964408	1.0535004894398483	1450.0	103566.0	3747.0	1070885.0	0.9622339073831538	1.0535004894398483	899.0	49225.0	2965.0	1126559.0
4	24h	51	0.9693903385882592	2.3018255535349	3207.0	114865.0	4047.0	1057529.0	0.9467019284597415	2.3018255535349	1868.0	49042.0	3654.0	1125084.0
4	24h	52	0.9795741400905676	1.0270986518465497	1407.0	101670.0	2833.0	1073738.0	0.9539408761316344	1.1590180127617733	1211.0	44467.0	3083.0	1130887.0
4	24h	53	0.9716299104219656	3.0558761274387414	2555.0	109064.0	3814.0	1064215.0	0.9373159527268444	3.0558761274387414	743.0	47745.0	5643.0	1125517.0
4	24h	54	0.9820027014200708	1.0337623279948105	1081.0	107600.0	2863.0	1068104.0	0.961747751203901	1.0337623279948105	650.0	47632.0	3139.0	1128227.0
4	24h	55	0.9664127200141256	1.910615518663096	2448.0	112201.0	5351.0	1059648.0	0.9507559760114874	1.697471263793956	1232.0	50652.0	4015.0	1123749.0
4	24h	57	0.981879530681198	1.006843041469846	1927.0	108833.0	2090.0	1066798.0	0.9580057797627468	1.0664563289523392	926.0	47405.0	3230.0	1128087.0
4	24h	58	0.9683853680669104	1.0337623279948105	4207.0	113120.0	3179.0	1059142.0	0.9402761828480994	1.0337623279948105	2235.0	48719.0	3954.0	1124740.0
5	24h	69	0.9769059830662628	1.171875	3957.0	104188.0	969.0	1070534.0	0.9663379601808708	1.0611779458754784	2137.0	49046.0	1280.0	1127185.0
5	24h	70	0.9813958408259112	1.0	1799.0	115974.0	2598.0	1059277.0	0.972241965537776	1.0	1293.0	50612.0	1597.0	1126146.0
5	24h	71	0.976557001317428	1.5974413440424815	3605.0	108224.0	1591.0	1066228.0	0.966271476573892	1.540548933213418	1920.0	45723.0	1272.0	1130733.0
5	24h	72	0.95296288332975	1.3101960805662831	8439.0	95292.0	968.0	1074949.0	0.9393707000989184	1.1106122062431378	4022.0	42259.0	1433.0	1131934.0
5	24h	73	0.9694352319927876	1.1590180127617733	1009.0	120431.0	6585.0	1051623.0	0.9319679870921608	1.2890625	2663.0	50830.0	4758.0	1121397.0
5	24h	74	0.9726323010303974	1.2890625	2814.0	102087.0	2931.0	1071816.0	0.9644822506296632	1.0	1819.0	50739.0	1918.0	1125172.0
5	24h	75	0.9769675273545572	1.1044123154420182	3157.0	113529.0	2196.0	1060766.0	0.9698925938400508	1.1044123154420182	1645.0	51833.0	1573.0	1124597.0
5	24h	77	0.9789345315101016	1.0270986518465497	2692.0	105559.0	1851.0	1069546.0	0.9709306155482152	1.0270986518465497	1599.0	51587.0	1490.0	1124972.0
5	24h	78	0.9846730417727522	1.222450312129291	2309.0	106935.0	1020.0	1069384.0	0.9791836131036012	1.006843041469846	1509.0	52966.0	743.0	1124430.0
5	24h	81	0.9321766627488216	2.1199964069839834	1481.0	111431.0	14734.0	1052002.0	0.9160521995603662	2.067524655989621	1834.0	49383.0	7217.0	1121214.0
5	24h	82	0.9802029627901552	1.0270986518465497	3295.0	105041.0	948.0	1070364.0	0.9667215628371856	1.0	2182.0	51069.0	1334.0	1125063.0
5	24h	83	0.9796101319014824	1.0	3264.0	104904.0	1103.0	1070377.0	0.967508752010597	1.0	2207.0	51128.0	1227.0	1125086.0
5	24h	84	0.9805615747815972	1.0	3014.0	107472.0	1247.0	1067915.0	0.976325429659735	1.0	1659.0	53570.0	939.0	1123480.0
5	24h	85	0.9786683684322484	1.0	3663.0	115018.0	1351.0	1059616.0	0.9645879393153922	1.0	1929.0	50610.0	1787.0	1125322.0
5	24h	86	0.981671174008076	1.0	2529.0	105993.0	1429.0	1069697.0	0.9767567617964328	1.0	1201.0	52382.0	1292.0	1124773.0
5	24h	87	0.9782968676800052	1.006843041469846	2482.0	105456.0	2197.0	1069513.0	0.9755884512094264	1.0	1467.0	52493.0	1160.0	1124528.0
5	24h	89	0.961439463646571	1.0856002174056756	1288.0	118595.0	8225.0	1051540.0	0.9497188344409552	1.0856002174056756	1148.0	52018.0	4360.0	1122122.0
5	24h	90	0.9519179604190524	2.5616066468685723	2005.0	111808.0	9290.0	1056545.0	0.9410403788453892	1.0599982034919917	1185.0	52064.0	5339.0	1121060.0
5	24h	93	0.944296439815936	1.0664563289523392	8782.0	97475.0	2718.0	1070673.0	0.9368078175895764	1.0270986518465497	4764.0	48173.0	1735.0	1124976.0
5	24h	94	0.9771276165844984	1.0270986518465497	3053.0	108810.0	2041.0	1065744.0	0.9715783438447048	1.0270986518465497	1683.0	53379.0	1440.0	1123146.0
5	24h	95	0.9550665244965164	2.580786977993583	2008.0	111515.0	8485.0	1057640.0	0.9448375035950533	1.0599982034919917	1413.0	49278.0	4341.0	1124616.0
5	24h	97	0.9710993165624544	1.0	5938.0	106852.0	422.0	1066436.0	0.9645224328625824	1.0	2866.0	47876.0	656.0	1128250.0
5	24h	99	0.9806581152757372	1.0270986518465497	2657.0	113799.0	1832.0	1061360.0	0.9731085832888332	1.006843041469846	1256.0	48291.0	1413.0	1128688.0
5	sham	76	0.9787638451401782	1.2890625	3517.0	99899.0	818.0	1075414.0	0.9756385737601506	1.0	1670.0	48719.0	763.0	1128496.0
5	sham	80	0.9786250105607656	1.5234375	2649.0	110041.0	2158.0	1064800.0	0.9723978631754496	1.0	1484.0	54517.0	1611.0	1122036.0
5	sham	91	0.971418516155995	1.006843041469846	1481.0	110409.0	5016.0	1062742.0	0.9647316075333288	7.265625	906.0	54708.0	3094.0	1120940.0
6	D28	7	0.9545854848722553	1.40625	5417.0	99180.0	4020.0	1071031.0	0.9532583507601876	1.0270986518465497	2916.0	50598.0	2046.0	1124088.0
6	D28	8	0.9152417402777576	2.0306639779653968	13418.0	94339.0	4055.0	1067836.0	0.9092873612008836	2.0306639779653968	7072.0	47127.0	2331.0	1123118.0
6	D28	9	0.9579861710537076	1.1649273213649425	3866.0	105435.0	5382.0	1064965.0	0.950884330777909	1.0270986518465497	2605.0	53521.0	2924.0	1120598.0
6	D28	12	0.9573190637730118	1.411124364702222	4201.0	101169.0	4820.0	1069458.0	0.9461895001200304	1.2111642932783726	3311.0	51239.0	2517.0	1122581.0
6	D28	17	0.9562040265387508	1.40625	4591.0	108740.0	5370.0	1060947.0	0.954436876737144	1.0270986518465497	2409.0	53741.0	2722.0	1120776.0
6	D28	18	0.9596532207348846	1.640625	3188.0	106819.0	5794.0	1063847.0	0.953346997514282	1.1649273213649425	2418.0	54653.0	2931.0	1119646.0
6	D28	20	0.9380611581001952	2.044144767875125	8000.0	93717.0	4376.0	1073555.0	0.9368642405095132	2.0	3669.0	46557.0	2606.0	1126816.0
6	D28	21	0.9397131956865624	2.006854708321581	7976.0	90890.0	3686.0	1077096.0	0.929682676248798	2.006854708321581	4849.0	45924.0	2098.0	1126777.0
6	D28	22	0.9274337647075822	2.027279773797884	10595.0	96282.0	4472.0	1068299.0	0.9221197496057724	2.013686082939692	5925.0	48243.0	2224.0	1123256.0
6	D28	24	0.9399760074727712	2.013686082939692	7491.0	99120.0	5168.0	1067869.0	0.9380717279925478	2.013686082939692	4362.0	50351.0	2286.0	1122649.0
6	D28	35	0.9454516886495168	1.1824780735942844	5087.0	108310.0	7411.0	1058840.0	0.9402929803560204	1.1590180127617733	3410.0	54592.0	3523.0	1118123.0
6	D28	38	0.9311200487057912	2.017093094227743	10212.0	100939.0	4722.0	1063775.0	0.92871555272574	2.017093094227743	5625.0	51781.0	2324.0	1119918.0
6	D28	39	0.9126332590908884	2.017093094227743	13652.0	99775.0	5451.0	1060770.0	0.904498084973724	2.013686082939692	7768.0	50774.0	2954.0	1118152.0
6	D28	40	0.9260126605437448	2.006854708321581	10801.0	101228.0	5375.0	1062244.0	0.9231966455180496	2.003430285823854	5668.0	50419.0	2721.0	1120840.0
6	D28	42	0.933644956611412	2.0	8483.0	103664.0	6252.0	1061249.0	0.9244177336775968	2.003430285823854	5534.0	52451.0	3043.0	1118620.0
6	D28	43	0.9483966850030446	1.3361430762880524	6059.0	91893.0	3941.0	1077755.0	0.9411990698614904	1.0337623279948105	3549.0	46547.0	2267.0	1127285.0
6	D28	44	0.9407397389321308	2.013686082939692	7512.0	100860.0	5195.0	1066081.0	0.9328456735057984	1.1044123154420182	4934.0	52286.0	2594.0	1119834.0
6	D28	47	0.9655366877623912	1.5234375	2827.0	107863.0	4873.0	1064085.0	0.9565570156098422	1.1590180127617733	2521.0	54232.0	2405.0	1120490.0
6	D28	48	0.921580910618184	3.7431659733314326	11745.0	97095.0	4779.0	1066029.0	0.9152497767752245	3.7431659733314326	6742.0	48689.0	2275.0	1121942.0
6	D28	54	0.9376837493514728	2.0	6932.0	97596.0	6040.0	1069080.0	0.9251200691748828	1.0599982034919917	4905.0	49215.0	3062.0	1122466.0
6	D28	61	0.92866592530102	2.003430285823854	8856.0	96871.0	6026.0	1067895.0	0.9165801379514944	2.003430285823854	6016.0	49433.0	2982.0	1121217.0
6	D28	65	0.9288466286821742	2.044144767875125	9527.0	99688.0	5746.0	1064687.0	0.9197919219979844	2.044144767875125	5869.0	50658.0	2966.0	1120155.0
6	D28	68	0.9226417708636926	2.1900933288475404	10139.0	96554.0	6052.0	1066903.0	0.9168316458321548	2.1900933288475404	5792.0	48626.0	3030.0	1122200.0
6	D28	70	0.940328063479402	1.116777678328368	5785.0	101381.0	7082.0	1065400.0	0.9300495089538424	1.116777678328368	3943.0	51754.0	3842.0	1120109.0
6	D28	71	0.9537066895983376	1.0546875	4078.0	106468.0	6258.0	1062844.0	0.9478687785160383	1.0664563289523392	3072.0	54638.0	2938.0	1119000.0
6	D28	73	0.9217455920461654	2.0340425515614218	11333.0	97994.0	5306.0	1065015.0	0.9215001420936352	2.017093094227743	5823.0	50260.0	2740.0	1120825.0
6	D28	74	0.9524606035262514	2.0	5343.0	104774.0	5116.0	1064415.0	0.9435635723713156	1.0599982034919917	3679.0	53618.0	2735.0	1119616.0
6	D28	76	0.9542520221409204	1.2447153916659022	3795.0	105765.0	6346.0	1063742.0	0.9535889150457844	1.006843041469846	2092.0	53267.0	3093.0	1121196.0
6	D28	79	0.9320521817709886	2.0840639994746444	8420.0	96953.0	5716.0	1068559.0	0.9277545540245864	2.0840639994746444	4468.0	48715.0	3119.0	1123346.0
6	D28	80	0.9589034909452198	1.4495293215062088	3325.0	106165.0	5775.0	1064383.0	0.9549522301492696	1.006843041469846	2288.0	53675.0	2776.0	1120909.0
6	D28	82	0.9585317221582412	1.1117382399029458	2336.0	111529.0	7314.0	1058469.0	0.9496066801805184	1.0535004894398483	1978.0	56918.0	4063.0	1116689.0
6	D28	83	0.925986315055324	2.013686082939692	9837.0	98249.0	5869.0	1065693.0	0.9236021631789324	2.013686082939692	5155.0	49101.0	2968.0	1122424.0
6	D28	86	0.9682022967006286	1.0535004894398483	1166.0	107667.0	5906.0	1064909.0	0.9649519044748184	1.0535004894398483	1052.0	53619.0	2843.0	1122134.0
6	D28	87	0.9653792797533366	1.1055446639128832	2126.0	110994.0	5835.0	1060693.0	0.961225160408848	1.013639886898942	1555.0	55579.0	2929.0	1119585.0
6	D28	88	0.9553315364915546	1.129007618718758	3723.0	99600.0	5591.0	1070734.0	0.953814651903534	1.006843041469846	1956.0	50308.0	2916.0	1124468.0
6	D28	93	0.9486068446134028	2.0	5219.0	105302.0	6191.0	1062936.0	0.9396294188775872	1.0599982034919917	3454.0	52841.0	3336.0	1120017.0
6	D28	95	0.9365324188038344	1.773368666065026	5294.0	105956.0	9067.0	1059331.0	0.9340082589583056	1.2987091698346094	2648.0	52587.0	4783.0	1119630.0
6	D28	96	0.9243609170705162	2.003430285823854	11152.0	98517.0	4971.0	1065008.0	0.924713094837576	2.013686082939692	5443.0	49474.0	2613.0	1122118.0
6	D28	97	0.9142925721460092	2.067524655989621	12731.0	99038.0	5837.0	1062042.0	0.903536717789484	2.067524655989621	7602.0	50341.0	3147.0	1118558.0
6	D28	98	0.9499237499366504	1.964420462606275	5298.0	103090.0	5571.0	1065689.0	0.9438949894553124	1.1106122062431378	3277.0	51918.0	2895.0	1121558.0
6	D28	123	0.921949730334792	2.027279773797884	12186.0	95130.0	3921.0	1068411.0	0.919111128242686	2.027279773797884	6533.0	47689.0	1861.0	1123565.0
6	D28	126	0.9390798090075104	2.0340425515614218	8987.0	93715.0	3172.0	1073774.0	0.9332732279529218	2.0340425515614218	5153.0	47617.0	1656.0	1125222.0
6	D28	127	0.9295364429385048	2.006854708321581	10613.0	96702.0	4048.0	1068285.0	0.9211558503079108	2.013686082939692	6304.0	48614.0	2018.0	1122712.0
6	D28	129	0.9351058890589732	2.017093094227743	9373.0	101711.0	4744.0	1063820.0	0.933471689600722	2.017093094227743	4734.0	51726.0	2639.0	1120549.0
6	D28	130	0.9347420404093164	2.003430285823854	8813.0	98426.0	4930.0	1067479.0	0.927850251012448	2.003430285823854	4937.0	49717.0	2795.0	1122199.0
6	D28	132	0.9145821735916554	2.0541973036930994	12848.0	100219.0	5872.0	1060709.0	0.906846035038978	2.0306639779653968	7206.0	49614.0	2987.0	1119841.0
6	D28	134	0.9749559020517152	1.0337623279948105	499.0	110268.0	5166.0	1063715.0	0.9707932060935036	1.0337623279948105	833.0	55442.0	2503.0	1120870.0
6	D28	138	0.9658042556357412	1.0337623279948105	2126.0	103851.0	5228.0	1068443.0	0.9538415861793824	1.0337623279948105	1907.0	51403.0	3068.0	1123270.0
6	D28	139	0.9573929877392988	1.390625	4240.0	111273.0	5664.0	1058471.0	0.9529162899401218	1.0270986518465497	2539.0	55859.0	2981.0	1118269.0
6	D28	141	0.9481155622114064	2.017093094227743	6742.0	91167.0	3236.0	1078503.0	0.9409218518707568	1.0599982034919917	3666.0	46084.0	2121.0	1127777.0
6	D28	148	0.9400080910140408	2.017093094227743	7297.0	95267.0	4863.0	1072221.0	0.8654215874759681	2.0	3171.0	40963.0	9569.0	1125945.0
6	D28	149	0.9428809094690144	2.0	7013.0	102015.0	5347.0	1065273.0	0.9377974695108026	2.003430285823854	3988.0	51328.0	2821.0	1121511.0
6	D28	150	0.940396606405854	2.1648661639492865	7409.0	100369.0	5314.0	1066556.0	0.9355738131529052	1.154163023647981	4142.0	50332.0	2790.0	1122384.0
6	D28	151	0.9444400678546482	1.116777678328368	5729.0	89914.0	4850.0	1079155.0	0.9367011067096828	1.0270986518465497	3519.0	45874.0	2681.0	1127574.0
6	D28	157	0.9321853196399412	2.0	7305.0	103611.0	7770.0	1060962.0	0.9184821184821184	1.0337623279948105	4567.0	50466.0	4391.0	1120224.0
6	D28	159	0.9531699577624836	1.773368666065026	4435.0	111142.0	6486.0	1057585.0	0.95107862181781	1.154163023647981	2229.0	55815.0	3513.0	1118091.0
6	D28	160	0.9187224823537634	2.017093094227743	12104.0	98595.0	5341.0	1063608.0	0.9138358955362104	2.017093094227743	6717.0	49338.0	2587.0	1121006.0
6	D28	162	0.9515448482373758	1.8786585400642264	3752.0	104865.0	6928.0	1064103.0	0.9491175432403812	1.0270986518465497	1810.0	53777.0	3956.0	1120105.0
6	D3	7	0.966788504264316	1.40625	3905.0	101172.0	3046.0	1071525.0	0.9597882819966184	1.006843041469846	2397.0	45696.0	1432.0	1130123.0
6	D3	8	0.966592776592362	1.0546875	4545.0	104870.0	2704.0	1067529.0	0.9591527987897126	1.0270986518465497	2590.0	46599.0	1379.0	1129080.0
6	D3	9	0.9682080790737604	1.7617144193405752	2268.0	104322.0	4583.0	1068475.0	0.9653194765204004	1.08041536608901	1200.0	50158.0	2404.0	1125886.0
6	D3	12	0.9683793536610036	1.223473419012955	1200.0	102915.0	5521.0	1070012.0	0.9632826842701456	6.790626617866812	1364.0	49322.0	2396.0	1126566.0
6	D3	17	0.9700697433496748	1.40625	687.0	111899.0	6218.0	1060844.0	0.9683416952965056	1.0611779458754784	854.0	55103.0	2749.0	1120942.0
6	D3	18	0.9713196430118708	1.171875	1384.0	106495.0	4905.0	1066864.0	0.9639014599596654	1.0	1133.0	49946.0	2608.0	1125961.0
6	D3	20	0.9706627999438702	1.0	2544.0	103759.0	3728.0	1069617.0	0.9587822063088246	8.380190934439158	1490.0	45790.0	2447.0	1129921.0
6	D3	21	0.9651428571428572	2.0	3521.0	99651.0	3677.0	1072799.0	0.9586063608758192	7.1484375	1367.0	44985.0	2518.0	1130778.0
6	D3	22	0.9713109115320931	1.0337623279948105	955.0	102365.0	5092.0	1071236.0	0.9657470371089956	7.2807302657855	1094.0	49707.0	2432.0	1126415.0
6	D3	24	0.9752810668859752	1.08041536608901	1777.0	104358.0	3513.0	1070000.0	0.9686283533720684	7.882982840082252	1628.0	50513.0	1644.0	1125863.0
6	D3	35	0.959344681144909	1.0856002174056756	4211.0	111142.0	5209.0	1059086.0	0.9502116397237156	1.1044123154420182	2932.0	51520.0	2467.0	1122729.0
6	D3	38	0.9687442815380152	1.0611779458754784	2866.0	108526.0	4137.0	1064119.0	0.9646619943304062	1.006843041469846	1652.0	52235.0	2175.0	1123586.0
6	D3	39	0.9677647243517622	1.1055446639128832	2644.0	110961.0	4748.0	1061295.0	0.95692730822122	7.181281277129451	1633.0	49754.0	2846.0	1125415.0
6	D3	40	0.9622824380588356	1.419942024014537	4029.0	105738.0	4260.0	1065621.0	0.9588137768244364	1.006843041469846	2151.0	51181.0	2246.0	1124070.0
6	D3	42	0.9734970521131197	1.0	1556.0	112858.0	4589.0	1060645.0	0.9668041606886656	5.022435018556736	1431.0	53909.0	2271.0	1122037.0
6	D3	43	0.9662828867736344	1.0270986518465497	4647.0	99789.0	2317.0	1072895.0	0.9541664894295802	8.355946288656137	2736.0	44863.0	1574.0	1130475.0
6	D3	44	0.9748331224543628	1.0337623279948105	2082.0	109019.0	3547.0	1065000.0	0.9667159691810948	7.852436984883259	1424.0	50000.0	2019.0	1126205.0
6	D3	47	0.9720535755665756	1.2890625	1763.0	104870.0	4267.0	1068748.0	0.9629782989215336	1.171875	2168.0	51164.0	1766.0	1124550.0
6	D3	48	0.96557510735683	1.1044123154420182	3071.0	102420.0	4232.0	1069925.0	0.9604575734622928	8.107139323325613	2321.0	49453.0	1751.0	1126123.0
6	D3	54	0.974760217339948	1.0535004894398483	1078.0	103154.0	4264.0	1071152.0	0.9655438366465496	5.1319800504562805	1602.0	50076.0	1972.0	1125998.0
6	D3	61	0.9670052039233096	1.0481568644530264	1528.0	105640.0	5681.0	1066799.0	0.9627334621847108	5.2734375	1465.0	49562.0	2372.0	1126249.0
6	D3	65	0.9723319439457092	1.5234375	1081.0	106957.0	5006.0	1066604.0	0.970685277981154	1.0	979.0	51043.0	2104.0	1125522.0
6	D3	68	0.9666713716080312	1.0	3239.0	109578.0	4317.0	1062514.0	0.9622745098039216	1.0270986518465497	1771.0	49076.0	2077.0	1126724.0
6	D3	70	0.9678719776135718	1.0481568644530264	3344.0	110681.0	4004.0	1061619.0	0.9537741369221768	1.9921875	2786.0	48900.0	1954.0	1126008.0
6	D3	71	0.9736619044063718	1.222450312129291	1385.0	110848.0	4612.0	1062803.0	0.963087339692682	1.0611779458754784	793.0	53056.0	3274.0	1122525.0
6	D3	73	0.9731089808048982	1.1777197993501043	1809.0	108869.0	4208.0	1064762.0	0.967638274888572	1.0	1292.0	53298.0	2273.0	1122785.0
6	D3	74	0.9786908103546332	1.0	1409.0	106691.0	3237.0	1068311.0	0.9746004260824732	1.0	1039.0	50093.0	1572.0	1126944.0
6	D3	76	0.9779797273680532	1.0	1079.0	110521.0	3898.0	1064150.0	0.972049747347616	6.345462361256664	945.0	52132.0	2053.0	1124518.0
6	D3	79	0.9596937370806256	1.632233001232514	2207.0	109800.0	7016.0	1060625.0	0.9462514913842002	4.921875	1668.0	48379.0	3828.0	1125773.0
6	D3	80	0.9759390026486182	1.0664563289523392	1528.0	104830.0	3641.0	1069649.0	0.9711612210461728	1.0664563289523392	929.0	50648.0	2079.0	1125992.0
6	D3	82	0.9732989184091804	1.3101960805662831	836.0	109920.0	5195.0	1063697.0	0.969368814682687	1.0	721.0	53530.0	2662.0	1122735.0
6	D3	83	0.9783988430254515	1.0	1501.0	106214.0	3189.0	1068744.0	0.9701313755795982	1.0	1457.0	50214.0	1635.0	1126342.0
6	D3	86	0.9723378212974296	1.08041536608901	952.0	105258.0	5037.0	1068401.0	0.9668942298700084	1.1106122062431378	746.0	51695.0	2794.0	1124413.0
6	D3	87	0.9733455119156356	1.640625	854.0	111359.0	5245.0	1062190.0	0.9712237836310996	1.0270986518465497	623.0	55014.0	2637.0	1121374.0
6	D3	88	0.9684435417688672	1.0664563289523392	2784.0	105617.0	4099.0	1067148.0	0.9582886835560768	1.0599982034919917	1818.0	47396.0	2308.0	1128126.0
6	D3	91	0.9714038457880824	1.2890625	928.0	102147.0	5086.0	1071487.0	0.966939836098341	1.154163023647981	831.0	48376.0	2477.0	1127964.0
6	D3	92	0.9709156323404102	1.0481568644530264	1966.0	107676.0	4485.0	1065521.0	0.9633545741451746	1.006843041469846	1369.0	47924.0	2277.0	1128078.0
6	D3	93	0.9795033908356036	1.0	1421.0	109842.0	3176.0	1065209.0	0.975881579699377	1.0	867.0	51225.0	1665.0	1125891.0
6	D3	95	0.9505526279351996	1.0856002174056756	5128.0	116706.0	7014.0	1050800.0	0.9459124613990644	1.0664563289523392	2552.0	51154.0	3298.0	1122644.0
6	D3	96	0.9720767399523876	1.195082698498309	766.0	104124.0	5216.0	1069542.0	0.9696419037270864	1.0611779458754784	592.0	51759.0	2649.0	1124648.0
6	D3	97	0.960654117962287	1.0337623279948105	3365.0	114729.0	6033.0	1055521.0	0.9486363468156755	1.1590180127617733	2580.0	51270.0	2972.0	1122826.0
6	D3	98	0.9726089923489564	1.0535004894398483	929.0	107608.0	5132.0	1065979.0	0.9677084861824408	1.006843041469846	1007.0	49462.0	2294.0	1126885.0
6	D3	123	0.973755135659387	1.40625	965.0	99899.0	4420.0	1074364.0	0.9695840226425624	1.0	709.0	48645.0	2343.0	1127951.0
6	D3	126	0.9731820962023302	1.2890625	1796.0	97852.0	3597.0	1076403.0	0.9713244597398654	1.006843041469846	1005.0	47981.0	1828.0	1128834.0
6	D3	127	0.965121952374862	1.0546875	3933.0	101872.0	3430.0	1070413.0	0.9624057188995452	1.0337623279948105	2053.0	48870.0	1765.0	1126960.0
6	D3	129	0.97397609751191	1.792624047747463	581.0	106515.0	5111.0	1067441.0	0.9691851132927696	1.0664563289523392	753.0	51927.0	2549.0	1124419.0
6	D3	130	0.9738303082415836	1.4150980324367106	415.0	104194.0	5185.0	1069854.0	0.9698289925724046	1.2111642932783726	335.0	50531.0	2809.0	1125973.0
6	D3	132	0.9658274260571988	1.1590180127617733	1585.0	108658.0	6104.0	1063301.0	0.9565200394828144	1.1590180127617733	1009.0	48937.0	3440.0	1126262.0
6	D3	134	0.9594617982364662	1.0664563289523392	4433.0	108104.0	4702.0	1062409.0	0.9567541214495946	7.046857677362301	2416.0	52986.0	2374.0	1121872.0
6	D3	138	0.9718146398076764	1.889591659757473	1693.0	105507.0	4427.0	1068021.0	0.9611783442721068	1.889591659757473	1458.0	47376.0	2369.0	1128445.0
6	D3	139	0.9700655188042048	1.7578125	1499.0	110230.0	5304.0	1062615.0	0.9669142350316704	1.006843041469846	1314.0	53963.0	2379.0	1121992.0
6	D3	141	0.9378035892613024	2.0	7934.0	96726.0	4896.0	1070092.0	0.927992039973178	2.0	4212.0	42902.0	2446.0	1130088.0
6	D3	148	0.9270198771934084	2.006854708321581	9693.0	95490.0	5342.0	1069123.0	0.9238636000468728	2.006854708321581	4324.0	43362.0	2823.0	1129139.0
6	D3	149	0.9375059840516476	2.0	8050.0	102813.0	5657.0	1063128.0	0.932019414619797	4.913242678036701	4080.0	47526.0	2853.0	1125189.0
6	D3	150	0.9561462033647692	1.1106122062431378	3994.0	106050.0	5734.0	1063870.0	0.9427367281444534	1.0664563289523392	3012.0	48764.0	2912.0	1124960.0
6	D3	151	0.9623134085294665	1.0080849922315578	3553.0	96023.0	3968.0	1076104.0	0.952930228531856	1.0599982034919917	2368.0	44033.0	1982.0	1131265.0
6	D3	157	0.9471321259849764	1.0535004894398483	5718.0	102949.0	5775.0	1065206.0	0.9410293169638132	1.0599982034919917	3728.0	48902.0	2401.0	1124617.0
6	D3	159	0.9329410154646228	2.017093094227743	8467.0	102255.0	6233.0	1062693.0	0.9306582515107488	2.017093094227743	4371.0	50283.0	3122.0	1121872.0
6	D3	160	0.9368370668198354	2.0306639779653968	7774.0	97862.0	5422.0	1068590.0	0.9316303968346328	2.0306639779653968	4692.0	48033.0	2358.0	1124565.0
6	D3	162	0.9515159424072382	1.1590180127617733	5574.0	109372.0	5572.0	1059130.0	0.9415542348533926	1.0270986518465497	3304.0	50142.0	2921.0	1123281.0
7	D21	3	0.9218237212036988	2.0223513011235834	7799.0	86232.0	6827.0	1078790.0	0.9457727996032156	1.129007618718758	4515.0	45765.0	733.0	1128635.0
7	D21	9	0.9770877663597584	1.1590180127617733	3806.0	96889.0	738.0	1078215.0	0.9686604130506856	1.0080849922315578	2252.0	49670.0	962.0	1126764.0
7	D21	22	0.9477738435179898	2.0	8778.0	103722.0	2653.0	1064495.0	0.941586152112468	1.1044123154420182	4491.0	50969.0	1833.0	1122355.0
7	D21	23	0.9763179125063975	2.0	3067.0	112547.0	2393.0	1061641.0	0.9717513152917712	1.0	1627.0	56519.0	1659.0	1119843.0
7	D21	26	0.9593030504529964	1.116777678328368	6815.0	92331.0	1019.0	1079483.0	0.9533738601823708	1.0337623279948105	3889.0	47049.0	713.0	1127997.0
7	D21	29	0.9424212447861958	1.294378244201632	7410.0	92411.0	3882.0	1075945.0	0.9339803656815668	1.1590180127617733	4406.0	45999.0	2097.0	1127146.0
7	D21	31	0.9429140890886184	2.0840639994746444	9212.0	100294.0	2932.0	1067210.0	0.9326202395767036	2.0	4277.0	49088.0	2816.0	1123467.0
7	D21	33	0.950882726639014	1.5413609106991295	8762.0	96168.0	1173.0	1073545.0	0.9502278942570648	4.454666673925362	4577.0	49514.0	610.0	1124947.0
7	D21	34	0.9761442585167028	1.1590180127617733	2975.0	103340.0	2076.0	1071257.0	0.9720517420451328	1.0270986518465497	1166.0	51475.0	1794.0	1125213.0
7	D21	35	0.9481942863987542	2.0840639994746444	9494.0	94992.0	886.0	1074276.0	0.9408938835034744	1.1649273213649425	5724.0	49356.0	477.0	1124091.0
7	D21	39	0.9490576780182772	1.4721743657873037	9258.0	98348.0	1300.0	1070742.0	0.9428037665352028	1.2719988038639227	5038.0	49962.0	1024.0	1123624.0
7	D21	40	0.9491759065028468	1.567063647897717	9249.0	95022.0	927.0	1074450.0	0.9397041221812612	1.8816451256563365	5783.0	49069.0	514.0	1124282.0
7	D21	42	0.9515217464251304	1.458114752964423	8505.0	99248.0	1608.0	1070287.0	0.9451030662562108	1.3101960805662831	4891.0	50503.0	976.0	1123278.0
7	D21	43	0.954338329721984	1.6572815184059708	8216.0	96235.0	993.0	1074204.0	0.9552602371060102	1.0535004894398483	3741.0	48628.0	814.0	1126465.0
7	D21	44	0.9522685171854454	1.5449996523563525	8253.0	99214.0	1693.0	1070488.0	0.9421451746774316	1.0856002174056756	4804.0	49945.0	1330.0	1123569.0
7	D21	47	0.978990413749994	1.3101960805662831	3537.0	102584.0	866.0	1072661.0	0.9727635812285048	1.2987091698346094	2375.0	52609.0	571.0	1124093.0
7	D21	48	0.9430229531290674	5.241855662000815	10186.0	92379.0	977.0	1076106.0	0.9355649695146092	5.241855662000815	5834.0	47261.0	676.0	1125877.0
7	D21	51	0.9774614360069146	1.0	3190.0	103477.0	1582.0	1071399.0	0.9715558383709832	1.0611779458754784	1970.0	53438.0	1159.0	1123081.0
7	D21	54	0.9798049618891048	1.0337623279948105	2934.0	104894.0	1390.0	1070430.0	0.97705130579737	1.0	1329.0	52751.0	1149.0	1124419.0
7	D21	55	0.947497293414143	2.017093094227743	8164.0	93644.0	2214.0	1075626.0	0.9409622369272104	2.0	4689.0	47281.0	1244.0	1126434.0
7	D21	57	0.946701882703508	1.988737822087165	8924.0	97853.0	2094.0	1070777.0	0.9429595494111624	1.988737822087165	4572.0	50644.0	1555.0	1122877.0
7	D21	59	0.9429579996128996	2.097201562685678	9011.0	102310.0	3367.0	1064960.0	0.935384727630895	1.0856002174056756	4828.0	51282.0	2257.0	1121281.0
7	D21	60	0.9493298276699724	1.116777678328368	7297.0	99654.0	3341.0	1069356.0	0.9422126023921036	1.116777678328368	4083.0	50496.0	2111.0	1122958.0
7	D21	61	0.9481728455483502	2.0	7831.0	92993.0	2335.0	1076489.0	0.9353659941156146	2.0	4228.0	44667.0	1945.0	1128808.0
7	D21	63	0.94580406008617	2.067524655989621	9085.0	97467.0	2085.0	1071011.0	0.9419311339395244	1.2502197072539891	4836.0	50293.0	1365.0	1123154.0
7	D21	64	0.947799997156088	2.067524655989621	8520.0	99982.0	2493.0	1068653.0	0.9434926788479994	1.2111642932783726	4209.0	49648.0	1738.0	1124053.0
7	D21	66	0.9514558407867736	1.419942024014537	7944.0	98293.0	2086.0	1071325.0	0.9475935427590542	1.1590180127617733	4065.0	50511.0	1522.0	1123550.0
7	D21	70	0.9520915556547588	1.1044123154420182	8065.0	93841.0	1379.0	1076363.0	0.946543443886821	1.1044123154420182	4399.0	48189.0	1044.0	1126016.0
7	D21	71	0.9560586132157612	1.3101960805662831	4627.0	103218.0	4861.0	1066942.0	0.9484251968503936	1.0535004894398483	2272.0	50589.0	3230.0	1123557.0
7	D21	73	0.9496530719732532	2.044144767875125	9351.0	103676.0	1642.0	1064979.0	0.9459794764546372	1.0856002174056756	4825.0	53375.0	1271.0	1120177.0
7	D21	74	0.9436991530829548	2.123232835979429	10012.0	96162.0	1462.0	1072012.0	0.937129914874423	2.1329126579046784	5410.0	48824.0	1141.0	1124273.0
7	D21	76	0.9514156898106402	1.390625	9591.0	105512.0	1185.0	1063360.0	0.945196861401884	1.390625	5224.0	54087.0	1048.0	1119289.0
7	D21	78	0.9554990722389516	1.2280544270435452	8303.0	105822.0	1554.0	1063969.0	0.950273911170124	1.2502197072539891	4760.0	54034.0	895.0	1119959.0
7	D21	80	0.953496306904191	2.0	8281.0	99207.0	1396.0	1070764.0	0.9525537546412772	1.1106122062431378	4105.0	50924.0	968.0	1123651.0
7	D21	83	0.951293064919057	2.0	8921.0	101102.0	1432.0	1068193.0	0.9423390735963098	2.0	5005.0	51684.0	1320.0	1121639.0
7	D3	3	0.957017841200426	5.714618128235911	7626.0	100228.0	1377.0	1070417.0	0.9499537112672222	5.714618128235911	3530.0	43610.0	1065.0	1131443.0
7	D3	7	0.9458270417389036	2.0	10228.0	101474.0	1396.0	1066550.0	0.9343979991389736	1.1590180127617733	5218.0	45579.0	1182.0	1127669.0
7	D3	9	0.9537222566586422	4.46698091075295	8174.0	99241.0	1457.0	1070776.0	0.9431121927056972	4.46698091075295	3841.0	43792.0	1442.0	1130573.0
7	D3	22	0.964142918294671	1.9921875	6353.0	105860.0	1521.0	1065914.0	0.9551534531841048	1.1106122062431378	3284.0	48986.0	1316.0	1126062.0
7	D3	23	0.9609703688990808	1.0535004894398483	6144.0	106439.0	2502.0	1064563.0	0.9540052188469302	1.1106122062431378	2948.0	48442.0	1723.0	1126535.0
7	D3	29	0.9521876684876044	1.5582755392580607	8748.0	93601.0	652.0	1076647.0	0.9471969377641576	1.4721743657873037	3868.0	41572.0	767.0	1133441.0
7	D3	31	0.9709628630781004	1.0856002174056756	5757.0	106569.0	617.0	1066705.0	0.9693642751746412	1.531608695232728	2419.0	46972.0	550.0	1129707.0
7	D3	33	0.9434502025957128	1.2280544270435452	11283.0	98608.0	538.0	1069219.0	0.9372562696173234	1.2280544270435452	5353.0	44343.0	584.0	1129368.0
7	D3	34	0.9409990429141812	1.3258252147247769	11706.0	97336.0	500.0	1070106.0	0.9309461284114952	1.5582755392580607	5967.0	43781.0	528.0	1129372.0
7	D3	35	0.9419032381247008	1.3556207137438	11450.0	97430.0	569.0	1070199.0	0.9354473386183464	1.375732226909092	5569.0	44604.0	587.0	1128888.0
7	D3	39	0.9455388744117303	1.3556207137438	10630.0	97243.0	572.0	1071203.0	0.9332873029323456	1.660666281948303	5846.0	44606.0	531.0	1128665.0
7	D3	40	0.9410852080186176	1.7610040471010422	11322.0	92200.0	222.0	1075904.0	0.934262080975185	2.1378860214298143	5958.0	45066.0	384.0	1128240.0
7	D3	42	0.9442327340341566	1.4486658733124074	10742.0	97501.0	775.0	1070630.0	0.9311959654178674	1.741399064868533	5715.0	43945.0	779.0	1129209.0
7	D3	43	0.973240860335823	1.013639886898942	4859.0	103983.0	859.0	1069947.0	0.9578242179885712	1.5234375	3285.0	46681.0	826.0	1128856.0
7	D3	44	0.9460954406387584	1.4721743657873037	10733.0	101429.0	825.0	1066661.0	0.9329402012528462	1.4953133163529642	5262.0	44456.0	1129.0	1128801.0
7	D3	47	0.970360715196509	1.3361430762880524	5578.0	102735.0	698.0	1070637.0	0.9614742064496532	1.4915533665653735	3289.0	47480.0	516.0	1128363.0
7	D3	48	0.96734259109272	1.222450312129291	5656.0	98534.0	997.0	1074461.0	0.9489069383834798	1.7578125	4240.0	45446.0	654.0	1129308.0
7	D3	51	0.9794617193624248	1.0611779458754784	2551.0	112452.0	2165.0	1062480.0	0.9692839335046732	1.0270986518465497	1383.0	50348.0	1808.0	1126109.0
7	D3	54	0.949728097792468	1.129007618718758	9048.0	102866.0	1842.0	1065892.0	0.9412776511060442	1.1590180127617733	4713.0	47062.0	1159.0	1126714.0
7	D3	55	0.9548131868131868	1.222450312129291	7955.0	97749.0	1297.0	1072647.0	0.9472684396698546	1.116777678328368	3636.0	43383.0	1194.0	1131435.0
7	D3	57	0.9547709833827612	1.116777678328368	7301.0	101411.0	2307.0	1068629.0	0.9478896877525228	1.1106122062431378	3239.0	45748.0	1791.0	1128870.0
7	D3	59	0.976738129240332	1.914205989519545	2187.0	112509.0	3172.0	1061780.0	0.9678551652291434	1.0	1395.0	51562.0	2030.0	1124661.0
7	D3	60	0.9772015932390622	1.3666293503543674	2975.0	108807.0	2102.0	1065764.0	0.9690351503610252	1.1590180127617733	1985.0	48851.0	1137.0	1127675.0
7	D3	61	0.9489168150209288	1.3092407449071388	9081.0	99409.0	1622.0	1069536.0	0.9292486294743632	1.4150980324367106	5523.0	43224.0	1059.0	1129842.0
7	D3	62	0.9474817109530664	1.129007618718758	9182.0	97719.0	1651.0	1071096.0	0.939663740701604	1.129007618718758	4520.0	44907.0	1247.0	1128974.0
7	D3	63	0.948724963642385	1.0611779458754784	8177.0	98832.0	2506.0	1070133.0	0.9410457593455648	1.0337623279948105	4051.0	47855.0	1945.0	1125797.0
7	D3	64	0.9537398723676934	1.294378244201632	7455.0	108651.0	3085.0	1060457.0	0.9373849874268978	1.0599982034919917	3990.0	48647.0	2509.0	1124502.0
7	D3	70	0.9552740986206124	1.0337623279948105	6861.0	93977.0	1939.0	1076871.0	0.9468744832148172	1.0337623279948105	3358.0	45806.0	1782.0	1128702.0
7	D3	71	0.9801487654027514	1.0	1513.0	113389.0	3080.0	1061666.0	0.966378796330134	1.0	1093.0	50243.0	2403.0	1125909.0
7	D3	73	0.9600504808738414	1.1590180127617733	5368.0	110305.0	3812.0	1060163.0	0.9440648697349652	1.1590180127617733	3198.0	50296.0	2762.0	1123392.0
7	D3	74	0.953980023859091	1.08041536608901	6265.0	101959.0	3572.0	1067852.0	0.9346141619645554	1.0664563289523392	3536.0	47041.0	3046.0	1126025.0
7	D3	76	0.9735636175019398	1.0	2101.0	113555.0	4066.0	1059926.0	0.9595046854083	8.20129815967608	1208.0	51606.0	3148.0	1123686.0
7	D3	78	0.948745995108003	1.116777678328368	5031.0	110157.0	6871.0	1057589.0	0.938405765450972	1.1044123154420182	3133.0	53712.0	3918.0	1118885.0
7	D3	80	0.970625414927382	1.0	3047.0	106729.0	3413.0	1066459.0	0.9565523513362866	1.0	2018.0	48909.0	2425.0	1126296.0
7	D3	83	0.9487697255253909	1.171875	7034.0	107831.0	4611.0	1060172.0	0.9305808656036446	1.2987091698346094	3585.0	49023.0	3729.0	1123311.0
7	sham	2	0.9495501446142453	1.527938063719371	8701.0	94880.0	1381.0	1074686.0	0.9461815576299186	1.1649273213649425	4660.0	47539.0	748.0	1126701.0
7	sham	2	0.9117007082007595	2.0840639994746444	14374.0	88827.0	2832.0	1073615.0	0.903938324733332	2.0840639994746444	7616.0	44321.0	1804.0	1125907.0
7	sham	11	0.9204913270810856	2.044144767875125	12583.0	88728.0	2745.0	1075592.0	0.9138005735624832	2.0340425515614218	6605.0	44291.0	1751.0	1127001.0
7	sham	11	0.948519130545316	2.0	8878.0	97006.0	1652.0	1072112.0	0.940910948109812	1.660666281948303	4603.0	48360.0	1471.0	1125214.0
7	sham	12	0.9139889021207592	2.1648661639492865	15990.0	90181.0	983.0	1072494.0	0.9084206911874608	2.236627470413044	8481.0	44975.0	587.0	1125605.0
7	sham	12	0.949195365997215	1.875	8671.0	99180.0	1946.0	1069851.0	0.9434231423979306	1.5765965680164504	4873.0	49600.0	1076.0	1124099.0
7	sham	13	0.9504316024541466	1.6448049430802578	7846.0	102783.0	2875.0	1066144.0	0.9391007923346232	1.375732226909092	4658.0	50965.0	1952.0	1122073.0
7	sham	13	0.9782473800330944	1.40625	2172.0	113508.0	2876.0	1061092.0	0.9736644353271432	1.006843041469846	1231.0	56363.0	1818.0	1120236.0
7	sham	14	0.949243573079145	1.31447489070018	8684.0	105161.0	2562.0	1063241.0	0.9441604298254284	1.340339057500937	4721.0	52543.0	1494.0	1120890.0
7	sham	14	0.9438891591946432	2.109375	9593.0	101848.0	2516.0	1065691.0	0.938968181101559	1.540548933213418	4892.0	50624.0	1689.0	1122443.0
7	sham	16	0.9490140579299934	2.1126277004671814	9735.0	100586.0	1073.0	1068254.0	0.942881371902384	1.129007618718758	5393.0	50034.0	669.0	1123552.0
7	sham	16	0.9716066823634936	1.5234375	1982.0	108322.0	4349.0	1064995.0	0.967574856448862	1.3361430762880524	1221.0	54175.0	2410.0	1121842.0
7	sham	17	0.952079795070046	1.08041536608901	4476.0	101466.0	5738.0	1067968.0	0.9428675843586308	1.0599982034919917	2913.0	50310.0	3184.0	1123241.0
7	sham	17	0.9671802421504176	1.3666293503543674	4282.0	95260.0	2183.0	1077923.0	0.952501899924003	1.2457202124298417	3495.0	47627.0	1255.0	1127271.0
7	sham	25	0.9562080964100824	1.527938063719371	7483.0	90136.0	773.0	1081256.0	0.9500490335642656	1.1590180127617733	4099.0	45048.0	638.0	1129863.0
7	sham	25	0.9461934039710284	1.7765322666732652	9689.0	95953.0	1224.0	1072782.0	0.9326504030007148	1.9777201402435585	5555.0	47616.0	1322.0	1125155.0
7	sham	32	0.965208220850847	2.0	4658.0	95642.0	2237.0	1077111.0	0.9604729525231532	1.0270986518465497	2265.0	47602.0	1653.0	1128128.0
7	sham	32	0.9585273648538412	2.0	6540.0	102815.0	2357.0	1067936.0	0.9512828118048346	2.0	3558.0	51316.0	1698.0	1123076.0
7	sham	45	0.9562218150701112	2.0	6600.0	91072.0	1739.0	1080237.0	0.9422887067004336	1.5234375	3044.0	43905.0	2334.0	1130365.0
7	sham	45	0.947750701741312	2.3461446100464483	9061.0	95384.0	1456.0	1073747.0	0.941916961130742	1.1649273213649425	4579.0	46915.0	1207.0	1126947.0
7	sham	49	0.9499333252515456	2.006854708321581	9019.0	101868.0	1719.0	1067042.0	0.945429260152049	2.003430285823854	4672.0	50987.0	1214.0	1122775.0
7	sham	49	0.957668094176156	1.640625	7737.0	97052.0	843.0	1074016.0	0.9515220063929186	1.0535004894398483	4203.0	48373.0	726.0	1126346.0
7	sham	52	0.916823040318484	2.027279773797884	14594.0	88434.0	1452.0	1075168.0	0.908251503778726	2.0306639779653968	7913.0	44166.0	1010.0	1126559.0
7	sham	52	0.9518631338591148	1.5234375	7924.0	97338.0	1921.0	1072465.0	0.945250505679166	1.2502197072539891	4454.0	48601.0	1176.0	1125417.0
7	sham	53	0.950758446334176	2.0	8788.0	99282.0	1496.0	1070082.0	0.9473281347175048	2.0	4472.0	49505.0	1033.0	1124638.0
7	sham	53	0.9541639011439504	1.0337623279948105	7671.0	97756.0	1721.0	1072500.0	0.9464680125547332	1.0270986518465497	4523.0	48851.0	1003.0	1125271.0
7	sham	58	0.963784190029379	1.4721743657873037	3947.0	105797.0	4004.0	1065900.0	0.9333084147082183	1.7421174313263874	1708.0	49939.0	5429.0	1122572.0
7	sham	58	0.974096894314561	1.823009670246568	2861.0	101497.0	2537.0	1072753.0	0.9692093781464256	1.823009670246568	1965.0	50537.0	1246.0	1125900.0
7	sham	65	0.9203244298949094	2.067524655989621	13905.0	90946.0	1842.0	1072955.0	0.909133031820059	2.067524655989621	7217.0	45128.0	1804.0	1125499.0
7	sham	65	0.957588881055494	2.0	5283.0	95079.0	3139.0	1076147.0	0.9525000250052512	1.1590180127617733	2903.0	47615.0	1846.0	1127284.0
7	sham	67	0.951413678560543	1.7453376788694073	8574.0	92084.0	831.0	1078159.0	0.9452335160596927	1.7453376788694073	4568.0	45953.0	757.0	1128370.0
7	sham	67	0.9490363717637146	1.2987091698346094	7593.0	92355.0	2326.0	1077374.0	0.9439463263505612	1.2502197072539891	4202.0	46007.0	1262.0	1128177.0
7	sham	72	0.9476968713270276	1.0270986518465497	7850.0	101595.0	3364.0	1066839.0	0.9427962537154394	1.0270986518465497	4084.0	50433.0	2036.0	1123095.0
7	sham	72	0.9520681070549536	1.1590180127617733	8049.0	101152.0	2136.0	1068311.0	0.9469557714671568	1.1044123154420182	4319.0	50486.0	1337.0	1123506.0
7	sham	75	0.9508078049422526	2.0	9309.0	101136.0	1156.0	1068047.0	0.9439777227955634	1.1590180127617733	4949.0	50171.0	1006.0	1123522.0
7	sham	75	0.9456535772912557	1.1590180127617733	6612.0	102541.0	5174.0	1065321.0	0.9390571241456284	2.2265625	3656.0	50903.0	2951.0	1122138.0
7	sham	77	0.9453979218612052	3.17783461062718	5933.0	97445.0	5323.0	1070947.0	0.9410057746438002	5.565308279870936	3252.0	48642.0	2847.0	1124907.0
7	sham	77	0.9503910515160348	1.2447153916659022	9122.0	96181.0	919.0	1073426.0	0.9448045879772176	1.340339057500937	4804.0	48023.0	807.0	1126014.0
7	sham	81	0.9686303259914302	1.2502197072539891	5467.0	106359.0	1422.0	1066400.0	0.9636680229882983	1.1824780735942844	3023.0	53406.0	1004.0	1122215.0
7	sham	81	0.9510287582006726	1.0535004894398483	7132.0	101111.0	3281.0	1068124.0	0.9451498936359632	1.1106122062431378	4026.0	50428.0	1827.0	1123367.0
8	24h	2	0.952371658060328	1.2447153916659022	4276.0	112227.0	6949.0	1056196.0	0.940152360619147	1.1590180127617733	2015.0	48439.0	4152.0	1125042.0
8	24h	3	0.9814975502440992	1.0	2958.0	111982.0	1264.0	1063444.0	0.9660773640348764	1.006843041469846	1669.0	50137.0	1852.0	1125990.0
8	24h	4	0.9562470211751888	1.0856002174056756	4515.0	105333.0	5124.0	1064676.0	0.94736736616359	1.0270986518465497	2082.0	47267.0	3170.0	1127129.0
8	24h	7	0.9763498312710912	1.0	4140.0	104157.0	906.0	1070445.0	0.9714413582836844	4.5703125	2021.0	52095.0	1042.0	1124490.0
8	24h	8	0.9709469137898756	1.0599982034919917	2582.0	111505.0	4091.0	1061470.0	0.962627544368927	1.0	1378.0	55379.0	2922.0	1119969.0
8	24h	9	0.9515120016939038	1.0856002174056756	6792.0	98864.0	3284.0	1070708.0	0.9447632228982248	1.0535004894398483	3748.0	49148.0	1999.0	1124753.0
8	24h	20	0.9742751448814524	1.006843041469846	3279.0	108771.0	2465.0	1065133.0	0.96546550878509	1.0	1654.0	50196.0	1937.0	1125861.0
8	24h	21	0.98171679664915	2.4385139117208765	2422.0	114612.0	1847.0	1060767.0	0.97114042502998	1.0	1806.0	49399.0	1130.0	1127313.0
8	24h	22	0.96767980951047	1.013639886898942	3368.0	110540.0	4016.0	1061724.0	0.9639084346988128	1.0	1849.0	53014.0	2121.0	1122664.0
8	24h	24	0.9790209157716224	1.0270986518465497	3367.0	108243.0	1272.0	1066766.0	0.9722057738382632	1.0	1871.0	53360.0	1180.0	1123237.0
8	24h	25	0.9827323016595476	1.0	2795.0	105258.0	904.0	1070691.0	0.9733146511309404	8.409636428721592	1607.0	46194.0	926.0	1130921.0
8	24h	26	0.9766081011541572	1.0	3713.0	99636.0	1060.0	1075239.0	0.9690140845070424	1.0	1823.0	48332.0	1268.0	1128225.0
8	24h	29	0.9770524522102608	4.837830304049662	4080.0	103783.0	795.0	1070990.0	0.9700612670273911	10.50892768245915	1646.0	46075.0	1198.0	1130729.0
8	24h	30	0.98207858602884	1.0546875	2952.0	105461.0	897.0	1070338.0	0.9746202938702816	1.0546875	1684.0	49250.0	881.0	1127833.0
8	24h	31	0.9555239735075204	1.222450312129291	2517.0	104885.0	7247.0	1064999.0	0.946527113353242	1.0337623279948105	1334.0	48970.0	4199.0	1125145.0
8	24h	32	0.9516417128802686	1.0546875	8734.0	101760.0	1608.0	1067546.0	0.9416530751828274	1.0270986518465497	4206.0	44745.0	1339.0	1129358.0
8	24h	41	0.9515579820423072	1.4304557362187933	5905.0	100043.0	4281.0	1069419.0	0.9567449103177808	1.4304557362187933	2762.0	49767.0	1738.0	1125381.0
8	24h	43	0.9778546493464156	1.0664563289523392	3945.0	107984.0	946.0	1066773.0	0.9718808581545512	6.933715888008752	1968.0	48993.0	867.0	1127820.0
8	24h	45	0.977511847565226	1.0	3663.0	104475.0	1144.0	1070366.0	0.971861471861472	1.001250438904398	1776.0	50288.0	1136.0	1126448.0
8	24h	46	0.965311139790856	1.1824780735942844	6783.0	98357.0	286.0	1074222.0	0.9587951959278967	1.0337623279948105	3084.0	45584.0	834.0	1130146.0
8	24h	49	0.9539186934678144	1.0599982034919917	3799.0	100347.0	5896.0	1069606.0	0.942108160758904	1.0599982034919917	2201.0	44492.0	3267.0	1129688.0
8	24h	52	0.92848124701652	2.7855150759386045	9495.0	104060.0	6536.0	1059557.0	0.904816513761468	3.6328125	5712.0	44973.0	3750.0	1125213.0
8	24h	53	0.9739597717559716	1.0	4850.0	104034.0	713.0	1070051.0	0.9651033563014004	1.0	2618.0	45591.0	679.0	1130760.0
8	24h	55	0.9591437479803318	1.0856002174056756	8654.0	109821.0	702.0	1060471.0	0.9518300275509104	1.0856002174056756	3989.0	48540.0	924.0	1126195.0
8	24h	56	0.962900562402776	1.0535004894398483	5581.0	100587.0	2170.0	1071310.0	0.9616384979775904	6.754126523663608	2674.0	48619.0	1205.0	1127150.0
8	24h	58	0.9582039437931836	1.0664563289523392	4348.0	98741.0	4266.0	1072293.0	0.9484130091851918	1.0270986518465497	2211.0	42386.0	2400.0	1132651.0
8	24h	59	0.9715263583210534	1.0	5700.0	102190.0	290.0	1071468.0	0.966967595986678	1.0	2426.0	46164.0	728.0	1130330.0
8	24h	60	0.9481962974268732	1.129007618718758	4760.0	105612.0	6780.0	1062496.0	0.9389012730965473	1.129007618718758	2367.0	47384.0	3800.0	1126097.0
8	24h	67	0.9727434429980796	1.013639886898942	5177.0	103086.0	600.0	1070785.0	0.9657061230627128	1.006843041469846	2475.0	44957.0	718.0	1131498.0
8	D14	2	0.9647597254004576	1.006843041469846	2986.0	107508.0	4868.0	1064286.0	0.961594495445051	7.473235120351995	1417.0	54783.0	2959.0	1120489.0
8	D14	3	0.9634509463715272	1.0337623279948105	2993.0	106615.0	5096.0	1064944.0	0.9559564585836486	2.0765677906253144	1266.0	53307.0	3646.0	1121429.0
8	D14	4	0.9701189305527208	1.0546875	4129.0	104573.0	2313.0	1068633.0	0.9652148224737356	1.0	1889.0	52277.0	1879.0	1123603.0
8	D14	5	0.9679279819112132	1.0664563289523392	6143.0	103381.0	708.0	1069416.0	0.9660058243727598	1.0664563289523392	2832.0	51747.0	810.0	1124259.0
8	D14	20	0.9756769874630256	1.1649273213649425	3697.0	106541.0	1615.0	1067795.0	0.971297818053046	1.0599982034919917	1891.0	53485.0	1270.0	1123002.0
8	D14	21	0.9658415458849318	1.0270986518465497	3614.0	106188.0	3897.0	1065949.0	0.9621666651896098	1.0270986518465497	1919.0	54284.0	2350.0	1121095.0
8	D14	22	0.969913488144023	1.1106122062431378	2910.0	110768.0	3962.0	1062008.0	0.9626625333677776	1.0481568644530264	1667.0	55897.0	2669.0	1119415.0
8	D14	24	0.966858561198654	1.0856002174056756	5786.0	106732.0	1531.0	1065599.0	0.9656288128699896	1.0856002174056756	2650.0	53421.0	1153.0	1122424.0
8	D14	25	0.9704941343761108	1.0270986518465497	4523.0	99645.0	1536.0	1073944.0	0.9719829681332997	1.013639886898942	1673.0	49992.0	1209.0	1126774.0
8	D14	26	0.9742963013658452	1.2111642932783726	4091.0	99652.0	1167.0	1074738.0	0.9661908630227072	1.116777678328368	2251.0	49954.0	1245.0	1126198.0
8	D14	29	0.9799886439380848	1.006843041469846	2569.0	99241.0	1484.0	1076354.0	0.9752607872192184	1.0	1137.0	49691.0	1384.0	1127436.0
8	D14	30	0.96377595007732	1.1590180127617733	3009.0	105639.0	4932.0	1066068.0	0.9602625319670226	1.0	1784.0	53695.0	2660.0	1121509.0
8	D14	31	0.9780769555074624	1.013639886898942	3115.0	104397.0	1565.0	1070571.0	0.9743480986980416	1.013639886898942	1655.0	52835.0	1127.0	1124031.0
8	D14	32	0.9773743516365588	1.013639886898942	3159.0	98361.0	1395.0	1076733.0	0.974134203388498	1.006843041469846	1533.0	49562.0	1099.0	1127454.0
8	D14	41	0.9789505410634596	1.0	3333.0	100688.0	997.0	1074630.0	0.968622258045944	1.0	2337.0	50472.0	933.0	1125906.0
8	D14	43	0.9758853596202994	1.0	2939.0	106918.0	2345.0	1067446.0	0.9743045881454186	1.0	1648.0	54203.0	1211.0	1122586.0
8	D14	45	0.9773076799478484	1.0	3680.0	106442.0	1263.0	1068263.0	0.9714907351632248	1.0	2303.0	54028.0	868.0	1122449.0
8	D14	46	0.9609712519953724	1.5234375	7260.0	98427.0	735.0	1073226.0	0.9501853324010844	1.4721743657873037	4651.0	49603.0	550.0	1124844.0
8	D14	49	0.9766440726497204	1.0	3419.0	98915.0	1312.0	1076002.0	0.9740631202085848	1.0	1714.0	50061.0	952.0	1126921.0
8	D14	52	0.9794512898782712	1.0664563289523392	3033.0	105244.0	1383.0	1069988.0	0.9752313729815176	1.0664563289523392	1335.0	53056.0	1360.0	1123897.0
8	D14	53	0.9672935564591804	1.1106122062431378	5204.0	98958.0	1488.0	1073998.0	0.965742950372571	1.0	2272.0	49574.0	1245.0	1126557.0
8	D14	56	0.9768008357283496	1.2111642932783726	4203.0	101452.0	616.0	1073377.0	0.9727734718791698	1.006843041469846	2115.0	51396.0	762.0	1125375.0
8	D14	58	0.9719050527427252	1.0664563289523392	4695.0	93887.0	733.0	1080333.0	0.9718545094643078	1.013639886898942	2121.0	47133.0	609.0	1129785.0
8	D14	59	0.9792750260062416	1.0080849922315578	3290.0	104023.0	1113.0	1071222.0	0.9772400530256352	1.006843041469846	1545.0	52340.0	893.0	1124870.0
8	D14	60	0.9795557739464869	1.0856002174056756	2645.0	103661.0	1682.0	1071660.0	0.9757567839946252	4.827499200948277	1259.0	52283.0	1339.0	1124767.0
8	D14	67	0.9640323090794932	1.3092407449071388	3722.0	102105.0	3897.0	1069924.0	0.9620323737664704	1.2111642932783726	1765.0	51766.0	2321.0	1123796.0
8	D28	3	0.9739888530252446	1.0856002174056756	4056.0	105464.0	1577.0	1068551.0	0.9634139751049304	1.40625	1917.0	53482.0	2145.0	1122104.0
8	D28	4	0.9500849303940032	1.0856002174056756	4376.0	102917.0	6438.0	1065917.0	0.9440049522526376	1.0664563289523392	2050.0	51849.0	4101.0	1121648.0
8	D28	5	0.9564567935741352	1.1106122062431378	7878.0	104370.0	1625.0	1065775.0	0.9488877046885302	1.0664563289523392	4424.0	52529.0	1235.0	1121460.0
8	D28	20	0.9590166853642468	1.0337623279948105	4586.0	107711.0	4620.0	1062731.0	0.9504690631151466	1.0337623279948105	2477.0	53596.0	3109.0	1120466.0
8	D28	21	0.9716063297416708	1.006843041469846	3740.0	107756.0	2558.0	1065594.0	0.955242621092558	4.207341344769432	2036.0	54776.0	3097.0	1119739.0
8	D28	22	0.9221729331377668	2.006854708321581	6714.0	103110.0	10690.0	1059134.0	0.9110820928005572	2.0	3678.0	52328.0	6536.0	1117106.0
8	D28	24	0.9714909707870442	1.1106122062431378	4464.0	107648.0	1854.0	1065682.0	0.9625262031131528	1.1106122062431378	2890.0	53952.0	1311.0	1121495.0
8	D28	25	0.9670043192596656	1.0	4163.0	100523.0	2697.0	1072265.0	0.9623107059443984	1.0	2240.0	51091.0	1762.0	1124555.0
8	D28	26	0.96128905095102	1.2890625	7253.0	97542.0	603.0	1074250.0	0.96124152066761	1.0856002174056756	3178.0	49242.0	793.0	1126435.0
8	D28	29	0.9727715849614448	1.0664563289523392	4277.0	97390.0	1175.0	1076806.0	0.970577544624876	1.4495293215062088	1929.0	49399.0	1066.0	1127254.0
8	D28	31	0.9700703009543804	1.1106122062431378	3875.0	105354.0	2626.0	1067793.0	0.9665647482014388	1.0	1913.0	53741.0	1805.0	1122189.0
8	D28	32	0.9742771806489628	1.1055446639128832	4509.0	95902.0	555.0	1078682.0	0.9726295790536128	1.1055446639128832	2143.0	49146.0	623.0	1127736.0
8	D28	41	0.9775339627979688	1.0337623279948105	3800.0	101926.0	885.0	1073037.0	0.9734903848909524	1.0337623279948105	1861.0	50952.0	914.0	1125921.0
8	D28	43	0.9713071489735724	1.0	3379.0	107192.0	2954.0	1066123.0	0.9723236305456604	1.0	1669.0	54999.0	1462.0	1121518.0
8	D28	45	0.953260986354357	1.340339057500937	2763.0	106464.0	7677.0	1062744.0	0.9481813348209228	1.0856002174056756	1571.0	54391.0	4374.0	1119312.0
8	D28	46	0.9604935005120214	1.375732226909092	7614.0	98015.0	449.0	1073570.0	0.9572544495091828	1.1824780735942844	4016.0	50611.0	504.0	1124517.0
8	D28	52	0.9567835946701152	1.0270986518465497	3565.0	103579.0	5792.0	1066712.0	0.9553040132432552	1.0270986518465497	1888.0	53380.0	3107.0	1121273.0
8	D28	53	0.97900714454114	1.0337623279948105	2833.0	95509.0	1263.0	1080043.0	0.961298750511064	3.7518306078708097	1435.0	48200.0	2446.0	1127567.0
8	D28	56	0.9645129339138048	1.1590180127617733	3691.0	104681.0	4012.0	1067264.0	0.9602368489107268	1.006843041469846	2152.0	53840.0	2307.0	1121349.0
8	D28	58	0.9729292602551404	1.0599982034919917	4285.0	96248.0	1071.0	1078044.0	0.978265495333921	1.0	1298.0	48273.0	847.0	1129230.0
8	D28	59	0.981381453596996	1.2890625	1901.0	106105.0	2125.0	1069517.0	0.9619807704392634	5.13866556501418	881.0	53578.0	3354.0	1121835.0
8	D28	60	0.9805184138769342	1.2447153916659022	2915.0	104461.0	1236.0	1071036.0	0.9779821576381864	1.2447153916659022	1376.0	53168.0	1018.0	1124086.0
8	D28	67	0.9638232290941016	1.171875	6281.0	101000.0	1301.0	1071066.0	0.95410132349342	4.927452197256712	3438.0	50679.0	1438.0	1124093.0
8	D3	2	0.964710677463494	1.0856002174056756	2879.0	115978.0	5606.0	1055185.0	0.9597647102210912	1.0599982034919917	1251.0	52049.0	3113.0	1123235.0
8	D3	3	0.9774214268311592	1.0	3129.0	110324.0	1968.0	1064227.0	0.9704953093860884	1.0	1423.0	49915.0	1612.0	1126698.0
8	D3	4	0.9707937214738952	1.171875	3048.0	109008.0	3511.0	1064081.0	0.9678540399652475	1.0	1458.0	49573.0	1835.0	1126782.0
8	D3	5	0.9791226526511926	1.0546875	3701.0	104045.0	736.0	1071166.0	0.971246188481377	1.0546875	2138.0	51123.0	889.0	1125498.0
8	D3	20	0.97610627181696	1.0664563289523392	4491.0	106399.0	718.0	1068040.0	0.9679385778772328	7.567280417042588	1945.0	50176.0	1379.0	1126148.0
8	D3	21	0.9597757619356764	1.0535004894398483	3573.0	109401.0	5597.0	1061077.0	0.9548925968175402	1.0535004894398483	1721.0	49388.0	2945.0	1125594.0
8	D3	22	0.949758881564394	1.0270986518465497	4794.0	107337.0	6562.0	1060955.0	0.940177856905218	1.006843041469846	2595.0	52280.0	4058.0	1120715.0
8	D3	24	0.973619451179443	1.2280544270435452	4963.0	107417.0	858.0	1066410.0	0.9685731158860672	1.0270986518465497	2488.0	53303.0	971.0	1122886.0
8	D3	25	0.9716887301253764	1.0	5007.0	104046.0	1056.0	1069539.0	0.9611593243480868	4.228208436445778	2346.0	46461.0	1409.0	1129432.0
8	D3	26	0.9750279944110272	1.0	4555.0	98393.0	485.0	1076215.0	0.9690420443857436	0.6833146751771837	2242.0	48424.0	852.0	1128130.0
8	D3	29	0.973391329590733	1.0	5011.0	103947.0	672.0	1070018.0	0.9672127743516268	1.006843041469846	2201.0	46580.0	957.0	1129910.0
8	D3	31	0.979186117265629	1.0337623279948105	3875.0	105404.0	606.0	1069763.0	0.9713212733625638	6.395045460769806	2113.0	50177.0	850.0	1126508.0
8	D3	32	0.9673431390802456	1.0	5930.0	103912.0	1086.0	1068720.0	0.9624821099979556	1.013639886898942	2530.0	47075.0	1140.0	1128903.0
8	D3	41	0.8937191962593201	2.148948802794345	12055.0	88400.0	8970.0	1070223.0	0.8900498888513271	2.1329126579046784	5588.0	43442.0	5145.0	1125473.0
8	D3	43	0.9466601178781924	1.1106122062431378	4639.0	106007.0	7307.0	1061695.0	0.9353810212268892	1.1106122062431378	2502.0	48847.0	4247.0	1124052.0
8	D3	45	0.9689773416186724	1.013639886898942	5994.0	102293.0	556.0	1070805.0	0.958559010042212	1.0481568644530264	3367.0	49731.0	933.0	1125617.0
8	D3	46	0.9652672202081628	1.0546875	6445.0	99048.0	683.0	1073472.0	0.9578844474023545	1.0546875	2989.0	46057.0	1061.0	1129541.0
8	D3	49	0.9792205664840696	1.006843041469846	3040.0	101624.0	1273.0	1073711.0	0.9730665681254288	1.0	1391.0	46082.0	1160.0	1131015.0
8	D3	52	0.956769403824522	1.1044123154420182	4541.0	106321.0	5067.0	1063719.0	0.9493595115527356	1.129007618718758	2229.0	47580.0	2847.0	1126992.0
8	D3	53	0.9635854874938136	1.013639886898942	5242.0	101242.0	2410.0	1070754.0	0.9559567702335802	1.0	2406.0	45244.0	1763.0	1130235.0
8	D3	55	0.9619877869025056	1.0337623279948105	4579.0	114212.0	4447.0	1056410.0	0.9567898954832514	1.0664563289523392	2162.0	51814.0	2518.0	1123154.0
8	D3	56	0.9708586408699024	1.0	4282.0	105177.0	2032.0	1068157.0	0.9649233029509274	4.337520825778535	2162.0	49915.0	1467.0	1126104.0
8	D3	58	0.9712574200265468	1.006843041469846	5148.0	98418.0	677.0	1075405.0	0.964529768278816	1.0	2143.0	43685.0	1070.0	1132750.0
8	D3	59	0.9767897311303978	1.0	3070.0	105737.0	1955.0	1068886.0	0.97160927337297	1.006843041469846	1345.0	48699.0	1501.0	1128103.0
8	D3	60	0.9778971846567176	1.0	3196.0	108285.0	1699.0	1066468.0	0.9685723310170562	1.006843041469846	1726.0	49064.0	1458.0	1127400.0
8	D3	67	0.9675983733596344	1.013639886898942	6109.0	99577.0	560.0	1073402.0	0.9594574702975502	1.0270986518465497	3211.0	45627.0	645.0	1130165.0
8	sham	1	0.969070668396556	1.171875	3220.0	106810.0	3598.0	1066020.0	0.960424397449292	1.013639886898942	1881.0	53317.0	2513.0	1121937.0
8	sham	7	0.958146982002934	1.0856002174056756	7190.0	107117.0	2168.0	1063173.0	0.9533453051935352	1.0664563289523392	3809.0	53619.0	1439.0	1120781.0
8	sham	7	0.9668145159433106	1.1044123154420182	6031.0	104954.0	1174.0	1067489.0	0.9664266359823318	1.0535004894398483	2496.0	52073.0	1122.0	1123957.0
8	sham	7	0.9803981737197904	1.0599982034919917	2660.0	105433.0	1556.0	1069999.0	0.9762602227048006	1.0	1547.0	52823.0	1022.0	1124256.0
8	sham	8	0.9745491608460488	1.0535004894398483	3116.0	113783.0	2827.0	1059922.0	0.9706238591582934	1.013639886898942	1802.0	56897.0	1642.0	1119307.0
8	sham	8	0.9567734876255434	1.1044123154420182	3137.0	112363.0	7016.0	1057132.0	0.9527530902032894	1.006843041469846	1801.0	55959.0	3749.0	1118139.0
8	sham	8	0.9512633720548664	1.2934112252706986	3243.0	108708.0	7896.0	1059801.0	0.941397085117703	1.2502197072539891	2022.0	53967.0	4697.0	1118962.0
8	sham	9	0.9796424094858016	1.006843041469846	3286.0	101994.0	953.0	1073415.0	0.971638311400551	1.0	1756.0	50429.0	1188.0	1126275.0
8	sham	9	0.9760974193210544	1.0856002174056756	4113.0	102520.0	908.0	1072107.0	0.974607659704456	1.0856002174056756	1624.0	51048.0	1036.0	1125940.0
8	sham	9	0.9778419228577568	1.2987091698346094	3568.0	104677.0	1176.0	1070227.0	0.9706231703781296	1.0664563289523392	1915.0	51890.0	1226.0	1124617.0
8	sham	17	0.977013703085042	1.006843041469846	3898.0	99141.0	767.0	1075842.0	0.970297421294099	1.006843041469846	2054.0	49066.0	950.0	1127578.0
8	sham	17	0.9634573149132128	1.0	3524.0	101994.0	4213.0	1069917.0	0.95926214996859	1.0	1915.0	50391.0	2365.0	1124977.0
8	sham	17	0.9752211319912802	1.0	3699.0	104906.0	1632.0	1069411.0	0.970491620733812	1.0	2120.0	52293.0	1060.0	1124175.0
8	sham	17	0.9757509240438422	1.006843041469846	4237.0	99128.0	690.0	1075593.0	0.9698357176544568	1.006843041469846	2336.0	49353.0	734.0	1127225.0
8	sham	18	0.9591926956458976	1.8786585400642264	4745.0	106315.0	4301.0	1064287.0	0.951453501514535	4.855863130101717	2788.0	52613.0	2581.0	1121666.0
8	sham	18	0.975694302657429	1.116777678328368	4565.0	107522.0	792.0	1066769.0	0.9694573418456182	1.116777678328368	2662.0	53452.0	706.0	1122828.0
8	sham	18	0.9831786035154	1.0	2584.0	106697.0	1067.0	1069300.0	0.9772678988740174	1.0	1387.0	52900.0	1074.0	1124287.0
8	sham	18	0.9564298776698684	1.0	4445.0	107738.0	5371.0	1062094.0	0.9410551610357936	1.0270986518465497	2433.0	52477.0	4141.0	1120597.0
8	sham	27	0.9568171854449804	1.2447153916659022	8504.0	100395.0	558.0	1070191.0	0.9555060543751428	1.2447153916659022	4057.0	50187.0	617.0	1124787.0
8	sham	27	0.9727980908217808	1.5271189492492885	4733.0	100277.0	875.0	1073763.0	0.964615340103579	1.5271189492492885	2932.0	50010.0	737.0	1125969.0
8	sham	27	0.9701443491430014	1.129007618718758	5484.0	101854.0	785.0	1071525.0	0.962960843775629	1.129007618718758	3005.0	50489.0	879.0	1125275.0
8	sham	27	0.9786972650532448	1.0337623279948105	3440.0	101969.0	999.0	1073240.0	0.9765008050295176	1.0337623279948105	1760.0	50946.0	692.0	1126250.0
8	sham	30	0.974194886926854	1.0270986518465497	5092.0	105649.0	505.0	1068402.0	0.967298995826434	1.0270986518465497	2681.0	49946.0	696.0	1126325.0
8	sham	42	0.9799710784101772	1.0856002174056756	3302.0	101990.0	867.0	1073489.0	0.9745953993180616	7.241787172053077	1689.0	50735.0	956.0	1126268.0
8	sham	42	0.9728547062947842	1.171875	4799.0	97822.0	660.0	1076367.0	0.96128381549646	0.8531378776500608	2602.0	48131.0	1275.0	1127640.0
8	sham	42	0.9726039988582984	1.013639886898942	4877.0	100523.0	786.0	1073462.0	0.9614119857727668	1.0	3039.0	50141.0	986.0	1125482.0
8	sham	42	0.9565916860582032	1.0856002174056756	7594.0	99894.0	1472.0	1070688.0	0.9475932998071614	1.1106122062431378	4575.0	50122.0	969.0	1123982.0
8	sham	44	0.9764624173854598	1.0080849922315578	3994.0	108961.0	1259.0	1065434.0	0.9728725647675368	1.0080849922315578	1859.0	54207.0	1164.0	1122418.0
8	sham	44	0.97234326199707	1.0270986518465497	5132.0	103205.0	739.0	1070572.0	0.965300764752882	7.03125	2625.0	50742.0	1023.0	1125258.0
8	sham	44	0.9738245273873	1.1055446639128832	4769.0	104468.0	847.0	1069564.0	0.9661079867104702	1.1600970628841796	2740.0	52051.0	912.0	1123945.0
8	sham	44	0.9538363606240028	1.0856002174056756	3174.0	109385.0	7414.0	1059675.0	0.951057854987529	1.0599982034919917	1780.0	54527.0	3832.0	1119509.0
8	sham	47	0.9705745657352002	1.006843041469846	3744.0	100239.0	2334.0	1073331.0	0.9659505472233482	1.0	1989.0	50043.0	1539.0	1126077.0
8	sham	47	0.9771490646669506	1.527938063719371	2707.0	102094.0	2068.0	1072779.0	0.9742615272063924	1.0	1659.0	51271.0	1050.0	1125668.0
8	sham	47	0.9556385916865876	1.0856002174056756	3149.0	102939.0	6408.0	1067152.0	0.9569836745270796	1.0	1515.0	51702.0	3133.0	1123298.0
8	sham	47	0.9615932276123044	1.0	3705.0	98596.0	4171.0	1073176.0	0.9539038076930544	1.0270986518465497	2224.0	49127.0	2524.0	1125773.0
8	sham	48	0.9562508377745012	1.1824780735942844	2227.0	103441.0	7238.0	1066742.0	0.9517001902439924	1.0270986518465497	1213.0	51526.0	4017.0	1122892.0
8	sham	48	0.970162680150749	1.116777678328368	4223.0	102455.0	2079.0	1070891.0	0.961281784667738	8.03894102191988	2373.0	50847.0	1723.0	1124705.0
8	sham	48	0.956635837623582	1.0856002174056756	7782.0	104986.0	1736.0	1065144.0	0.9512613274553025	1.0664563289523392	4215.0	52434.0	1158.0	1121841.0
8	sham	50	0.9506896617147628	1.1590180127617733	8675.0	100216.0	1721.0	1069036.0	0.9412219717193824	1.1590180127617733	5098.0	49889.0	1133.0	1123528.0
8	sham	50	0.9803759298365772	1.0	2473.0	103063.0	1653.0	1072459.0	0.9755464102588586	1.0	1492.0	51084.0	1069.0	1126003.0
8	sham	50	0.9629524783577456	1.0337623279948105	6947.0	105451.0	1167.0	1066083.0	0.957606030833647	7.508235224831881	3419.0	52145.0	1198.0	1122886.0
8	sham	50	0.9463823505130609	1.0664563289523392	8463.0	97440.0	2578.0	1071167.0	0.9369083648388624	1.0664563289523392	5077.0	48448.0	1448.0	1124675.0
8	sham	65	0.9724588567897998	1.0	3531.0	103880.0	2353.0	1069884.0	0.9640108836922272	1.0	1907.0	51550.0	1942.0	1124249.0
8	sham	65	0.9711836726805368	1.0	4884.0	100501.0	1080.0	1073183.0	0.962540811003999	1.0	2708.0	49824.0	1170.0	1125946.0
8	sham	65	0.9764644040681064	1.0337623279948105	3300.0	106813.0	1849.0	1067686.0	0.970089721707542	1.0	1904.0	53142.0	1373.0	1123229.0
8	sham	65	0.9636735773659516	1.1106122062431378	6961.0	103818.0	866.0	1068003.0	0.9558257457990968	1.1106122062431378	3515.0	51649.0	1259.0	1123225.0
9	24h	236	0.9580708480696676	1.2987091698346094	1626.0	109576.0	7965.0	1060481.0	0.9413675789989886	1.2987091698346094	1512.0	46071.0	4227.0	1127838.0
9	24h	237	0.957783113245298	2.0	1384.0	114888.0	8744.0	1054632.0	0.9438020111773964	1.3556207137438	1771.0	50072.0	4192.0	1123613.0
9	24h	239	0.983909981903209	1.0	1688.0	109826.0	1904.0	1066230.0	0.973732896702514	1.0	1100.0	49211.0	1555.0	1127782.0
9	24h	242	0.97287249981272	4.089521014606264	2111.0	103895.0	3683.0	1069959.0	0.973407998414193	7.998695267139666	1112.0	49106.0	1571.0	1127859.0
9	24h	243	0.9757713990618412	1.0	1948.0	102033.0	3119.0	1072548.0	0.9662532882375048	1.0	1229.0	44996.0	1914.0	1131509.0
9	24h	246	0.975090861538739	1.08041536608901	2352.0	108121.0	3172.0	1066003.0	0.9388234817321526	1.40625	3797.0	46330.0	2241.0	1127280.0
9	24h	256	0.9801124180957168	1.3361430762880524	3010.0	106278.0	1303.0	1069057.0	0.9693247905372104	1.0	1637.0	49169.0	1475.0	1127367.0
9	24h	260	0.95891311000306	1.1044123154420182	7607.0	106541.0	1523.0	1063977.0	0.9358543252118852	1.1649273213649425	5198.0	47591.0	1326.0	1125533.0
9	24h	261	0.9811378111623756	1.0	2968.0	100053.0	879.0	1075748.0	0.9750862152318948	1.0	1485.0	45381.0	834.0	1131948.0
9	24h	262	0.9605700585566715	1.013639886898942	6927.0	107775.0	1921.0	1063025.0	0.9469748807505032	1.2719988038639227	3925.0	47746.0	1422.0	1126555.0
9	24h	265	0.949788080411053	1.294378244201632	8998.0	100281.0	1605.0	1068764.0	0.9419965593707428	1.0599982034919917	4820.0	47365.0	1013.0	1126450.0
9	24h	271	0.9694352400094156	1.8373332460474476	1830.0	107078.0	4922.0	1065818.0	0.9666857798165136	1.0270986518465497	959.0	50577.0	2527.0	1125585.0
9	24h	273	0.9816420408986256	1.0	3112.0	104672.0	803.0	1071061.0	0.9753685541259712	1.0	1565.0	47835.0	851.0	1129397.0
9	24h	275	0.951277813570875	1.3707320124663318	4765.0	101879.0	5671.0	1067333.0	0.9311660748540876	1.31447489070018	2291.0	45629.0	4455.0	1127273.0
9	24h	277	0.9807444012001078	1.0	2066.0	105584.0	2080.0	1069918.0	0.96977937718527	1.0	1400.0	47429.0	1556.0	1129263.0
9	24h	279	0.979341433163068	1.0	3123.0	110148.0	1524.0	1064853.0	0.9676060312852766	0.9943689110435824	1884.0	48001.0	1330.0	1128433.0
9	24h	280	0.945951078196279	2.0	1600.0	107102.0	10639.0	1060307.0	0.925572632622707	1.660666281948303	2451.0	46672.0	5055.0	1125470.0
9	24h	283	0.9799373199638448	1.0080849922315578	2218.0	116004.0	2532.0	1058894.0	0.9653779685042428	1.0080849922315578	1613.0	49716.0	1953.0	1126366.0
9	24h	288	0.953216648679086	1.0856002174056756	7477.0	101570.0	2493.0	1068108.0	0.9463398540599286	1.1590180127617733	4306.0	48763.0	1224.0	1125355.0
9	24h	289	0.934510921479972	2.017093094227743	586.0	117397.0	15868.0	1045797.0	0.8959871276887306	2.017093094227743	3694.0	50673.0	8071.0	1117210.0
9	24h	291	0.9694465852189696	1.3361430762880524	1741.0	115099.0	5514.0	1057294.0	0.9314179104477612	1.5234375	3995.0	49924.0	3357.0	1122372.0
9	24h	294	0.9519209568382736	1.567063647897717	540.0	114409.0	11017.0	1053682.0	0.9316908665105388	3.8386732861310624	1718.0	49729.0	5574.0	1122627.0
9	24h	295	0.9607627926687148	1.3258252147247769	1751.0	113358.0	7508.0	1057031.0	0.9437226965137196	1.3258252147247769	1157.0	49578.0	4756.0	1124157.0
9	24h	300	0.9794927907099872	1.0	1808.0	111002.0	2840.0	1063998.0	0.9597885893466386	1.0481568644530264	1011.0	48668.0	3067.0	1126902.0
9	24h	301	0.9492430574904802	1.1824780735942844	5545.0	102205.0	5385.0	1066513.0	0.9358952299015392	1.0856002174056756	3853.0	48952.0	2853.0	1123990.0
9	24h	306	0.9439407528438102	1.129007618718758	8346.0	106300.0	4280.0	1060722.0	0.9317328028276468	1.129007618718758	4747.0	48240.0	2322.0	1124339.0
9	24h	309	0.8154924706843975	4.003431755420904	33122.0	77820.0	2092.0	1066614.0	0.7984213921047741	4.027372165879384	17279.0	36517.0	1160.0	1124692.0
9	24h	310	0.9475151962035488	1.129007618718758	5794.0	100231.0	5310.0	1068313.0	0.9322713125105656	7.714656841090292	4232.0	46876.0	2579.0	1125961.0
9	24h	311	0.9435141668723886	1.1824780735942844	8048.0	101282.0	4079.0	1066239.0	0.9331214876276224	1.1824780735942844	4917.0	47571.0	1902.0	1125258.0
9	24h	314	0.972068424829248	1.0	1497.0	109730.0	4809.0	1063612.0	0.9578046384829716	1.0	1490.0	47782.0	2720.0	1127656.0
9	24h	315	0.9324897565678476	2.097201562685678	587.0	116067.0	16219.0	1046775.0	0.9150849692088202	2.097201562685678	1469.0	50671.0	7935.0	1119573.0
9	24h	321	0.9241255852382264	3.0	799.0	114087.0	17935.0	1046827.0	0.8958733341530546	3.310039254039331	2532.0	47359.0	8477.0	1121280.0
9	24h	328	0.9862410919303638	1.006843041469846	2074.0	107807.0	934.0	1068833.0	0.9783845506630876	1.006843041469846	1293.0	48839.0	865.0	1128651.0
9	24h	337	0.981757785467128	1.0535004894398483	2420.0	106398.0	1534.0	1069296.0	0.9674585295924636	1.0	1667.0	47241.0	1511.0	1129229.0
9	24h	340	0.964830409984087	1.0856002174056756	3258.0	107924.0	4610.0	1063856.0	0.9607989095233032	1.0856002174056756	1982.0	49693.0	2073.0	1125900.0
9	24h	345	0.9489083453396876	1.0856002174056756	6235.0	102744.0	4829.0	1065840.0	0.9338917200666028	1.3707320124663318	3992.0	46272.0	2559.0	1126825.0
9	24h	348	0.9232307978937252	2.0340425515614218	13500.0	94152.0	2158.0	1069838.0	0.9100816848308886	2.0541973036930994	7152.0	42003.0	1148.0	1129345.0
9	24h	350	0.9358778818398396	2.1648661639492865	1190.0	111369.0	14071.0	1053018.0	0.9115229284220776	2.1648661639492865	2434.0	47736.0	6833.0	1122645.0
9	24h	353	0.9580022382573434	1.2987091698346094	6466.0	102295.0	2503.0	1068384.0	0.9446420335161174	1.2987091698346094	3619.0	46082.0	1782.0	1128165.0
9	24h	357	0.9793889405418342	1.1106122062431378	2125.0	106392.0	2353.0	1068778.0	0.9718195145789216	1.1106122062431378	1483.0	50711.0	1458.0	1125996.0
9	24h	361	0.954125589672608	1.0856002174056756	6816.0	101331.0	2928.0	1068573.0	0.9411063742359648	1.0337623279948105	3750.0	45806.0	1983.0	1128109.0
9	24h	363	0.9733673324833546	1.0664563289523392	2278.0	103065.0	3362.0	1070943.0	0.963418568588883	1.0664563289523392	1500.0	46286.0	2015.0	1129847.0
9	24h	364	0.9683668849261632	1.0	2178.0	111215.0	5088.0	1061167.0	0.9529231997041276	1.0599982034919917	1903.0	48955.0	2934.0	1125856.0
9	24h	365	0.9648195805727428	1.0664563289523392	4021.0	105723.0	3689.0	1066215.0	0.9493087557603688	1.0664563289523392	2701.0	46350.0	2249.0	1128348.0
9	24h	368	0.9776217516573892	1.0	1277.0	104847.0	3523.0	1070001.0	0.9679547408192232	1.0	1133.0	48420.0	2073.0	1128022.0
9	24h	369	0.9769337065513942	1.0	920.0	110288.0	4288.0	1064152.0	0.967771328962225	1.0270986518465497	408.0	48856.0	2846.0	1127538.0
9	24h	370	0.9777357697962612	1.527938063719371	1216.0	102410.0	3448.0	1072574.0	0.9717784770800344	1.0	920.0	48483.0	1896.0	1128349.0
9	24h	371	0.9572702882432526	1.0856002174056756	4339.0	104364.0	4978.0	1065967.0	0.9337375930838804	1.40625	3772.0	45579.0	2697.0	1127600.0
9	24h	373	0.9756485275375824	1.006843041469846	1103.0	106794.0	4228.0	1067523.0	0.9600400100025006	1.171875	1329.0	47990.0	2666.0	1127663.0
9	24h	376	0.9627131856726536	1.1649273213649425	5117.0	106207.0	3110.0	1065214.0	0.9445118283387076	1.1649273213649425	3651.0	47891.0	1976.0	1126130.0
9	24h	379	0.9504158612495344	1.2719988038639227	7365.0	107186.0	3819.0	1061278.0	0.931999841722064	1.2719988038639227	4164.0	47107.0	2710.0	1125667.0
9	24h	391	0.9452516734645188	1.1590180127617733	7649.0	103014.0	4284.0	1064701.0	0.9269943200869768	1.116777678328368	4365.0	45616.0	2820.0	1126847.0
9	24h	401	0.960460120702642	1.2934112252706986	3484.0	103285.0	5020.0	1067859.0	0.9559695896885886	1.1106122062431378	1712.0	50360.0	2927.0	1124649.0
9	24h	403	0.9586267026386788	1.2719988038639227	1898.0	116546.0	8162.0	1053042.0	0.943787673473202	1.1824780735942844	1421.0	50495.0	4594.0	1123138.0
9	24h	405	0.9607989424222196	1.2719988038639227	2296.0	110109.0	6689.0	1060554.0	0.948673609746512	1.2719988038639227	1253.0	48278.0	3971.0	1126146.0
9	24h	407	0.9809008880931542	3.200351314333514	3130.0	110395.0	1169.0	1064954.0	0.9728899639670384	6.433388591522453	1862.0	48465.0	839.0	1128482.0
9	24h	409	0.9786049747782224	1.0	3187.0	109707.0	1610.0	1065144.0	0.9721975837283988	1.0	1660.0	47679.0	1067.0	1129242.0
9	24h	410	0.9606377143894	1.199772113778279	1638.0	116473.0	7907.0	1053630.0	0.9423085820032384	1.199772113778279	1295.0	50920.0	4940.0	1122493.0
9	24h	411	0.9756953213608416	3.955440280487117	4418.0	106242.0	875.0	1068113.0	0.9720028572562404	3.955440280487117	2198.0	48987.0	624.0	1127839.0
9	24h	413	0.9789970392302	2.5701225233743723	3477.0	105810.0	1063.0	1069298.0	0.973053645683231	1.0	1768.0	47269.0	850.0	1129761.0
9	24h	418	0.972484528260492	1.2890625	3668.0	106383.0	2352.0	1067245.0	0.9630936201794716	1.006843041469846	1917.0	49960.0	1912.0	1125859.0
9	24h	422	0.9570298298159656	1.129007618718758	2017.0	110558.0	7911.0	1059162.0	0.9446517114715106	1.129007618718758	1432.0	49248.0	4339.0	1124629.0
9	24h	423	0.97239803337719	2.046591702723396	5280.0	105318.0	699.0	1068351.0	0.9639599911804204	6.308365175812688	2812.0	48091.0	784.0	1127961.0
9	24h	426	0.9789277601090414	1.0	3489.0	107731.0	1149.0	1067279.0	0.9692802868259692	5.161573955987166	2073.0	47581.0	943.0	1129051.0
9	24h	428	0.9792026812488976	1.0	3374.0	111022.0	1342.0	1063910.0	0.9752712664225508	0.8286407592029854	1504.0	50738.0	1069.0	1126337.0
9	24h	434	0.975958260996028	1.855925108352301	3572.0	107372.0	1718.0	1066986.0	0.9737294377608642	7.157077258407408	1202.0	47592.0	1366.0	1129488.0
9	24h	437	0.9784466459956136	1.0	3215.0	109973.0	1630.0	1064830.0	0.9744825361892656	1.0270986518465497	1585.0	51364.0	1105.0	1125594.0
9	24h	447	0.9516816698749534	1.0535004894398483	8772.0	93192.0	691.0	1076993.0	0.9424854501882916	1.0535004894398483	4563.0	44048.0	813.0	1130224.0
9	24h	451	0.9832968729893192	1.0	1644.0	114618.0	2250.0	1061136.0	0.9698191865819962	1.08041536608901	1181.0	50016.0	1932.0	1126519.0
9	24h	452	0.9776732331916452	1.006843041469846	2278.0	112013.0	2838.0	1062519.0	0.9730984470876144	1.0	1177.0	54078.0	1813.0	1122580.0
9	24h	453	0.9829283323062574	1.0	2063.0	118032.0	2037.0	1057516.0	0.976690747991691	1.0	1040.0	53131.0	1496.0	1123981.0
9	24h	455	0.9774712602737288	7.444865706688402	3019.0	109771.0	2041.0	1064817.0	0.9656406871862564	8.619457288328105	1834.0	48283.0	1602.0	1127929.0
9	24h	456	0.957547764744769	2.483158605517628	1812.0	110084.0	7949.0	1059803.0	0.9484639305278764	3.8329768360611376	1211.0	49258.0	4142.0	1125037.0
9	24h	459	0.9660094029731812	1.640625	2415.0	109104.0	5263.0	1062866.0	0.9646589090124278	1.0	1353.0	53636.0	2577.0	1122082.0
9	24h	460	0.9735510271871266	1.129007618718758	2815.0	105512.0	2918.0	1068403.0	0.9685263516628912	1.0270986518465497	1478.0	48313.0	1662.0	1128195.0
9	24h	461	0.9810803472106652	1.0	2419.0	112007.0	1901.0	1063321.0	0.9702530968112332	5.129910233513472	1238.0	49855.0	1819.0	1126736.0
9	24h	462	0.9492130961323536	1.31447489070018	2802.0	103618.0	8286.0	1064942.0	0.9397989446520048	1.31447489070018	1431.0	48800.0	4821.0	1124596.0
10	D7	5	0.9477059813800498	2.0	7613.0	97672.0	3166.0	1071197.0	0.942750313230666	7.12613494935412	4240.0	47780.0	1563.0	1126065.0
10	D7	13	0.9163735680741948	2.211931092994592	14761.0	93274.0	2263.0	1069350.0	0.9131769739709203	4.792979892509461	7720.0	46099.0	1046.0	1124783.0
10	D7	19	0.8039260603711078	4.088289535750251	32260.0	68433.0	1121.0	1077834.0	0.7966927092456995	4.054559547595768	16776.0	34110.0	633.0	1128129.0
10	D7	21	0.9469333789902218	1.0337623279948105	8168.0	99553.0	2990.0	1068937.0	0.943274217915532	1.0599982034919917	4479.0	49013.0	1416.0	1124740.0
10	D7	24	0.7601606805293005	5.054633162381816	39462.0	64340.0	1138.0	1074708.0	0.7498208558976588	5.001373102474584	20780.0	31915.0	517.0	1126436.0
10	D7	33	0.7748528570376538	5.046475893662081	39116.0	68392.0	629.0	1071511.0	0.7644131679932589	5.006861746721318	20386.0	33565.0	303.0	1125394.0
10	D7	39	0.7898233851454782	4.042687565705053	37380.0	71977.0	927.0	1069364.0	0.7719114027891715	4.042687565705053	18934.0	35286.0	1919.0	1123509.0
10	D7	43	0.8757518061605071	3.0228015319505346	22822.0	83943.0	997.0	1071886.0	0.8719380553018351	3.0228015319505346	11650.0	42003.0	688.0	1125307.0
10	D7	44	0.9582682880750912	1.4256474680386453	7454.0	96374.0	940.0	1074880.0	0.9450345960475882	6.796875	4533.0	47462.0	988.0	1126665.0
10	D7	45	0.8184754002275522	4.049475817254778	30811.0	71218.0	779.0	1076840.0	0.8144984873167326	4.049475817254778	15530.0	34999.0	412.0	1128707.0
10	D7	49	0.919193016085854	2.013686082939692	15627.0	97343.0	1488.0	1065190.0	0.9123037146876544	5.71319744101322	7990.0	47989.0	1236.0	1122433.0
10	D7	52	0.9558011049723756	1.294378244201632	7753.0	101724.0	1655.0	1068516.0	0.9473823398849608	1.0337623279948105	4509.0	50153.0	1062.0	1123924.0
10	D7	53	0.8382352941176471	4.01712946039364	28735.0	78945.0	1735.0	1070233.0	0.823026821132822	6.793843612798005	14948.0	39109.0	1871.0	1123720.0
10	D7	54	0.9508473246508709	1.1824780735942844	8617.0	96956.0	1407.0	1072668.0	0.9432434541694308	7.040033576191682	4685.0	48345.0	1133.0	1125485.0
10	D7	57	0.9121991509959472	2.0840639994746444	17062.0	94980.0	1222.0	1066384.0	0.9056179126871916	2.0840639994746444	8883.0	47079.0	930.0	1122756.0
10	D7	58	0.8140065286751461	4.013709416643163	29666.0	66206.0	589.0	1083187.0	0.8089784472596876	5.962549953931204	15043.0	32599.0	352.0	1131654.0
10	D7	60	0.9563231764962548	1.0546875	7929.0	98628.0	1080.0	1072011.0	0.9468238055650644	1.0535004894398483	4675.0	48404.0	762.0	1125807.0
10	D7	64	0.9190077734316978	2.027279773797884	15028.0	92806.0	1330.0	1070484.0	0.911221940132259	2.017093094227743	7936.0	45403.0	911.0	1125398.0
10	D7	65	0.9125769176683944	3.0	16743.0	94099.0	1286.0	1067520.0	0.9036691949332	2.044144767875125	8780.0	46942.0	1228.0	1122698.0
10	D7	70	0.9560683984339616	2.8169344381625656	7007.0	94994.0	1723.0	1075924.0	0.9503944051394648	1.1590180127617733	3962.0	46748.0	918.0	1128020.0
10	D7	72	0.863186257293081	4.0	24985.0	82332.0	1114.0	1071217.0	0.8589837024831797	4.0	12745.0	40663.0	606.0	1125634.0
10	D7	74	0.902202460965774	2.1329126579046784	18149.0	87252.0	767.0	1073480.0	0.8987845810661497	2.0306639779653968	9294.0	43112.0	416.0	1126826.0
10	D7	81	0.950479988688941	1.171875	9119.0	97476.0	1038.0	1072015.0	0.9465952652679016	1.0337623279948105	4565.0	48522.0	910.0	1125651.0
10	D7	82	0.9167233427821104	2.1329126579046784	15689.0	92331.0	1086.0	1070542.0	0.9084223943523876	2.1329126579046784	8298.0	46325.0	1042.0	1123983.0
10	D7	85	0.9515644706023664	3.369660852046167	8609.0	95067.0	1069.0	1074903.0	0.9475952927843604	1.0599982034919917	4568.0	46824.0	611.0	1127645.0
10	D7	87	0.8744246914127916	3.0454323507713976	21676.0	78846.0	970.0	1078156.0	0.8720882532291147	3.0296085278516185	10980.0	39329.0	557.0	1128782.0
10	D7	90	0.9243947598948794	2.16083073217802	13483.0	92861.0	1707.0	1071597.0	0.9140673455913249	7.38653180124348	7395.0	45686.0	1195.0	1125372.0
10	D7	91	0.9524006244746008	1.171875	7690.0	99133.0	2219.0	1070606.0	0.9508021701784864	1.0535004894398483	3916.0	48982.0	1153.0	1125597.0
10	D7	93	0.95956188187448	1.640625	5972.0	103815.0	2778.0	1067083.0	0.9526985940407968	1.0535004894398483	3465.0	51702.0	1669.0	1122812.0
10	D7	95	0.9601689610606	2.16083073217802	3727.0	106609.0	5118.0	1064194.0	0.932108172448308	1.7617144193405752	3772.0	51684.0	3757.0	1120435.0
10	D7	97	0.8704412857882999	3.0566849287923428	20509.0	77283.0	2497.0	1079359.0	0.8659636011660232	6.4453125	10564.0	38470.0	1345.0	1129269.0
10	D7	98	0.8160294272902555	4.034186188455486	32220.0	73430.0	889.0	1073109.0	0.8117186970183331	4.013709416643163	16030.0	35908.0	628.0	1127082.0
10	D7	99	0.8959265351170927	3.018255006000984	18390.0	83611.0	1035.0	1076612.0	0.8910385654841062	3.018255006000984	9545.0	41542.0	615.0	1127946.0
10	D7	106	0.9168343631672587	2.017093094227743	12450.0	90437.0	3957.0	1072804.0	0.9107001159738752	2.003430285823854	6396.0	44760.0	2382.0	1126110.0
10	D7	107	0.9252579080412652	2.017093094227743	13929.0	94801.0	1387.0	1069531.0	0.9204858916874804	2.006854708321581	6945.0	45883.0	982.0	1125838.0
10	D7	108	0.8212913667300598	4.027372165879384	32059.0	75358.0	736.0	1071495.0	0.796994399039228	7.514634160256905	16085.0	37495.0	3016.0	1123052.0
11	24h	3	0.9651842660919916	2.0	2024.0	110849.0	5973.0	1060802.0	0.9163933956040804	1.7578125	4196.0	47926.0	4549.0	1122977.0
11	24h	4	0.9598860728143316	2.0	2153.0	116271.0	7565.0	1053659.0	0.8792092564727858	3.318326611999827	9688.0	50835.0	4280.0	1114845.0
11	24h	5	0.9366564027610056	2.6973950288020943	3772.0	105098.0	10443.0	1060335.0	0.8624688096286511	3.767934004219853	9409.0	47008.0	5583.0	1117648.0
11	24h	9	0.9747039878308716	1.0	4128.0	103805.0	1260.0	1070455.0	0.9134390634960496	2.109375	7656.0	47286.0	1306.0	1123400.0
11	24h	27	0.9525967318923704	2.017093094227743	7164.0	100066.0	2795.0	1069623.0	0.931590360459883	7.218043965743507	4767.0	45538.0	1921.0	1127422.0
11	24h	28	0.9260962023572764	2.3728660232011625	10550.0	107567.0	6618.0	1054913.0	0.8265929848253314	2.16083073217802	15421.0	46519.0	4097.0	1113611.0
11	24h	29	0.9358813771623956	2.1329126579046784	6784.0	110580.0	8368.0	1053916.0	0.8312687734279969	6.642389471464693	13880.0	50229.0	6511.0	1109028.0
11	24h	30	0.9435453806005558	3.82841197903909	2754.0	111361.0	10572.0	1054961.0	0.9072693713839493	5.466857931621349	5291.0	51121.0	5159.0	1118077.0
11	24h	31	0.8926089797628608	3.1365119989458434	18552.0	89472.0	2977.0	1068647.0	0.8764330656466318	7.340840514077731	9731.0	40326.0	1640.0	1127951.0
11	24h	32	0.9307548961637012	2.601984763028264	9357.0	103889.0	6101.0	1060301.0	0.8218804333288752	2.261054117586806	16440.0	46089.0	3537.0	1113582.0
11	24h	34	0.9487993055818912	3.700231266526628	2109.0	112585.0	10042.0	1054912.0	0.9126910028748648	6.000432316781954	4093.0	49367.0	5352.0	1120836.0
11	24h	35	0.9329553983934658	2.0340425515614218	11593.0	100059.0	2788.0	1065208.0	0.9145820442558708	2.013686082939692	7065.0	46560.0	1632.0	1124391.0
11	24h	36	0.9579139053867556	2.0	2614.0	108626.0	6931.0	1061477.0	0.914453830799648	7.1774556174611766	4956.0	48333.0	4087.0	1122272.0
11	24h	37	0.960576647844076	2.7257117225655487	2323.0	110742.0	6767.0	1059816.0	0.9211969174339824	6.299850026116693	4832.0	48472.0	3461.0	1122883.0
11	24h	38	0.9543305808598268	3.885381758109491	7811.0	94076.0	1193.0	1076568.0	0.9466560183478724	7.930745772979046	4251.0	46229.0	959.0	1128209.0
11	24h	39	0.9654253024315322	2.9296875	2555.0	111887.0	5459.0	1059747.0	0.951694431878528	1.2719988038639227	1754.0	48387.0	3158.0	1126349.0
11	24h	41	0.9706645828280924	1.0337623279948105	3685.0	108067.0	2847.0	1065049.0	0.9572986337532876	1.013639886898942	2736.0	48592.0	1599.0	1126721.0
11	24h	43	0.9195032479007472	3.4465877741842363	3449.0	113172.0	16366.0	1046661.0	0.8936894618017625	5.66436421610195	3523.0	49085.0	8155.0	1118885.0
11	24h	44	0.9559395920909232	1.0856002174056756	5148.0	110520.0	5040.0	1058940.0	0.9481772902575633	7.535868008439705	2421.0	48925.0	2927.0	1125375.0
11	24h	49	0.9568541446408444	2.443627114877084	4592.0	109511.0	5284.0	1060261.0	0.9395469354316308	1.390625	2919.0	49314.0	3427.0	1123988.0
11	24h	53	0.9544120066857772	2.4609375	2769.0	110205.0	7759.0	1058915.0	0.930025994455795	1.411124364702222	3539.0	48479.0	3756.0	1123874.0
11	24h	54	0.922153214347454	3.0	3787.0	109354.0	14676.0	1051831.0	0.8945111986926848	2.78125	2928.0	46528.0	8046.0	1122146.0
11	24h	55	0.936047006727412	2.003430285823854	2453.0	115416.0	13318.0	1048461.0	0.9115041893868866	2.003430285823854	3092.0	51402.0	6889.0	1118265.0
11	24h	56	0.9523915433078276	2.3349443959185088	2957.0	111336.0	8174.0	1057181.0	0.9377452623691112	1.0599982034919917	1491.0	47554.0	4823.0	1125780.0
11	24h	57	0.9231219321912688	3.092418037136352	2703.0	113592.0	16217.0	1047136.0	0.885773743635156	3.092418037136352	4719.0	50013.0	8180.0	1116736.0
11	24h	58	0.9499839084412348	1.0535004894398483	4350.0	107741.0	6995.0	1060562.0	0.9410434596154034	1.294378244201632	2400.0	48276.0	3649.0	1125323.0
11	24h	59	0.9340449721480932	2.003430285823854	4040.0	98177.0	9825.0	1067606.0	0.888340583024025	2.013686082939692	5303.0	41764.0	5196.0	1127385.0
11	24h	60	0.9302238663342578	4.360053990580994	5308.0	109512.0	11121.0	1053707.0	0.90080155499745	6.977332334345717	4586.0	46807.0	5723.0	1122532.0
