# Supplementary material for: Automatic Cerebral Hemisphere Segmentation in Rat MRI with Ischemic Lesions via Attention-based Convolutional Neural Networks
Source: Neuroinformatics. 2022 Sep 30;21(1):57–70. doi: 10.1007/s12021-022-09607-1 (PMC9931784; doi:10.1007/s12021-022-09607-1)
Supplement: Supplementary file 1 — Supplementary file1 (RAR 1.26 MB) [file 12021_2022_9607_MOESM1_ESM.zip › lessCapacity/rate0.375.csv]

cohort	timepoint	id	brain_dice	brain_hd	brain_fp	brain_tp	brain_fn	brain_tn	contra_dice	contra_hd	contra_fp	contra_tp	contra_fn	contra_tn
1	24h	3	0.9557863798223456	1.4150980324367106	1154.0	109914.0	9015.0	1059565.0	0.9397403413666452	3.795500329851949	1366.0	47845.0	4770.0	1125667.0
1	24h	5	0.7288886308884568	6.0	44950.0	62781.0	1753.0	1070164.0	0.7166130838420691	6.0	22607.0	29757.0	928.0	1126356.0
1	24h	22	0.8006197180067889	4.0	34996.0	74414.0	2067.0	1068171.0	0.7931422711210693	4.015419802636612	17590.0	35576.0	967.0	1125515.0
1	24h	25	0.9510177733786632	1.371644520787456	876.0	110494.0	10506.0	1057772.0	0.9373104337276312	4.21875	1119.0	49445.0	5495.0	1123589.0
1	24h	32	0.9695453736152548	1.5234375	1152.0	111632.0	5861.0	1061003.0	0.9499665919899384	1.1117382399029458	1693.0	48340.0	3399.0	1126216.0
1	24h	35	0.9766762502360916	2.128228819971257	974.0	116349.0	4583.0	1057742.0	0.965471921293254	1.154163023647981	1345.0	51422.0	2333.0	1124548.0
1	24h	43	0.9576862008311255	2.6589370600039595	706.0	111886.0	9181.0	1057875.0	0.9466725684153804	2.6589370600039595	1073.0	49191.0	4469.0	1124915.0
1	24h	45	0.9543630551588111	1.3258252147247769	521.0	112256.0	10215.0	1056656.0	0.9392555024293928	1.2934112252706986	1462.0	48521.0	4814.0	1124851.0
1	2h	6	0.7627368836244763	5.0	37884.0	63814.0	1817.0	1076133.0	0.7540459394146508	4.001716245582169	19098.0	30891.0	1054.0	1128605.0
1	2h	26	0.6959217415265914	5.006861746721318	51169.0	60612.0	1799.0	1066068.0	0.6886212078519771	5.001373102474584	25339.0	29327.0	1183.0	1123799.0
1	2h	28	0.7219986963069522	5.006861746721318	47360.0	64242.0	2112.0	1065934.0	0.7143374038896427	5.006861746721318	23551.0	31588.0	1713.0	1122796.0
1	2h	29	0.7905240131766069	4.001716245582169	37561.0	76433.0	2946.0	1062708.0	0.7777920273591963	4.006860571647708	19382.0	36389.0	1410.0	1122467.0
1	2h	36	0.8619883891202526	3.0091413460695065	24235.0	83000.0	2343.0	1070070.0	0.8460832639822461	3.020529124409538	13122.0	39650.0	1304.0	1125572.0
1	2h	38	0.8288254064731804	4.0	29562.0	76363.0	1980.0	1071743.0	0.8198571808746563	4.0	15050.0	36969.0	1196.0	1126433.0
1	2h	40	0.8622550383591048	3.0566849287923428	24294.0	86767.0	3428.0	1065159.0	0.8514074425023946	3.011422346795821	12347.0	41332.0	2080.0	1123889.0
1	2h	50	0.899095772662756	2.0340425515614218	18188.0	90583.0	2144.0	1068733.0	0.8917490995526307	2.0	8738.0	42956.0	1691.0	1126263.0
1	sham	4	0.8322153521504053	3.020529124409538	28052.0	76114.0	2639.0	1072843.0	0.8272694465404679	3.020529124409538	14509.0	37824.0	1286.0	1126029.0
1	sham	7	0.7566468933897383	6.0	39544.0	64032.0	1644.0	1074428.0	0.7354334695649029	6.0	18865.0	30501.0	3080.0	1127202.0
1	sham	8	0.7301237869113206	6.0	44745.0	63347.0	2085.0	1069471.0	0.7263629730011467	6.0	22621.0	31356.0	1004.0	1124667.0
1	sham	9	0.7808338175312236	6.0	35082.0	67865.0	3015.0	1073686.0	0.7748392366183897	5.001373102474584	18017.0	33678.0	1556.0	1126397.0
1	sham	11	0.8224885442368699	3.14307274017004	32208.0	81669.0	3044.0	1062727.0	0.8165514415936908	3.0566849287923428	16567.0	39862.0	1344.0	1121875.0
1	sham	14	0.8230153330891203	3.018255006000984	31228.0	78635.0	2592.0	1067193.0	0.8187311809969889	3.011422346795821	16160.0	39155.0	1178.0	1123155.0
1	sham	15	0.8329376675639965	3.018255006000984	28199.0	75961.0	2272.0	1073216.0	0.8274400887005587	3.0	14478.0	37687.0	1241.0	1126242.0
1	sham	20	0.87702009854383	4.0	22032.0	87752.0	2578.0	1067286.0	0.8668012108980827	4.0	11882.0	43809.0	1582.0	1122375.0
1	sham	23	0.8248001963939882	3.0296085278516185	29975.0	75595.0	2140.0	1071938.0	0.8180472561811304	3.011422346795821	15493.0	37305.0	1102.0	1125748.0
1	sham	24	0.8271491838542325	3.0228015319505346	31759.0	81712.0	2392.0	1063785.0	0.8238185293433521	3.004574149578023	16194.0	40730.0	1227.0	1121497.0
1	sham	27	0.8761325268388946	3.0	21730.0	85242.0	2373.0	1070303.0	0.8712865159267206	3.0	11294.0	42233.0	1184.0	1124937.0
1	sham	30	0.8259823833753794	3.0589304771541475	30435.0	77269.0	2123.0	1069821.0	0.824063103739046	3.0589304771541475	15265.0	38602.0	1218.0	1124563.0
1	sham	31	0.8296829206190984	4.0	29166.0	76576.0	2273.0	1071633.0	0.8302430714800498	3.0566849287923428	13960.0	38016.0	1586.0	1126086.0
1	sham	33	0.8446513326031398	3.020529124409538	27218.0	78659.0	1716.0	1072055.0	0.8406374924448874	3.0022879459099605	14203.0	39639.0	826.0	1124980.0
1	sham	34	0.8259634674268821	3.076835865838881	31042.0	78227.0	1924.0	1068455.0	0.8198962452693797	3.0091413460695065	15967.0	38563.0	975.0	1124143.0
1	sham	37	0.7929986250751913	4.013709416643163	36575.0	73825.0	1967.0	1067281.0	0.7890355112112434	4.013709416643163	18783.0	36773.0	881.0	1123211.0
1	sham	39	0.8020384702996785	4.01712946039364	35492.0	75700.0	1877.0	1066579.0	0.7979624687592664	4.008573879920545	17869.0	37675.0	1209.0	1122895.0
1	sham	41	0.8254408200083654	3.0228015319505346	31777.0	81899.0	2862.0	1063110.0	0.8249784406229391	3.0228015319505346	15508.0	40657.0	1743.0	1121740.0
1	sham	42	0.8248252748600156	4.0	31309.0	80724.0	2979.0	1064636.0	0.8190235861535644	4.0	16259.0	40246.0	1527.0	1121616.0
1	sham	44	0.8258653886400736	4.0	30726.0	78923.0	2556.0	1067443.0	0.8203623886729712	4.0	15597.0	38733.0	1366.0	1123952.0
1	sham	47	0.7929173193344905	4.02907675189444	36382.0	74918.0	2750.0	1065598.0	0.7891751535080718	4.02907675189444	18632.0	37079.0	1179.0	1122758.0
1	sham	48	0.7951664864503327	5.0	34719.0	71332.0	2031.0	1071566.0	0.7911150599733452	5.0	17583.0	35616.0	1225.0	1125224.0
1	sham	51	0.7706281863775514	5.001373102474584	37670.0	65073.0	1067.0	1075838.0	0.7621262302398234	5.013714102495524	19785.0	32446.0	469.0	1126948.0
1	sham	52	0.7666449244502903	5.0	41347.0	71109.0	1942.0	1065250.0	0.7628574185455598	5.0	21098.0	35577.0	1021.0	1121952.0
2	24h	2	0.7881964497815166	5.0	38205.0	72332.0	669.0	1068442.0	0.7820762096323611	5.0	19018.0	34994.0	484.0	1125152.0
2	24h	4	0.9525003820465108	2.0	8086.0	105959.0	2482.0	1063121.0	0.9444500616772158	2.0	3942.0	46704.0	1552.0	1127450.0
2	24h	5	0.9497625500961384	2.003430285823854	9037.0	102496.0	1806.0	1066309.0	0.9335421297231764	2.003430285823854	5188.0	46201.0	1390.0	1126869.0
2	24h	6	0.875542445909842	3.036400263881559	23363.0	85041.0	814.0	1070430.0	0.8654289141534771	3.0091413460695065	12241.0	40763.0	436.0	1126208.0
2	24h	7	0.9663900785153462	1.1044123154420182	4035.0	108313.0	3499.0	1063801.0	0.9518878696011654	7.379852250437081	2965.0	48354.0	1923.0	1126406.0
2	24h	8	0.9476465234640772	2.0	8731.0	107248.0	3119.0	1060550.0	0.9293968153119168	2.221224412486276	5136.0	46810.0	1976.0	1125726.0
2	24h	9	0.9801220722906584	1.006843041469846	1781.0	110078.0	2684.0	1065105.0	0.9698196285948406	1.006843041469846	1383.0	49117.0	1674.0	1127474.0
2	24h	14	0.9500115244548932	1.129007618718758	7610.0	103043.0	3234.0	1065761.0	0.9343978263865644	1.0664563289523392	4112.0	47459.0	2552.0	1125525.0
2	24h	15	0.9807662421954274	1.171875	2194.0	107287.0	2014.0	1068153.0	0.971108906638304	1.0	1363.0	47478.0	1462.0	1129345.0
2	24h	16	0.9048046654290096	3.0	17615.0	89677.0	1255.0	1071101.0	0.892556655169079	3.0566849287923428	9077.0	41532.0	922.0	1128117.0
2	24h	17	0.9613860657263984	1.1590180127617733	2203.0	111005.0	6714.0	1059726.0	0.9497218825200204	1.1590180127617733	1600.0	48149.0	3498.0	1126401.0
2	24h	18	0.8135470878991553	4.0613279559307935	34806.0	77769.0	841.0	1066232.0	0.8060321493675081	4.015419802636612	17028.0	36479.0	529.0	1125612.0
2	24h	19	0.9770801605398448	1.171875	2583.0	116125.0	2865.0	1058075.0	0.9687063290895248	1.0	1286.0	50256.0	1961.0	1126145.0
3	D35	3	0.9515678581746772	1.6314662512311586	1940.0	113631.0	9627.0	1054450.0	0.9505076244142022	1.154163023647981	1370.0	59123.0	4787.0	1114368.0
3	D35	6	0.9487661708554168	1.340339057500937	1053.0	108212.0	10634.0	1059749.0	0.947015849959414	1.129007618718758	496.0	55417.0	5705.0	1118030.0
3	D35	64	0.9583402359383038	1.7578125	1628.0	109913.0	7928.0	1060179.0	0.9546201405945626	4.8046875	1306.0	56356.0	4052.0	1117934.0
3	D35	65	0.9749741328459672	1.171875	2285.0	100825.0	2891.0	1073647.0	0.9625138646062452	1.0	2566.0	51199.0	1422.0	1124461.0
3	D35	67	0.9742176144355016	1.171875	2362.0	103553.0	3119.0	1070614.0	0.9652335897010274	1.0	1995.0	52334.0	1775.0	1123544.0
3	D35	71	0.9634968102946264	1.640625	900.0	110027.0	7437.0	1061284.0	0.95666649592788	1.0856002174056756	814.0	56031.0	4262.0	1118541.0
3	D35	74	0.9760232479330786	1.013639886898942	1747.0	105126.0	3418.0	1069357.0	0.9668577355100982	1.0	1207.0	52205.0	2372.0	1123864.0
3	D35	75	0.949093248268448	1.7578125	1250.0	107705.0	10304.0	1060389.0	0.9483172761972976	1.1106122062431378	1127.0	54285.0	4790.0	1119446.0
3	D35	77	0.9690325835139376	1.006843041469846	1322.0	103733.0	5308.0	1069285.0	0.9604908548636316	1.006843041469846	1746.0	53459.0	2652.0	1121791.0
3	D35	135	0.9523625096824168	1.5234375	2838.0	110655.0	8232.0	1057923.0	0.9404524603292044	1.1055446639128832	2191.0	54021.0	4650.0	1118786.0
3	D35	138	0.964629151857398	1.013639886898942	1763.0	106933.0	6079.0	1064873.0	0.958405453150372	1.0	1337.0	53710.0	3325.0	1121276.0
3	D35	139	0.9664739884393064	1.390625	1489.0	106172.0	5877.0	1066110.0	0.9638228893724742	1.0481568644530264	1098.0	54256.0	2975.0	1121319.0
3	D35	140	0.948983374920332	1.5234375	1013.0	113906.0	11234.0	1053495.0	0.95024058499707	1.206519157146914	914.0	57567.0	5115.0	1116052.0
3	D35	154	0.9703680109533296	2.254146569727111	2595.0	102057.0	3638.0	1071358.0	0.9669516899597338	1.006843041469846	1248.0	51510.0	2273.0	1124617.0
3	D35	156	0.9697460952287636	1.223473419012955	2643.0	108870.0	4150.0	1063985.0	0.9584708857203064	1.1106122062431378	2551.0	54583.0	2179.0	1120335.0
3	D35	157	0.9508826578932014	1.2890625	2852.0	105925.0	8091.0	1062780.0	0.9364979913758156	1.1649273213649425	2103.0	50820.0	4789.0	1121936.0
3	sham	120	0.9660326805450284	1.0664563289523392	1410.0	109608.0	6298.0	1062332.0	0.9689358427202128	1.0856002174056756	1141.0	55396.0	2411.0	1120700.0
4	24h	6	0.9745751682593984	2.125	2646.0	104837.0	2824.0	1069341.0	0.951799928963918	1.340339057500937	2017.0	45556.0	2597.0	1129478.0
4	24h	7	0.9734702340172358	1.2502197072539891	2374.0	107989.0	3512.0	1065773.0	0.9617004718128314	1.1590180127617733	1446.0	49429.0	2491.0	1126282.0
4	24h	8	0.979061092180072	1.411124364702222	1249.0	106164.0	3292.0	1068943.0	0.9670155686515964	1.0	1277.0	49473.0	2098.0	1126800.0
4	24h	9	0.9385356904891704	2.0	9678.0	108460.0	4528.0	1056982.0	0.9263195448485644	2.0	4724.0	49333.0	3124.0	1122467.0
4	24h	19	0.980574305409364	3.081097866426836	1461.0	109462.0	2876.0	1065849.0	0.9641904568733836	2.046591702723396	1505.0	47537.0	2026.0	1128580.0
4	24h	20	0.9767352857379776	1.006843041469846	1594.0	114846.0	3877.0	1059331.0	0.9610322728313117	1.222450312129291	1732.0	50385.0	2354.0	1125177.0
4	24h	21	0.9763520217522555	4.173374320936986	2223.0	115624.0	3378.0	1058423.0	0.955889670514084	2.37942895016982	1184.0	48986.0	3337.0	1126141.0
4	24h	22	0.94884561891516	3.979201604613198	8339.0	102333.0	2695.0	1066281.0	0.9304489761309196	2.0	4212.0	43893.0	2350.0	1129193.0
4	24h	23	0.972650184076911	1.0	2761.0	111491.0	3509.0	1061887.0	0.9434731078526442	3.883134732604896	1451.0	48161.0	4320.0	1125716.0
4	24h	24	0.9779831548970354	1.08041536608901	1148.0	109206.0	3769.0	1065525.0	0.9579172610556348	1.0	482.0	49691.0	3884.0	1125591.0
4	24h	25	0.9789711777484156	2.0257437388061947	1746.0	109285.0	2949.0	1065668.0	0.9450694375062444	1.1044123154420182	913.0	47296.0	4585.0	1126854.0
4	24h	26	0.9810409531362844	3.7431659733314326	1697.0	110709.0	2582.0	1064660.0	0.961749171346795	3.2686700814800047	1562.0	48891.0	2327.0	1126868.0
4	24h	27	0.9671345536876864	3.782815404273978	4592.0	108071.0	2753.0	1064232.0	0.9446075364550748	1.0599982034919917	2969.0	49070.0	2786.0	1124823.0
4	24h	28	0.9756061655697956	1.3666293503543674	1047.0	112663.0	4587.0	1061351.0	0.9617948271277816	1.3666293503543674	719.0	52451.0	3448.0	1123030.0
4	24h	29	0.9717210255323284	1.223473419012955	1774.0	110027.0	4630.0	1063217.0	0.9611484644739232	1.0599982034919917	1178.0	52892.0	3098.0	1122480.0
4	24h	30	0.97825509153128	1.116777678328368	586.0	117778.0	4650.0	1056634.0	0.965139285276557	1.0	542.0	55122.0	3440.0	1120544.0
4	24h	31	0.9632759208731242	1.2502197072539891	1139.0	112973.0	7475.0	1058061.0	0.9385914102040622	1.2502197072539891	1090.0	49422.0	5377.0	1123759.0
4	24h	32	0.9689546541875268	1.1824780735942844	779.0	111189.0	6346.0	1061334.0	0.9555438981353428	1.0270986518465497	718.0	50092.0	3943.0	1124895.0
4	24h	33	0.9497766213363444	1.5234375	1578.0	106403.0	9675.0	1061992.0	0.9446032075148522	1.129007618718758	1189.0	52391.0	4956.0	1121112.0
4	24h	34	0.9613758129922456	1.0337623279948105	5027.0	110713.0	3869.0	1060039.0	0.938674160763782	3.355739311705395	2955.0	48766.0	3417.0	1124510.0
4	24h	36	0.97762383769392	1.411124364702222	949.0	120804.0	4581.0	1053314.0	0.9567626699185824	1.411124364702222	1112.0	53351.0	3710.0	1121475.0
4	24h	37	0.9747328532250475	4.127048792815667	2284.0	114979.0	3677.0	1058708.0	0.9551928354759496	2.6953125	1517.0	49596.0	3136.0	1125399.0
4	24h	38	0.9736637611399492	1.0270986518465497	3342.0	109636.0	2589.0	1064081.0	0.9530889414814742	1.006843041469846	1844.0	48527.0	2933.0	1126344.0
4	24h	39	0.9761744479203792	1.013639886898942	2077.0	110931.0	3338.0	1063302.0	0.9585019948163896	1.013639886898942	1285.0	49371.0	2990.0	1126002.0
4	24h	40	0.9751199848114904	3.1835338376264355	2123.0	110426.0	3512.0	1063587.0	0.9444552264875984	3.1835338376264355	1520.0	48664.0	4204.0	1125260.0
4	24h	41	0.9732254186461206	1.5765965680164504	1157.0	108883.0	4834.0	1064774.0	0.9657515755764702	1.006843041469846	834.0	51871.0	2845.0	1124098.0
4	24h	42	0.976618078279716	1.0	1575.0	114904.0	3927.0	1059242.0	0.9591585586278506	1.0	1271.0	49882.0	2977.0	1125518.0
4	24h	43	0.9752878895866672	1.006843041469846	2386.0	108788.0	3127.0	1065347.0	0.9521862952128176	1.006843041469846	1415.0	49149.0	3521.0	1125563.0
4	24h	44	0.9688729592596812	1.6778696558526975	686.0	110561.0	6418.0	1061983.0	0.96391996218686	1.006843041469846	677.0	55062.0	3445.0	1120464.0
4	24h	45	0.9745478961504028	1.3101960805662831	2418.0	108857.0	3268.0	1065105.0	0.949696376101861	1.0	1479.0	48482.0	3657.0	1126030.0
4	24h	47	0.9724109824489904	1.4256474680386453	848.0	109757.0	5380.0	1063663.0	0.9630853176444388	1.0	850.0	51892.0	3128.0	1123778.0
4	24h	49	0.9805166181786124	1.0080849922315578	1623.0	111220.0	2797.0	1064008.0	0.9577088530515232	1.006843041469846	809.0	48756.0	3497.0	1126586.0
4	24h	50	0.9747873032024648	1.1044123154420182	1500.0	103461.0	3852.0	1070835.0	0.9619884469900596	1.0535004894398483	910.0	49211.0	2979.0	1126548.0
4	24h	51	0.970180980529984	2.3018255535349	2688.0	114558.0	4354.0	1058048.0	0.9450197048141564	2.3018255535349	1914.0	48918.0	3778.0	1125038.0
4	24h	52	0.9786420820128684	1.0	1851.0	101906.0	2597.0	1073294.0	0.9546211312700108	1.0	1426.0	44724.0	2826.0	1130672.0
4	24h	53	0.9745827938906166	2.9745112682853043	2363.0	109528.0	3350.0	1064407.0	0.9286021001678572	2.9745112682853043	1504.0	47576.0	5812.0	1124756.0
4	24h	54	0.9788710644405284	1.0535004894398483	1949.0	107760.0	2703.0	1067236.0	0.959044850833636	1.0535004894398483	800.0	47513.0	3258.0	1128077.0
4	24h	55	0.966524498254424	1.4907142596440977	2635.0	112401.0	5151.0	1059461.0	0.9461056501838372	1.4721743657873037	1514.0	50435.0	4232.0	1123467.0
4	24h	57	0.9816524925298468	1.0	2054.0	108906.0	2017.0	1066671.0	0.9534509784092632	1.0	1109.0	47141.0	3494.0	1127904.0
4	24h	58	0.9687127724999248	1.0	3600.0	112624.0	3675.0	1059749.0	0.9443284217039872	1.0	1920.0	48835.0	3838.0	1125055.0
5	24h	69	0.979065674933715	1.171875	3621.0	104317.0	840.0	1070870.0	0.9687014646613584	1.006843041469846	2131.0	49273.0	1053.0	1127191.0
5	24h	70	0.980923592765698	1.0	1785.0	115851.0	2721.0	1059291.0	0.9721584633853542	1.006843041469846	1303.0	50613.0	1596.0	1126136.0
5	24h	71	0.975615047707724	1.788089937614996	3504.0	107924.0	1891.0	1066329.0	0.9573209247483891	1.2280544270435452	2526.0	45467.0	1528.0	1130127.0
5	24h	72	0.9516555960645258	1.129007618718758	8695.0	95275.0	985.0	1074693.0	0.9386631134799024	1.129007618718758	4100.0	42268.0	1424.0	1131856.0
5	24h	73	0.9657086752566698	1.1590180127617733	976.0	119505.0	7511.0	1051656.0	0.9322435441838428	1.171875	3003.0	51155.0	4433.0	1121057.0
5	24h	74	0.975137413493578	1.171875	2940.0	102720.0	2298.0	1071690.0	0.9671097477845944	1.0	1892.0	51075.0	1582.0	1125099.0
5	24h	75	0.9722894508008172	1.006843041469846	4234.0	113490.0	2235.0	1059689.0	0.9573818155052168	1.1590180127617733	3253.0	52027.0	1379.0	1122989.0
5	24h	77	0.9791356322689884	1.0	2924.0	105824.0	1586.0	1069314.0	0.9684684264092102	1.0	2161.0	51861.0	1216.0	1124410.0
5	24h	78	0.9808196774030532	1.2934112252706986	2968.0	106748.0	1207.0	1068725.0	0.9733038442831315	1.0	2229.0	53029.0	680.0	1123710.0
5	24h	81	0.9306346563859926	2.1329126579046784	1984.0	111524.0	14641.0	1051499.0	0.910823651683308	2.097201562685678	2087.0	49077.0	7523.0	1120961.0
5	24h	82	0.9778237453644174	1.0	3713.0	104942.0	1047.0	1069946.0	0.9672898961284232	1.0	2279.0	51218.0	1185.0	1124966.0
5	24h	83	0.9748885829619433	1.527938063719371	3826.0	104452.0	1555.0	1069815.0	0.9629636610373944	1.0	2666.0	51091.0	1264.0	1124627.0
5	24h	84	0.9791795167016188	1.0	2995.0	107157.0	1562.0	1067934.0	0.9734246426041308	1.0	2005.0	53588.0	921.0	1123134.0
5	24h	85	0.9784088731824664	1.0	3599.0	114897.0	1472.0	1059680.0	0.9647020570543288	1.0	1732.0	50438.0	1959.0	1125519.0
5	24h	86	0.9831214623735732	1.0	2167.0	105951.0	1471.0	1070059.0	0.9769647065398624	1.0	1241.0	52442.0	1232.0	1124733.0
5	24h	87	0.9790797690858336	1.0	2612.0	105746.0	1907.0	1069383.0	0.972322100510076	1.0	1652.0	52326.0	1327.0	1124343.0
5	24h	89	0.962741426962012	1.1824780735942844	1158.0	118784.0	8036.0	1051670.0	0.9499216672131744	1.1824780735942844	1265.0	52145.0	4233.0	1122005.0
5	24h	90	0.953795744680851	2.548168766487024	1831.0	112071.0	9027.0	1056719.0	0.9408271206021986	1.1106122062431378	1272.0	52119.0	5284.0	1120973.0
5	24h	93	0.9451836545517748	1.0599982034919917	9048.0	97887.0	2306.0	1070407.0	0.9368595233256888	1.0599982034919917	5025.0	48408.0	1500.0	1124715.0
5	24h	94	0.9756224719101124	1.0	3111.0	108538.0	2313.0	1065686.0	0.9702201358187869	1.0	1667.0	53219.0	1600.0	1123162.0
5	24h	95	0.9545415639550808	2.578125	2143.0	111521.0	8479.0	1057505.0	0.9454147213095856	1.0856002174056756	1269.0	49206.0	4413.0	1124760.0
5	24h	97	0.9701747124136332	1.0270986518465497	5928.0	106645.0	629.0	1066446.0	0.963138377201822	1.0270986518465497	2915.0	47789.0	743.0	1128201.0
5	24h	99	0.9789159733204978	1.0270986518465497	3166.0	113891.0	1740.0	1060851.0	0.9698338150289018	1.006843041469846	1623.0	48321.0	1383.0	1128321.0
5	sham	76	0.97389278298254	1.2890625	4538.0	99899.0	818.0	1074393.0	0.9662664720310624	1.006843041469846	2567.0	48652.0	830.0	1127599.0
5	sham	80	0.9760159804683164	1.40625	3140.0	109936.0	2263.0	1064309.0	0.9654569304766067	1.08041536608901	1839.0	54096.0	2032.0	1121681.0
5	sham	91	0.972954434531792	1.0	1366.0	110640.0	4785.0	1062857.0	0.9635478770855966	7.265625	870.0	54545.0	3257.0	1120976.0
6	D28	7	0.9552693626233744	2.0	5137.0	99060.0	4140.0	1071311.0	0.9551836311347884	1.0270986518465497	2760.0	50651.0	1993.0	1124244.0
6	D28	8	0.9168305963153472	2.044144767875125	13108.0	94379.0	4015.0	1068146.0	0.9115228720324262	2.003430285823854	6936.0	47226.0	2232.0	1123254.0
6	D28	9	0.9579416040431477	1.4721743657873037	3514.0	105102.0	5715.0	1065317.0	0.9501716684752636	1.0481568644530264	2569.0	53412.0	3033.0	1120634.0
6	D28	12	0.9538108083932414	1.129007618718758	5121.0	101299.0	4690.0	1068538.0	0.9455334086878212	1.129007618718758	3617.0	51446.0	2310.0	1122275.0
6	D28	17	0.9535550508991748	1.40625	5236.0	108752.0	5358.0	1060302.0	0.9464141111854382	1.006843041469846	3387.0	53762.0	2701.0	1119798.0
6	D28	18	0.9541408460794498	1.5234375	4176.0	106547.0	6066.0	1062859.0	0.9473748367435786	1.1590180127617733	2863.0	54403.0	3181.0	1119201.0
6	D28	20	0.9393428304671264	2.044144767875125	7558.0	93567.0	4526.0	1073997.0	0.9338300443012484	2.003430285823854	3783.0	46374.0	2789.0	1126702.0
6	D28	21	0.9395076444674786	2.057537234816481	7735.0	90639.0	3937.0	1077337.0	0.9302320865483082	2.0	4732.0	45873.0	2149.0	1126894.0
6	D28	22	0.9357975231383328	2.0	8422.0	96003.0	4751.0	1070472.0	0.9286319682551912	2.0	5152.0	48209.0	2258.0	1124029.0
6	D28	24	0.9387247809566276	2.0	7572.0	98943.0	5345.0	1067788.0	0.9356395219360109	2.0	4715.0	50416.0	2221.0	1122296.0
6	D28	35	0.9484114831698588	1.013639886898942	4464.0	108393.0	7328.0	1059463.0	0.9409567615704516	1.013639886898942	3130.0	54416.0	3699.0	1118403.0
6	D28	38	0.932403839934954	2.003430285823854	9886.0	100915.0	4746.0	1064101.0	0.9259903485063375	2.003430285823854	6097.0	51905.0	2200.0	1119446.0
6	D28	39	0.9189663408539722	2.013686082939692	12451.0	100035.0	5191.0	1061971.0	0.909620212595481	2.013686082939692	7511.0	51087.0	2641.0	1118409.0
6	D28	40	0.928217206893062	2.0	9888.0	100887.0	5716.0	1063157.0	0.9194832287225282	2.0	5907.0	50247.0	2893.0	1120601.0
6	D28	42	0.9328410625844216	2.0	8592.0	103592.0	6324.0	1061140.0	0.9241041972745428	2.0	5654.0	52521.0	2973.0	1118500.0
6	D28	43	0.94511011858925	2.0	6907.0	92049.0	3785.0	1076907.0	0.941004016064257	2.0	3924.0	46862.0	1952.0	1126910.0
6	D28	44	0.9392492360598445	2.044144767875125	7457.0	100510.0	5545.0	1066136.0	0.9328098509859908	2.0	4920.0	52270.0	2610.0	1119848.0
6	D28	47	0.9695422590500632	1.527938063719371	2108.0	108055.0	4681.0	1064804.0	0.9578188666625598	1.0270986518465497	2574.0	54418.0	2219.0	1120437.0
6	D28	48	0.9285280052846482	3.842733605455887	10045.0	96988.0	4886.0	1067729.0	0.9159930362772316	3.842733605455887	6632.0	48669.0	2295.0	1122052.0
6	D28	54	0.9378674794211525	2.0	7009.0	97700.0	5936.0	1069003.0	0.9240925330307662	2.0	5092.0	49274.0	3003.0	1122279.0
6	D28	61	0.9272231252007728	2.003430285823854	8977.0	96695.0	6202.0	1067774.0	0.9129069208882976	2.003430285823854	6425.0	49412.0	3003.0	1120808.0
6	D28	65	0.932739745885962	2.044144767875125	8678.0	99729.0	5705.0	1065536.0	0.9234180205720932	2.044144767875125	5616.0	50812.0	2812.0	1120408.0
6	D28	68	0.920108511683123	2.1329126579046784	10646.0	96495.0	6111.0	1066396.0	0.911371504160764	2.1329126579046784	6363.0	48572.0	3084.0	1121629.0
6	D28	70	0.9415222271075834	1.0535004894398483	5887.0	101715.0	6748.0	1065298.0	0.9297277904838782	1.013639886898942	4069.0	51830.0	3766.0	1119983.0
6	D28	71	0.953209854986815	1.1649273213649425	4179.0	106454.0	6272.0	1062743.0	0.943634797588286	1.0599982034919917	3746.0	54778.0	2798.0	1118326.0
6	D28	73	0.9236263038292708	2.013686082939692	11090.0	98157.0	5143.0	1065258.0	0.9192608866078998	2.013686082939692	6278.0	50421.0	2579.0	1120370.0
6	D28	74	0.9539898240599998	2.0	5032.0	104812.0	5078.0	1064726.0	0.9443253312713086	1.0599982034919917	3717.0	53734.0	2619.0	1119578.0
6	D28	76	0.9541623899303115	1.2719988038639227	4046.0	105975.0	6136.0	1063491.0	0.9494439456302394	1.006843041469846	2728.0	53401.0	2959.0	1120560.0
6	D28	79	0.9275603743328308	2.0541973036930994	9350.0	96886.0	5783.0	1067629.0	0.916786753694442	2.044144767875125	5670.0	48669.0	3165.0	1122144.0
6	D28	80	0.961173487866715	1.0337623279948105	2788.0	106152.0	5788.0	1064920.0	0.9505328455543184	1.0337623279948105	2931.0	53784.0	2667.0	1120266.0
6	D28	82	0.9630261193222392	1.199772113778279	956.0	111256.0	7587.0	1059849.0	0.9565137044410283	1.0	1132.0	56936.0	4045.0	1117535.0
6	D28	83	0.9219471472434594	2.013686082939692	10168.0	97737.0	6381.0	1065362.0	0.9156905819116616	2.013686082939692	5928.0	48978.0	3091.0	1121651.0
6	D28	86	0.9665214472682384	1.0	1124.0	107266.0	6307.0	1064951.0	0.9638920357483232	1.0	1157.0	53603.0	2859.0	1122029.0
6	D28	87	0.9568148231369532	1.154163023647981	3879.0	110714.0	6115.0	1058940.0	0.9476953447410296	1.006843041469846	3327.0	55688.0	2820.0	1117813.0
6	D28	88	0.9619816336394392	1.0337623279948105	2192.0	99517.0	5674.0	1072265.0	0.9551237719904886	1.006843041469846	1923.0	50410.0	2814.0	1124501.0
6	D28	93	0.9499094694912186	2.0	4500.0	104927.0	6566.0	1063655.0	0.9400327045598734	1.0599982034919917	3134.0	52600.0	3577.0	1120337.0
6	D28	95	0.9359273097075144	1.3101960805662831	5305.0	105837.0	9186.0	1059320.0	0.9292974045882696	1.0481568644530264	3046.0	52437.0	4933.0	1119232.0
6	D28	96	0.9319246600026556	2.0	9132.0	98264.0	5224.0	1067028.0	0.9279983367511836	2.0	4631.0	49099.0	2988.0	1122930.0
6	D28	97	0.9214975845410628	2.0306639779653968	11215.0	99190.0	5685.0	1063558.0	0.910018879684917	2.0306639779653968	6843.0	50370.0	3118.0	1119317.0
6	D28	98	0.9531405967807084	1.8528970665049096	4080.0	102648.0	6013.0	1066907.0	0.9491790030488924	1.171875	2400.0	51679.0	3134.0	1122435.0
6	D28	123	0.9284458852478226	2.006854708321581	10689.0	95084.0	3967.0	1069908.0	0.9216314821767214	2.003430285823854	6461.0	47870.0	1680.0	1123637.0
6	D28	126	0.9363714917910784	2.0541973036930994	9587.0	93735.0	3152.0	1073174.0	0.928693445263312	2.013686082939692	5602.0	47570.0	1703.0	1124773.0
6	D28	127	0.9341514835016054	2.013686082939692	9463.0	96595.0	4155.0	1069435.0	0.9238702080583436	2.013686082939692	6030.0	48645.0	1987.0	1122986.0
6	D28	129	0.9320338383351024	2.003430285823854	9752.0	101416.0	5039.0	1063441.0	0.9252825036379642	2.003430285823854	5457.0	51504.0	2861.0	1119826.0
6	D28	130	0.9333111211594756	2.0	8697.0	98042.0	5314.0	1067595.0	0.9292797616276364	2.0	4983.0	49900.0	2612.0	1122153.0
6	D28	132	0.9209702050381322	2.027279773797884	11554.0	100412.0	5679.0	1062003.0	0.909557361578142	2.013686082939692	6905.0	49635.0	2966.0	1120142.0
6	D28	134	0.9703034130099754	1.001250438904398	1157.0	109866.0	5568.0	1063057.0	0.9671267295981574	1.0	1250.0	55427.0	2518.0	1120453.0
6	D28	138	0.960755308443892	1.2987091698346094	2976.0	103592.0	5487.0	1067593.0	0.9497797193735884	1.0535004894398483	2264.0	51309.0	3162.0	1122913.0
6	D28	139	0.9634718265823664	1.9327057620082784	2413.0	110938.0	5999.0	1060298.0	0.9568313382626664	1.001250438904398	2249.0	56033.0	2807.0	1118559.0
6	D28	141	0.9474929559924656	2.017093094227743	7015.0	91299.0	3104.0	1078230.0	0.9398625079047755	2.0	3764.0	46073.0	2132.0	1127679.0
6	D28	148	0.9372497451278792	2.0	7762.0	95151.0	4979.0	1071756.0	0.8791837157507639	2.0	3567.0	42436.0	8096.0	1125549.0
6	D28	149	0.9406450179583072	2.0	7078.0	101616.0	5746.0	1065208.0	0.9365223367697596	2.0	3877.0	51099.0	3050.0	1121622.0
6	D28	150	0.9369645129033318	2.027279773797884	7534.0	99790.0	5893.0	1066431.0	0.9328335129562814	2.0	3814.0	49769.0	3353.0	1122712.0
6	D28	151	0.9424040985023494	1.0856002174056756	6183.0	89952.0	4812.0	1078701.0	0.9369786461626318	1.013639886898942	3566.0	45941.0	2614.0	1127527.0
6	D28	157	0.9293438169092644	2.0	7631.0	103304.0	8077.0	1060636.0	0.9158533032267464	2.0	4680.0	50295.0	4562.0	1120111.0
6	D28	159	0.957635680670092	1.3101960805662831	3083.0	110899.0	6729.0	1058937.0	0.94860146998775	1.0856002174056756	2469.0	55755.0	3573.0	1117851.0
6	D28	160	0.92645953217425	2.003430285823854	9585.0	97968.0	5968.0	1066127.0	0.9201394405555192	2.003430285823854	5847.0	49227.0	2698.0	1121876.0
6	D28	162	0.9538913789036274	1.40625	3507.0	105136.0	6657.0	1064348.0	0.9475581344234912	1.0270986518465497	2122.0	53890.0	3843.0	1119793.0
6	D3	7	0.9732171668280092	1.5234375	2379.0	101036.0	3182.0	1073051.0	0.9604069201544788	1.0599982034919917	2537.0	45882.0	1246.0	1129983.0
6	D3	8	0.9581032149519038	1.0611779458754784	6372.0	104782.0	2792.0	1065702.0	0.9453365774533656	1.013639886898942	4038.0	46624.0	1354.0	1127632.0
6	D3	9	0.9698756187628932	1.875	1701.0	104137.0	4768.0	1069042.0	0.9654389626879312	1.0	1215.0	50184.0	2378.0	1125871.0
6	D3	12	0.96966043990714	1.2621480016721494	967.0	102960.0	5476.0	1070245.0	0.9649951774597392	6.796875	1400.0	49525.0	2193.0	1126530.0
6	D3	17	0.9696144928164344	1.40625	756.0	111862.0	6255.0	1060775.0	0.9671591048490266	1.1044123154420182	1085.0	55189.0	2663.0	1120711.0
6	D3	18	0.96961545125432	1.640625	1593.0	106329.0	5071.0	1066655.0	0.9631942637407118	1.171875	1236.0	49971.0	2583.0	1125858.0
6	D3	20	0.9728057715311004	1.0	2431.0	104098.0	3389.0	1069730.0	0.9586094445721932	8.380190934439158	1580.0	45857.0	2380.0	1129831.0
6	D3	21	0.970877001597382	1.8528970665049096	2330.0	99678.0	3650.0	1073990.0	0.9619424391388264	7.152278681093967	1171.0	45105.0	2398.0	1130974.0
6	D3	22	0.970671138714002	1.171875	1183.0	102449.0	5008.0	1071008.0	0.9648160509233732	7.265625	1365.0	49867.0	2272.0	1126144.0
6	D3	24	0.9729600741153186	1.640625	1879.0	103971.0	3900.0	1069898.0	0.9665742952699474	7.859429361144008	1917.0	50576.0	1581.0	1125574.0
6	D3	35	0.9692487484955784	1.1044123154420182	1837.0	111136.0	5215.0	1061460.0	0.9576843222508776	1.1044123154420182	1989.0	51431.0	2556.0	1123672.0
6	D3	38	0.972919062679701	1.6448049430802578	1647.0	108282.0	4381.0	1065338.0	0.9685709260236436	1.0	1298.0	52313.0	2097.0	1123940.0
6	D3	39	0.9598926211572574	1.154163023647981	4789.0	111205.0	4504.0	1059150.0	0.9397973787285326	7.422948113209889	3701.0	49907.0	2693.0	1123347.0
6	D3	40	0.9628869552527408	1.7578125	3709.0	105569.0	4429.0	1065941.0	0.9503969537611252	1.0337623279948105	3356.0	51416.0	2011.0	1122865.0
6	D3	42	0.9726558624467804	1.0	1634.0	112742.0	4705.0	1060567.0	0.9676941474646152	5.022435018556736	1657.0	54217.0	1963.0	1121811.0
6	D3	43	0.966266576323686	1.08041536608901	4689.0	99825.0	2281.0	1072853.0	0.9532139475000266	8.335003901562525	2752.0	44792.0	1645.0	1130459.0
6	D3	44	0.9731074134987252	1.2890625	2008.0	108573.0	3993.0	1065074.0	0.9637991586584848	7.8942983405152924	1679.0	49946.0	2073.0	1125950.0
6	D3	47	0.9716382029654128	1.7578125	1869.0	104883.0	4254.0	1068642.0	0.962045275368848	1.222450312129291	2366.0	51252.0	1678.0	1124352.0
6	D3	48	0.971298099014216	1.0546875	1928.0	102521.0	4131.0	1071068.0	0.9607711797769172	8.0859375	2322.0	49485.0	1719.0	1126122.0
6	D3	54	0.9730684617884954	2.0	1580.0	103281.0	4137.0	1070650.0	0.962724247408484	5.587030050496977	2187.0	50337.0	1711.0	1125413.0
6	D3	61	0.968745160555682	1.0080849922315578	1885.0	106344.0	4977.0	1066442.0	0.9673906725310496	5.36741493331811	1360.0	49928.0	2006.0	1126354.0
6	D3	65	0.97118350082197	1.0856002174056756	1624.0	107224.0	4739.0	1066061.0	0.9695749992880264	1.0856002174056756	1126.0	51068.0	2079.0	1125375.0
6	D3	68	0.9715618377065024	1.0337623279948105	2083.0	109564.0	4331.0	1063670.0	0.9655030236393622	1.0337623279948105	1536.0	49175.0	1978.0	1126959.0
6	D3	70	0.968194884968588	1.206519157146914	3402.0	110807.0	3878.0	1061561.0	0.9546192982285476	1.9356089561814904	2877.0	49066.0	1788.0	1125917.0
6	D3	71	0.9721045367916056	1.0	1846.0	110939.0	4521.0	1062342.0	0.9589970796677554	1.171875	883.0	52706.0	3624.0	1122435.0
6	D3	73	0.9721982047830854	1.08041536608901	2229.0	109068.0	4009.0	1064342.0	0.9672156519997452	1.0599982034919917	1149.0	53119.0	2452.0	1122928.0
6	D3	74	0.9757891510879558	1.640625	2029.0	106664.0	3264.0	1067691.0	0.97108749454069	1.0611779458754784	1342.0	50028.0	1637.0	1126641.0
6	D3	76	0.9762573217976914	1.2934112252706986	1720.0	110752.0	3667.0	1063509.0	0.9714185289329584	6.42377557034218	1416.0	52511.0	1674.0	1124047.0
6	D3	79	0.9653492758387984	1.5234375	2771.0	111577.0	5239.0	1060061.0	0.9525325307945328	5.044510136725989	2089.0	49375.0	2832.0	1125352.0
6	D3	80	0.975080277206866	1.5234375	1487.0	104611.0	3860.0	1069690.0	0.9690666513862228	1.013639886898942	1247.0	50735.0	1992.0	1125674.0
6	D3	82	0.9716585566718176	1.9356089561814904	1012.0	109726.0	5389.0	1063521.0	0.965935906904689	1.1044123154420182	1212.0	53622.0	2570.0	1122244.0
6	D3	83	0.9756905363765522	1.195082698498309	1626.0	105759.0	3644.0	1068619.0	0.9672328214673492	1.0	1417.0	49886.0	1963.0	1126382.0
6	D3	86	0.9698123697011812	1.1590180127617733	888.0	104667.0	5628.0	1068465.0	0.9626334519572952	1.1590180127617733	896.0	51395.0	3094.0	1124263.0
6	D3	87	0.9715118416215932	1.914205989519545	909.0	111003.0	5601.0	1062135.0	0.9689185127561394	1.013639886898942	668.0	54803.0	2848.0	1121329.0
6	D3	88	0.9685181453459616	1.4256474680386453	2895.0	105737.0	3979.0	1067037.0	0.9540536208071174	1.013639886898942	2495.0	47613.0	2091.0	1127449.0
6	D3	91	0.9715740227237176	1.171875	1250.0	102486.0	4747.0	1071165.0	0.9686024668780376	1.0270986518465497	1033.0	48727.0	2126.0	1127762.0
6	D3	92	0.9702078396613788	1.0	1699.0	107272.0	4889.0	1065788.0	0.9605692977254224	1.0	1506.0	47784.0	2417.0	1127941.0
6	D3	93	0.9780906691396776	1.411124364702222	1583.0	109687.0	3331.0	1065047.0	0.9752037817324064	1.0	982.0	51265.0	1625.0	1125776.0
6	D3	95	0.951394344069128	1.2111642932783726	4428.0	116268.0	7452.0	1051500.0	0.9432819332566168	1.1044123154420182	2941.0	51232.0	3220.0	1122255.0
6	D3	96	0.9717121958501268	1.08041536608901	876.0	104152.0	5188.0	1069432.0	0.9691931174921068	1.0270986518465497	768.0	51878.0	2530.0	1124472.0
6	D3	97	0.9634700704742636	1.0535004894398483	2711.0	114770.0	5992.0	1056175.0	0.950736226411602	1.1590180127617733	2445.0	51364.0	2878.0	1122961.0
6	D3	98	0.9706875383670964	1.4495293215062088	1279.0	107525.0	5215.0	1065629.0	0.9664136343601548	1.006843041469846	1006.0	49333.0	2423.0	1126886.0
6	D3	123	0.972030830316478	1.640625	1311.0	99882.0	4437.0	1074018.0	0.9663214759147224	1.0	867.0	48476.0	2512.0	1127793.0
6	D3	126	0.9748423279578476	1.411124364702222	1280.0	97687.0	3762.0	1076919.0	0.9705731342682546	1.013639886898942	1318.0	48204.0	1605.0	1128521.0
6	D3	127	0.966122853901544	1.006843041469846	3603.0	101768.0	3534.0	1070743.0	0.959624984063784	1.0270986518465497	2408.0	48926.0	1709.0	1126605.0
6	D3	129	0.9736468115246648	1.3361430762880524	675.0	106534.0	5092.0	1067347.0	0.9710167836719512	1.0856002174056756	855.0	52214.0	2262.0	1124317.0
6	D3	130	0.9716767248028496	1.2719988038639227	612.0	103932.0	5447.0	1069657.0	0.9699323838296648	1.1824780735942844	360.0	50565.0	2775.0	1125948.0
6	D3	132	0.967326640433338	1.640625	1627.0	109024.0	5738.0	1063259.0	0.9573230062662982	1.006843041469846	1202.0	49193.0	3184.0	1126069.0
6	D3	134	0.9650517313103028	1.1106122062431378	2880.0	107873.0	4933.0	1063962.0	0.9612753370715156	7.102971876099204	1881.0	52973.0	2387.0	1122407.0
6	D3	138	0.9678141001838276	1.939798284052365	2646.0	105559.0	4375.0	1067068.0	0.9565893508093424	1.939798284052365	1920.0	47366.0	2379.0	1127983.0
6	D3	139	0.9713863680588724	1.5413609106991295	759.0	109823.0	5711.0	1063355.0	0.96982572375054	1.0856002174056756	878.0	53868.0	2474.0	1122428.0
6	D3	141	0.9400085149204628	2.0	7926.0	97148.0	4474.0	1070100.0	0.929763215264737	2.0	4235.0	43075.0	2273.0	1130065.0
6	D3	148	0.9326286433091828	2.003430285823854	8628.0	95642.0	5190.0	1070188.0	0.9191466891963248	2.0	4988.0	43517.0	2668.0	1128475.0
6	D3	149	0.9386225563360674	2.0	7797.0	102820.0	5650.0	1063381.0	0.9329052843817596	4.840283537827355	4133.0	47657.0	2722.0	1125136.0
6	D3	150	0.9601281111744429	1.540548933213418	3152.0	106122.0	5662.0	1064712.0	0.9466381554121392	1.0599982034919917	2757.0	48918.0	2758.0	1125215.0
6	D3	151	0.968295678788611	1.5234375	2482.0	96175.0	3816.0	1077175.0	0.9565255053977672	1.08041536608901	2169.0	44169.0	1846.0	1131464.0
6	D3	157	0.9425626055665712	1.0337623279948105	6469.0	102679.0	6045.0	1064455.0	0.9408145214013768	1.0270986518465497	3781.0	48928.0	2375.0	1124564.0
6	D3	159	0.9358664616736218	2.0	7792.0	102264.0	6224.0	1063368.0	0.9342562472275616	2.0	4256.0	50547.0	2858.0	1121987.0
6	D3	160	0.9366488082116946	2.0	7665.0	97729.0	5555.0	1068699.0	0.9351791625811838	2.0	4451.0	48165.0	2226.0	1124806.0
6	D3	162	0.9575302102881595	1.08041536608901	3933.0	109191.0	5753.0	1060771.0	0.9469264012202124	1.006843041469846	2861.0	50287.0	2776.0	1123724.0
7	D21	3	0.9249275439389508	2.027279773797884	8022.0	86964.0	6095.0	1078567.0	0.942656907023828	2.003430285823854	4421.0	45396.0	1102.0	1128729.0
7	D21	9	0.9733202624236484	1.0856002174056756	4484.0	96804.0	823.0	1077537.0	0.967027185033616	1.0856002174056756	2375.0	49623.0	1009.0	1126641.0
7	D21	22	0.9468576477104704	1.2280544270435452	8655.0	103421.0	2954.0	1064618.0	0.9385102482919512	1.1590180127617733	4528.0	50688.0	2114.0	1122318.0
7	D21	23	0.975586089789129	1.0	3304.0	112608.0	2332.0	1061404.0	0.970184628595964	1.171875	1783.0	56489.0	1689.0	1119687.0
7	D21	26	0.9544979566499404	1.129007618718758	7703.0	92257.0	1093.0	1078595.0	0.9492151617624792	1.0599982034919917	4286.0	47017.0	745.0	1127600.0
7	D21	29	0.94059727551414	2.013686082939692	8073.0	92662.0	3631.0	1075282.0	0.9315538763114862	2.013686082939692	4502.0	45859.0	2237.0	1127050.0
7	D21	31	0.9433322471108844	2.067524655989621	8645.0	99872.0	3354.0	1067777.0	0.9327781650797896	2.0	3972.0	48837.0	3067.0	1123772.0
7	D21	33	0.9504543252355668	2.0	8809.0	96128.0	1213.0	1073498.0	0.948654316000077	4.576318169476555	4526.0	49312.0	812.0	1124998.0
7	D21	34	0.9781356902564006	1.006843041469846	2569.0	103364.0	2052.0	1071663.0	0.9747835620581452	1.0	967.0	51568.0	1701.0	1125412.0
7	D21	35	0.9463699779425312	2.003430285823854	9927.0	95034.0	844.0	1073843.0	0.9388563915934685	1.1106122062431378	5859.0	49274.0	559.0	1123956.0
7	D21	39	0.9485249080026816	2.003430285823854	9360.0	98335.0	1313.0	1070640.0	0.9414473063496556	2.003430285823854	5112.0	49892.0	1094.0	1123550.0
7	D21	40	0.9488354887248114	2.0	9189.0	94903.0	1046.0	1074510.0	0.93845799681547	2.0	5752.0	48919.0	664.0	1124313.0
7	D21	42	0.949976799031778	1.5449996523563525	8894.0	99293.0	1563.0	1069898.0	0.9434032843302286	1.5582755392580607	5013.0	50440.0	1039.0	1123156.0
7	D21	43	0.9486739961382354	1.340339057500937	9490.0	96298.0	930.0	1072930.0	0.9484867177784958	1.116777678328368	4253.0	48434.0	1008.0	1125953.0
7	D21	44	0.9490283453299592	1.2280544270435452	8527.0	98819.0	2088.0	1070214.0	0.9383723345987496	1.2280544270435452	4935.0	49684.0	1591.0	1123438.0
7	D21	47	0.9794378599329556	1.3101960805662831	3410.0	102554.0	896.0	1072788.0	0.973095545663225	1.2934112252706986	2069.0	52354.0	826.0	1124399.0
7	D21	48	0.9416209280775536	5.264077341178248	10580.0	92470.0	886.0	1075712.0	0.934407114624506	5.264077341178248	5982.0	47281.0	656.0	1125729.0
7	D21	51	0.977694076674837	1.0	2965.0	103310.0	1749.0	1071624.0	0.970237932760111	1.0	1991.0	53317.0	1280.0	1123060.0
7	D21	54	0.977679739783901	1.0856002174056756	3092.0	104600.0	1684.0	1070272.0	0.9722515318117028	1.0	1620.0	52522.0	1378.0	1124128.0
7	D21	55	0.947083152157426	1.4907142596440977	8266.0	93658.0	2200.0	1075524.0	0.9394222735049536	1.4907142596440977	4786.0	47221.0	1304.0	1126337.0
7	D21	57	0.9447494056477956	2.003430285823854	9244.0	97757.0	2190.0	1070457.0	0.940972448836884	1.939798284052365	4594.0	50462.0	1737.0	1122855.0
7	D21	59	0.9424795097098132	2.017093094227743	8899.0	102112.0	3565.0	1065072.0	0.9316477433616194	1.5765965680164504	4941.0	50997.0	2542.0	1121168.0
7	D21	60	0.9469167015169372	1.1590180127617733	7802.0	99627.0	3368.0	1068851.0	0.9394269538415696	1.1590180127617733	4341.0	50443.0	2164.0	1122700.0
7	D21	61	0.9443525273248384	2.013686082939692	8354.0	92751.0	2577.0	1075966.0	0.9306932759952404	2.0	4611.0	44583.0	2029.0	1128425.0
7	D21	63	0.9454269685862348	2.0840639994746444	8914.0	97240.0	2312.0	1071182.0	0.9404283298891604	1.129007618718758	4743.0	50059.0	1599.0	1123247.0
7	D21	64	0.9483902327443244	2.027279773797884	7862.0	99507.0	2968.0	1069311.0	0.9414455099256298	1.1590180127617733	3698.0	48990.0	2396.0	1124564.0
7	D21	66	0.9499624851755936	1.375732226909092	8082.0	98124.0	2255.0	1071187.0	0.9462628236443577	1.1044123154420182	4049.0	50362.0	1671.0	1123566.0
7	D21	70	0.9484591480323024	2.003430285823854	8494.0	93547.0	1673.0	1075934.0	0.9445012184576684	2.003430285823854	4475.0	48060.0	1173.0	1125940.0
7	D21	71	0.949936628643853	1.7062757553001215	6254.0	103431.0	4648.0	1065315.0	0.941700677724941	1.0535004894398483	2709.0	50300.0	3519.0	1123120.0
7	D21	73	0.950865605004846	1.1824780735942844	8885.0	103506.0	1812.0	1065445.0	0.9464451258646508	1.0337623279948105	4450.0	53088.0	1558.0	1120552.0
7	D21	74	0.9476683529851776	2.0340425515614218	9295.0	96285.0	1339.0	1072729.0	0.938789261409031	2.013686082939692	5158.0	48764.0	1201.0	1124525.0
7	D21	76	0.9517455377739984	1.2280544270435452	9176.0	105205.0	1492.0	1063775.0	0.946634505343592	1.2280544270435452	4693.0	53766.0	1369.0	1119820.0
7	D21	78	0.9541579176019116	1.2934112252706986	8177.0	105423.0	1953.0	1064095.0	0.951676007190441	1.1590180127617733	4555.0	54000.0	929.0	1120164.0
7	D21	80	0.9508023952095808	1.0599982034919917	8907.0	99240.0	1363.0	1070138.0	0.9502428655336048	1.0337623279948105	4407.0	50962.0	930.0	1123349.0
7	D21	83	0.9531893587272796	2.0	8273.0	100897.0	1637.0	1068841.0	0.9452144003668884	1.1824780735942844	4495.0	51526.0	1478.0	1122149.0
7	D3	3	0.949069954461316	5.746968672768388	8822.0	99724.0	1881.0	1069221.0	0.9371433512017984	5.746968672768388	4497.0	43356.0	1319.0	1130476.0
7	D3	7	0.940430654254256	2.0	11119.0	101172.0	1698.0	1065659.0	0.9297079515706806	1.199772113778279	5572.0	45459.0	1302.0	1127315.0
7	D3	9	0.9521292892156864	4.564024788016056	8750.0	99448.0	1250.0	1070200.0	0.9384631918323482	4.564024788016056	4154.0	43662.0	1572.0	1130260.0
7	D3	22	0.9582425529991412	1.9921875	7853.0	105996.0	1385.0	1064414.0	0.947056151980442	1.1106122062431378	4181.0	49004.0	1298.0	1125165.0
7	D3	23	0.957309335287494	1.1044123154420182	7734.0	107121.0	1820.0	1062973.0	0.9458582640453804	1.0664563289523392	4098.0	48689.0	1476.0	1125385.0
7	D3	29	0.9549304248950892	1.1824780735942844	8226.0	93640.0	613.0	1077169.0	0.943647134782461	1.1044123154420182	4290.0	41654.0	685.0	1133019.0
7	D3	31	0.971611738313666	1.0	5585.0	106545.0	641.0	1066877.0	0.9636346869140204	1.1117382399029458	3049.0	47022.0	500.0	1129077.0
7	D3	33	0.940382441462798	2.0	11930.0	98577.0	569.0	1068572.0	0.933232377406905	2.0	5793.0	44371.0	556.0	1128928.0
7	D3	34	0.9387546472882984	1.1824780735942844	12204.0	97339.0	497.0	1069608.0	0.9281049902100864	1.2987091698346094	6330.0	43846.0	463.0	1129009.0
7	D3	35	0.9421741737095558	1.340339057500937	11395.0	97434.0	565.0	1070254.0	0.9361492506026622	1.340339057500937	5560.0	44659.0	532.0	1128897.0
7	D3	39	0.9381625015091152	1.7957537262421317	12125.0	97135.0	680.0	1069708.0	0.9277378628680591	1.788089937614996	6501.0	44678.0	459.0	1128010.0
7	D3	40	0.9394283734273644	1.6482153286301064	11645.0	92180.0	242.0	1075581.0	0.9370945812705628	1.729529407861066	5756.0	45145.0	305.0	1128442.0
7	D3	42	0.9416935955213572	2.211931092994592	11273.0	97478.0	798.0	1070099.0	0.9310170135517372	2.514132418232232	5918.0	44106.0	618.0	1129006.0
7	D3	43	0.971670991468628	1.371644520787456	5327.0	104099.0	743.0	1069479.0	0.9563908244748488	1.500732243148324	3789.0	47009.0	498.0	1128352.0
7	D3	44	0.9446153989395132	1.2987091698346094	11098.0	101455.0	799.0	1066296.0	0.9343918545333152	1.4150980324367106	5488.0	44784.0	801.0	1128575.0
7	D3	47	0.9695977195930002	1.668915312504652	5734.0	102725.0	708.0	1070481.0	0.962746411677528	1.729529407861066	3096.0	47422.0	574.0	1128556.0
7	D3	48	0.9658388588485723	1.2987091698346094	6137.0	98687.0	844.0	1073980.0	0.9529243639625732	1.7302527023711016	4090.0	45677.0	423.0	1129458.0
7	D3	51	0.9788344093526437	1.1106122062431378	2429.0	112194.0	2423.0	1062602.0	0.9685227228999116	1.0270986518465497	1454.0	50338.0	1818.0	1126038.0
7	D3	54	0.9479990038830116	1.2111642932783726	9351.0	102783.0	1925.0	1065589.0	0.9402913590101776	1.2111642932783726	4881.0	47118.0	1103.0	1126546.0
7	D3	55	0.9520998909147576	1.1590180127617733	8544.0	97754.0	1292.0	1072058.0	0.943283906360328	1.1590180127617733	4061.0	43417.0	1160.0	1131010.0
7	D3	57	0.9464329035027153	1.2719988038639227	9197.0	101433.0	2285.0	1066733.0	0.9346841332027424	1.2719988038639227	4670.0	45807.0	1732.0	1127439.0
7	D3	59	0.9771598464032176	1.1777197993501043	2321.0	112732.0	2949.0	1061646.0	0.9641954546735688	1.006843041469846	1533.0	51314.0	2278.0	1124523.0
7	D3	60	0.9759199097726792	1.2111642932783726	3045.0	108595.0	2314.0	1065694.0	0.9640239378802116	1.4823176532039275	2378.0	48729.0	1259.0	1127282.0
7	D3	61	0.9464673188929916	1.4486658733124074	9670.0	99451.0	1580.0	1068947.0	0.9208991442803014	1.773368666065026	6411.0	43262.0	1021.0	1128954.0
7	D3	62	0.944861586599516	1.1590180127617733	9888.0	97839.0	1531.0	1070390.0	0.9391184544249496	1.1590180127617733	4667.0	44988.0	1166.0	1128827.0
7	D3	63	0.9469587446264612	1.0611779458754784	8649.0	98907.0	2431.0	1069661.0	0.938167946436472	1.0270986518465497	4200.0	47711.0	2089.0	1125648.0
7	D3	64	0.9504135121430944	1.129007618718758	8322.0	108714.0	3022.0	1059590.0	0.9360348709105716	1.1590180127617733	4375.0	48854.0	2302.0	1124117.0
7	D3	70	0.9557533815025964	1.5234375	6841.0	94049.0	1867.0	1076891.0	0.9492158481221626	1.0337623279948105	3333.0	45999.0	1589.0	1128727.0
7	D3	71	0.9797014256408488	1.0	1904.0	113663.0	2806.0	1061275.0	0.9676862097757132	1.0	1136.0	50415.0	2231.0	1125866.0
7	D3	73	0.9538223511057138	1.171875	6920.0	110352.0	3765.0	1058611.0	0.9379941353327642	1.116777678328368	4165.0	50541.0	2517.0	1122425.0
7	D3	74	0.9488987275838976	1.2111642932783726	7475.0	102018.0	3513.0	1066642.0	0.9278694383227112	1.2111642932783726	3913.0	46734.0	3353.0	1125648.0
7	D3	76	0.9688498641101454	1.0	3220.0	113540.0	4081.0	1058807.0	0.95701533446922	8.20129815967608	1563.0	51675.0	3079.0	1123331.0
7	D3	78	0.946076184683392	1.1106122062431378	5996.0	110435.0	6593.0	1056624.0	0.939552486091491	1.1106122062431378	3175.0	53873.0	3757.0	1118843.0
7	D3	80	0.9594008459279614	1.129007618718758	5736.0	106836.0	3306.0	1063770.0	0.9443955299695224	1.1044123154420182	3217.0	48804.0	2530.0	1125097.0
7	D3	83	0.9473476631828042	1.1649273213649425	7663.0	108090.0	4352.0	1059543.0	0.9276851878140882	1.1600970628841796	3900.0	49011.0	3741.0	1122996.0
7	sham	2	0.9473342457269012	1.6572815184059708	9114.0	94831.0	1430.0	1074273.0	0.942785823246231	1.741399064868533	5078.0	47589.0	698.0	1126283.0
7	sham	2	0.9104878946507444	2.1361295177039827	14904.0	89053.0	2606.0	1073085.0	0.9042805340032009	2.1361295177039827	7963.0	44638.0	1487.0	1125560.0
7	sham	11	0.918299205457712	2.0840639994746444	13492.0	89109.0	2364.0	1074683.0	0.9080250238223474	2.044144767875125	6672.0	43834.0	2208.0	1126934.0
7	sham	11	0.9468724392242556	1.729529407861066	9296.0	97062.0	1596.0	1071694.0	0.9416372590840346	1.729529407861066	4753.0	48564.0	1267.0	1125064.0
7	sham	12	0.9086711030449688	2.1616920681855336	17074.0	90122.0	1042.0	1071410.0	0.900608397084513	2.1616920681855336	9191.0	44853.0	709.0	1124895.0
7	sham	12	0.9474686208480024	2.0	8893.0	99037.0	2089.0	1069629.0	0.9425038257910596	2.0	4952.0	49579.0	1097.0	1124020.0
7	sham	13	0.949084864664374	1.4721743657873037	9093.0	103632.0	2026.0	1064897.0	0.937140343803834	1.2934112252706986	5079.0	51136.0	1781.0	1121652.0
7	sham	13	0.9778369941099871	1.0	2145.0	113389.0	2995.0	1061119.0	0.9712286158631416	1.0	1354.0	56205.0	1976.0	1120113.0
7	sham	14	0.9486012533636742	1.4907142596440977	8711.0	105050.0	2673.0	1063214.0	0.94310182486661	1.567063647897717	4893.0	52585.0	1452.0	1120718.0
7	sham	14	0.9465814231125574	2.2265625	9904.0	102679.0	1685.0	1065380.0	0.9420512062659326	1.222450312129291	4958.0	50997.0	1316.0	1122377.0
7	sham	16	0.9460657119580318	2.067524655989621	10243.0	100449.0	1210.0	1067746.0	0.9406616982836496	1.2447153916659022	5586.0	49983.0	720.0	1123359.0
7	sham	16	0.970682257363062	1.3707320124663318	2118.0	108250.0	4421.0	1064859.0	0.9669873507928024	1.0856002174056756	1398.0	54277.0	2308.0	1121665.0
7	sham	17	0.942676345553005	1.0856002174056756	6333.0	101226.0	5978.0	1066111.0	0.9394516659196176	1.0856002174056756	3292.0	50302.0	3192.0	1122862.0
7	sham	17	0.9570856379935152	1.500732243148324	6449.0	95342.0	2101.0	1075756.0	0.9467888816141896	1.375732226909092	4203.0	47721.0	1161.0	1126563.0
7	sham	25	0.9497655655993916	1.340339057500937	8544.0	89939.0	970.0	1080195.0	0.9438094041787044	1.2502197072539891	4764.0	45082.0	604.0	1129198.0
7	sham	25	0.9446013918555778	2.0	10042.0	95963.0	1214.0	1072429.0	0.9365203761755486	2.0	5342.0	47800.0	1138.0	1125368.0
7	sham	32	0.9518660983470216	1.7578125	7982.0	96138.0	1741.0	1073787.0	0.9478980652926726	1.1106122062431378	4065.0	48039.0	1216.0	1126328.0
7	sham	32	0.9537820219899096	1.129007618718758	7015.0	102275.0	2897.0	1067461.0	0.949235994780146	1.0664563289523392	3753.0	51282.0	1732.0	1122881.0
7	sham	45	0.9457455133420744	1.1649273213649425	8904.0	91246.0	1565.0	1077933.0	0.9331712730539556	1.2890625	4230.0	44146.0	2093.0	1129179.0
7	sham	45	0.9451032452777652	2.578125	9242.0	95041.0	1799.0	1073566.0	0.9410020931187468	1.1824780735942844	4749.0	46980.0	1142.0	1126777.0
7	sham	49	0.9497757847533632	2.0	8829.0	101664.0	1923.0	1067232.0	0.9455247500858572	2.0	4602.0	50934.0	1267.0	1122845.0
7	sham	49	0.9492535269141212	1.729529407861066	9506.0	97027.0	868.0	1072247.0	0.94447740291569	1.0856002174056756	5167.0	48557.0	542.0	1125382.0
7	sham	52	0.9149699237240838	2.0840639994746444	15095.0	88527.0	1359.0	1074667.0	0.9063035514555736	2.211931092994592	8116.0	44161.0	1015.0	1126356.0
7	sham	52	0.950015610974515	2.0	8356.0	97369.0	1890.0	1072033.0	0.9445242439535696	2.0	4599.0	48660.0	1117.0	1125272.0
7	sham	53	0.9475445094993428	2.003430285823854	9322.0	99125.0	1653.0	1069548.0	0.9419369623129732	2.003430285823854	4868.0	49325.0	1213.0	1124242.0
7	sham	53	0.950670207446318	1.1824780735942844	8594.0	97910.0	1567.0	1071577.0	0.9434482492673144	1.1824780735942844	4943.0	48931.0	923.0	1124851.0
7	sham	58	0.9704491236779328	1.411124364702222	2192.0	105564.0	4237.0	1067655.0	0.9357194068148372	1.40625	1041.0	49595.0	5773.0	1123239.0
7	sham	58	0.9715625299014448	1.3101960805662831	3448.0	101538.0	2496.0	1072166.0	0.966174168671019	1.3101960805662831	2375.0	50614.0	1169.0	1125490.0
7	sham	65	0.9146573971134934	2.1329126579046784	15088.0	90911.0	1877.0	1071772.0	0.9050156865899768	2.1329126579046784	7515.0	45001.0	1931.0	1125201.0
7	sham	65	0.9526645251215236	1.563476257514805	6603.0	95346.0	2872.0	1074827.0	0.9474392464181112	1.199772113778279	3727.0	47876.0	1585.0	1126460.0
7	sham	67	0.9479200920749752	1.729529407861066	9465.0	92244.0	671.0	1077268.0	0.943723744081184	1.6482153286301064	4709.0	45940.0	770.0	1128229.0
7	sham	67	0.9468280048729052	1.3092407449071388	8196.0	92489.0	2192.0	1076771.0	0.941726083009476	1.3092407449071388	4606.0	46162.0	1107.0	1127773.0
7	sham	72	0.9473130444093726	1.006843041469846	8098.0	101740.0	3219.0	1066591.0	0.9418173323989724	1.006843041469846	4157.0	50399.0	2070.0	1123022.0
7	sham	72	0.9504999835454404	1.1590180127617733	8330.0	101089.0	2199.0	1068030.0	0.9442580426875689	1.0599982034919917	4343.0	50235.0	1588.0	1123482.0
7	sham	75	0.9483557050131975	2.0	9665.0	100961.0	1331.0	1067691.0	0.9422765217880132	2.0	5270.0	50286.0	891.0	1123201.0
7	sham	75	0.945530994934181	1.2111642932783726	7394.0	103217.0	4498.0	1064539.0	0.9385044909354738	2.275369668626672	3937.0	51095.0	2759.0	1121857.0
7	sham	77	0.948612364893242	3.1299375056161267	6130.0	98253.0	4515.0	1070750.0	0.9458496272466336	5.466969576251202	3233.0	49100.0	2389.0	1124926.0
7	sham	77	0.9462536300123752	1.2987091698346094	9762.0	95961.0	1139.0	1072786.0	0.9409942454929564	1.1649273213649425	5183.0	47994.0	836.0	1125635.0
7	sham	81	0.9699013180468568	1.9220179062722724	4799.0	106001.0	1780.0	1067068.0	0.9601371779251838	1.9220179062722724	3201.0	53194.0	1216.0	1122037.0
7	sham	81	0.9445810160302848	1.0856002174056756	8522.0	101056.0	3336.0	1066734.0	0.9433490878242956	1.0856002174056756	4419.0	50597.0	1658.0	1122974.0
8	24h	2	0.9518668123195216	1.2280544270435452	4597.0	112405.0	6771.0	1055875.0	0.9435885533021924	1.1824780735942844	2026.0	48784.0	3807.0	1125031.0
8	24h	3	0.981295052352807	1.0	2921.0	111901.0	1345.0	1063481.0	0.967692664630138	1.0	1404.0	50051.0	1938.0	1126255.0
8	24h	4	0.9589117986555916	1.0856002174056756	4539.0	105919.0	4538.0	1064652.0	0.9484290574344608	1.0664563289523392	2110.0	47393.0	3044.0	1127101.0
8	24h	7	0.974798415418762	1.0	4407.0	104088.0	975.0	1070178.0	0.9683192261185006	4.6875	2321.0	52052.0	1085.0	1124190.0
8	24h	8	0.959312477184464	1.1044123154420182	2713.0	109058.0	6538.0	1061339.0	0.9541255538755996	1.1590180127617733	1534.0	54586.0	3715.0	1119813.0
8	24h	9	0.9492536458731008	1.5234375	7945.0	99459.0	2689.0	1069555.0	0.943134641020758	1.0856002174056756	4349.0	49524.0	1623.0	1124152.0
8	24h	20	0.9767331730984016	1.0	3287.0	109315.0	1921.0	1065125.0	0.9638267217366248	1.0	1805.0	50172.0	1961.0	1125710.0
8	24h	21	0.9755721309426856	2.452042456204878	2411.0	113201.0	3258.0	1060778.0	0.9662632240442568	1.0	1699.0	48819.0	1710.0	1127420.0
8	24h	22	0.9645922699768212	1.9921875	3598.0	110073.0	4483.0	1061494.0	0.956344438376115	1.0	2193.0	52532.0	2603.0	1122320.0
8	24h	24	0.9771376520774524	1.013639886898942	3901.0	108346.0	1169.0	1066232.0	0.9675559153379478	1.013639886898942	2215.0	53188.0	1352.0	1122893.0
8	24h	25	0.9783854166666668	1.0	3682.0	105196.0	966.0	1069804.0	0.9638569389639828	8.4434151719328	2246.0	45922.0	1198.0	1130282.0
8	24h	26	0.9769780650215432	1.0	3775.0	99769.0	927.0	1075177.0	0.9693278485562522	1.0	2014.0	48542.0	1058.0	1128034.0
8	24h	29	0.9738946874633516	4.79792461032958	4792.0	103805.0	773.0	1070278.0	0.964021654414088	10.597416516132894	1908.0	45765.0	1508.0	1130467.0
8	24h	30	0.9813399134037898	1.0	3041.0	105391.0	967.0	1070249.0	0.9737743206064564	1.0	1717.0	49198.0	933.0	1127800.0
8	24h	31	0.9597445132960144	1.2987091698346094	2526.0	105784.0	6348.0	1064990.0	0.9554214447621872	1.0	1440.0	49948.0	3221.0	1125039.0
8	24h	32	0.9516732099457844	1.1824780735942844	8782.0	101810.0	1558.0	1067498.0	0.9446107784431138	1.0337623279948105	3971.0	44801.0	1283.0	1129593.0
8	24h	41	0.9456256022480763	1.4907142596440977	6738.0	99607.0	4717.0	1068586.0	0.9497550085529558	1.4907142596440977	2831.0	49137.0	2368.0	1125312.0
8	24h	43	0.9768227515623584	1.006843041469846	4039.0	107851.0	1079.0	1066679.0	0.9725941734081096	6.918033817099426	1893.0	48992.0	868.0	1127895.0
8	24h	45	0.9768639213597584	1.0	3876.0	104543.0	1076.0	1070153.0	0.9698815501604712	1.0	2017.0	50316.0	1108.0	1126207.0
8	24h	46	0.962875518611224	1.0856002174056756	7222.0	98286.0	357.0	1073783.0	0.9544525121014856	1.0856002174056756	3693.0	45745.0	673.0	1129537.0
8	24h	49	0.9527989966936496	1.0856002174056756	3977.0	100284.0	5959.0	1069428.0	0.9434114279656524	1.0856002174056756	2075.0	44496.0	3263.0	1129814.0
8	24h	52	0.929409565186425	2.765724309657644	9657.0	104395.0	6201.0	1059395.0	0.9093136024576586	3.779183319514945	5597.0	45287.0	3436.0	1125328.0
8	24h	53	0.972658000896459	1.0	5269.0	104160.0	587.0	1069632.0	0.9645283656843372	1.0	2728.0	45641.0	629.0	1130650.0
8	24h	55	0.9582318802635598	1.0599982034919917	8848.0	109799.0	724.0	1060277.0	0.946469314924238	1.0599982034919917	4560.0	48534.0	930.0	1125624.0
8	24h	56	0.9682013107856624	1.001250438904398	5635.0	101711.0	1046.0	1071256.0	0.9601558349566142	6.80375908563145	3024.0	48798.0	1026.0	1126800.0
8	24h	58	0.9582481130661404	1.0599982034919917	4719.0	99091.0	3916.0	1071922.0	0.9464069158109056	1.0270986518465497	2563.0	42532.0	2254.0	1132299.0
8	24h	59	0.97004975880275	1.0	5982.0	102154.0	326.0	1071186.0	0.9647416732231838	1.0	2451.0	45982.0	910.0	1130305.0
8	24h	60	0.9518680639250175	1.1824780735942844	4579.0	106228.0	6164.0	1062677.0	0.9463467400924378	1.1824780735942844	2389.0	48117.0	3067.0	1126075.0
8	24h	67	0.9722905239266124	1.0	4984.0	102810.0	876.0	1070978.0	0.9647578040904198	1.0270986518465497	2412.0	44813.0	862.0	1131561.0
8	D14	2	0.9622001464727477	1.013639886898942	3114.0	107077.0	5299.0	1064158.0	0.961271189414944	7.5	1451.0	54779.0	2963.0	1120455.0
8	D14	3	0.9621841155234656	1.1590180127617733	3279.0	106610.0	5101.0	1064658.0	0.9554219772956656	2.1126277004671814	1523.0	53485.0	3468.0	1121172.0
8	D14	4	0.9681780433602576	1.0	4315.0	104342.0	2544.0	1068447.0	0.9680492964223304	1.0	1946.0	52628.0	1528.0	1123546.0
8	D14	5	0.9771243996930976	1.0270986518465497	3897.0	103156.0	933.0	1071662.0	0.9705882352941176	1.0270986518465497	2393.0	51810.0	747.0	1124698.0
8	D14	20	0.9716001261201156	1.788089937614996	4371.0	106312.0	1844.0	1067121.0	0.9673437855032948	1.0337623279948105	2054.0	53216.0	1539.0	1122839.0
8	D14	21	0.9682987717303152	1.0	3772.0	106860.0	3225.0	1065791.0	0.9664765565085548	1.0599982034919917	1989.0	54820.0	1814.0	1121025.0
8	D14	22	0.9709471186972866	1.1590180127617733	3254.0	111322.0	3408.0	1061664.0	0.9703698019253234	1.0481568644530264	1811.0	56902.0	1664.0	1119271.0
8	D14	24	0.9726763983604012	1.0535004894398483	4269.0	106546.0	1717.0	1067116.0	0.9644621369763864	1.0535004894398483	2655.0	53301.0	1273.0	1122419.0
8	D14	25	0.9756995077266366	1.0	3481.0	99696.0	1485.0	1074986.0	0.9720256609642302	1.0	1678.0	50001.0	1200.0	1126769.0
8	D14	26	0.9733620887799964	1.154163023647981	4146.0	99518.0	1301.0	1074683.0	0.9641580879148548	1.0337623279948105	2281.0	49779.0	1420.0	1126168.0
8	D14	29	0.9775511914681708	1.1590180127617733	2960.0	99132.0	1593.0	1075963.0	0.9720401836518464	1.0337623279948105	1316.0	49541.0	1534.0	1127257.0
8	D14	30	0.9623477196763528	1.1590180127617733	3054.0	105379.0	5192.0	1066023.0	0.964023527527385	1.0	1856.0	54168.0	2187.0	1121437.0
8	D14	31	0.978301864720058	1.0	3209.0	104534.0	1428.0	1070477.0	0.9737259970457902	1.0	1621.0	52737.0	1225.0	1124065.0
8	D14	32	0.9751220069207588	1.006843041469846	3461.0	98206.0	1550.0	1076431.0	0.9721852489821484	1.006843041469846	1848.0	49667.0	994.0	1127139.0
8	D14	41	0.9757316410495264	1.0	3872.0	100555.0	1130.0	1074091.0	0.9646886055670516	1.0	2880.0	50582.0	823.0	1125363.0
8	D14	43	0.9764503472822772	1.0	3177.0	107266.0	1997.0	1067208.0	0.9749059645351962	1.0	1817.0	54429.0	985.0	1122417.0
8	D14	45	0.9775246870526044	1.0856002174056756	3708.0	106515.0	1190.0	1068235.0	0.969237820495538	1.08041536608901	2452.0	53925.0	971.0	1122300.0
8	D14	46	0.9591069009541072	1.371644520787456	7643.0	98413.0	749.0	1072843.0	0.9497804268998574	1.1055446639128832	4732.0	49636.0	517.0	1124763.0
8	D14	49	0.9757985778952456	1.0	3626.0	98945.0	1282.0	1075795.0	0.9728806320734572	1.0	1897.0	50116.0	897.0	1126738.0
8	D14	52	0.978934520190652	1.0535004894398483	3378.0	105466.0	1161.0	1069643.0	0.9746086065386268	1.0535004894398483	1616.0	53257.0	1159.0	1123616.0
8	D14	53	0.9656034474372818	1.2111642932783726	5891.0	99265.0	1181.0	1073311.0	0.9639062938823736	1.2111642932783726	2674.0	49766.0	1053.0	1126155.0
8	D14	56	0.9760277927477096	1.1106122062431378	4335.0	101421.0	647.0	1073245.0	0.9703355058998858	1.0	2424.0	51437.0	721.0	1125066.0
8	D14	58	0.9646247030634596	1.013639886898942	6063.0	93803.0	817.0	1078965.0	0.95876278129054	1.006843041469846	3225.0	46930.0	812.0	1128681.0
8	D14	59	0.9786100284320924	1.171875	3354.0	103946.0	1190.0	1071158.0	0.9771791784504242	1.0	1559.0	52347.0	886.0	1124856.0
8	D14	60	0.9788470062336732	1.0535004894398483	2937.0	103794.0	1549.0	1071368.0	0.972499070286352	4.806116403377315	1637.0	52301.0	1321.0	1124389.0
8	D14	67	0.9633738301020744	1.7610040471010422	3983.0	102213.0	3789.0	1069663.0	0.9612459186702286	1.154163023647981	1906.0	51815.0	2272.0	1123655.0
8	D28	3	0.9748583471211884	1.0664563289523392	3866.0	105467.0	1574.0	1068741.0	0.9579378053957388	1.640625	2060.0	53030.0	2597.0	1121961.0
8	D28	4	0.9505326929021958	1.1590180127617733	4370.0	103004.0	6351.0	1065923.0	0.9479126979807326	1.0856002174056756	2040.0	52248.0	3702.0	1121658.0
8	D28	5	0.9541242504372924	1.2111642932783726	8508.0	104458.0	1537.0	1065145.0	0.9482489464802968	1.2111642932783726	4513.0	52542.0	1222.0	1121371.0
8	D28	20	0.961779866990732	1.0535004894398483	4285.0	108030.0	4301.0	1063032.0	0.9495561115909638	1.0535004894398483	2279.0	53319.0	3386.0	1120664.0
8	D28	21	0.9695123053832662	1.0	3660.0	107230.0	3084.0	1065674.0	0.954587224210812	4.1015625	1853.0	54537.0	3336.0	1119922.0
8	D28	22	0.9186204674804024	2.0306639779653968	7042.0	102654.0	11146.0	1058806.0	0.8947939166850342	2.0840639994746444	3815.0	50746.0	8118.0	1116969.0
8	D28	24	0.9623057284901688	1.2934112252706986	6341.0	107427.0	2075.0	1063805.0	0.9517469996986404	1.0270986518465497	3870.0	53689.0	1574.0	1120515.0
8	D28	25	0.966910176536656	1.006843041469846	4398.0	100724.0	2496.0	1072030.0	0.9654997796262086	1.006843041469846	2305.0	51479.0	1374.0	1124490.0
8	D28	26	0.9631103431251544	1.1106122062431378	6866.0	97539.0	606.0	1074637.0	0.9541674724424676	1.1106122062431378	4045.0	49340.0	695.0	1125568.0
8	D28	29	0.9715388566669492	1.729529407861066	4548.0	97406.0	1159.0	1076535.0	0.9705599497556476	1.411124364702222	1986.0	49451.0	1014.0	1127197.0
8	D28	31	0.955304163811708	1.0664563289523392	4084.0	102475.0	5505.0	1067584.0	0.9574414140316564	1.0270986518465497	2022.0	52868.0	2678.0	1122080.0
8	D28	32	0.976267870426037	1.7578125	4009.0	95808.0	649.0	1079182.0	0.9735416129096286	1.2621480016721494	1945.0	49048.0	721.0	1127934.0
8	D28	41	0.976412995104584	1.0270986518465497	4139.0	102021.0	790.0	1072698.0	0.973101746393318	1.0270986518465497	2231.0	51263.0	603.0	1125551.0
8	D28	43	0.9688228094827976	1.001250438904398	3598.0	106866.0	3280.0	1065904.0	0.97289972899729	1.0	1526.0	54927.0	1534.0	1121661.0
8	D28	45	0.9519084996636016	1.6482153286301064	2695.0	106114.0	8027.0	1062812.0	0.9487188419934156	1.013639886898942	1588.0	54465.0	4300.0	1119295.0
8	D28	46	0.9562914942573658	1.2447153916659022	8358.0	97875.0	589.0	1072826.0	0.9514770121991488	1.1590180127617733	4452.0	50424.0	691.0	1124081.0
8	D28	52	0.9604239371644828	1.006843041469846	3528.0	104303.0	5068.0	1066749.0	0.9601866445827656	1.013639886898942	1898.0	53914.0	2573.0	1121263.0
8	D28	53	0.9789264372764264	1.0270986518465497	2847.0	95507.0	1265.0	1080029.0	0.957165016107863	3.8386732861310624	1794.0	48132.0	2514.0	1127208.0
8	D28	56	0.965012070352914	2.0	3849.0	104933.0	3760.0	1067106.0	0.962527919414115	1.0270986518465497	2147.0	54083.0	2064.0	1121354.0
8	D28	58	0.972029810599549	1.013639886898942	4338.0	96125.0	1194.0	1077991.0	0.9730155842580802	1.0	1688.0	48138.0	982.0	1128840.0
8	D28	59	0.9813047855684768	1.0664563289523392	2057.0	106239.0	1991.0	1069361.0	0.9599046885357508	5.177512976806528	1123.0	53579.0	3353.0	1121593.0
8	D28	60	0.9787549221826364	1.08041536608901	3229.0	104394.0	1303.0	1070722.0	0.9722931597880112	1.08041536608901	1953.0	53112.0	1074.0	1123509.0
8	D28	67	0.9690469217362916	1.2447153916659022	5064.0	100918.0	1383.0	1072283.0	0.9554659683891265	4.923269891625001	3330.0	50719.0	1398.0	1124201.0
8	D3	2	0.9582974453317724	1.2111642932783726	2988.0	114598.0	6986.0	1055076.0	0.951205676397013	1.1824780735942844	1228.0	51143.0	4019.0	1123258.0
8	D3	3	0.9785988093766008	1.0	3349.0	110795.0	1497.0	1064007.0	0.9707379258668172	1.0270986518465497	1357.0	49877.0	1650.0	1126764.0
8	D3	4	0.9626102749231368	1.2890625	3720.0	107860.0	4659.0	1063409.0	0.9612534612534612	1.0	1861.0	49295.0	2113.0	1126379.0
8	D3	5	0.9776917716631824	1.129007618718758	3782.0	103825.0	956.0	1071085.0	0.9698945313610476	1.0	2341.0	51176.0	836.0	1125295.0
8	D3	20	0.9735411879635107	1.0270986518465497	4786.0	106134.0	983.0	1067745.0	0.9598104192355116	7.841777173465289	2435.0	49818.0	1737.0	1125658.0
8	D3	21	0.95473067115329	1.0664563289523392	4285.0	108951.0	6047.0	1060365.0	0.9472856782407856	1.199772113778279	1906.0	48807.0	3526.0	1125409.0
8	D3	22	0.9488401314945336	1.0337623279948105	4891.0	107227.0	6672.0	1060858.0	0.93737753176273	1.0337623279948105	2501.0	51904.0	4434.0	1120809.0
8	D3	24	0.969209509014054	1.1649273213649425	5850.0	107307.0	968.0	1065523.0	0.9634634770999646	1.0	2792.0	53043.0	1231.0	1122582.0
8	D3	25	0.9713155199702076	1.0	5389.0	104329.0	773.0	1069157.0	0.9613893243131756	4.116601891464913	2486.0	46612.0	1258.0	1129292.0
8	D3	26	0.9737342336098844	1.0	4781.0	98353.0	525.0	1075989.0	0.966382038574073	1.0	2654.0	48552.0	724.0	1127718.0
8	D3	29	0.9695318767841484	1.006843041469846	5841.0	103928.0	691.0	1069188.0	0.9632166728940924	1.006843041469846	2409.0	46402.0	1135.0	1129702.0
8	D3	31	0.9775719048347684	1.006843041469846	4242.0	105415.0	595.0	1069396.0	0.9681237730568136	6.5625	2062.0	49809.0	1218.0	1126559.0
8	D3	32	0.9658494113724146	1.013639886898942	6652.0	104276.0	722.0	1067998.0	0.9562976266577374	1.006843041469846	3215.0	47123.0	1092.0	1128218.0
8	D3	41	0.8850211976017861	3.0	13746.0	88199.0	9171.0	1068532.0	0.8765189402813286	3.0	6563.0	43027.0	5560.0	1124498.0
8	D3	43	0.9480082588729486	1.1590180127617733	4892.0	106522.0	6792.0	1061442.0	0.9375375089306978	1.1044123154420182	2672.0	49209.0	3885.0	1123882.0
8	D3	45	0.9675299153798436	1.0	6169.0	102161.0	688.0	1070630.0	0.954890028271599	1.0	3862.0	49819.0	845.0	1125122.0
8	D3	46	0.9646127821741752	1.0270986518465497	6771.0	99222.0	509.0	1073146.0	0.9553011096795644	1.0	3155.0	45971.0	1147.0	1129375.0
8	D3	49	0.9789435791595672	1.0270986518465497	3469.0	101979.0	918.0	1073282.0	0.9736408047486472	1.0	1605.0	46338.0	904.0	1130801.0
8	D3	52	0.951613119712229	1.0599982034919917	5775.0	106348.0	5040.0	1062485.0	0.9397033940479744	1.1590180127617733	2837.0	47206.0	3221.0	1126384.0
8	D3	53	0.9596374208996068	1.0856002174056756	5842.0	100998.0	2654.0	1070154.0	0.9528536503119204	1.0270986518465497	2678.0	45211.0	1796.0	1129963.0
8	D3	55	0.9512859431655284	1.2987091698346094	5708.0	112813.0	5846.0	1055281.0	0.9433053210907172	1.1777197993501043	2692.0	50905.0	3427.0	1122624.0
8	D3	56	0.9710717330691062	1.0	4422.0	105354.0	1855.0	1068017.0	0.9654098329135342	4.3359375	2426.0	50210.0	1172.0	1125840.0
8	D3	58	0.9707862056686728	1.199772113778279	4958.0	98146.0	949.0	1075595.0	0.9605161404361564	1.0	2291.0	43472.0	1283.0	1132602.0
8	D3	59	0.9778730268464108	1.0	3196.0	106087.0	1605.0	1068760.0	0.969741122931678	1.0	1417.0	48585.0	1615.0	1128031.0
8	D3	60	0.9760485521818724	1.006843041469846	3563.0	108235.0	1749.0	1066101.0	0.9678414573037132	1.0270986518465497	2003.0	49252.0	1270.0	1127123.0
8	D3	67	0.961738601060052	1.0337623279948105	7308.0	99526.0	611.0	1072203.0	0.9504789501662516	1.0337623279948105	4073.0	45594.0	678.0	1129303.0
8	sham	1	0.9686670110848266	1.0	3380.0	106874.0	3534.0	1065860.0	0.968396745697178	1.0	1800.0	54099.0	1731.0	1122018.0
8	sham	7	0.9632303952462412	1.116777678328368	5869.0	106986.0	2299.0	1064494.0	0.9552802780500846	1.116777678328368	3556.0	53596.0	1462.0	1121034.0
8	sham	7	0.9749190938511328	1.0	4101.0	104835.0	1293.0	1069419.0	0.9662727171368044	1.0	2434.0	51999.0	1196.0	1124019.0
8	sham	7	0.9787659790312296	1.0	2738.0	105164.0	1825.0	1069921.0	0.9741112899942634	1.0	1593.0	52640.0	1205.0	1124210.0
8	sham	8	0.9605147830916492	1.0535004894398483	3173.0	110683.0	5927.0	1059865.0	0.95742164910191	1.0270986518465497	1856.0	55462.0	3077.0	1119253.0
8	sham	8	0.95296196314819	1.2111642932783726	2992.0	111376.0	8003.0	1057277.0	0.9517926315250592	1.0535004894398483	1718.0	55776.0	3932.0	1118222.0
8	sham	8	0.9512708803117544	1.1824780735942844	3153.0	108628.0	7976.0	1059891.0	0.9404859357310807	1.1106122062431378	2168.0	53998.0	4666.0	1118816.0
8	sham	9	0.9765587564449044	1.0	3845.0	101900.0	1047.0	1072856.0	0.9661778369524612	1.0	2348.0	50434.0	1183.0	1125683.0
8	sham	9	0.974719314938154	1.006843041469846	4329.0	102443.0	985.0	1071891.0	0.9699815432872076	1.006843041469846	1770.0	50715.0	1369.0	1125794.0
8	sham	9	0.9711201255606215	1.2447153916659022	4606.0	104258.0	1595.0	1069189.0	0.9617316564965024	1.0	2693.0	51695.0	1421.0	1123839.0
8	sham	17	0.9740885794173002	1.0	4479.0	99114.0	794.0	1075261.0	0.964994487320838	1.0	2554.0	49014.0	1002.0	1127078.0
8	sham	17	0.9645202322448616	1.0	4098.0	102746.0	3461.0	1069343.0	0.9606746896617075	1.0	2084.0	50690.0	2066.0	1124808.0
8	sham	17	0.9727698918523828	1.0	3786.0	104475.0	2063.0	1069324.0	0.9710239085239084	1.0	2080.0	52311.0	1042.0	1124215.0
8	sham	17	0.973888232979142	1.006843041469846	4476.0	98986.0	832.0	1075354.0	0.9638655626676064	1.006843041469846	2846.0	49241.0	846.0	1126715.0
8	sham	18	0.9530094271211024	1.2719988038639227	4888.0	105136.0	5480.0	1064144.0	0.9483444187391556	4.840283537827355	2992.0	52470.0	2724.0	1121462.0
8	sham	18	0.975581849386595	1.199772113778279	4498.0	107434.0	880.0	1066836.0	0.9686363636363636	1.199772113778279	2567.0	53275.0	883.0	1122923.0
8	sham	18	0.9771929260892914	1.1590180127617733	3656.0	106451.0	1313.0	1068228.0	0.970762486472606	1.0535004894398483	2139.0	52925.0	1049.0	1123535.0
8	sham	18	0.9485415262069858	1.0337623279948105	4637.0	106221.0	6888.0	1061902.0	0.943444041903878	1.0664563289523392	2584.0	52864.0	3754.0	1120446.0
8	sham	27	0.962079029223148	1.0664563289523392	7161.0	100214.0	739.0	1071534.0	0.951019352861753	1.0664563289523392	3968.0	49657.0	1147.0	1124876.0
8	sham	27	0.9696353531245764	1.729529407861066	5262.0	100142.0	1010.0	1073234.0	0.9584388471129496	1.729529407861066	3134.0	49581.0	1166.0	1125767.0
8	sham	27	0.9718497825951774	1.1590180127617733	4832.0	101586.0	1053.0	1072177.0	0.9587934130592596	1.1590180127617733	3135.0	50189.0	1179.0	1125145.0
8	sham	27	0.9772778532250092	1.0270986518465497	3593.0	101826.0	1142.0	1073087.0	0.9694072474202065	1.0	2043.0	50494.0	1144.0	1125967.0
8	sham	30	0.9698765568219928	1.0270986518465497	5960.0	105557.0	597.0	1067534.0	0.962382929419716	1.006843041469846	3091.0	49837.0	805.0	1125915.0
8	sham	42	0.979124236252546	1.0599982034919917	3408.0	101919.0	938.0	1073383.0	0.9713270597272902	7.269404259033198	1872.0	50577.0	1114.0	1126085.0
8	sham	42	0.9697607256631898	1.006843041469846	5328.0	97716.0	766.0	1075838.0	0.9562597278205692	1.0	2900.0	47922.0	1484.0	1127342.0
8	sham	42	0.971665401225463	1.0	5010.0	100460.0	849.0	1073329.0	0.9562494597216484	1.0	3207.0	49779.0	1348.0	1125314.0
8	sham	42	0.951329099147604	1.129007618718758	8681.0	99832.0	1534.0	1069601.0	0.9411044792980738	1.129007618718758	5148.0	49983.0	1108.0	1123409.0
8	sham	44	0.97698534040831	1.2111642932783726	3529.0	108631.0	1589.0	1065899.0	0.9700627716079188	1.222450312129291	2220.0	54243.0	1128.0	1122057.0
8	sham	44	0.9706674451015104	1.1055446639128832	5367.0	103081.0	863.0	1070337.0	0.960888039291764	7.1484375	3137.0	50769.0	996.0	1124746.0
8	sham	44	0.9706120549220386	1.0080849922315578	5267.0	104268.0	1047.0	1069066.0	0.9627745493028352	1.08041536608901	2903.0	51856.0	1107.0	1123782.0
8	sham	44	0.954058252934188	1.0664563289523392	3375.0	109617.0	7182.0	1059474.0	0.9527808381986796	1.0546875	1998.0	54914.0	3445.0	1119291.0
8	sham	47	0.970713643439334	1.0481568644530264	3883.0	100398.0	2175.0	1073192.0	0.9650357708743458	1.006843041469846	2306.0	50247.0	1335.0	1125760.0
8	sham	47	0.9780853738391462	1.0	2741.0	102318.0	1844.0	1072745.0	0.9729878198935424	1.0	1896.0	51365.0	956.0	1125431.0
8	sham	47	0.9565499712435762	1.0611779458754784	3139.0	103118.0	6229.0	1067162.0	0.9614374644214702	1.0270986518465497	1722.0	52357.0	2478.0	1123091.0
8	sham	47	0.9653093031272608	1.0	3787.0	99409.0	3358.0	1073094.0	0.955691256909675	1.0080849922315578	2475.0	49533.0	2118.0	1125522.0
8	sham	48	0.9556538358554848	1.199772113778279	2431.0	103504.0	7175.0	1066538.0	0.951680382511149	1.116777678328368	1462.0	51750.0	3793.0	1122643.0
8	sham	48	0.9719096338220125	1.1106122062431378	4093.0	102691.0	1843.0	1071021.0	0.960982672634876	8.0859375	2327.0	50774.0	1796.0	1124751.0
8	sham	48	0.9606076162886636	1.0856002174056756	6657.0	104785.0	1937.0	1066269.0	0.9493379285325594	1.0856002174056756	4331.0	52337.0	1255.0	1121725.0
8	sham	50	0.9479531526236712	1.411124364702222	9045.0	100001.0	1936.0	1068666.0	0.9381282234687348	1.116777678328368	5391.0	49839.0	1183.0	1123235.0
8	sham	50	0.977516105635906	1.0	3131.0	103104.0	1612.0	1071801.0	0.9727380782579756	1.0	1863.0	51149.0	1004.0	1125632.0
8	sham	50	0.9679377953732324	1.013639886898942	5739.0	105376.0	1242.0	1067291.0	0.9561373744784264	7.508235224831881	3571.0	52131.0	1212.0	1122734.0
8	sham	50	0.945061749297369	1.2111642932783726	9022.0	97683.0	2335.0	1070608.0	0.9352672523899832	1.0337623279948105	5123.0	48329.0	1567.0	1124629.0
8	sham	65	0.9711335674571072	1.006843041469846	3777.0	103837.0	2396.0	1069638.0	0.9601138267698844	1.006843041469846	2053.0	51284.0	2208.0	1124103.0
8	sham	65	0.97119995378127	1.0	5264.0	100863.0	718.0	1072803.0	0.9648297083041766	1.0	3001.0	50326.0	668.0	1125653.0
8	sham	65	0.9722884933015232	1.0	3338.0	105960.0	2702.0	1067648.0	0.9679975172061268	1.0	2015.0	53024.0	1491.0	1123118.0
8	sham	65	0.9681097652160908	1.0664563289523392	5720.0	103580.0	1104.0	1069244.0	0.954417013682332	1.0664563289523392	3336.0	51340.0	1568.0	1123404.0
9	24h	236	0.9639542826314896	1.2934112252706986	1525.0	110781.0	6760.0	1060582.0	0.9499565630240216	1.222450312129291	1676.0	47020.0	3278.0	1127674.0
9	24h	237	0.9585633632632652	2.0	1343.0	115030.0	8602.0	1054673.0	0.9456196490433174	1.2987091698346094	1586.0	50089.0	4175.0	1123798.0
9	24h	239	0.9840373401832104	1.0	1783.0	109946.0	1784.0	1066135.0	0.9752894760261444	1.0	1049.0	49316.0	1450.0	1127833.0
9	24h	242	0.9757019640056754	4.1012574291307295	2153.0	104525.0	3053.0	1069917.0	0.97513409055056	8.123444863191509	1296.0	49451.0	1226.0	1127675.0
9	24h	243	0.9791338975560382	1.0	2262.0	103023.0	2129.0	1072234.0	0.9694990960331809	0.9375	1539.0	45581.0	1329.0	1131199.0
9	24h	246	0.978106256318095	1.0	2431.0	108851.0	2442.0	1065924.0	0.9372442839951866	1.5413609106991295	4418.0	46731.0	1840.0	1126659.0
9	24h	256	0.9793525527460138	1.3258252147247769	3320.0	106414.0	1167.0	1068747.0	0.9709139373983262	1.006843041469846	1861.0	49537.0	1107.0	1127143.0
9	24h	260	0.9550318898959382	1.1649273213649425	8672.0	106689.0	1375.0	1062912.0	0.9288347367195684	1.1590180127617733	6293.0	47874.0	1043.0	1124438.0
9	24h	261	0.9797952111517904	1.0	3286.0	100090.0	842.0	1075430.0	0.9741725121736704	1.0	1606.0	45413.0	802.0	1131827.0
9	24h	262	0.9519559009098758	2.0	8657.0	107502.0	2194.0	1061295.0	0.9314621026894866	1.1590180127617733	5461.0	47621.0	1547.0	1125019.0
9	24h	265	0.9443184539320778	1.2447153916659022	10533.0	100560.0	1326.0	1067229.0	0.9362004200065072	1.1590180127617733	5571.0	47478.0	900.0	1125699.0
9	24h	271	0.9768408018233046	1.8373332460474476	2027.0	108865.0	3135.0	1065621.0	0.9702985272153216	1.006843041469846	1360.0	51322.0	1782.0	1125184.0
9	24h	273	0.9811437432363428	1.0	3266.0	104716.0	759.0	1070907.0	0.9730929433583656	1.0	1978.0	48009.0	677.0	1128984.0
9	24h	275	0.9600910735106452	1.2111642932783726	5720.0	104576.0	2974.0	1066378.0	0.9396606659232116	1.2111642932783726	3162.0	47186.0	2898.0	1126402.0
9	24h	277	0.9798955347119782	1.0	2290.0	105620.0	2044.0	1069694.0	0.9692354677797008	1.0	1641.0	47604.0	1381.0	1129022.0
9	24h	279	0.979992362819363	1.0	3188.0	110354.0	1318.0	1064788.0	0.9666790263260744	1.0	2225.0	48231.0	1100.0	1128092.0
9	24h	280	0.9474551406027658	1.614543430286485	1716.0	107530.0	10211.0	1060191.0	0.9285480981461502	1.567063647897717	2399.0	46907.0	4820.0	1125522.0
9	24h	283	0.9807197564600816	1.0	2502.0	116459.0	2077.0	1058610.0	0.9674414109688332	1.0	1753.0	50053.0	1616.0	1126226.0
9	24h	288	0.9496858596918276	1.0664563289523392	7692.0	101048.0	3015.0	1067893.0	0.9382568106922312	1.1600970628841796	4946.0	48544.0	1443.0	1124715.0
9	24h	289	0.9333890780226562	2.1648661639492865	672.0	117208.0	16057.0	1045711.0	0.8972997679488081	2.1648661639492865	3982.0	51042.0	7702.0	1116922.0
9	24h	291	0.9724498457762872	1.4102374024432909	1648.0	115705.0	4908.0	1057387.0	0.9299751462123382	1.4102374024432909	4625.0	50327.0	2954.0	1121742.0
9	24h	294	0.9532982296115096	2.0	801.0	114963.0	10463.0	1053421.0	0.9347680268306316	3.779183319514945	1868.0	50169.0	5134.0	1122477.0
9	24h	295	0.965105628600975	1.2447153916659022	1725.0	114324.0	6542.0	1057057.0	0.954728256784184	1.2447153916659022	1287.0	50803.0	3531.0	1124027.0
9	24h	300	0.9818850623264735	1.0	1852.0	111577.0	2265.0	1063954.0	0.9618063754427392	1.0481568644530264	1026.0	48879.0	2856.0	1126887.0
9	24h	301	0.9471017168174266	1.2111642932783726	6481.0	102609.0	4981.0	1065577.0	0.936229520631068	1.0664563289523392	4294.0	49373.0	2432.0	1123549.0
9	24h	306	0.9430254881317846	1.116777678328368	8893.0	106593.0	3987.0	1060175.0	0.9309949851286444	1.222450312129291	4968.0	48361.0	2201.0	1124118.0
9	24h	309	0.8111705885123149	5.0	33686.0	77511.0	2401.0	1066050.0	0.7955149139995645	5.0	17645.0	36538.0	1139.0	1124326.0
9	24h	310	0.9445953362698604	2.0	6953.0	100683.0	4858.0	1067154.0	0.928941436988414	7.68254810659564	4717.0	46984.0	2471.0	1125476.0
9	24h	311	0.9408807607628108	1.2280544270435452	8408.0	101068.0	4293.0	1065879.0	0.9339073133420934	1.2280544270435452	4886.0	47619.0	1854.0	1125289.0
9	24h	314	0.9720833075173262	1.5234375	1594.0	109825.0	4714.0	1063515.0	0.9611712667373856	1.5234375	1401.0	48023.0	2479.0	1127745.0
9	24h	315	0.9324087614701014	2.1329126579046784	580.0	116042.0	16244.0	1046782.0	0.9151750270660411	2.1329126579046784	1515.0	50719.0	7887.0	1119527.0
9	24h	321	0.9247176862622836	2.34375	763.0	114192.0	17830.0	1046863.0	0.8934053118651719	3.5599120259934094	2995.0	47497.0	8339.0	1120817.0
9	24h	328	0.9858160891168308	1.0	2195.0	107833.0	908.0	1068712.0	0.9785451593831108	1.0	1262.0	48825.0	879.0	1128682.0
9	24h	337	0.9823929719226838	1.013639886898942	2573.0	106681.0	1251.0	1069143.0	0.9688913448353492	1.0	1629.0	47341.0	1411.0	1129267.0
9	24h	340	0.978222431909274	1.0	3332.0	110927.0	1607.0	1063782.0	0.9723926086831703	1.0	1927.0	50808.0	958.0	1125955.0
9	24h	345	0.9475679380954792	1.0856002174056756	6809.0	102985.0	4588.0	1065266.0	0.9294175271644058	1.1824780735942844	4719.0	46489.0	2342.0	1126098.0
9	24h	348	0.9203050626904808	2.027279773797884	14044.0	94063.0	2247.0	1069294.0	0.9071539927247532	2.0541973036930994	7321.0	41896.0	1255.0	1129176.0
9	24h	350	0.9365322214563124	2.1648661639492865	1068.0	111408.0	14032.0	1053140.0	0.9067093138374838	2.1648661639492865	2855.0	47624.0	6945.0	1122224.0
9	24h	353	0.9568850706233236	1.4721743657873037	6421.0	102025.0	2773.0	1068429.0	0.9436020463609428	1.4721743657873037	3656.0	46019.0	1845.0	1128128.0
9	24h	357	0.972596083321109	1.2890625	3316.0	106083.0	2662.0	1067587.0	0.9602972740424164	1.0337623279948105	2811.0	50781.0	1388.0	1124668.0
9	24h	361	0.9517267302541936	1.0856002174056756	7293.0	101278.0	2981.0	1068096.0	0.9387934022468244	1.0856002174056756	4260.0	46045.0	1744.0	1127599.0
9	24h	363	0.9736793650943528	1.0	2266.0	103118.0	3309.0	1070955.0	0.9659383567334052	1.0599982034919917	1487.0	46508.0	1793.0	1129860.0
9	24h	364	0.9615258024841062	1.0611779458754784	3593.0	111012.0	5291.0	1059752.0	0.9463506046906998	1.0611779458754784	2650.0	48985.0	2904.0	1125109.0
9	24h	365	0.964519804913624	1.1106122062431378	4175.0	105803.0	3609.0	1066061.0	0.9532033312189232	1.0270986518465497	2559.0	46584.0	2015.0	1128490.0
9	24h	368	0.9773591234347048	1.013639886898942	1388.0	104898.0	3472.0	1069890.0	0.968877535747428	1.0599982034919917	1175.0	48549.0	1944.0	1127980.0
9	24h	369	0.9743641930516964	1.0	1327.0	110109.0	4467.0	1063745.0	0.96229607131197	1.006843041469846	742.0	48633.0	3069.0	1127204.0
9	24h	370	0.974740580222046	1.8786585400642264	1541.0	102107.0	3751.0	1072249.0	0.9681347228212356	1.006843041469846	1060.0	48262.0	2117.0	1128209.0
9	24h	371	0.9583822665883734	1.013639886898942	4186.0	104456.0	4886.0	1066120.0	0.9360885669433529	1.0599982034919917	3570.0	45617.0	2659.0	1127802.0
9	24h	373	0.9656749742981235	1.0	3168.0	106611.0	4411.0	1065458.0	0.944779609723505	1.3707320124663318	3041.0	48077.0	2579.0	1125951.0
9	24h	376	0.9597880440188444	1.0856002174056756	5719.0	106142.0	3175.0	1064612.0	0.9412771987836204	1.0856002174056756	3923.0	47823.0	2044.0	1125858.0
9	24h	379	0.9489967223599008	1.3092407449071388	7318.0	106839.0	4166.0	1061325.0	0.930333917763712	1.3092407449071388	4176.0	46960.0	2857.0	1125655.0
9	24h	391	0.9441000623555736	2.0	7850.0	102956.0	4342.0	1064500.0	0.9260799543351068	2.0	4243.0	45427.0	3009.0	1126969.0
9	24h	401	0.9706392393709262	1.2502197072539891	3586.0	105508.0	2797.0	1067757.0	0.9624103892204332	1.0270986518465497	2002.0	51283.0	2004.0	1124359.0
9	24h	403	0.9579540314954156	1.2280544270435452	2010.0	116492.0	8216.0	1052930.0	0.9424941896823692	1.2502197072539891	1560.0	50488.0	4601.0	1122999.0
9	24h	405	0.9605152984684088	1.2111642932783726	2381.0	110125.0	6673.0	1060469.0	0.9490765223181934	1.2111642932783726	1408.0	48457.0	3792.0	1125991.0
9	24h	407	0.9793686898918552	3.2153349601946606	3528.0	110439.0	1125.0	1064556.0	0.9683393368522936	6.347429082473568	2392.0	48523.0	781.0	1127952.0
9	24h	409	0.9758350721381056	1.0	3539.0	109436.0	1881.0	1064792.0	0.9660114243896488	1.0270986518465497	2119.0	47521.0	1225.0	1128783.0
9	24h	410	0.963703941255314	1.2502197072539891	1645.0	117197.0	7183.0	1053623.0	0.9513038874741002	1.2502197072539891	1586.0	52111.0	3749.0	1122202.0
9	24h	411	0.9740738026310968	3.858781900277113	4869.0	106326.0	791.0	1067662.0	0.9691892799636476	3.858781900277113	2564.0	49056.0	555.0	1127473.0
9	24h	413	0.9750425776754892	2.5351532405606174	4463.0	105914.0	959.0	1068312.0	0.9641090756422992	1.0	2462.0	47076.0	1043.0	1129067.0
9	24h	418	0.9762618177837978	1.640625	3501.0	107031.0	1704.0	1067412.0	0.9694303095228984	1.0	2000.0	50676.0	1196.0	1125776.0
9	24h	422	0.959934022185472	1.0856002174056756	1967.0	111157.0	7312.0	1059212.0	0.9499353021768916	1.0856002174056756	1596.0	49921.0	3666.0	1124465.0
9	24h	423	0.9722537380893084	2.046591702723396	5402.0	105403.0	614.0	1068229.0	0.9639677406475824	6.215358096645056	3024.0	48289.0	586.0	1127749.0
9	24h	426	0.9780794885668688	1.006843041469846	3496.0	107555.0	1325.0	1067272.0	0.969025239072084	5.253631788834867	1985.0	47474.0	1050.0	1129139.0
9	24h	428	0.97918512152663	1.0	3450.0	111091.0	1273.0	1063834.0	0.9732955849720714	1.0	1865.0	50880.0	927.0	1125976.0
9	24h	434	0.9745478962316368	1.855925108352301	3922.0	107402.0	1688.0	1066636.0	0.9654039584685268	7.163789866677152	2060.0	47606.0	1352.0	1128630.0
9	24h	437	0.9786824199869512	1.0	3452.0	110252.0	1351.0	1064593.0	0.9727570609731916	1.0	1923.0	51507.0	962.0	1125256.0
9	24h	447	0.947420841612082	1.0856002174056756	9685.0	93221.0	662.0	1076080.0	0.9394673638121958	1.0856002174056756	5036.0	44201.0	660.0	1129751.0
9	24h	451	0.983085838619455	1.0	1843.0	114762.0	2106.0	1060937.0	0.9701649769496178	1.0599982034919917	1330.0	50191.0	1757.0	1126370.0
9	24h	452	0.9761891295741192	1.0546875	2812.0	112190.0	2661.0	1061985.0	0.9691753581610676	1.0	1779.0	54221.0	1670.0	1121978.0
9	24h	453	0.982143526872221	1.0	2058.0	117842.0	2227.0	1057521.0	0.9733495074253786	1.0	1231.0	52958.0	1669.0	1123790.0
9	24h	455	0.9777492568973738	7.677346572262125	2883.0	109702.0	2110.0	1064953.0	0.9662164188804128	8.619457288328105	1814.0	48320.0	1565.0	1127949.0
9	24h	456	0.9607547988287604	2.483158605517628	1753.0	110739.0	7294.0	1059862.0	0.9519507499952352	3.8171478456802337	1588.0	49946.0	3454.0	1124660.0
9	24h	459	0.9682698981824934	1.7578125	2316.0	109506.0	4861.0	1062965.0	0.9666313844387436	1.0	1388.0	53881.0	2332.0	1122047.0
9	24h	460	0.9746513818373956	1.1106122062431378	3151.0	106064.0	2366.0	1068067.0	0.969726591722941	1.0546875	1669.0	48609.0	1366.0	1128004.0
9	24h	461	0.982179065864914	1.0	2547.0	112377.0	1531.0	1063193.0	0.9709731283007144	5.129910233513472	1325.0	50009.0	1665.0	1126649.0
9	24h	462	0.9528750540423692	1.5234375	3141.0	104690.0	7214.0	1064603.0	0.9425458431125612	1.0535004894398483	1797.0	49396.0	4225.0	1124230.0
10	D7	5	0.9433255405346538	2.0	8317.0	97446.0	3392.0	1070493.0	0.9403947471888024	7.1484375	4557.0	47836.0	1507.0	1125748.0
10	D7	13	0.9153749085499084	2.211931092994592	14912.0	93214.0	2323.0	1069199.0	0.91149758070913	4.792979892509461	7746.0	45965.0	1180.0	1124757.0
10	D7	19	0.8007322451032571	4.054559547595768	32972.0	68455.0	1099.0	1077122.0	0.7928166220025754	4.02907675189444	17286.0	34170.0	573.0	1127619.0
10	D7	21	0.9478091649180904	2.003430285823854	8027.0	99601.0	2942.0	1069078.0	0.944204110668897	2.003430285823854	4484.0	49109.0	1320.0	1124735.0
10	D7	24	0.7578985694486857	5.061420843699055	40277.0	64529.0	949.0	1073893.0	0.745609633718013	5.013714102495524	21318.0	31949.0	483.0	1125898.0
10	D7	33	0.7704507794798958	5.043753872365304	40056.0	68349.0	672.0	1070571.0	0.7588170815770738	5.005490149887921	21050.0	33575.0	293.0	1124730.0
10	D7	39	0.7904539268624611	5.001373102474584	37305.0	72023.0	881.0	1069439.0	0.7730061349693251	4.013709416643163	18695.0	35217.0	1988.0	1123748.0
10	D7	43	0.8729003301154884	3.0454323507713976	23292.0	83822.0	1118.0	1071416.0	0.8662726303476974	3.0454323507713976	12072.0	41844.0	847.0	1124885.0
10	D7	44	0.9570347416721292	1.171875	7698.0	96360.0	954.0	1074636.0	0.942267692399558	6.646711365228391	4691.0	47340.0	1110.0	1126507.0
10	D7	45	0.814135484054832	4.068085103122844	32030.0	71418.0	579.0	1075621.0	0.8070344938637958	4.054559547595768	16449.0	35083.0	328.0	1127788.0
10	D7	49	0.9186973053397256	2.044144767875125	15633.0	97251.0	1580.0	1065184.0	0.9145438121047876	5.644497458808888	7851.0	48089.0	1136.0	1122572.0
10	D7	52	0.9530318765730112	1.1777197993501043	8522.0	101861.0	1518.0	1067747.0	0.9451772736247308	1.0535004894398483	4881.0	50265.0	950.0	1123552.0
10	D7	53	0.8320713213054421	4.042687565705053	29757.0	78679.0	2001.0	1069211.0	0.8161041888422766	6.80596106049919	15744.0	39102.0	1878.0	1122924.0
10	D7	54	0.9508074668025098	2.0306639779653968	8737.0	97057.0	1306.0	1072548.0	0.941997163010318	7.040033576191682	4970.0	48478.0	1000.0	1125200.0
10	D7	57	0.9130121107765712	3.0	16798.0	94914.0	1288.0	1066648.0	0.9074095435844196	3.0	8821.0	47198.0	811.0	1122818.0
10	D7	58	0.808385242851129	4.042687565705053	30862.0	66250.0	545.0	1081991.0	0.8012173870358098	5.945250903097468	15891.0	32644.0	307.0	1130806.0
10	D7	60	0.9545621851995352	1.0664563289523392	8223.0	98549.0	1159.0	1071717.0	0.9480546175304654	1.0664563289523392	4570.0	48429.0	737.0	1125912.0
10	D7	64	0.9173279540386736	2.0541973036930994	15353.0	92768.0	1368.0	1070159.0	0.9110639490649902	2.0541973036930994	8074.0	45504.0	810.0	1125260.0
10	D7	65	0.912159376924681	2.067524655989621	16773.0	94045.0	1340.0	1067490.0	0.905140923597493	2.067524655989621	8778.0	47080.0	1090.0	1122700.0
10	D7	70	0.9534646024349918	2.8169344381625656	7722.0	95151.0	1566.0	1075209.0	0.9482967877660003	1.1106122062431378	4326.0	46880.0	786.0	1127656.0
10	D7	72	0.8639950438649453	4.0	24742.0	82283.0	1163.0	1071460.0	0.8577098044182684	4.0	12843.0	40631.0	638.0	1125536.0
10	D7	74	0.9014094709826972	3.0	18140.0	87105.0	914.0	1073489.0	0.8972729734797191	3.0	9404.0	43070.0	458.0	1126716.0
10	D7	81	0.9497999892807896	2.0	9257.0	97468.0	1046.0	1071877.0	0.9438978580951548	2.0	4830.0	48497.0	935.0	1125386.0
10	D7	82	0.915010993799893	2.1135086811538057	16130.0	92385.0	1032.0	1070101.0	0.9080337336681944	2.1135086811538057	8504.0	46460.0	907.0	1123777.0
10	D7	85	0.9509028921585806	3.448216604841733	8641.0	94970.0	1166.0	1074871.0	0.9456956323700592	2.0	4645.0	46715.0	720.0	1127568.0
10	D7	87	0.8715621622813788	3.0566849287923428	22513.0	79035.0	781.0	1077319.0	0.8683998809746851	3.0296085278516185	11453.0	39398.0	488.0	1128309.0
10	D7	90	0.9247834554483556	2.241370713599437	13366.0	92833.0	1735.0	1071714.0	0.915427276282932	7.341775831723633	7192.0	45640.0	1241.0	1125575.0
10	D7	91	0.9499556726967772	1.0611779458754784	8207.0	99116.0	2236.0	1070089.0	0.948278023705504	1.0611779458754784	4391.0	49163.0	972.0	1125122.0
10	D7	93	0.9548823659561916	1.9921875	6773.0	103578.0	3015.0	1066282.0	0.9482763376888488	1.0664563289523392	3817.0	51563.0	1808.0	1122460.0
10	D7	95	0.9648519741988548	2.1512765332834944	4060.0	107924.0	3803.0	1063861.0	0.9342431873775804	1.540548933213418	3595.0	51751.0	3690.0	1120612.0
10	D7	97	0.8675880116581401	3.0723693015326137	21046.0	77247.0	2533.0	1078822.0	0.8621299309692458	6.5625	10707.0	38279.0	1536.0	1129126.0
10	D7	98	0.8156131437065962	4.02907675189444	32444.0	73521.0	798.0	1072885.0	0.8111368909512761	4.027372165879384	15985.0	35834.0	702.0	1127127.0
10	D7	99	0.8889796524580424	3.0296085278516185	20081.0	83797.0	849.0	1074921.0	0.8836819195243656	3.0296085278516185	10416.0	41617.0	540.0	1127075.0
10	D7	106	0.9168184825199736	3.0	12034.0	90082.0	4312.0	1073220.0	0.9115399875881294	3.0	6352.0	44799.0	2343.0	1126154.0
10	D7	107	0.9252606591178292	2.027279773797884	14055.0	94910.0	1278.0	1069405.0	0.9187269910881328	2.013686082939692	6884.0	45669.0	1196.0	1125899.0
10	D7	108	0.8204008277965363	5.0	32205.0	75321.0	773.0	1071349.0	0.795343685432509	7.598972612506575	16044.0	37339.0	3172.0	1123093.0
11	24h	3	0.9661867658625828	2.0	2127.0	111168.0	5654.0	1060699.0	0.9285453251524304	1.40625	3231.0	48276.0	4199.0	1123942.0
11	24h	4	0.961328059076072	2.0	2332.0	116773.0	7063.0	1053480.0	0.8871773920148819	2.822248729404444	8894.0	51030.0	4085.0	1115639.0
11	24h	5	0.9388540865459428	2.912805526490955	3796.0	105584.0	9957.0	1060311.0	0.8607716488354606	3.662587989557384	10287.0	47509.0	5082.0	1116770.0
11	24h	9	0.9734626192118064	1.2890625	4349.0	103757.0	1308.0	1070234.0	0.9119751999693828	1.875	8266.0	47658.0	934.0	1122790.0
11	24h	27	0.9432422979117628	2.097201562685678	8926.0	99779.0	3082.0	1067861.0	0.9138994116224712	7.218043965743507	6442.0	45355.0	2104.0	1125747.0
11	24h	28	0.920343997485046	2.507922018636644	11169.0	106857.0	7328.0	1054294.0	0.8066768472993371	2.4449006242585813	16978.0	45693.0	4923.0	1112054.0
11	24h	29	0.9325401336314147	2.557457405101061	7823.0	110748.0	8200.0	1052877.0	0.8165147365408985	6.638253252927309	15639.0	49936.0	6804.0	1107269.0
11	24h	30	0.941860809706658	3.8329768360611376	3038.0	111238.0	10695.0	1054677.0	0.9098482010666952	6.121037661277804	4835.0	51007.0	5273.0	1118533.0
11	24h	31	0.8868672915638875	3.081295955539649	20367.0	89884.0	2565.0	1066832.0	0.8654368286060762	7.289041566154291	10895.0	40322.0	1644.0	1126787.0
11	24h	32	0.9257963493199712	2.633461529794246	10063.0	103467.0	6523.0	1059595.0	0.8087290484125358	2.37942895016982	17218.0	45379.0	4247.0	1112804.0
11	24h	34	0.95380259509629	3.6550812768835934	2267.0	113864.0	8763.0	1054754.0	0.9172101432564318	5.859375	3972.0	49716.0	5003.0	1120957.0
11	24h	35	0.9254364239851494	2.067524655989621	13215.0	99955.0	2892.0	1063586.0	0.906166219839142	2.057537234816481	7704.0	46306.0	1886.0	1123752.0
11	24h	36	0.9591479402396748	2.0	2740.0	109011.0	6546.0	1061351.0	0.9188897411858292	6.809260446776232	4661.0	48516.0	3904.0	1122567.0
11	24h	37	0.961892269797362	2.733258700708735	2394.0	111100.0	6409.0	1059745.0	0.9224614392840552	6.596938099236361	4898.0	48652.0	3281.0	1122817.0
11	24h	38	0.950917950584334	3.927566835841244	8502.0	94061.0	1208.0	1075877.0	0.94044237012987	7.782167679320621	5027.0	46345.0	843.0	1127433.0
11	24h	39	0.9657975757314788	3.01288128098026	2743.0	112146.0	5200.0	1059559.0	0.9516068942528284	1.0856002174056756	1922.0	48531.0	3014.0	1126181.0
11	24h	41	0.968953999623902	1.2111642932783726	4226.0	108206.0	2708.0	1064508.0	0.95327176417305	1.0270986518465497	2965.0	48410.0	1781.0	1126492.0
11	24h	43	0.9201884029161072	3.49603919301007	3545.0	113410.0	16128.0	1046565.0	0.896194591834874	5.58501412822743	3296.0	49150.0	8090.0	1119112.0
11	24h	44	0.9547671821194486	1.1590180127617733	5398.0	110489.0	5071.0	1058690.0	0.9454482446598578	7.566372975210778	2923.0	49108.0	2744.0	1124873.0
11	24h	49	0.9555115776258892	2.483158605517628	5012.0	109601.0	5194.0	1059841.0	0.9412356458194931	1.3092407449071388	3040.0	49589.0	3152.0	1123867.0
11	24h	53	0.9522318951165372	2.418205385230181	2873.0	109819.0	8145.0	1058811.0	0.927847942978617	1.171875	3496.0	48230.0	4005.0	1123917.0
11	24h	54	0.9224305786270908	3.0	4086.0	109671.0	14359.0	1051532.0	0.8966482308256147	2.5868224505413973	3379.0	47096.0	7478.0	1121695.0
11	24h	55	0.9336674803715692	2.0840639994746444	2531.0	114934.0	13800.0	1048383.0	0.9071859474804826	2.003430285823854	3300.0	51129.0	7162.0	1118057.0
11	24h	56	0.9474122607403844	2.3349443959185088	3067.0	110329.0	9181.0	1057071.0	0.9324451023932888	1.129007618718758	1708.0	47240.0	5137.0	1125563.0
11	24h	57	0.9224839958163252	3.0835235811942887	2573.0	113335.0	16474.0	1047266.0	0.8942486416928797	3.0835235811942887	3676.0	50035.0	8158.0	1117779.0
11	24h	58	0.9487858039232954	1.0599982034919917	4632.0	107737.0	6999.0	1060280.0	0.9347868067356712	1.3101960805662831	3236.0	48407.0	3518.0	1124487.0
11	24h	59	0.9377202622304748	2.006854708321581	4128.0	98982.0	9020.0	1067518.0	0.8870942367192826	2.006854708321581	6095.0	42290.0	4670.0	1126593.0
11	24h	60	0.9308257839277296	4.353750011215188	5235.0	109581.0	11052.0	1053780.0	0.9014988267969162	6.523479603157544	4820.0	47065.0	5465.0	1122298.0
