# Supplementary material for: Automatic Cerebral Hemisphere Segmentation in Rat MRI with Ischemic Lesions via Attention-based Convolutional Neural Networks
Source: Neuroinformatics. 2022 Sep 30;21(1):57–70. doi: 10.1007/s12021-022-09607-1 (PMC9931784; doi:10.1007/s12021-022-09607-1)
Supplement: Supplementary file 1 — Supplementary file1 (RAR 1.26 MB) [file 12021_2022_9607_MOESM1_ESM.zip › lessCapacity/rate0.25.csv]

cohort	timepoint	id	brain_dice	brain_hd	brain_fp	brain_tp	brain_fn	brain_tn	contra_dice	contra_hd	contra_fp	contra_tp	contra_fn	contra_tn
1	24h	3	0.952977398362606	1.5234375	775.0	108952.0	9977.0	1059944.0	0.936364174510152	3.75	1289.0	47454.0	5161.0	1125744.0
1	24h	5	0.7325454991759301	5.013714102495524	43898.0	62670.0	1864.0	1071216.0	0.7167736680720582	5.035578980024293	22882.0	29921.0	764.0	1126081.0
1	24h	22	0.8043065852594854	4.001716245582169	33188.0	73771.0	2710.0	1069979.0	0.7956974714197218	4.015419802636612	16919.0	35323.0	1220.0	1126186.0
1	24h	25	0.9462378609292712	1.632233001232514	856.0	109422.0	11578.0	1057792.0	0.9332215915584168	4.21875	1068.0	48996.0	5944.0	1123640.0
1	24h	32	0.9674592858111982	1.6314662512311586	466.0	110524.0	6969.0	1061689.0	0.9370709722153436	1.171875	1915.0	47301.0	4438.0	1125994.0
1	24h	35	0.9747357316172592	2.0223513011235834	549.0	115494.0	5438.0	1058167.0	0.9622792559453732	1.001250438904398	1335.0	51085.0	2670.0	1124558.0
1	24h	43	0.9501876742612616	2.676952868497361	738.0	110246.0	10821.0	1057843.0	0.9362626330878308	2.676952868497361	1440.0	48497.0	5163.0	1124548.0
1	24h	45	0.9497337083358268	1.5234375	386.0	111097.0	11374.0	1056791.0	0.9284829960923898	1.3092407449071388	2056.0	47997.0	5338.0	1124257.0
1	2h	6	0.7877914110429448	4.001716245582169	33164.0	64205.0	1426.0	1080853.0	0.7737463201066854	4.0	16790.0	30751.0	1194.0	1130913.0
1	2h	26	0.6992784159787566	5.0	50251.0	60568.0	1843.0	1066986.0	0.6905464850187932	5.0	24709.0	29120.0	1390.0	1124429.0
1	2h	28	0.7291457485974258	5.001373102474584	45661.0	64268.0	2086.0	1067633.0	0.7165961512215094	5.012344380766973	23120.0	31503.0	1798.0	1123227.0
1	2h	29	0.7943478692239808	4.0	36064.0	76060.0	3319.0	1064205.0	0.7816445416549365	4.015419802636612	18461.0	36094.0	1705.0	1123388.0
1	2h	36	0.865991050000524	3.011422346795821	22863.0	82632.0	2711.0	1071442.0	0.849654638177006	3.036400263881559	12506.0	39486.0	1468.0	1126188.0
1	2h	38	0.8310262008733624	3.018255006000984	28735.0	76122.0	2221.0	1072570.0	0.8213400882134009	3.018255006000984	14880.0	36964.0	1201.0	1126603.0
1	2h	40	0.8643535642442485	3.0228015319505346	23561.0	86581.0	3614.0	1065892.0	0.8559216645243545	3.0	11327.0	40952.0	2460.0	1124909.0
1	2h	50	0.903334132885584	2.017093094227743	17001.0	90384.0	2343.0	1069920.0	0.8960690637834213	2.003430285823854	8037.0	42764.0	1883.0	1126964.0
1	sham	4	0.8373786807718292	3.018255006000984	27081.0	76227.0	2526.0	1073814.0	0.829653586790315	3.018255006000984	14084.0	37709.0	1401.0	1126454.0
1	sham	7	0.7641021321653751	5.0	37037.0	63503.0	2173.0	1076935.0	0.7298755590122497	5.0	18677.0	30030.0	3551.0	1127390.0
1	sham	8	0.7318867400758767	5.001373102474584	44204.0	63276.0	2156.0	1070012.0	0.7260305750806133	5.001373102474584	22557.0	31297.0	1063.0	1124731.0
1	sham	9	0.7871646501841136	5.0	32872.0	67338.0	3542.0	1075896.0	0.7727983203079436	5.0	17370.0	33126.0	2108.0	1127044.0
1	sham	11	0.8231394538975003	3.0723693015326137	31033.0	80957.0	3756.0	1063902.0	0.814491515713378	3.0723693015326137	15699.0	39096.0	2110.0	1122743.0
1	sham	14	0.8242899221544288	3.018255006000984	30536.0	78357.0	2870.0	1067885.0	0.8214342167658991	3.020529124409538	15587.0	38975.0	1358.0	1123728.0
1	sham	15	0.8346812008340965	3.0022879459099605	27388.0	75653.0	2580.0	1074027.0	0.8277255711745933	3.0022879459099605	14152.0	37479.0	1449.0	1126568.0
1	sham	20	0.8922159675874468	3.0	17808.0	87095.0	3235.0	1071510.0	0.879661910167018	3.0022879459099605	9882.0	43399.0	1992.0	1124375.0
1	sham	23	0.8251002216148741	3.0091413460695065	29091.0	75021.0	2714.0	1072822.0	0.8147367727916242	3.036400263881559	15593.0	37119.0	1288.0	1125648.0
1	sham	24	0.8302214636754334	3.036400263881559	29671.0	80749.0	3355.0	1065873.0	0.8228627539226316	3.0022879459099605	15585.0	40224.0	1733.0	1122106.0
1	sham	27	0.878515493758561	2.003430285823854	20869.0	84981.0	2634.0	1071164.0	0.8736641537569381	2.013686082939692	10967.0	42184.0	1233.0	1125264.0
1	sham	30	0.8291551948992899	3.036400263881559	29688.0	77247.0	2145.0	1070568.0	0.8231185049059118	3.0296085278516185	14935.0	38296.0	1524.0	1124893.0
1	sham	31	0.8246775122529043	3.0409196606968263	29303.0	75886.0	2963.0	1071496.0	0.823387436062089	3.0409196606968263	13535.0	37185.0	2417.0	1126511.0
1	sham	33	0.8607154232243468	3.0	23358.0	78369.0	2006.0	1075915.0	0.8442082346161235	3.0022879459099605	13685.0	39552.0	913.0	1125498.0
1	sham	34	0.829176094769067	3.0296085278516185	29804.0	77870.0	2281.0	1069693.0	0.8218686933745545	3.018255006000984	15337.0	38281.0	1257.0	1124773.0
1	sham	37	0.7992532669570629	4.006860571647708	35160.0	73853.0	1939.0	1068696.0	0.7907563841149626	4.015419802636612	18389.0	36648.0	1006.0	1123605.0
1	sham	39	0.8060455023954283	4.003431755420904	33573.0	75038.0	2539.0	1068498.0	0.798709511457909	4.006860571647708	17155.0	37259.0	1625.0	1123609.0
1	sham	41	0.8273756080734913	3.0296085278516185	30824.0	81554.0	3207.0	1064063.0	0.8180313203705798	3.0296085278516185	15075.0	39778.0	2622.0	1122173.0
1	sham	42	0.8283446081611219	3.0296085278516185	30087.0	80448.0	3255.0	1065858.0	0.8206703219689162	3.020529124409538	15441.0	39814.0	1959.0	1122434.0
1	sham	44	0.8286594517734418	3.018255006000984	29731.0	78675.0	2804.0	1068438.0	0.8207264457716096	3.018255006000984	15387.0	38616.0	1483.0	1124162.0
1	sham	47	0.7943156638827339	4.013709416643163	35512.0	74564.0	3104.0	1066468.0	0.7930095421893427	4.008573879920545	18030.0	36982.0	1276.0	1123360.0
1	sham	48	0.7966572256988369	4.02225407353032	34128.0	71163.0	2200.0	1072157.0	0.7916290576003744	4.001716245582169	17378.0	35520.0	1321.0	1125429.0
1	sham	51	0.782608174948203	5.0	35511.0	65347.0	793.0	1077997.0	0.7688978240302744	4.001716245582169	19136.0	32509.0	406.0	1127597.0
1	sham	52	0.7709414946991842	4.013709416643163	39634.0	70683.0	2368.0	1066963.0	0.7630899984823191	4.013709416643163	20452.0	35196.0	1402.0	1122598.0
2	24h	2	0.7916027355223357	4.001716245582169	37258.0	72229.0	772.0	1069389.0	0.7841153123981066	4.001716245582169	18593.0	34870.0	608.0	1125577.0
2	24h	4	0.9507042253521126	2.0	7630.0	105165.0	3276.0	1063577.0	0.9384377244721428	2.0	4208.0	46379.0	1877.0	1127184.0
2	24h	5	0.9507911651279654	2.0	7924.0	101699.0	2603.0	1067422.0	0.938971912226981	1.0599982034919917	4558.0	46150.0	1441.0	1127499.0
2	24h	6	0.8767230989660113	3.018255006000984	22726.0	84748.0	1107.0	1071067.0	0.866785079928952	3.0091413460695065	12074.0	40748.0	451.0	1126375.0
2	24h	7	0.9695276881768872	1.116777678328368	2556.0	107604.0	4208.0	1065280.0	0.956307006014259	7.379091324108359	2131.0	48020.0	2257.0	1127240.0
2	24h	8	0.9487966158299008	2.0	7670.0	106538.0	3829.0	1061611.0	0.919173736188326	2.0	5552.0	46211.0	2575.0	1125310.0
2	24h	9	0.97815112547369	1.013639886898942	1705.0	109572.0	3190.0	1065181.0	0.9641896087766508	1.0	1751.0	48909.0	1882.0	1127106.0
2	24h	14	0.9458748225195518	2.0	7685.0	102259.0	4018.0	1065686.0	0.933154208607865	1.1106122062431378	3989.0	47233.0	2778.0	1125648.0
2	24h	15	0.9781070789558196	1.0	2070.0	106599.0	2702.0	1068277.0	0.9656644034917556	1.0270986518465497	1714.0	47291.0	1649.0	1128994.0
2	24h	16	0.914547007585251	3.0	15177.0	89402.0	1530.0	1073539.0	0.8994009636671442	2.1199964069839834	8255.0	41439.0	1015.0	1128939.0
2	24h	17	0.9554651625108684	1.1590180127617733	1816.0	109342.0	8377.0	1060113.0	0.9328304420374997	1.1590180127617733	2395.0	47239.0	4408.0	1125606.0
2	24h	18	0.8210860927152318	4.0613279559307935	32650.0	77490.0	1120.0	1068388.0	0.8114774333999147	4.015419802636612	15949.0	36157.0	851.0	1126691.0
2	24h	19	0.97702851341061	1.171875	1915.0	115475.0	3515.0	1058743.0	0.9672699863745736	1.0	1218.0	50048.0	2169.0	1126213.0
3	D35	3	0.939994235920388	1.5234375	1793.0	110893.0	12365.0	1054597.0	0.928460496315633	1.390625	946.0	56196.0	7714.0	1114792.0
3	D35	6	0.9399263322468664	1.729529407861066	1166.0	106410.0	12436.0	1059636.0	0.9316260092021876	1.1649273213649425	411.0	53657.0	7465.0	1118115.0
3	D35	64	0.943339435330564	1.640625	2221.0	107186.0	10655.0	1059586.0	0.9374499694437032	4.921875	1315.0	54456.0	5952.0	1117925.0
3	D35	65	0.9697772936918354	1.0	3166.0	100611.0	3105.0	1072766.0	0.955148818426563	1.0	3266.0	51089.0	1532.0	1123761.0
3	D35	67	0.9715249967097224	1.0481568644530264	2731.0	103345.0	3327.0	1070245.0	0.9608102239019748	1.0	2120.0	51988.0	2121.0	1123419.0
3	D35	71	0.9422491321833468	2.0	1680.0	106134.0	11330.0	1060504.0	0.9330765694260112	1.1649273213649425	1205.0	53783.0	6510.0	1118150.0
3	D35	74	0.974319716055397	1.0	1991.0	105000.0	3544.0	1069113.0	0.9670415321233716	1.0	1085.0	52110.0	2467.0	1123986.0
3	D35	75	0.9399311447953176	1.7578125	1615.0	106067.0	11942.0	1060024.0	0.9327546133258204	1.0856002174056756	1536.0	52973.0	6102.0	1119037.0
3	D35	77	0.9655511764898846	1.6356695996021018	1329.0	103019.0	6022.0	1069278.0	0.958677536395798	1.1117382399029458	1433.0	52977.0	3134.0	1122104.0
3	D35	135	0.9354851362600294	2.0	3240.0	107324.0	11563.0	1057521.0	0.9206910263774136	1.0337623279948105	2399.0	52095.0	6576.0	1118578.0
3	D35	138	0.9588304789733324	1.0611779458754784	2436.0	106318.0	6694.0	1064200.0	0.9535949764521192	1.006843041469846	1289.0	53151.0	3884.0	1121324.0
3	D35	139	0.9462071379875812	1.1649273213649425	2336.0	102707.0	9342.0	1065263.0	0.9403013472741936	1.1117382399029458	1249.0	51891.0	5340.0	1121168.0
3	D35	140	0.9429228622783092	1.4495293215062088	1010.0	112527.0	12613.0	1053498.0	0.9442909260913486	1.1649273213649425	546.0	56555.0	6127.0	1116420.0
3	D35	154	0.973263665211271	2.2632665526360896	1889.0	101981.0	3714.0	1072064.0	0.9649745088580536	1.0	930.0	51010.0	2773.0	1124935.0
3	D35	156	0.9693123773858096	1.419942024014537	2299.0	108452.0	4568.0	1064329.0	0.961213411198655	1.08041536608901	1315.0	53740.0	3022.0	1121571.0
3	D35	157	0.9431722181312204	1.2719988038639227	2950.0	104387.0	9629.0	1062682.0	0.9262901998626756	1.2719988038639227	2250.0	49915.0	5694.0	1121789.0
3	sham	120	0.9510262487143945	1.31447489070018	1385.0	106339.0	9567.0	1062357.0	0.951343964362094	1.116777678328368	1279.0	53603.0	4204.0	1120562.0
4	24h	6	0.976445216222272	2.1900933288475404	1974.0	104589.0	3072.0	1070013.0	0.9568987288492298	1.2719988038639227	1411.0	45468.0	2685.0	1130084.0
4	24h	7	0.9649352538920412	1.3092407449071388	2323.0	106112.0	5389.0	1065824.0	0.9515509805276195	1.222450312129291	1196.0	48207.0	3713.0	1126532.0
4	24h	8	0.975404036900881	1.415981950030614	1331.0	105468.0	3988.0	1068861.0	0.9643702674675692	1.0	1359.0	49288.0	2283.0	1126718.0
4	24h	9	0.9360930033271688	1.6482153286301064	8682.0	107053.0	5935.0	1057978.0	0.9185628628351906	1.6482153286301064	4266.0	48180.0	4277.0	1122925.0
4	24h	19	0.9797643810070292	3.1733178676367264	1455.0	109279.0	3059.0	1065855.0	0.960184277790687	2.005926886948089	1898.0	47520.0	2043.0	1128187.0
4	24h	20	0.9755873344530884	1.0	513.0	113553.0	5170.0	1060412.0	0.9588124728902596	1.0337623279948105	1270.0	49736.0	3003.0	1125639.0
4	24h	21	0.975243410116362	4.100490931450312	1825.0	114989.0	4013.0	1058821.0	0.959343198466152	2.514132418232232	597.0	48785.0	3538.0	1126728.0
4	24h	22	0.9467331531363594	3.928840925212549	7977.0	101575.0	3453.0	1066643.0	0.9303245565528095	1.1824780735942844	4051.0	43742.0	2501.0	1129354.0
4	24h	23	0.9756755922320676	1.0611779458754784	1121.0	110606.0	4394.0	1063527.0	0.939774441347758	3.930588241698849	587.0	47039.0	5442.0	1126580.0
4	24h	24	0.9724928907397674	1.5234375	1385.0	108237.0	4738.0	1065288.0	0.9371623542792152	1.0599982034919917	626.0	47792.0	5783.0	1125447.0
4	24h	25	0.9760014370396982	2.1760862948192106	1778.0	108668.0	3566.0	1065636.0	0.9401278237800468	1.1044123154420182	854.0	46777.0	5104.0	1126913.0
4	24h	26	0.981388336690993	3.644646384167468	1231.0	110337.0	2954.0	1065126.0	0.9617477734586428	3.2686700814800047	1533.0	48864.0	2354.0	1126897.0
4	24h	27	0.9745657200450584	3.7460021006776345	1600.0	106847.0	3977.0	1067224.0	0.9579661083860526	1.0337623279948105	935.0	48532.0	3324.0	1126857.0
4	24h	28	0.9655497876356772	1.5413609106991295	1118.0	110484.0	6766.0	1061280.0	0.9542659847491738	1.206519157146914	739.0	51684.0	4215.0	1123010.0
4	24h	29	0.9553859080758292	1.2621480016721494	1584.0	106312.0	8345.0	1063407.0	0.9521744323872356	1.1044123154420182	1029.0	51814.0	4176.0	1122629.0
4	24h	30	0.9734658787393162	1.0611779458754784	559.0	116629.0	5799.0	1056661.0	0.9554767568332346	1.0611779458754784	499.0	54026.0	4536.0	1120587.0
4	24h	31	0.945934207211668	1.3556207137438	895.0	108895.0	11553.0	1058305.0	0.9231021637167288	1.3556207137438	994.0	47825.0	6974.0	1123855.0
4	24h	32	0.9492780648942404	1.1649273213649425	791.0	106902.0	10633.0	1061322.0	0.9302620786626568	1.08041536608901	742.0	47635.0	6400.0	1124871.0
4	24h	33	0.947905676540872	1.40625	594.0	105118.0	10960.0	1062976.0	0.9442688071137676	1.2502197072539891	591.0	51821.0	5526.0	1121710.0
4	24h	34	0.9692765725057034	1.0535004894398483	2435.0	110041.0	4541.0	1062631.0	0.9506182455457112	3.2686700814800047	1708.0	48819.0	3364.0	1125757.0
4	24h	36	0.9716252127802882	1.500732243148324	576.0	119010.0	6375.0	1053687.0	0.9491019858450914	1.500732243148324	1071.0	52501.0	4560.0	1121516.0
4	24h	37	0.9729097591693012	4.017448515927118	1227.0	113559.0	5097.0	1059765.0	0.9503751277748848	2.7439675490348368	1690.0	49276.0	3456.0	1125226.0
4	24h	38	0.976247532809697	1.1590180127617733	1626.0	108568.0	3657.0	1065797.0	0.9585733717394784	1.0	603.0	47921.0	3539.0	1127585.0
4	24h	39	0.9758900165295132	1.0	970.0	109813.0	4456.0	1064409.0	0.9581108668341708	1.001250438904398	717.0	48810.0	3551.0	1126570.0
4	24h	40	0.9751667439455006	3.1835338376264355	995.0	109363.0	4575.0	1064715.0	0.9451472661757794	3.1835338376264355	997.0	48263.0	4605.0	1125783.0
4	24h	41	0.9625411883984504	1.411124364702222	889.0	106330.0	7387.0	1065042.0	0.959716063678557	1.0270986518465497	534.0	50971.0	3745.0	1124398.0
4	24h	42	0.9736403327832784	1.013639886898942	588.0	113285.0	5546.0	1060229.0	0.9534768741578044	1.0	1117.0	49177.0	3682.0	1125672.0
4	24h	43	0.9784985191692857	1.0	870.0	108037.0	3878.0	1066863.0	0.9544709220693786	1.0	572.0	48605.0	4065.0	1126406.0
4	24h	44	0.9557196879123604	1.7617144193405752	938.0	107917.0	9062.0	1061731.0	0.9549785002251516	1.3092407449071388	671.0	54079.0	4428.0	1120470.0
4	24h	45	0.9781441735102508	1.3101960805662831	1044.0	108328.0	3797.0	1066479.0	0.961090873289357	1.006843041469846	622.0	48809.0	3330.0	1126887.0
4	24h	47	0.9657832747037604	1.773368666065026	551.0	108033.0	7104.0	1063960.0	0.9591376940982902	1.0	650.0	51299.0	3721.0	1123978.0
4	24h	49	0.9794416716163864	1.0	1103.0	110482.0	3535.0	1064528.0	0.95942655145326	1.006843041469846	733.0	48854.0	3399.0	1126662.0
4	24h	50	0.9736557744485076	1.0	1441.0	103171.0	4142.0	1070894.0	0.9634557336693724	1.0	865.0	49314.0	2876.0	1126593.0
4	24h	51	0.9731544200341686	2.275369668626672	696.0	113354.0	5558.0	1060040.0	0.9509448896804196	2.275369668626672	318.0	48056.0	4640.0	1126634.0
4	24h	52	0.9770836853411862	1.006843041469846	1443.0	101199.0	3304.0	1073702.0	0.9527857181381802	1.222450312129291	991.0	44164.0	3386.0	1131107.0
4	24h	53	0.973675008293807	3.074404874448265	1587.0	108593.0	4285.0	1065183.0	0.9304759827924588	3.074404874448265	562.0	46936.0	6452.0	1125698.0
4	24h	54	0.9774475988325816	1.171875	1303.0	106836.0	3627.0	1067882.0	0.9500648574667796	1.0599982034919917	627.0	46509.0	4262.0	1128250.0
4	24h	55	0.9674137961014798	1.567063647897717	1214.0	111270.0	6282.0	1060882.0	0.9454437937546496	1.5974413440424815	616.0	49563.0	5104.0	1124365.0
4	24h	57	0.981114497878999	1.0	1726.0	108473.0	2450.0	1066999.0	0.9462187621324506	1.154163023647981	936.0	46307.0	4328.0	1128077.0
4	24h	58	0.9722975033767592	1.0	1635.0	111576.0	4723.0	1061714.0	0.953472412846555	1.006843041469846	702.0	48629.0	4044.0	1126273.0
5	24h	69	0.9771193275884026	1.0481568644530264	3275.0	103581.0	1576.0	1071216.0	0.96561218628053	1.006843041469846	1893.0	48747.0	1579.0	1127429.0
5	24h	70	0.9751602940611104	1.0	1386.0	114143.0	4429.0	1059690.0	0.9555999147270297	1.0	1681.0	49308.0	2901.0	1125758.0
5	24h	71	0.9753994858238174	1.788089937614996	2972.0	107371.0	2444.0	1066861.0	0.9558747589288538	1.1044123154420182	2543.0	45351.0	1644.0	1130110.0
5	24h	72	0.9497567104056156	1.129007618718758	9071.0	95253.0	1007.0	1074317.0	0.938294553058718	1.129007618718758	4287.0	42402.0	1290.0	1131669.0
5	24h	73	0.9478242970647563	1.2987091698346094	776.0	115118.0	11898.0	1051856.0	0.9018998596162844	1.2987091698346094	3078.0	48184.0	7404.0	1120982.0
5	24h	74	0.9658025927007858	1.2890625	2961.0	100838.0	4180.0	1071669.0	0.9599335884199578	1.006843041469846	1843.0	50301.0	2356.0	1125148.0
5	24h	75	0.9763000912038472	1.0535004894398483	1569.0	111863.0	3862.0	1062354.0	0.9633021484650464	1.0599982034919917	1723.0	51226.0	2180.0	1124519.0
5	24h	77	0.9760556031751948	1.0	2492.0	104762.0	2648.0	1069746.0	0.9675415729491148	1.0	1777.0	51405.0	1672.0	1124794.0
5	24h	78	0.9806768856066091	1.006843041469846	2533.0	106299.0	1656.0	1069160.0	0.9750723675719528	0.8203125	1880.0	52885.0	824.0	1124059.0
5	24h	81	0.9258134089745634	2.1900933288475404	1834.0	110319.0	15846.0	1051649.0	0.9048296908290768	2.1900933288475404	2255.0	48626.0	7974.0	1120793.0
5	24h	82	0.9775875471804142	1.0599982034919917	3175.0	104378.0	1611.0	1070484.0	0.96648542144251	1.0	2149.0	51014.0	1389.0	1125096.0
5	24h	83	0.9736145520314252	1.2890625	2951.0	103356.0	2651.0	1070690.0	0.9661648079893124	1.0	2201.0	50985.0	1370.0	1125092.0
5	24h	84	0.9732750108431844	1.0080849922315578	2540.0	105467.0	3252.0	1068389.0	0.9736683527199022	0.9943689110435824	1696.0	53321.0	1188.0	1123443.0
5	24h	85	0.9787960613309484	1.0	2950.0	114364.0	2005.0	1060329.0	0.9661974804025982	0.9375	1476.0	50350.0	2047.0	1125775.0
5	24h	86	0.9787785306206138	1.2890625	2152.0	105020.0	2402.0	1070074.0	0.9712589140586096	1.0	1072.0	51687.0	1987.0	1124902.0
5	24h	87	0.9761837163083597	1.006843041469846	2332.0	104868.0	2785.0	1069663.0	0.9648330299801012	1.0	1230.0	51154.0	2499.0	1124765.0
5	24h	89	0.9477865640336745	1.171875	854.0	115003.0	11817.0	1051974.0	0.9212771686148532	1.2111642932783726	1715.0	49614.0	6764.0	1121555.0
5	24h	90	0.9482727669068808	2.548168766487024	1932.0	110928.0	10170.0	1056618.0	0.9348333725539888	1.1590180127617733	1440.0	51643.0	5760.0	1120805.0
5	24h	93	0.943995490482878	1.1106122062431378	8463.0	97131.0	3062.0	1070992.0	0.9316805487506123	1.0856002174056756	4603.0	47539.0	2369.0	1125137.0
5	24h	94	0.974101247581197	1.0	2340.0	107476.0	3375.0	1066457.0	0.9701480195154222	1.0	1224.0	52794.0	2025.0	1123605.0
5	24h	95	0.9508321281326224	2.614667630198196	1512.0	110123.0	9877.0	1058136.0	0.9406852558836322	1.0856002174056756	1182.0	48664.0	4955.0	1124847.0
5	24h	97	0.9737965998952968	1.0	4458.0	106026.0	1248.0	1067916.0	0.9659769280413036	1.006843041469846	2739.0	47897.0	635.0	1128377.0
5	24h	99	0.9789006877197846	1.0270986518465497	2259.0	113018.0	2613.0	1061758.0	0.9662613461209112	1.0	1602.0	47957.0	1747.0	1128342.0
5	sham	76	0.979132784670188	1.0	3169.0	99639.0	1078.0	1075762.0	0.9726438915336788	1.0	1987.0	48728.0	754.0	1128179.0
5	sham	80	0.9716076762112568	1.2890625	2802.0	108651.0	3548.0	1064647.0	0.9654709242975088	1.0	1637.0	53909.0	2219.0	1121883.0
5	sham	91	0.9651479759408894	1.0664563289523392	1312.0	108874.0	6551.0	1062911.0	0.9557106644292904	7.265625	697.0	53537.0	4265.0	1121149.0
6	D28	7	0.9633756028382572	1.4256474680386453	3521.0	99180.0	4020.0	1072927.0	0.9623149137536254	1.006843041469846	1739.0	50433.0	2211.0	1125265.0
6	D28	8	0.9215135726388882	2.0340425515614218	12036.0	94357.0	4037.0	1069218.0	0.9144021343681784	2.027279773797884	6491.0	47126.0	2332.0	1123699.0
6	D28	9	0.9600595271107168	1.2890625	1690.0	103865.0	6952.0	1067141.0	0.960663417786274	1.0	1458.0	53520.0	2925.0	1121745.0
6	D28	12	0.9636408820240292	1.0535004894398483	2438.0	100819.0	5170.0	1071221.0	0.9626713925939744	1.116777678328368	1850.0	51604.0	2152.0	1124042.0
6	D28	17	0.96282307668325	1.411124364702222	2324.0	108087.0	6023.0	1063214.0	0.9562917445899012	1.0337623279948105	2136.0	53691.0	2772.0	1121049.0
6	D28	18	0.9614007597773506	1.540548933213418	1393.0	105532.0	7081.0	1065642.0	0.9586612601261724	1.1590180127617733	1097.0	54022.0	3562.0	1120967.0
6	D28	20	0.940350771425844	2.067524655989621	7367.0	93587.0	4506.0	1074188.0	0.9322503680389868	2.0	3421.0	45911.0	3252.0	1127064.0
6	D28	21	0.9439166696866312	2.0	7420.0	91163.0	3413.0	1077652.0	0.93994272494726	2.0	3986.0	46115.0	1907.0	1127640.0
6	D28	22	0.9397981342862886	2.0	7385.0	95858.0	4896.0	1071509.0	0.9353507831144864	2.0	4627.0	48403.0	2064.0	1124554.0
6	D28	24	0.9380952834048546	1.1600970628841796	7315.0	98591.0	5697.0	1068045.0	0.9351593588456246	1.0599982034919917	4628.0	50291.0	2346.0	1122383.0
6	D28	35	0.950537691937296	1.2502197072539891	1972.0	106599.0	9122.0	1061955.0	0.9469989096614632	1.154163023647981	1279.0	53415.0	4700.0	1120254.0
6	D28	38	0.9384831736272362	2.0	7942.0	100436.0	5225.0	1066045.0	0.9365752263216912	2.0	4218.0	51366.0	2739.0	1121325.0
6	D28	39	0.9276323449281166	2.013686082939692	9905.0	99592.0	5634.0	1064517.0	0.9189570119802678	2.003430285823854	6098.0	50856.0	2872.0	1119822.0
6	D28	40	0.9367201178334214	2.0	8177.0	101118.0	5485.0	1064868.0	0.9324149331863892	2.0	4982.0	50763.0	2377.0	1121526.0
6	D28	42	0.9277838979578832	2.0	7853.0	101905.0	8011.0	1061879.0	0.9231921400105204	2.013686082939692	4895.0	51774.0	3720.0	1119259.0
6	D28	43	0.9439694154402696	1.195082698498309	6922.0	91852.0	3982.0	1076892.0	0.9379761493610712	1.0535004894398483	3462.0	46170.0	2644.0	1127372.0
6	D28	44	0.9359542839928074	1.1106122062431378	6969.0	99418.0	6637.0	1066624.0	0.930273018059243	1.0599982034919917	4147.0	51332.0	3548.0	1120621.0
6	D28	47	0.9700148503902176	1.773368666065026	1357.0	107450.0	5286.0	1065555.0	0.9630512936022118	1.0599982034919917	2060.0	54514.0	2123.0	1120951.0
6	D28	48	0.9341796978787748	3.1553700041803734	8440.0	96689.0	5185.0	1069334.0	0.9237427904094572	3.1553700041803734	5483.0	48448.0	2516.0	1123201.0
6	D28	54	0.937132986243468	1.0856002174056756	6502.0	97109.0	6527.0	1069510.0	0.9231247234278936	1.1590180127617733	4911.0	49023.0	3254.0	1122460.0
6	D28	61	0.9309620895131612	2.0	7347.0	96005.0	6892.0	1069404.0	0.9157079873819396	2.0	5503.0	48913.0	3502.0	1121730.0
6	D28	65	0.9359063878045466	2.003430285823854	8100.0	99857.0	5577.0	1066114.0	0.9283314669652856	2.003430285823854	4753.0	50569.0	3055.0	1121271.0
6	D28	68	0.9240132367752146	2.0840639994746444	9571.0	96333.0	6273.0	1067471.0	0.914806533520294	2.044144767875125	5614.0	48278.0	3378.0	1122378.0
6	D28	70	0.9484720157799778	1.154163023647981	4020.0	101459.0	7004.0	1067165.0	0.9326839197441116	1.0599982034919917	3132.0	51320.0	4276.0	1120920.0
6	D28	71	0.9625194337801024	2.0	1719.0	106176.0	6550.0	1065203.0	0.9610809582492112	1.0337623279948105	1859.0	54982.0	2594.0	1120213.0
6	D28	73	0.935722808189758	2.003430285823854	8199.0	98031.0	5269.0	1068149.0	0.9294828495553932	1.0599982034919917	4847.0	50226.0	2774.0	1121801.0
6	D28	74	0.961880025650134	2.0	2623.0	104250.0	5640.0	1067135.0	0.959524746805998	1.0599982034919917	1795.0	53624.0	2729.0	1121500.0
6	D28	76	0.965140716374269	1.1590180127617733	1144.0	105625.0	6486.0	1066393.0	0.9655976781823278	1.006843041469846	844.0	53399.0	2961.0	1122444.0
6	D28	79	0.933012265494961	2.057537234816481	8549.0	97253.0	5416.0	1068430.0	0.9237235072007286	2.0	4889.0	48683.0	3151.0	1122925.0
6	D28	80	0.9608697040033196	1.5234375	1997.0	105356.0	6584.0	1065711.0	0.9544476295085772	1.006843041469846	2090.0	53440.0	3011.0	1121107.0
6	D28	82	0.9619508715151356	1.819239222217972	474.0	110570.0	8273.0	1060331.0	0.9576997043299982	1.0599982034919917	534.0	56522.0	4459.0	1118133.0
6	D28	83	0.925680004935998	2.003430285823854	9060.0	97519.0	6599.0	1066470.0	0.9222652459417956	2.003430285823854	5128.0	48946.0	3123.0	1122451.0
6	D28	86	0.96504725118977	1.697471263793956	707.0	106561.0	7012.0	1065368.0	0.9671920754853404	1.0	675.0	53507.0	2955.0	1122511.0
6	D28	87	0.9644736554796166	1.08041536608901	1731.0	110425.0	6404.0	1061088.0	0.962801027135818	1.006843041469846	1272.0	55492.0	3016.0	1119868.0
6	D28	88	0.9690030609477314	1.129007618718758	1245.0	100036.0	5155.0	1073212.0	0.9667269783830112	1.0	1028.0	50758.0	2466.0	1125396.0
6	D28	93	0.9572765755574209	1.40625	2802.0	104929.0	6564.0	1065353.0	0.9485351764907316	1.0599982034919917	2163.0	52629.0	3548.0	1121308.0
6	D28	95	0.9358062459028822	1.2447153916659022	4296.0	104924.0	10099.0	1060329.0	0.9245103153047828	1.2447153916659022	2424.0	51400.0	5970.0	1119854.0
6	D28	96	0.93718640898945	2.0	7931.0	98249.0	5239.0	1068229.0	0.9311569832984398	2.0	4326.0	49146.0	2941.0	1123235.0
6	D28	97	0.933224257982012	2.017093094227743	8575.0	99247.0	5628.0	1066198.0	0.9221122596992454	2.003430285823854	5217.0	50221.0	3267.0	1120943.0
6	D28	98	0.9626812388876704	1.2890625	2482.0	103146.0	5515.0	1068505.0	0.9560477001703578	1.0	1871.0	51911.0	2902.0	1122964.0
6	D28	123	0.940224202584819	2.0	7918.0	94902.0	4149.0	1072679.0	0.934855239308284	2.0	4807.0	47708.0	1842.0	1125291.0
6	D28	126	0.9403245942571784	2.0306639779653968	9213.0	94150.0	2737.0	1073548.0	0.9267164252879244	2.0306639779653968	5011.0	46871.0	2402.0	1125364.0
6	D28	127	0.941862680442588	2.0	7553.0	96402.0	4348.0	1071345.0	0.934224532264406	2.013686082939692	4937.0	48710.0	1922.0	1124079.0
6	D28	129	0.938029879527008	2.003430285823854	8096.0	101182.0	5273.0	1065097.0	0.9304701038868156	2.003430285823854	3957.0	50739.0	3626.0	1121326.0
6	D28	130	0.9302465971320568	2.0	8284.0	97081.0	6275.0	1068008.0	0.9207332037075492	2.0	4660.0	48774.0	3738.0	1122476.0
6	D28	132	0.921463500309672	2.003430285823854	10584.0	99683.0	6408.0	1062973.0	0.9134181522301944	2.013686082939692	6157.0	49394.0	3207.0	1120890.0
6	D28	134	0.9618077487656244	1.4495293215062088	1264.0	108112.0	7322.0	1062950.0	0.9556284651554496	1.4495293215062088	1580.0	54467.0	3478.0	1120123.0
6	D28	138	0.9637185558479928	1.013639886898942	1757.0	103075.0	6004.0	1068812.0	0.9492240751461278	1.013639886898942	1797.0	50830.0	3641.0	1123380.0
6	D28	139	0.9632504857441776	1.0611779458754784	986.0	109563.0	7374.0	1061725.0	0.9635717997574916	1.006843041469846	993.0	55627.0	3213.0	1119815.0
6	D28	141	0.9461834015068854	1.2987091698346094	7490.0	91486.0	2917.0	1077755.0	0.9381041138305782	1.199772113778279	3924.0	46052.0	2153.0	1127519.0
6	D28	148	0.944221447860458	2.0	7580.0	96329.0	3801.0	1071938.0	0.8721543732789607	1.563476257514805	3123.0	41491.0	9041.0	1125993.0
6	D28	149	0.941077970617622	2.0	7099.0	101723.0	5639.0	1065187.0	0.9376833983892936	2.0	3956.0	51288.0	2861.0	1121543.0
6	D28	150	0.9380110116674608	1.154163023647981	6865.0	99409.0	6274.0	1067100.0	0.927191425126506	1.2447153916659022	3378.0	48831.0	4291.0	1123148.0
6	D28	151	0.9438324322912586	1.129007618718758	6335.0	90346.0	4418.0	1078549.0	0.9353975729587322	1.1106122062431378	3775.0	45979.0	2576.0	1127318.0
6	D28	157	0.927416287871928	1.5234375	7073.0	102422.0	8959.0	1061194.0	0.9105575763156684	1.0599982034919917	4297.0	49441.0	5416.0	1120494.0
6	D28	159	0.9636015745066532	1.223473419012955	723.0	110038.0	7590.0	1061297.0	0.9608408795767712	1.0535004894398483	287.0	55122.0	4206.0	1120033.0
6	D28	160	0.9348722019670012	2.0	8100.0	98335.0	5601.0	1067612.0	0.929900878470428	2.0	5023.0	49487.0	2438.0	1122700.0
6	D28	162	0.9625286537530708	1.40625	1807.0	105394.0	6399.0	1066048.0	0.9582630017234948	1.0	897.0	53932.0	3801.0	1121018.0
6	D3	7	0.9743572365650218	1.5234375	1715.0	100636.0	3582.0	1073715.0	0.9572663959433584	1.0	2430.0	45496.0	1632.0	1130090.0
6	D3	8	0.976821516805918	1.1777197993501043	1968.0	104579.0	2995.0	1070106.0	0.9651274527024932	1.0	2100.0	46703.0	1275.0	1129570.0
6	D3	9	0.9676047365659896	1.294378244201632	1297.0	103286.0	5619.0	1069446.0	0.9637050893873064	1.0535004894398483	1173.0	49971.0	2591.0	1125913.0
6	D3	12	0.9689466761581942	1.3556207137438	917.0	102766.0	5670.0	1070295.0	0.9585174846863612	6.683798077312124	2010.0	49448.0	2270.0	1125920.0
6	D3	17	0.9621675953239376	1.5234375	624.0	110084.0	8033.0	1060907.0	0.9619329597123824	1.0080849922315578	1050.0	54582.0	3270.0	1120746.0
6	D3	18	0.9666051212505784	1.171875	1378.0	105489.0	5911.0	1066870.0	0.9603666808791038	1.2987091698346094	1089.0	49553.0	3001.0	1126005.0
6	D3	20	0.971940287363563	1.0	2666.0	104140.0	3347.0	1069495.0	0.9587301587301588	8.380190934439158	1455.0	45753.0	2484.0	1129956.0
6	D3	21	0.9746006273251148	1.0	2101.0	100206.0	3122.0	1074219.0	0.9631919497713488	7.299567891748799	1129.0	45179.0	2324.0	1131016.0
6	D3	22	0.972863241768168	1.0546875	568.0	102317.0	5140.0	1071623.0	0.967051453100528	7.066318796100626	1282.0	50013.0	2126.0	1126227.0
6	D3	24	0.9678910986859178	1.5234375	1499.0	102565.0	5306.0	1070278.0	0.958419260467124	7.854900565292026	2138.0	49960.0	2197.0	1125353.0
6	D3	35	0.9685756860469716	1.0535004894398483	973.0	110175.0	6176.0	1062324.0	0.9537389278703	1.0337623279948105	1706.0	50768.0	3219.0	1123955.0
6	D3	38	0.9711832621613684	1.1117382399029458	1173.0	107459.0	5204.0	1065812.0	0.9704485242853824	1.0	967.0	52198.0	2212.0	1124271.0
6	D3	39	0.9701250366275536	2.0	2033.0	110911.0	4798.0	1061906.0	0.953856440135632	7.203760479018059	2163.0	49932.0	2668.0	1124885.0
6	D3	40	0.968005433385954	1.171875	2444.0	105470.0	4528.0	1067206.0	0.9587199940430206	1.0	2509.0	51501.0	1926.0	1123712.0
6	D3	42	0.9700033791687244	1.0	1428.0	111951.0	5496.0	1060773.0	0.9645252872636736	5.022435018556736	1629.0	53848.0	2332.0	1121839.0
6	D3	43	0.9667088441904096	1.171875	4463.0	99702.0	2404.0	1073079.0	0.9520600917479792	8.283317106398634	3020.0	44932.0	1505.0	1130191.0
6	D3	44	0.9704812516057496	1.171875	1638.0	107655.0	4911.0	1065444.0	0.960602053515868	7.914987914798496	1431.0	49398.0	2621.0	1126198.0
6	D3	47	0.9679578925775878	1.6572815184059708	1549.0	103813.0	5324.0	1068962.0	0.954436136663516	1.0337623279948105	2935.0	50996.0	1934.0	1123783.0
6	D3	48	0.9687517824888298	1.0599982034919917	1825.0	101903.0	4749.0	1071171.0	0.962638730825722	8.107139323325613	2120.0	49483.0	1721.0	1126324.0
6	D3	54	0.969813488277152	1.1600970628841796	1090.0	102149.0	5269.0	1071140.0	0.9561499376857444	5.3561226009498935	2394.0	49868.0	2180.0	1125206.0
6	D3	61	0.9673263655216932	1.0	1464.0	105648.0	5673.0	1066863.0	0.9635470854198064	5.390625	1363.0	49548.0	2386.0	1126351.0
6	D3	65	0.9678760823867912	1.2890625	1213.0	106131.0	5832.0	1066472.0	0.9653685435707609	1.0	1077.0	50594.0	2553.0	1125424.0
6	D3	68	0.9683136364845336	1.129007618718758	2472.0	109219.0	4676.0	1063281.0	0.9601824724226752	1.0270986518465497	1729.0	48832.0	2321.0	1126766.0
6	D3	70	0.971179586238528	1.1600970628841796	1957.0	110107.0	4578.0	1063006.0	0.9440981709629428	1.8786585400642264	3441.0	48546.0	2308.0	1125353.0
6	D3	71	0.9708654745723818	1.1590180127617733	1143.0	110001.0	5459.0	1063045.0	0.9502989812490772	1.0	547.0	51491.0	4839.0	1122771.0
6	D3	73	0.96932069169854	1.0611779458754784	1718.0	107961.0	5116.0	1064853.0	0.963820655647886	1.0	1165.0	52774.0	2797.0	1122912.0
6	D3	74	0.9756328691756024	1.640625	1412.0	106043.0	3885.0	1068308.0	0.9715472237730046	1.0337623279948105	837.0	49597.0	2068.0	1127146.0
6	D3	76	0.9738220358085204	1.222450312129291	1672.0	110168.0	4251.0	1063557.0	0.9659614975832016	6.328125	1757.0	52259.0	1926.0	1123706.0
6	D3	79	0.9627899085083336	1.567063647897717	2389.0	110652.0	6164.0	1060443.0	0.9461854710468138	4.923269891625001	2134.0	48791.0	3416.0	1125307.0
6	D3	80	0.9743910932044552	1.0	1243.0	104235.0	4236.0	1069934.0	0.9686493944504062	1.0	1093.0	50548.0	2179.0	1125828.0
6	D3	82	0.9662939382590552	1.1055446639128832	811.0	108366.0	6749.0	1063722.0	0.9631377817313714	1.0	922.0	53053.0	3139.0	1122534.0
6	D3	83	0.9722915614999512	1.1117382399029458	1552.0	104972.0	4431.0	1068693.0	0.96425158082734	1.0	1795.0	49941.0	1908.0	1126004.0
6	D3	86	0.9692036547469968	1.171875	830.0	104485.0	5810.0	1068523.0	0.963002084256788	1.1044123154420182	489.0	51055.0	3434.0	1124670.0
6	D3	87	0.9642418290002774	1.5413609106991295	982.0	109467.0	7137.0	1062062.0	0.9616952789699572	1.0270986518465497	411.0	53778.0	3873.0	1121586.0
6	D3	88	0.9736619229434224	1.4495293215062088	1167.0	105192.0	4524.0	1068765.0	0.9576208028682498	1.206519157146914	2047.0	47543.0	2161.0	1127897.0
6	D3	91	0.9636232210132266	1.2890625	1015.0	100649.0	6584.0	1071400.0	0.9635639711560642	1.129007618718758	818.0	48038.0	2815.0	1127977.0
6	D3	92	0.9744765675728446	1.0	764.0	107304.0	4857.0	1066723.0	0.9610097500727992	1.0	1535.0	47853.0	2348.0	1127912.0
6	D3	93	0.9753659343508856	1.171875	1574.0	109082.0	3936.0	1065056.0	0.9710822411502098	1.0	926.0	50791.0	2099.0	1125832.0
6	D3	95	0.9599010334012272	1.5413609106991295	1134.0	115227.0	8493.0	1054794.0	0.9399366970768944	1.2987091698346094	2484.0	50484.0	3968.0	1122712.0
6	D3	96	0.9638617704486108	1.0270986518465497	773.0	102432.0	6908.0	1069535.0	0.9635212088180573	1.006843041469846	742.0	51268.0	3140.0	1124498.0
6	D3	97	0.9649148186599044	1.1106122062431378	875.0	113391.0	7371.0	1058011.0	0.9418891380609862	1.006843041469846	2614.0	50611.0	3631.0	1122792.0
6	D3	98	0.9688866381200856	1.3361430762880524	1280.0	107139.0	5601.0	1065628.0	0.964473042800039	1.006843041469846	1351.0	49463.0	2293.0	1126541.0
6	D3	123	0.9662029387898756	1.195082698498309	1425.0	98830.0	5489.0	1073904.0	0.951375831463173	1.2621480016721494	878.0	47056.0	3932.0	1127782.0
6	D3	126	0.975027068562048	1.0	1262.0	97706.0	3743.0	1076937.0	0.9745978410679972	1.0	1154.0	48438.0	1371.0	1128685.0
6	D3	127	0.9783764316070014	1.0	1072.0	101871.0	3431.0	1073274.0	0.97304485907106	1.0	1103.0	49022.0	1613.0	1127910.0
6	D3	129	0.9707004383471196	1.5939223252424348	615.0	105851.0	5775.0	1067407.0	0.970960244191582	1.0	644.0	52009.0	2467.0	1124528.0
6	D3	130	0.9701133889014042	1.340339057500937	341.0	103352.0	6027.0	1069928.0	0.9679482240542414	1.08041536608901	240.0	50252.0	3088.0	1126068.0
6	D3	132	0.9651953593812508	1.0599982034919917	1638.0	108570.0	6192.0	1063248.0	0.955010841346855	1.006843041469846	1360.0	49110.0	3267.0	1125911.0
6	D3	134	0.9725502251315528	1.006843041469846	832.0	107566.0	5240.0	1066010.0	0.972610877055098	7.03125	850.0	53213.0	2147.0	1123438.0
6	D3	138	0.9712993660613964	1.939798284052365	1303.0	105030.0	4904.0	1068411.0	0.9631452139823587	1.939798284052365	1036.0	47171.0	2574.0	1128867.0
6	D3	139	0.9659344526659508	1.773368666065026	529.0	108416.0	7118.0	1063585.0	0.969991933802804	1.0	482.0	53513.0	2829.0	1122824.0
6	D3	141	0.9406249697016704	1.1824780735942844	7643.0	97017.0	4605.0	1070383.0	0.9278287925931548	1.1824780735942844	4100.0	42791.0	2557.0	1130200.0
6	D3	148	0.9393066270099452	2.0	7582.0	96007.0	4825.0	1071234.0	0.9316093909493024	1.0270986518465497	4055.0	43808.0	2377.0	1129408.0
6	D3	149	0.9382273044308213	1.1590180127617733	7225.0	102233.0	6237.0	1063953.0	0.9302060843964672	4.723979149393681	4127.0	47394.0	2985.0	1125142.0
6	D3	150	0.9674114092116106	1.453397991830266	985.0	105651.0	6133.0	1066879.0	0.9546097618486206	1.0599982034919917	1526.0	48582.0	3094.0	1126446.0
6	D3	151	0.9749233558762178	1.171875	1488.0	96514.0	3477.0	1078169.0	0.969708184123736	1.0080849922315578	1313.0	44545.0	1470.0	1132320.0
6	D3	157	0.9436713177151492	1.0664563289523392	5894.0	102394.0	6330.0	1065030.0	0.9383701646804736	1.0664563289523392	3751.0	48662.0	2641.0	1124594.0
6	D3	159	0.934463136947421	1.0337623279948105	7704.0	101899.0	6589.0	1063456.0	0.9330123080355482	1.0337623279948105	3984.0	50183.0	3222.0	1122259.0
6	D3	160	0.9380879289024044	2.0	7063.0	97480.0	5804.0	1069301.0	0.9353727301843028	2.0	4457.0	48189.0	2202.0	1124800.0
6	D3	162	0.970320714802153	1.1777197993501043	412.0	108706.0	6238.0	1064292.0	0.9635282837967402	1.0270986518465497	989.0	50248.0	2815.0	1125596.0
7	D21	3	0.9241479224701328	2.046591702723396	7935.0	86753.0	6306.0	1078654.0	0.9431002420603176	2.0	4369.0	45390.0	1108.0	1128781.0
7	D21	9	0.975242706205714	1.0270986518465497	3970.0	96688.0	939.0	1078051.0	0.9637822640477955	1.0599982034919917	2441.0	49363.0	1269.0	1126575.0
7	D21	22	0.9457429163469624	2.0	8354.0	102920.0	3455.0	1064919.0	0.9363926539297774	2.0	4678.0	50605.0	2197.0	1122168.0
7	D21	23	0.969760075599811	1.6482153286301064	2802.0	110830.0	4110.0	1061906.0	0.9526296350377502	1.0270986518465497	2791.0	55454.0	2724.0	1118679.0
7	D21	26	0.958471467320703	1.2447153916659022	6869.0	92227.0	1123.0	1079429.0	0.9519731301180124	1.199772113778279	3879.0	46908.0	854.0	1128007.0
7	D21	29	0.9361395532914564	2.027279773797884	8543.0	92250.0	4043.0	1074812.0	0.9211890875643112	2.027279773797884	5269.0	45568.0	2528.0	1126283.0
7	D21	31	0.9405379177805896	2.1329126579046784	8133.0	98859.0	4367.0	1068289.0	0.9227326626630457	1.1590180127617733	4422.0	48246.0	3658.0	1123322.0
7	D21	33	0.9495987666521722	1.4256474680386453	8947.0	96088.0	1253.0	1073360.0	0.945609354381977	4.571814656983865	4611.0	49088.0	1036.0	1124913.0
7	D21	34	0.9779624911636468	1.6314662512311586	2295.0	103066.0	2350.0	1071937.0	0.9752354907323002	1.0	691.0	51352.0	1917.0	1125688.0
7	D21	35	0.946237416128277	1.222450312129291	9895.0	94980.0	898.0	1073875.0	0.9369340232858993	1.2280544270435452	6046.0	49249.0	584.0	1123769.0
7	D21	39	0.9440774349667272	2.0	9442.0	97535.0	2113.0	1070558.0	0.9319371727748692	2.0541973036930994	5726.0	49484.0	1502.0	1122936.0
7	D21	40	0.9467517198248906	1.964420462606275	9310.0	94616.0	1333.0	1074389.0	0.9293551638237588	1.9426908790547452	6719.0	48872.0	711.0	1123346.0
7	D21	42	0.9490501611119126	1.4721743657873037	8406.0	98668.0	2188.0	1070386.0	0.9347606581899776	1.5449996523563525	5490.0	49991.0	1488.0	1122679.0
7	D21	43	0.9460788177339902	1.5801541719184398	9745.0	96027.0	1201.0	1072675.0	0.943768503673686	1.195082698498309	4251.0	47976.0	1466.0	1125955.0
7	D21	44	0.9471897524174044	2.1135086811538057	8570.0	98494.0	2413.0	1070171.0	0.933535027059531	1.4102374024432909	5478.0	49679.0	1596.0	1122895.0
7	D21	47	0.9788763701200304	1.4495293215062088	3358.0	102389.0	1061.0	1072840.0	0.9688982799525504	1.40625	2450.0	52274.0	906.0	1124018.0
7	D21	48	0.9389577305801176	5.300474671034779	10980.0	92331.0	1025.0	1075312.0	0.9229848755321028	5.300474671034779	6966.0	47051.0	886.0	1124745.0
7	D21	51	0.973903133903134	1.006843041469846	2989.0	102552.0	2507.0	1071600.0	0.9653123714638272	1.0	2003.0	52805.0	1792.0	1123048.0
7	D21	54	0.9715681503387864	1.129007618718758	3606.0	103814.0	2470.0	1069758.0	0.9588414634146342	1.0270986518465497	2789.0	52207.0	1693.0	1122959.0
7	D21	55	0.9452400925804268	2.027279773797884	8501.0	93523.0	2335.0	1075289.0	0.9284271312711256	1.7334949907087993	5845.0	47107.0	1418.0	1125278.0
7	D21	57	0.9458425569925044	1.1590180127617733	8627.0	97418.0	2529.0	1071074.0	0.9372478793590951	1.1590180127617733	4180.0	49721.0	2478.0	1123269.0
7	D21	59	0.93491749909569	2.148948802794345	9157.0	100800.0	4877.0	1064814.0	0.9144210622210076	1.2934112252706986	6043.0	50188.0	3351.0	1120066.0
7	D21	60	0.9480689245395127	1.1590180127617733	7655.0	99725.0	3270.0	1068998.0	0.9399764468059458	1.0856002174056756	4550.0	50684.0	1923.0	1122491.0
7	D21	61	0.9443559914339053	1.1824780735942844	8436.0	92825.0	2503.0	1075884.0	0.9329009570536644	1.1824780735942844	4064.0	44303.0	2309.0	1128972.0
7	D21	63	0.9442812391906968	1.390625	8798.0	96913.0	2639.0	1071298.0	0.9348200594438028	1.4721743657873037	4608.0	49380.0	2278.0	1123382.0
7	D21	64	0.945620506049342	2.044144767875125	7724.0	98832.0	3643.0	1069449.0	0.93641139332016	1.4102374024432909	3785.0	48574.0	2812.0	1124477.0
7	D21	66	0.9471203986248986	1.5413609106991295	8653.0	98080.0	2299.0	1070616.0	0.9431274741935182	1.4150980324367106	4432.0	50388.0	1645.0	1123183.0
7	D21	70	0.9471002638656058	1.5234375	8727.0	93502.0	1718.0	1075701.0	0.941967000843617	1.1590180127617733	4696.0	48013.0	1220.0	1125719.0
7	D21	71	0.9358279917968714	2.0	7638.0	101761.0	6318.0	1063931.0	0.9208584273475272	1.0337623279948105	3430.0	48852.0	4967.0	1122399.0
7	D21	73	0.9480574557925986	1.4102374024432909	8782.0	102832.0	2486.0	1065548.0	0.9407990045771676	1.4102374024432909	4942.0	52927.0	1719.0	1120060.0
7	D21	74	0.9462109194099854	2.148948802794345	9324.0	96030.0	1594.0	1072700.0	0.9355630265090038	2.148948802794345	5126.0	48421.0	1544.0	1124557.0
7	D21	76	0.9484105548418724	1.5449996523563525	9134.0	104466.0	2231.0	1063817.0	0.9389282726432124	1.610284936936628	5110.0	53310.0	1825.0	1119403.0
7	D21	78	0.9528215709176184	1.375732226909092	7833.0	104828.0	2548.0	1064439.0	0.9483989681554458	1.2987091698346094	4793.0	53861.0	1068.0	1119926.0
7	D21	80	0.95188956995994	1.1590180127617733	7976.0	98611.0	1992.0	1071069.0	0.950210273355362	1.0270986518465497	4024.0	50612.0	1280.0	1123732.0
7	D21	83	0.9518423014640586	2.0	7826.0	100219.0	2315.0	1069288.0	0.9378574855160708	2.0	4562.0	50830.0	2174.0	1122082.0
7	D3	3	0.9481183463618814	5.781513929786255	8466.0	99213.0	2392.0	1069577.0	0.9336048791584968	5.781513929786255	4545.0	43091.0	1584.0	1130428.0
7	D3	7	0.9431831428558106	2.0	10453.0	101138.0	1732.0	1066325.0	0.9300116442973586	1.129007618718758	5616.0	45525.0	1236.0	1127271.0
7	D3	9	0.9478363902589396	4.564024788016056	8525.0	98393.0	2305.0	1070425.0	0.9291677124368446	4.564024788016056	3831.0	42574.0	2660.0	1130583.0
7	D3	22	0.9612638115240616	1.9213668027279436	6371.0	105268.0	2113.0	1065896.0	0.9521403178893556	1.1106122062431378	3197.0	48612.0	1690.0	1126149.0
7	D3	23	0.9615638537436808	1.0535004894398483	5882.0	106323.0	2618.0	1064825.0	0.9546180476336908	1.0270986518465497	2528.0	48118.0	2047.0	1126955.0
7	D3	29	0.958874869800352	1.223473419012955	7201.0	93439.0	814.0	1078194.0	0.9473838851847668	1.154163023647981	4234.0	41917.0	422.0	1133075.0
7	D3	31	0.9746250648021983	1.0	4565.0	106220.0	966.0	1067897.0	0.9611590881185282	1.1824780735942844	3242.0	46968.0	554.0	1128884.0
7	D3	33	0.9440522913402052	1.3092407449071388	11030.0	98501.0	645.0	1069472.0	0.939294347143887	1.3092407449071388	5098.0	44299.0	628.0	1129623.0
7	D3	34	0.9415057428964342	1.371644520787456	11462.0	97218.0	618.0	1070350.0	0.9097618874848392	1.4495293215062088	8277.0	43881.0	428.0	1127062.0
7	D3	35	0.942231905107722	1.4721743657873037	11242.0	97309.0	690.0	1070407.0	0.9359876975865928	1.390625	5664.0	44736.0	455.0	1128793.0
7	D3	39	0.9419110138584974	2.125	10983.0	96852.0	963.0	1070850.0	0.9271098283898964	1.610284936936628	6535.0	44651.0	486.0	1127976.0
7	D3	40	0.9433052733925236	1.7610040471010422	10825.0	92168.0	254.0	1076401.0	0.93878102804613	1.9532656199378644	5575.0	45138.0	312.0	1128623.0
7	D3	42	0.9464528351507064	1.563476257514805	9888.0	97169.0	1107.0	1071484.0	0.9284216957579716	1.458114752964423	6139.0	44068.0	656.0	1128785.0
7	D3	43	0.9709776899499162	1.3556207137438	4771.0	103430.0	1412.0	1070035.0	0.9383181695071672	1.40625	5412.0	46770.0	737.0	1126729.0
7	D3	44	0.946466328611792	1.3556207137438	10354.0	101164.0	1090.0	1067040.0	0.9366186854401072	1.4150980324367106	5167.0	44702.0	883.0	1128896.0
7	D3	47	0.9750743392725456	1.4495293215062088	4279.0	102473.0	960.0	1071936.0	0.969103963884832	1.0	2471.0	47442.0	554.0	1129181.0
7	D3	48	0.965096080505868	1.4823176532039275	5623.0	98061.0	1470.0	1074494.0	0.917931775341022	1.6314662512311586	7286.0	45288.0	812.0	1126262.0
7	D3	51	0.9766588218764268	1.0	1917.0	111218.0	3399.0	1063114.0	0.9620382509447056	1.0	1681.0	49899.0	2257.0	1125811.0
7	D3	54	0.9476001557257004	1.1590180127617733	8827.0	102229.0	2479.0	1066113.0	0.9280203106095166	1.2890625	5825.0	46788.0	1433.0	1125602.0
7	D3	55	0.9509386477034956	1.1649273213649425	8498.0	97485.0	1561.0	1072104.0	0.9414868782505782	1.1649273213649425	4167.0	43355.0	1222.0	1130904.0
7	D3	57	0.9441566728600116	1.375732226909092	8799.0	100615.0	3103.0	1067131.0	0.9314610429573708	1.375732226909092	4548.0	45405.0	2134.0	1127561.0
7	D3	59	0.9747258695348512	1.0080849922315578	1758.0	111649.0	4032.0	1062209.0	0.9606465414784884	1.2111642932783726	1065.0	50518.0	3074.0	1124991.0
7	D3	60	0.9706854510972636	1.1055446639128832	3067.0	107484.0	3425.0	1065672.0	0.9405748924520922	1.3707320124663318	4191.0	48101.0	1887.0	1125469.0
7	D3	61	0.9422264018314288	1.453397991830266	10324.0	99191.0	1840.0	1068293.0	0.9042673716012084	1.6314662512311586	7944.0	43101.0	1182.0	1127421.0
7	D3	62	0.944982973454067	1.1590180127617733	9685.0	97681.0	1689.0	1070593.0	0.93982426185816	1.1590180127617733	4762.0	45136.0	1018.0	1128732.0
7	D3	63	0.9510577864366077	1.0546875	7420.0	98609.0	2729.0	1070890.0	0.940450846580848	1.013639886898942	3454.0	47268.0	2532.0	1126394.0
7	D3	64	0.9445261905810828	1.3092407449071388	8055.0	107199.0	4537.0	1059857.0	0.921306842757865	1.3092407449071388	4956.0	47925.0	3231.0	1123536.0
7	D3	70	0.9606433669400192	1.171875	5731.0	93949.0	1967.0	1078001.0	0.9525573119258464	1.0546875	3037.0	46039.0	1549.0	1129023.0
7	D3	71	0.9779219375067576	1.0	1696.0	113060.0	3409.0	1061483.0	0.9593202091664104	1.0	1486.0	49900.0	2746.0	1125516.0
7	D3	73	0.9484798549170396	1.0664563289523392	6485.0	108784.0	5333.0	1059046.0	0.9290964562309316	1.0664563289523392	3981.0	49486.0	3572.0	1122609.0
7	D3	74	0.9473359448771048	1.1044123154420182	7063.0	101328.0	4203.0	1067054.0	0.9206005789436782	1.1590180127617733	3795.0	45955.0	4132.0	1125766.0
7	D3	76	0.9567248659818514	1.0	4305.0	111811.0	5810.0	1057722.0	0.9373549015202576	8.263852598251315	2004.0	50066.0	4688.0	1122890.0
7	D3	78	0.9443412763151044	1.0611779458754784	4624.0	108824.0	8204.0	1057996.0	0.9336752867421814	1.0270986518465497	2242.0	52424.0	5206.0	1119776.0
7	D3	80	0.9539061688707484	1.0481568644530264	5704.0	105637.0	4505.0	1063802.0	0.9376037820625523	1.0599982034919917	3049.0	47995.0	3339.0	1125265.0
7	D3	83	0.94346166574738	1.129007618718758	7277.0	106906.0	5536.0	1059929.0	0.9172591991852284	1.3556207137438	4656.0	48634.0	4118.0	1122240.0
7	sham	2	0.9484468774326394	1.563476257514805	8429.0	94425.0	1836.0	1074958.0	0.938110492336504	1.5449996523563525	5580.0	47588.0	699.0	1125781.0
7	sham	2	0.905683186014434	2.1361295177039827	14255.0	87657.0	4002.0	1073734.0	0.8973588941912127	2.1361295177039827	7481.0	43626.0	2499.0	1126042.0
7	sham	11	0.9139423101851613	2.148948802794345	13255.0	88131.0	3342.0	1074920.0	0.89427087144216	2.148948802794345	6850.0	42777.0	3265.0	1126756.0
7	sham	11	0.9470434854926056	1.7334949907087993	8961.0	96794.0	1864.0	1072029.0	0.9421778237220672	1.129007618718758	4915.0	48761.0	1070.0	1124902.0
7	sham	12	0.9163114477598208	2.1648661639492865	14850.0	89640.0	1524.0	1073634.0	0.90884141970631	2.171200434811351	7716.0	44376.0	1186.0	1126370.0
7	sham	12	0.9464531024809244	1.7421174313263874	8160.0	98177.0	2949.0	1070362.0	0.9410122230347696	1.7421174313263874	5076.0	49541.0	1135.0	1123896.0
7	sham	13	0.9598087818696884	1.6448049430802578	5967.0	102999.0	2659.0	1068023.0	0.9455577728435312	1.2934112252706986	3357.0	50463.0	2454.0	1123374.0
7	sham	13	0.973936590319305	1.0546875	1838.0	112216.0	4168.0	1061426.0	0.9699471798919312	1.0	1200.0	55916.0	2265.0	1120267.0
7	sham	14	0.9511675542810324	1.0664563289523392	7486.0	104481.0	3242.0	1064439.0	0.9423976397783694	1.0599982034919917	4753.0	52386.0	1651.0	1120858.0
7	sham	14	0.9555315699220156	2.34375	7403.0	102250.0	2114.0	1067881.0	0.9419690589960732	1.1590180127617733	3596.0	49776.0	2537.0	1123739.0
7	sham	16	0.9480282231469664	2.03588713483367	9192.0	99898.0	1761.0	1068797.0	0.9430113299239964	1.4486658733124074	5412.0	50064.0	639.0	1123533.0
7	sham	16	0.9654830032675608	1.628020780013649	1939.0	106962.0	5709.0	1065038.0	0.965784630777752	1.0856002174056756	1299.0	54054.0	2531.0	1121764.0
7	sham	17	0.9452267986130491	1.0599982034919917	4285.0	99910.0	7294.0	1068159.0	0.9394859030204394	1.08041536608901	1894.0	49067.0	4427.0	1124260.0
7	sham	17	0.9691405647276656	1.729529407861066	2772.0	94215.0	3228.0	1079433.0	0.9537295693954876	1.5582755392580607	2617.0	46944.0	1938.0	1128149.0
7	sham	25	0.9592220359076782	1.2447153916659022	6538.0	89811.0	1098.0	1082201.0	0.9449401754852432	1.199772113778279	3915.0	44424.0	1262.0	1130047.0
7	sham	25	0.946801986270204	1.697471263793956	9295.0	95716.0	1461.0	1073176.0	0.9354705396150668	1.7765322666732652	5155.0	47535.0	1403.0	1125555.0
7	sham	32	0.9645584905660376	1.2502197072539891	5018.0	95853.0	2026.0	1076751.0	0.962801922731715	1.0	2747.0	48272.0	983.0	1127646.0
7	sham	32	0.9577014262597372	1.129007618718758	5616.0	101796.0	3376.0	1068860.0	0.9518825734379928	1.0270986518465497	3468.0	51296.0	1718.0	1123166.0
7	sham	45	0.9579695388624816	1.1649273213649425	5949.0	90793.0	2018.0	1080888.0	0.9216408098869314	1.2890625	2973.0	42060.0	4179.0	1130436.0
7	sham	45	0.9428086525136076	2.643870509221518	8433.0	93883.0	2957.0	1074375.0	0.9320402225511716	1.0856002174056756	4184.0	45649.0	2473.0	1127342.0
7	sham	49	0.9464878389987652	1.792624047747463	8621.0	100809.0	2778.0	1067440.0	0.9420443551387958	1.1106122062431378	4662.0	50633.0	1568.0	1122785.0
7	sham	49	0.9596060873795084	1.741399064868533	6907.0	96664.0	1231.0	1074846.0	0.954002802060106	1.0535004894398483	3909.0	48346.0	753.0	1126640.0
7	sham	52	0.918951418951419	2.0306639779653968	13499.0	87883.0	2003.0	1076263.0	0.9119778939445492	2.0541973036930994	7586.0	44225.0	951.0	1126886.0
7	sham	52	0.951327934624757	1.4721743657873037	7252.0	96624.0	2635.0	1073137.0	0.9455096450842124	1.2502197072539891	4505.0	48672.0	1105.0	1125366.0
7	sham	53	0.9502900070217288	1.4150980324367106	8353.0	98795.0	1983.0	1070517.0	0.9461880419986484	1.540548933213418	4814.0	49699.0	839.0	1124296.0
7	sham	53	0.9523268011018852	1.1106122062431378	7393.0	97144.0	2333.0	1072778.0	0.9448852297814496	1.0664563289523392	4869.0	49006.0	848.0	1124925.0
7	sham	58	0.9686578001636044	1.2934112252706986	2408.0	105389.0	4412.0	1067439.0	0.8904825143868969	1.8528970665049096	1026.0	45261.0	10107.0	1123254.0
7	sham	58	0.9615258361010272	1.889591659757473	3527.0	99591.0	4443.0	1072087.0	0.9574238494595158	1.889591659757473	3289.0	50574.0	1209.0	1124576.0
7	sham	65	0.9186313479179942	2.0840639994746444	14128.0	90826.0	1962.0	1072732.0	0.8990490944484646	2.0840639994746444	7079.0	44106.0	2826.0	1125637.0
7	sham	65	0.9610002073649978	1.3101960805662831	4497.0	95004.0	3214.0	1076933.0	0.9545495418985482	1.1824780735942844	2857.0	47769.0	1692.0	1127330.0
7	sham	67	0.9523439724573528	1.6934213241984406	8265.0	91975.0	940.0	1078468.0	0.9446486108108664	1.6934213241984406	4550.0	45883.0	827.0	1128388.0
7	sham	67	0.9478085766535844	1.2987091698346094	7733.0	92254.0	2427.0	1077234.0	0.9377526765942752	1.2987091698346094	5018.0	46159.0	1110.0	1127361.0
7	sham	72	0.9485192684489376	1.1044123154420182	7469.0	101419.0	3540.0	1067220.0	0.9436541589492388	1.0270986518465497	3708.0	50184.0	2285.0	1123471.0
7	sham	72	0.9575109999668462	1.2280544270435452	6766.0	101083.0	2205.0	1069594.0	0.9484446706056407	1.1649273213649425	3972.0	50324.0	1499.0	1123853.0
7	sham	75	0.9514353489297028	1.171875	8438.0	100473.0	1819.0	1068918.0	0.9446166055704622	1.1044123154420182	4676.0	49991.0	1186.0	1123795.0
7	sham	75	0.942379569548846	1.1590180127617733	6462.0	101736.0	5979.0	1065471.0	0.9316118206395078	2.44694683802591	3449.0	49967.0	3887.0	1122345.0
7	sham	77	0.9484360392645684	3.346231555795265	5215.0	97393.0	5375.0	1071665.0	0.9402063862928348	5.369387513080519	2942.0	48289.0	3200.0	1125217.0
7	sham	77	0.9505618422093852	1.2447153916659022	8994.0	96098.0	1002.0	1073554.0	0.9426882298333904	1.31447489070018	5270.0	48235.0	595.0	1125548.0
7	sham	81	0.9646371746528096	2.0	4794.0	104885.0	2896.0	1067073.0	0.950750392804898	1.830527267790622	3688.0	52644.0	1766.0	1121550.0
7	sham	81	0.9502665388665134	1.1106122062431378	6769.0	100628.0	3764.0	1068487.0	0.9449993914826292	1.1106122062431378	4091.0	50471.0	1784.0	1123302.0
8	24h	2	0.9455650237035584	1.2987091698346094	4379.0	110798.0	8378.0	1056093.0	0.9339928530394056	1.3092407449071388	2149.0	47961.0	4630.0	1124908.0
8	24h	3	0.9795489792062984	1.0080849922315578	2890.0	111481.0	1765.0	1063512.0	0.963324468862328	0.8286407592029854	1222.0	49446.0	2543.0	1126437.0
8	24h	4	0.9489139678672398	1.0856002174056756	3867.0	103211.0	7246.0	1065324.0	0.9366825147427918	1.0599982034919917	1673.0	45904.0	4533.0	1127538.0
8	24h	7	0.9736860610663404	1.1044123154420182	4398.0	103848.0	1215.0	1070187.0	0.9654554281659632	4.794412285166582	2267.0	51704.0	1433.0	1124244.0
8	24h	8	0.9529609779864464	1.2502197072539891	2599.0	107575.0	8021.0	1061453.0	0.946745666472694	1.2502197072539891	1428.0	53689.0	4612.0	1119919.0
8	24h	9	0.9531714926767264	1.129007618718758	6562.0	98984.0	3164.0	1070938.0	0.9367828283802287	1.0337623279948105	3984.0	48575.0	2572.0	1124517.0
8	24h	20	0.9583835946924004	1.0856002174056756	2746.0	104874.0	6362.0	1065666.0	0.9462881540163928	1.0080849922315578	1669.0	48317.0	3816.0	1125846.0
8	24h	21	0.9618471351493044	2.452042456204878	2355.0	110081.0	6378.0	1060834.0	0.9388991786116928	1.1590180127617733	2178.0	46637.0	3892.0	1126941.0
8	24h	22	0.9563298180038268	1.0599982034919917	2716.0	107458.0	7098.0	1062376.0	0.947039226421923	1.0270986518465497	1598.0	51026.0	4109.0	1122915.0
8	24h	24	0.9725192709916564	1.0535004894398483	3718.0	107176.0	2339.0	1066415.0	0.95847075080608	0.9447958298787364	1989.0	52021.0	2519.0	1123119.0
8	24h	25	0.981918929525874	1.0	2791.0	105083.0	1079.0	1070695.0	0.9731987984938868	8.387561999118844	1421.0	46007.0	1113.0	1131107.0
8	24h	26	0.9779772456089524	1.0	3373.0	99584.0	1112.0	1075579.0	0.9715532600644606	1.0	1774.0	48532.0	1068.0	1128274.0
8	24h	29	0.9754807442991904	4.79792461032958	4082.0	103459.0	1119.0	1070988.0	0.9686954128246116	10.654926833174994	1435.0	45751.0	1522.0	1130940.0
8	24h	30	0.980269931562053	1.0	3083.0	105206.0	1152.0	1070207.0	0.9712944717846144	1.0	1814.0	49046.0	1085.0	1127703.0
8	24h	31	0.9503282705003672	1.1106122062431378	2901.0	104146.0	7986.0	1064615.0	0.9394229005570196	1.0856002174056756	1762.0	48656.0	4513.0	1124717.0
8	24h	32	0.9499826913540976	1.0270986518465497	8861.0	101537.0	1831.0	1067419.0	0.9346032808138258	1.0599982034919917	4867.0	44696.0	1388.0	1128697.0
8	24h	41	0.9415508130758	2.0	6946.0	98981.0	5343.0	1068378.0	0.9387202260018188	1.453397991830266	3343.0	48514.0	2991.0	1124800.0
8	24h	43	0.9787309303970833	1.0270986518465497	3669.0	107909.0	1021.0	1067049.0	0.9720286681266176	6.878217464451183	1775.0	48825.0	1035.0	1128013.0
8	24h	45	0.9741684956947492	1.0	3749.0	103860.0	1759.0	1070280.0	0.9697519019564358	1.0	1999.0	50286.0	1138.0	1126225.0
8	24h	46	0.9656278282768662	1.0535004894398483	6503.0	98158.0	485.0	1074502.0	0.9575268592450148	1.0535004894398483	3456.0	45810.0	608.0	1129774.0
8	24h	49	0.952677341188768	1.0599982034919917	3972.0	100255.0	5988.0	1069433.0	0.9374323855937988	1.0599982034919917	2824.0	44626.0	3133.0	1129065.0
8	24h	52	0.9299488020210436	2.778110060421023	8849.0	103806.0	6790.0	1060203.0	0.9072365713367933	3.585248095494926	5707.0	45189.0	3534.0	1125218.0
8	24h	53	0.9698225545580272	1.0	5124.0	103434.0	1313.0	1069777.0	0.9607351535111016	1.0	2643.0	45217.0	1053.0	1130735.0
8	24h	55	0.9744311977715876	1.0270986518465497	4533.0	109319.0	1204.0	1064592.0	0.9678373973985984	1.0270986518465497	2156.0	48403.0	1061.0	1128028.0
8	24h	56	0.965376723354974	1.0	4894.0	100446.0	2311.0	1071997.0	0.9612696275468784	6.779494660486319	2635.0	48547.0	1277.0	1127189.0
8	24h	58	0.9492266863680991	1.0856002174056756	5085.0	97646.0	5361.0	1071556.0	0.9314407063820276	1.0599982034919917	3016.0	41668.0	3118.0	1131846.0
8	24h	59	0.971022010707912	1.0	5627.0	102018.0	462.0	1071541.0	0.965772257513985	1.006843041469846	2194.0	45837.0	1055.0	1130562.0
8	24h	60	0.9484915012561392	1.2111642932783726	3755.0	104768.0	7624.0	1063501.0	0.9389490958942492	1.2111642932783726	1833.0	46916.0	4268.0	1126631.0
8	24h	67	0.9754519505233112	1.0	3994.0	102520.0	1166.0	1071968.0	0.968216061310002	1.0	1850.0	44597.0	1078.0	1132123.0
8	D14	2	0.952903719605259	1.1106122062431378	3225.0	105202.0	7174.0	1064047.0	0.9441628910657044	7.532886881244467	1217.0	52723.0	5019.0	1120689.0
8	D14	3	0.9521974169324376	1.0599982034919917	4100.0	105244.0	6467.0	1063837.0	0.9294898117477438	1.9076742886054343	1704.0	50930.0	6023.0	1120991.0
8	D14	4	0.9494466636107656	1.0337623279948105	5415.0	101493.0	5393.0	1067347.0	0.9440891004425273	1.013639886898942	2633.0	50775.0	3381.0	1122859.0
8	D14	5	0.975906235810504	1.013639886898942	4170.0	103165.0	924.0	1071389.0	0.9649804713296476	1.013639886898942	2298.0	51143.0	1414.0	1124793.0
8	D14	20	0.9757578815553486	1.0856002174056756	3491.0	106362.0	1794.0	1068001.0	0.9661127134551116	1.006843041469846	1703.0	52757.0	1998.0	1123190.0
8	D14	21	0.947761812273903	1.0535004894398483	4227.0	102962.0	7123.0	1065336.0	0.9388525938174884	1.0270986518465497	2083.0	51950.0	4684.0	1120931.0
8	D14	22	0.9550216361746175	1.1590180127617733	2875.0	107481.0	7249.0	1062043.0	0.9506425972620908	1.013639886898942	1569.0	54478.0	4088.0	1119513.0
8	D14	24	0.9770346253563156	1.001250438904398	2807.0	106083.0	2180.0	1068578.0	0.9709949687955352	1.0	1568.0	52977.0	1597.0	1123506.0
8	D14	25	0.9758424824268968	1.0664563289523392	3577.0	99816.0	1365.0	1074890.0	0.9692222254698506	1.0664563289523392	1698.0	49740.0	1461.0	1126749.0
8	D14	26	0.9720916108302966	1.2675766202803087	4114.0	99235.0	1584.0	1074715.0	0.9575870901140424	1.0080849922315578	2319.0	49163.0	2036.0	1126130.0
8	D14	29	0.97668342893062	1.1590180127617733	3465.0	99442.0	1283.0	1075458.0	0.970446196796787	1.0	1476.0	49534.0	1541.0	1127097.0
8	D14	30	0.953839940521538	1.1044123154420182	3405.0	103918.0	6653.0	1065672.0	0.9481162656677712	1.006843041469846	2054.0	52647.0	3708.0	1121239.0
8	D14	31	0.9771736174283276	1.013639886898942	3103.0	104197.0	1765.0	1070583.0	0.9712544118873152	1.0	1563.0	52422.0	1540.0	1124123.0
8	D14	32	0.9733261344442078	1.0337623279948105	3878.0	98249.0	1507.0	1076014.0	0.9714739131286612	1.0	1836.0	49585.0	1076.0	1127151.0
8	D14	41	0.9712691853311568	1.006843041469846	3244.0	99068.0	2617.0	1074719.0	0.9623397282327464	1.0	2737.0	50212.0	1193.0	1125506.0
8	D14	43	0.9771349724262614	1.001250438904398	3044.0	107286.0	1977.0	1067341.0	0.9733126273552302	1.0	1773.0	54214.0	1200.0	1122461.0
8	D14	45	0.970830362351721	1.0546875	3434.0	104839.0	2866.0	1068509.0	0.967748888589519	1.006843041469846	2572.0	53877.0	1019.0	1122180.0
8	D14	46	0.9596717066855566	1.4823176532039275	7313.0	98220.0	942.0	1073173.0	0.946542863147437	1.206519157146914	4986.0	49543.0	610.0	1124509.0
8	D14	49	0.9733554712207464	1.40625	3653.0	98488.0	1739.0	1075768.0	0.9708828506408884	1.0	1897.0	49916.0	1097.0	1126738.0
8	D14	52	0.9769454454384816	1.0	3668.0	105324.0	1303.0	1069353.0	0.9680458190148912	1.0	1890.0	52819.0	1597.0	1123342.0
8	D14	53	0.9657633904594504	1.2675766202803087	5465.0	98899.0	1547.0	1073737.0	0.96551791182618	1.2502197072539891	2387.0	49659.0	1160.0	1126442.0
8	D14	56	0.9755266627529858	1.0	4384.0	101366.0	702.0	1073196.0	0.9722873969375736	0.7411588266019639	2375.0	51592.0	566.0	1125115.0
8	D14	58	0.9735952934115004	1.0856002174056756	4562.0	94079.0	541.0	1080466.0	0.9685297390874242	1.0270986518465497	2307.0	46995.0	747.0	1129599.0
8	D14	59	0.9762585421680504	1.0535004894398483	3549.0	103644.0	1492.0	1070963.0	0.973812868783366	1.0	1550.0	51987.0	1246.0	1124865.0
8	D14	60	0.9770308862477496	1.0856002174056756	3193.0	103662.0	1681.0	1071112.0	0.9676346687340626	4.944146041342731	1640.0	51797.0	1825.0	1124386.0
8	D14	67	0.9555980434483512	1.6482153286301064	4067.0	100710.0	5292.0	1069579.0	0.9532343147891804	1.2719988038639227	1871.0	50958.0	3129.0	1123690.0
8	D28	3	0.9734721149711232	1.1590180127617733	3959.0	105263.0	1778.0	1068648.0	0.938126224719932	1.171875	1814.0	50747.0	4880.0	1122207.0
8	D28	4	0.948291909725102	1.6356695996021018	4769.0	102902.0	6453.0	1065524.0	0.9378864402290558	1.0270986518465497	2197.0	51346.0	4604.0	1121501.0
8	D28	5	0.964735877030516	1.0856002174056756	6077.0	104437.0	1558.0	1067576.0	0.9584823256448752	1.0270986518465497	3470.0	52671.0	1093.0	1122414.0
8	D28	20	0.9502312424228818	1.0599982034919917	4566.0	105813.0	6518.0	1062751.0	0.9377604565133256	1.0599982034919917	2304.0	52094.0	4611.0	1120639.0
8	D28	21	0.960253529873783	1.0337623279948105	3532.0	105142.0	5172.0	1065802.0	0.9437047294418408	4.21875	1626.0	53157.0	4716.0	1120149.0
8	D28	22	0.9012906579869352	2.013686082939692	7720.0	99685.0	14115.0	1058128.0	0.8673077962072505	2.013686082939692	4031.0	48159.0	10705.0	1116753.0
8	D28	24	0.9745782759812932	1.390625	3198.0	107112.0	2390.0	1066948.0	0.9671974464862136	1.0	2009.0	53634.0	1629.0	1122376.0
8	D28	25	0.957243385657244	1.129007618718758	5027.0	99370.0	3850.0	1071401.0	0.9536060534405296	1.006843041469846	2462.0	50410.0	2443.0	1124333.0
8	D28	26	0.968546341657112	1.1044123154420182	5759.0	97567.0	578.0	1075744.0	0.9585433294765948	1.1044123154420182	3072.0	48879.0	1156.0	1126541.0
8	D28	29	0.9697764660873368	1.773368666065026	5110.0	97592.0	973.0	1075973.0	0.9656723484848484	1.4495293215062088	1963.0	48948.0	1517.0	1127220.0
8	D28	31	0.9447046833655904	1.6482153286301064	4887.0	101039.0	6941.0	1066781.0	0.9402750634691605	1.006843041469846	2475.0	51481.0	4065.0	1121627.0
8	D28	32	0.973082133741964	1.2719988038639227	4736.0	95888.0	569.0	1078455.0	0.973925509990741	1.0	1762.0	48912.0	857.0	1128117.0
8	D28	41	0.9772463253295444	1.0	3718.0	101789.0	1022.0	1073119.0	0.9737801203378644	1.0	1774.0	50899.0	967.0	1126008.0
8	D28	43	0.954414607159418	1.0856002174056756	3724.0	103941.0	6205.0	1065778.0	0.9454913185195888	1.0856002174056756	1934.0	52358.0	4103.0	1121253.0
8	D28	45	0.9508123389636416	1.7610040471010422	3133.0	106278.0	7863.0	1062374.0	0.9448158640226628	1.1590180127617733	1763.0	54197.0	4568.0	1119120.0
8	D28	46	0.9685602282938196	1.129007618718758	5993.0	98089.0	375.0	1075191.0	0.9581214051433188	1.0664563289523392	3680.0	50390.0	725.0	1124853.0
8	D28	52	0.9531260863318022	1.0337623279948105	3560.0	102818.0	6553.0	1066717.0	0.94611329746904	1.006843041469846	1892.0	52409.0	4078.0	1121269.0
8	D28	53	0.9749056478845264	1.0080849922315578	3861.0	95706.0	1066.0	1079015.0	0.9452495652347732	3.984375	2120.0	47288.0	3358.0	1126882.0
8	D28	56	0.96177303169087	1.1600970628841796	4087.0	104475.0	4218.0	1066868.0	0.9585622812564007	1.2457202124298417	2324.0	53818.0	2329.0	1121177.0
8	D28	58	0.977840851495185	1.1106122062431378	3517.0	96464.0	855.0	1078812.0	0.9758440400437726	1.0	1418.0	48154.0	966.0	1129110.0
8	D28	59	0.9788743153713316	1.1590180127617733	2048.0	105715.0	2515.0	1069370.0	0.9592935330548754	5.15625	873.0	53283.0	3649.0	1121843.0
8	D28	60	0.9831190736042408	1.154163023647981	1919.0	104043.0	1654.0	1072032.0	0.9764180536590766	1.154163023647981	1286.0	52916.0	1270.0	1124176.0
8	D28	67	0.9709197615948746	1.171875	4835.0	101081.0	1220.0	1072512.0	0.9603336352657004	4.921875	2977.0	50890.0	1227.0	1124554.0
8	D3	2	0.9517846698897178	1.2111642932783726	2977.0	113102.0	8482.0	1055087.0	0.9410335255577468	1.2111642932783726	1489.0	50342.0	4820.0	1122997.0
8	D3	3	0.9782526023471978	1.0	3238.0	110612.0	1680.0	1064118.0	0.969681652490887	1.0270986518465497	1470.0	49878.0	1649.0	1126651.0
8	D3	4	0.948733069030274	1.1777197993501043	3359.0	104576.0	7943.0	1063770.0	0.9398167077196168	1.116777678328368	1748.0	47121.0	4287.0	1126492.0
8	D3	5	0.9744492891533753	1.08041536608901	3531.0	102915.0	1866.0	1071336.0	0.9700687507121966	1.0	2218.0	51078.0	934.0	1125418.0
8	D3	20	0.9768538125840132	1.013639886898942	4011.0	106100.0	1017.0	1068520.0	0.9642084203033772	7.692777977285742	2287.0	50121.0	1434.0	1125806.0
8	D3	21	0.9485380941470896	1.1590180127617733	4324.0	107642.0	7356.0	1060326.0	0.9385712326888798	1.2987091698346094	1854.0	47915.0	4418.0	1125461.0
8	D3	22	0.9475879426033056	1.1590180127617733	4440.0	106552.0	7347.0	1061309.0	0.9312359304794802	1.1590180127617733	2296.0	51089.0	5249.0	1121014.0
8	D3	24	0.9697184410016032	2.013686082939692	5142.0	106750.0	1525.0	1066231.0	0.964837487246757	0.8203125	2544.0	52958.0	1316.0	1122830.0
8	D3	25	0.971498340976028	1.0	5248.0	104234.0	868.0	1069298.0	0.9629028113275429	4.223333736701672	2577.0	46838.0	1032.0	1129201.0
8	D3	26	0.972964406519446	1.0	4811.0	98230.0	648.0	1075959.0	0.9637329544886096	1.0	2513.0	48164.0	1112.0	1127859.0
8	D3	29	0.9695063240256888	1.0	5616.0	103711.0	908.0	1069413.0	0.9625846102736596	1.0270986518465497	2427.0	46360.0	1177.0	1129684.0
8	D3	31	0.9765559742357024	1.0611779458754784	4262.0	105220.0	790.0	1069376.0	0.9689853788214444	6.367067675252871	2494.0	50301.0	726.0	1126127.0
8	D3	32	0.966685641231418	1.006843041469846	5733.0	103591.0	1407.0	1068917.0	0.9628194085558428	1.006843041469846	2360.0	46949.0	1266.0	1129073.0
8	D3	41	0.8521881489790659	3.765276500989834	16210.0	84327.0	13043.0	1066068.0	0.8288422380022119	3.765276500989834	8066.0	40094.0	8493.0	1122995.0
8	D3	43	0.9440358599957054	2.0	4709.0	105513.0	7801.0	1061625.0	0.929139461309896	1.2111642932783726	2587.0	48312.0	4782.0	1123967.0
8	D3	45	0.9736891121926058	1.0599982034919917	4596.0	101936.0	913.0	1072203.0	0.9655827477586624	1.006843041469846	2699.0	49812.0	852.0	1126285.0
8	D3	46	0.9653065592590432	1.1777197993501043	6621.0	99220.0	511.0	1073296.0	0.955267194560756	1.1777197993501043	3282.0	46084.0	1034.0	1129248.0
8	D3	49	0.9759366608107914	1.001250438904398	4070.0	101940.0	957.0	1072681.0	0.967875	1.0	2300.0	46458.0	784.0	1130106.0
8	D3	52	0.9414950854063244	1.129007618718758	5671.0	104119.0	7269.0	1062589.0	0.9306038031364832	1.1590180127617733	2830.0	46345.0	4082.0	1126391.0
8	D3	53	0.947365892560316	1.116777678328368	5903.0	98599.0	5053.0	1070093.0	0.9302963129544554	1.116777678328368	2938.0	43436.0	3571.0	1129703.0
8	D3	55	0.9461103904969962	1.340339057500937	4840.0	110869.0	7790.0	1056149.0	0.9361404033139368	1.129007618718758	2618.0	50113.0	4219.0	1122698.0
8	D3	56	0.9698255147684004	1.0	4260.0	104939.0	2270.0	1068179.0	0.9641187154616068	4.3359375	2229.0	49897.0	1485.0	1126037.0
8	D3	58	0.9740868866046922	1.31447489070018	4256.0	98130.0	965.0	1076297.0	0.9634208148784734	1.0	2286.0	43721.0	1034.0	1132607.0
8	D3	59	0.9774854610911105	1.0	3077.0	105891.0	1801.0	1068879.0	0.9723704992103	1.006843041469846	1201.0	48637.0	1563.0	1128247.0
8	D3	60	0.9764901812995618	1.0	3404.0	108179.0	1805.0	1066260.0	0.9623557687610524	1.0270986518465497	2581.0	49250.0	1272.0	1126545.0
8	D3	67	0.9708193096192532	1.0481568644530264	5512.0	99658.0	479.0	1073999.0	0.9657300530794508	1.0481568644530264	2831.0	45849.0	423.0	1130545.0
8	sham	1	0.9502552545646876	1.640625	3715.0	103307.0	7101.0	1065525.0	0.9449490302538922	1.0337623279948105	2077.0	51864.0	3966.0	1121741.0
8	sham	7	0.9746335035414264	1.0337623279948105	2765.0	106506.0	2779.0	1067598.0	0.9693020719738276	1.0	1651.0	53331.0	1727.0	1122939.0
8	sham	7	0.9790288265962171	1.006843041469846	3047.0	104690.0	1438.0	1070473.0	0.9694242745897405	1.0	1661.0	51601.0	1594.0	1124792.0
8	sham	7	0.9686899397106298	1.2280544270435452	2746.0	103072.0	3917.0	1069913.0	0.9637143312908764	1.1824780735942844	1374.0	51352.0	2493.0	1124429.0
8	sham	8	0.9521985846679666	2.0	2952.0	108653.0	7957.0	1060086.0	0.9475306223719606	1.006843041469846	1908.0	54420.0	4119.0	1119201.0
8	sham	8	0.945915439560913	1.2934112252706986	2957.0	109782.0	9597.0	1057312.0	0.944119084571654	1.006843041469846	1862.0	55053.0	4655.0	1118078.0
8	sham	8	0.9424986447714622	1.4256474680386453	3369.0	106926.0	9678.0	1059675.0	0.9265747166827726	1.375732226909092	2430.0	52736.0	5928.0	1118554.0
8	sham	9	0.9776230635343444	1.0	3371.0	101664.0	1283.0	1073330.0	0.9701069673315988	1.0	1819.0	50334.0	1283.0	1126212.0
8	sham	9	0.9790668998939008	1.0535004894398483	3381.0	102429.0	999.0	1072839.0	0.9677450404751132	0.6310740008360747	1537.0	50270.0	1814.0	1126027.0
8	sham	9	0.9761311611029114	1.0337623279948105	3059.0	103834.0	2019.0	1070736.0	0.9659025598989984	0.5859375	1762.0	51259.0	1857.0	1124770.0
8	sham	17	0.9714153829533344	1.1824780735942844	4823.0	98910.0	998.0	1074917.0	0.9564907345964524	1.001250438904398	2664.0	48287.0	1729.0	1126968.0
8	sham	17	0.9472630746208908	1.116777678328368	4243.0	99384.0	6823.0	1069198.0	0.940325914531558	1.0270986518465497	2355.0	48904.0	3852.0	1124537.0
8	sham	17	0.9503881105641804	1.0664563289523392	4343.0	100399.0	6139.0	1068767.0	0.9483332702712928	1.0	2236.0	50127.0	3226.0	1124059.0
8	sham	17	0.9763121823768972	1.0	3619.0	98650.0	1168.0	1076211.0	0.9660513156979114	1.0	1917.0	48589.0	1498.0	1127644.0
8	sham	18	0.9449883046001906	1.7578125	5075.0	103626.0	6990.0	1063957.0	0.9366249885917678	4.9718445552179125	3063.0	51313.0	3881.0	1121391.0
8	sham	18	0.9748775765858104	1.116777678328368	4206.0	107005.0	1309.0	1067128.0	0.967741935483871	1.116777678328368	2674.0	53280.0	878.0	1122816.0
8	sham	18	0.9807237813884786	1.0481568644530264	2644.0	106232.0	1532.0	1069240.0	0.9748704663212436	1.0	1424.0	52682.0	1292.0	1124250.0
8	sham	18	0.9425846991344812	1.2447153916659022	4603.0	104929.0	8180.0	1061936.0	0.9374988762024634	1.0599982034919917	2473.0	52139.0	4479.0	1120557.0
8	sham	27	0.9714804440798256	1.0337623279948105	4984.0	100062.0	891.0	1073711.0	0.962140509848912	1.0337623279948105	2570.0	49480.0	1324.0	1126274.0
8	sham	27	0.968035378319142	1.5974413440424815	5258.0	99818.0	1334.0	1073238.0	0.9525752365409648	1.5974413440424815	3165.0	49030.0	1717.0	1125736.0
8	sham	27	0.9783767600873042	1.0599982034919917	3146.0	101307.0	1332.0	1073863.0	0.9622415722138444	1.0599982034919917	1965.0	49452.0	1916.0	1126315.0
8	sham	27	0.9802015960085338	1.222450312129291	2909.0	101766.0	1202.0	1073771.0	0.9681161104172114	1.129007618718758	1649.0	49994.0	1644.0	1126361.0
8	sham	30	0.9703584262415922	1.006843041469846	5593.0	105313.0	841.0	1067901.0	0.9646210920895004	1.006843041469846	2943.0	49923.0	719.0	1126063.0
8	sham	42	0.9787707345258444	1.0	3190.0	101638.0	1219.0	1073601.0	0.9710996014402064	7.265625	1747.0	50436.0	1255.0	1126210.0
8	sham	42	0.9657184247343302	1.006843041469846	5756.0	97328.0	1154.0	1075410.0	0.9334213868427736	1.2890625	3083.0	45936.0	3470.0	1127159.0
8	sham	42	0.9676523522922996	1.0	5380.0	100003.0	1306.0	1072959.0	0.9499216619276968	1.0	3161.0	49110.0	2017.0	1125360.0
8	sham	42	0.9580041821561338	1.0664563289523392	6268.0	98958.0	2408.0	1072014.0	0.9478628821375932	1.1590180127617733	4233.0	49841.0	1250.0	1124324.0
8	sham	44	0.9794828797389472	1.1106122062431378	2366.0	108059.0	2161.0	1067062.0	0.9756075591345548	1.0	1492.0	54155.0	1216.0	1122785.0
8	sham	44	0.9671350400348088	1.006843041469846	5251.0	102246.0	1698.0	1070453.0	0.9592560125014292	7.032226494692577	2847.0	50336.0	1429.0	1125036.0
8	sham	44	0.9681269662393764	1.0	4564.0	103091.0	2224.0	1069769.0	0.9600634505925164	1.0	2762.0	51445.0	1518.0	1123923.0
8	sham	44	0.9469447814072444	1.5234375	3432.0	108116.0	8683.0	1059417.0	0.9460250863161576	1.0856002174056756	1931.0	54115.0	4244.0	1119358.0
8	sham	47	0.9673709988094432	1.0481568644530264	4111.0	99942.0	2631.0	1072964.0	0.9616709981711424	1.013639886898942	2354.0	49954.0	1628.0	1125712.0
8	sham	47	0.9775909960996532	1.9921875	2395.0	101886.0	2276.0	1073091.0	0.9666898771101116	1.0270986518465497	2586.0	51367.0	954.0	1124741.0
8	sham	47	0.954409444788288	1.129007618718758	2997.0	102547.0	6800.0	1067304.0	0.956582970443806	1.08041536608901	1473.0	51622.0	3213.0	1123340.0
8	sham	47	0.9580725145287238	1.1106122062431378	4178.0	98338.0	4429.0	1072703.0	0.9450712473160258	1.0599982034919917	2393.0	48416.0	3235.0	1125604.0
8	sham	48	0.9513148050652552	1.2502197072539891	2859.0	102996.0	7683.0	1066110.0	0.9449925839943252	1.1590180127617733	1717.0	51289.0	4254.0	1122388.0
8	sham	48	0.9672976150247254	1.0856002174056756	3955.0	101618.0	2916.0	1071159.0	0.9570956467081266	8.0859375	2183.0	50248.0	2322.0	1124895.0
8	sham	48	0.9715005320706144	1.1117382399029458	3943.0	104532.0	2190.0	1068983.0	0.9618344473764056	1.0664563289523392	2865.0	52306.0	1286.0	1123191.0
8	sham	50	0.9487285813016848	1.3556207137438	8344.0	99524.0	2413.0	1069367.0	0.9379251700680272	1.199772113778279	5183.0	49635.0	1387.0	1123443.0
8	sham	50	0.9713533091866974	1.0664563289523392	3062.0	101775.0	2941.0	1071870.0	0.965277844368797	1.0	1800.0	50332.0	1821.0	1125695.0
8	sham	50	0.979763165136117	1.0599982034919917	2757.0	105036.0	1582.0	1070273.0	0.9722307785649612	7.5	1711.0	52079.0	1264.0	1124594.0
8	sham	50	0.952525242652018	1.3556207137438	7146.0	97450.0	2568.0	1072484.0	0.9363902876121278	1.3556207137438	4706.0	48071.0	1825.0	1125046.0
8	sham	65	0.9700421802348768	1.0599982034919917	3526.0	103374.0	2859.0	1069889.0	0.9483619047619049	1.0546875	1719.0	49789.0	3703.0	1124437.0
8	sham	65	0.9642888436712004	1.0	4800.0	99045.0	2536.0	1073267.0	0.9607253675653208	1.0	2763.0	49694.0	1300.0	1125891.0
8	sham	65	0.9547742430227965	1.0337623279948105	3786.0	102717.0	5945.0	1067200.0	0.952239904332628	1.006843041469846	2436.0	51759.0	2756.0	1122697.0
8	sham	65	0.9750303327872644	1.0337623279948105	3869.0	103264.0	1420.0	1071095.0	0.9613560215337124	1.0337623279948105	2271.0	51073.0	1835.0	1124469.0
9	24h	236	0.954030663796512	1.2280544270435452	1506.0	108583.0	8958.0	1060601.0	0.9252924186246596	1.2111642932783726	2166.0	45170.0	5128.0	1127184.0
9	24h	237	0.9542727067310508	2.0	1323.0	114027.0	9605.0	1054693.0	0.9276234495118616	1.4102374024432909	2580.0	49171.0	5093.0	1122804.0
9	24h	239	0.9822238402797442	1.0	1492.0	109267.0	2463.0	1066426.0	0.9707230621478996	1.006843041469846	1213.0	49022.0	1744.0	1127669.0
9	24h	242	0.9683634723109892	4.089521014606264	2184.0	103030.0	4548.0	1069886.0	0.969229089970926	7.935938884376725	1262.0	48838.0	1839.0	1127709.0
9	24h	243	0.9769975096477388	1.0	2474.0	102786.0	2366.0	1072022.0	0.9570076381290302	1.0	2180.0	45043.0	1867.0	1130558.0
9	24h	246	0.97161965266654	1.1044123154420182	2342.0	107363.0	3930.0	1066013.0	0.9148619936358467	1.411124364702222	5821.0	45857.0	2714.0	1125256.0
9	24h	256	0.9768529884519712	1.3361430762880524	2858.0	105442.0	2139.0	1069209.0	0.9668999320872826	1.0	1838.0	49119.0	1525.0	1127166.0
9	24h	260	0.9519257168833858	1.222450312129291	8365.0	105748.0	2316.0	1063219.0	0.9164527036846848	1.540548933213418	7000.0	47294.0	1623.0	1123731.0
9	24h	261	0.9783530265085983	1.0	3300.0	99815.0	1117.0	1075416.0	0.9709689527588612	1.0	1761.0	45269.0	946.0	1131672.0
9	24h	262	0.9494389804682088	1.0535004894398483	7856.0	106237.0	3459.0	1062096.0	0.9172146812368304	1.2934112252706986	6073.0	46794.0	2374.0	1124407.0
9	24h	265	0.9454224516716806	1.2447153916659022	9238.0	99622.0	2264.0	1068524.0	0.933483968366643	1.1824780735942844	4959.0	46684.0	1694.0	1126311.0
9	24h	271	0.96816751832118	1.0546875	1483.0	106481.0	5519.0	1066165.0	0.964801487288095	1.006843041469846	908.0	50339.0	2765.0	1125636.0
9	24h	273	0.9789697775730888	1.0	3157.0	104157.0	1318.0	1071016.0	0.9673496686325772	1.0	2266.0	47730.0	956.0	1128696.0
9	24h	275	0.9598666223305992	1.2987091698346094	5059.0	103919.0	3631.0	1067039.0	0.9366771918851574	1.2987091698346094	2618.0	46425.0	3659.0	1126946.0
9	24h	277	0.9780498355714532	1.0	2189.0	105134.0	2530.0	1069795.0	0.9603468631681796	1.0	2089.0	47178.0	1807.0	1128574.0
9	24h	279	0.9777734164172514	1.0	2915.0	109604.0	2068.0	1065061.0	0.9534897677489048	1.0	2983.0	47664.0	1667.0	1127334.0
9	24h	280	0.9436699062717632	2.0	1328.0	106370.0	11371.0	1060579.0	0.9186333985325218	1.729529407861066	2729.0	46261.0	5466.0	1125192.0
9	24h	283	0.9736579881959172	1.0546875	1974.0	114324.0	4212.0	1059138.0	0.9490076693402024	1.0546875	2187.0	48630.0	3039.0	1125792.0
9	24h	288	0.9473489325946708	1.0664563289523392	6808.0	99780.0	4283.0	1068777.0	0.9355763604447044	1.0535004894398483	4586.0	47967.0	2020.0	1125075.0
9	24h	289	0.9191787689620596	2.1900933288475404	398.0	113673.0	19592.0	1045985.0	0.8708846365687686	2.1900933288475404	4806.0	49016.0	9728.0	1116098.0
9	24h	291	0.9613328391843132	1.4721743657873037	1299.0	112835.0	7778.0	1057736.0	0.8880854500073411	1.4721743657873037	7305.0	48390.0	4891.0	1119062.0
9	24h	294	0.950221837463478	2.0	687.0	114153.0	11273.0	1053535.0	0.9266719485482592	3.6497839458744	2273.0	49709.0	5594.0	1122072.0
9	24h	295	0.949609542607054	1.2719988038639227	1536.0	110658.0	10208.0	1057246.0	0.9330561569559136	1.2934112252706986	1353.0	48699.0	5635.0	1123961.0
9	24h	300	0.9777263805257584	1.0	1518.0	110333.0	3509.0	1064288.0	0.9559010404257008	1.0270986518465497	850.0	48143.0	3592.0	1127063.0
9	24h	301	0.9415373193197374	1.1824780735942844	6462.0	101453.0	6137.0	1065596.0	0.9331632507353852	1.1590180127617733	4229.0	49013.0	2792.0	1123614.0
9	24h	306	0.9390718429272646	1.1590180127617733	8297.0	105223.0	5357.0	1060771.0	0.9264644625056913	1.1117382399029458	4848.0	47819.0	2743.0	1124238.0
9	24h	309	0.8181731178222034	4.008573879920545	31227.0	76941.0	2971.0	1068509.0	0.798629565370171	4.015419802636612	17025.0	36364.0	1313.0	1124946.0
9	24h	310	0.9435419893468324	1.129007618718758	6321.0	99906.0	5635.0	1067786.0	0.9280761874402296	7.524512351828024	4347.0	46582.0	2873.0	1125846.0
9	24h	311	0.9449291090331604	1.129007618718758	7415.0	101003.0	4358.0	1066872.0	0.9372550564231836	1.1044123154420182	4490.0	47591.0	1882.0	1125685.0
9	24h	314	0.9726587442355444	1.0	1304.0	109677.0	4862.0	1063805.0	0.9571797931583136	1.006843041469846	1931.0	48127.0	2375.0	1127215.0
9	24h	315	0.925873639331265	2.097201562685678	483.0	114444.0	17842.0	1046879.0	0.9043798667707332	2.097201562685678	1755.0	49825.0	8781.0	1119287.0
9	24h	321	0.9182182860971086	3.0	387.0	112389.0	19633.0	1047239.0	0.8772059240764909	3.4302480322128317	3525.0	46377.0	9459.0	1120287.0
9	24h	328	0.9845917147841696	1.0	2136.0	107512.0	1229.0	1068771.0	0.974034793376875	0.703125	1663.0	48767.0	937.0	1128281.0
9	24h	337	0.9812742402784336	1.0	2124.0	106010.0	1922.0	1069592.0	0.9643504903216552	1.0	1782.0	47055.0	1697.0	1129114.0
9	24h	340	0.9762312529594768	1.0	3136.0	110299.0	2235.0	1063978.0	0.9649737134037524	1.0	1882.0	50017.0	1749.0	1126000.0
9	24h	345	0.9622224204886431	1.2719988038639227	2928.0	102456.0	5117.0	1069147.0	0.9430730375982728	1.2719988038639227	3062.0	46303.0	2528.0	1127755.0
9	24h	348	0.919262020090215	2.057537234816481	14022.0	93847.0	2463.0	1069316.0	0.9058599488546712	2.057537234816481	7122.0	41622.0	1529.0	1129375.0
9	24h	350	0.9240097558488354	2.1648661639492865	1175.0	108731.0	16709.0	1053033.0	0.8816999682841739	2.1648661639492865	3610.0	45870.0	8699.0	1121469.0
9	24h	353	0.9657500427293616	1.08041536608901	4123.0	101707.0	3091.0	1070727.0	0.9557520274224564	1.006843041469846	2097.0	45727.0	2137.0	1129687.0
9	24h	357	0.9760453224168864	1.0546875	1688.0	105266.0	3479.0	1069215.0	0.9722577727312092	1.0	1233.0	50519.0	1650.0	1126246.0
9	24h	361	0.9533723950926296	1.1590180127617733	6133.0	100556.0	3703.0	1069256.0	0.9388452551288254	1.0664563289523392	3755.0	45603.0	2186.0	1128104.0
9	24h	363	0.9724665046396485	1.0	1594.0	102232.0	4195.0	1071627.0	0.9644043960622948	1.0	1405.0	46289.0	2012.0	1129942.0
9	24h	364	0.9676597170776448	1.0	752.0	109721.0	6582.0	1062593.0	0.9543234362511472	1.0270986518465497	1097.0	48357.0	3532.0	1126662.0
9	24h	365	0.9744469693456383	1.0	1158.0	105060.0	4352.0	1069078.0	0.9639576415874976	1.0	857.0	46015.0	2584.0	1130192.0
9	24h	368	0.976424682819692	1.0	1150.0	104475.0	3895.0	1070128.0	0.970401289250573	0.9447958298787364	937.0	48473.0	2020.0	1128218.0
9	24h	369	0.9715813393931292	1.0	828.0	109026.0	5550.0	1064244.0	0.9632317849188672	1.0599982034919917	435.0	48439.0	3263.0	1127511.0
9	24h	370	0.9746527445157582	1.0	1178.0	101744.0	4114.0	1072612.0	0.9679692310798396	1.154163023647981	738.0	47944.0	2435.0	1128531.0
9	24h	371	0.9642283558676328	1.0	1585.0	103265.0	6077.0	1068721.0	0.935141965059574	1.1590180127617733	2711.0	44776.0	3500.0	1128661.0
9	24h	373	0.9657784527589856	1.0	1341.0	104927.0	6095.0	1067285.0	0.947247567828872	1.0	1610.0	47028.0	3628.0	1127382.0
9	24h	376	0.9746326842095584	1.0535004894398483	2204.0	106003.0	3314.0	1068127.0	0.9664864647196802	1.0535004894398483	1464.0	48002.0	1865.0	1128317.0
9	24h	379	0.9453129882768904	1.2111642932783726	7121.0	105876.0	5129.0	1061522.0	0.9259369777989974	1.2111642932783726	4174.0	46545.0	3272.0	1125657.0
9	24h	391	0.9424148720611276	2.0	7790.0	102555.0	4743.0	1064560.0	0.925398070516804	1.1824780735942844	4306.0	45419.0	3017.0	1126906.0
9	24h	401	0.9614766808107632	1.4150980324367106	3545.0	103552.0	4753.0	1067798.0	0.954033105249709	1.4150980324367106	1973.0	50403.0	2884.0	1124388.0
9	24h	403	0.9496304850843924	1.4102374024432909	1715.0	114298.0	10410.0	1053225.0	0.926562308338287	1.340339057500937	1793.0	49099.0	5990.0	1122766.0
9	24h	405	0.9540087393066582	1.2719988038639227	2172.0	108508.0	8290.0	1060678.0	0.9401057949008048	1.2719988038639227	1149.0	47363.0	4886.0	1126250.0
9	24h	407	0.98143952907599	3.299650786446953	2637.0	110039.0	1525.0	1065447.0	0.96804932735426	6.307276613662191	2244.0	48356.0	948.0	1128100.0
9	24h	409	0.97960046601802	1.0	2105.0	108887.0	2430.0	1066226.0	0.970514177654906	1.0	1339.0	47216.0	1530.0	1129563.0
9	24h	410	0.9455848455638908	1.2934112252706986	1417.0	112813.0	11567.0	1053851.0	0.9237035380084256	1.2502197072539891	1879.0	49553.0	6307.0	1121909.0
9	24h	411	0.974639066061848	3.984842190746862	4209.0	105819.0	1298.0	1068322.0	0.9713201474225882	3.984842190746862	2164.0	48888.0	723.0	1127873.0
9	24h	413	0.9767452624952556	2.5701225233743723	3660.0	105509.0	1364.0	1069115.0	0.9687216120241144	1.0	1832.0	46921.0	1198.0	1129697.0
9	24h	418	0.9714456364429946	1.2890625	3200.0	105720.0	3015.0	1067713.0	0.9639724551819652	1.006843041469846	1989.0	50115.0	1757.0	1125787.0
9	24h	422	0.9521775142769956	1.1590180127617733	1711.0	109210.0	9259.0	1059468.0	0.9366037808530514	1.1590180127617733	1624.0	48628.0	4959.0	1124437.0
9	24h	423	0.9721316569350852	2.046591702723396	4798.0	104806.0	1211.0	1068833.0	0.9627349675717268	6.176368024385873	3023.0	48169.0	706.0	1127750.0
9	24h	426	0.9772237092295276	1.0	3271.0	107156.0	1724.0	1067497.0	0.967964160866044	5.161573955987166	1812.0	47211.0	1313.0	1129312.0
9	24h	428	0.9775288343883488	1.2280544270435452	3369.0	110646.0	1718.0	1063915.0	0.9700915525465456	1.0535004894398483	1740.0	50437.0	1370.0	1126101.0
9	24h	434	0.9776151567672656	1.8223231920837344	2398.0	106606.0	2484.0	1068160.0	0.962929512705776	7.1484375	1566.0	46912.0	2046.0	1129124.0
9	24h	437	0.9772247279495992	1.0	2686.0	109199.0	2404.0	1065359.0	0.9718438475001904	1.0	1575.0	51084.0	1385.0	1125604.0
9	24h	447	0.9476037004791072	1.116777678328368	9466.0	93058.0	825.0	1076299.0	0.9393030776809236	1.116777678328368	4664.0	43857.0	1004.0	1130123.0
9	24h	451	0.978559121118294	1.0	1398.0	113301.0	3567.0	1061382.0	0.9577274859287056	1.0664563289523392	1383.0	49005.0	2943.0	1126317.0
9	24h	452	0.9743092200574224	1.006843041469846	1968.0	110967.0	3884.0	1062829.0	0.9740242200513212	1.006843041469846	1084.0	54090.0	1801.0	1122673.0
9	24h	453	0.9800843231100644	1.0	1610.0	116927.0	3142.0	1057969.0	0.9648292125723128	1.0	1560.0	52369.0	2258.0	1123461.0
9	24h	455	0.9764469485753156	7.762732107037122	2546.0	109095.0	2717.0	1065290.0	0.9617853500509927	8.949320199392242	2033.0	48096.0	1789.0	1127730.0
9	24h	456	0.9532841341350116	2.515625	1391.0	108764.0	9269.0	1060224.0	0.9338896454476092	3.70579413300982	1792.0	48347.0	5053.0	1124456.0
9	24h	459	0.9621734587251828	1.9921875	2334.0	108194.0	6173.0	1062947.0	0.9635857860732232	1.0	1536.0	53691.0	2522.0	1121899.0
9	24h	460	0.975947834015648	1.1106122062431378	2758.0	105965.0	2465.0	1068460.0	0.968522176873477	1.0	1455.0	48291.0	1684.0	1128218.0
9	24h	461	0.98071724793745	1.0	1855.0	111383.0	2525.0	1063885.0	0.967628108276716	5.205646442355887	1281.0	49634.0	2040.0	1126693.0
9	24h	462	0.9482516330145884	1.527938063719371	2979.0	103578.0	8326.0	1064765.0	0.9403741007194244	1.2719988038639227	1612.0	49017.0	4604.0	1124415.0
10	D7	5	0.9420268999788944	2.0	9443.0	98195.0	2643.0	1069367.0	0.9360233815235136	7.03125	5081.0	47879.0	1464.0	1125224.0
10	D7	13	0.9128028122747752	2.285219683948624	15337.0	93089.0	2448.0	1068774.0	0.9092721440907968	4.684302294715964	8114.0	46066.0	1079.0	1124389.0
10	D7	19	0.7966119504051182	4.10337757457576	33521.0	68233.0	1321.0	1076573.0	0.7856845898004434	4.083247800177728	17832.0	34017.0	726.0	1127073.0
10	D7	21	0.9454956817674096	2.013686082939692	8384.0	99460.0	3083.0	1068721.0	0.9390415751986732	2.013686082939692	4909.0	48979.0	1450.0	1124310.0
10	D7	24	0.7570566352646643	5.054633162381816	40271.0	64410.0	1068.0	1073899.0	0.7437799070915463	5.027390794748803	21517.0	31942.0	490.0	1125699.0
10	D7	33	0.7734919960334325	5.03421520734923	39203.0	68251.0	770.0	1071424.0	0.764760242324674	5.024658434442335	20267.0	33516.0	352.0	1125513.0
10	D7	39	0.795228518387553	4.006860571647708	36123.0	71965.0	939.0	1070621.0	0.7723456790123456	4.015419802636612	18730.0	35190.0	2015.0	1123713.0
10	D7	43	0.8763215795717638	3.036400263881559	22564.0	83839.0	1101.0	1072144.0	0.8647404808585285	3.036400263881559	12318.0	41901.0	790.0	1124639.0
10	D7	44	0.9547212606536024	1.2934112252706986	8221.0	96392.0	922.0	1074113.0	0.9350276090829454	6.566683934119641	5649.0	47498.0	952.0	1125549.0
10	D7	45	0.8127298331233359	4.098354400129703	32126.0	71276.0	721.0	1075525.0	0.8058695677173775	4.069772636942542	16508.0	35038.0	373.0	1127729.0
10	D7	49	0.9208784310741664	2.0840639994746444	14630.0	96823.0	2008.0	1066187.0	0.9128594310121272	5.724003947535873	7789.0	47874.0	1351.0	1122634.0
10	D7	52	0.9564919621538708	1.1106122062431378	7848.0	101952.0	1427.0	1068421.0	0.944779705264751	1.1106122062431378	4565.0	49942.0	1273.0	1123868.0
10	D7	53	0.8304924343119636	4.054559547595768	29304.0	78102.0	2578.0	1069664.0	0.8099040363343345	6.705337266056235	15881.0	38696.0	2284.0	1122787.0
10	D7	54	0.9573349265050782	1.2987091698346094	7223.0	96945.0	1418.0	1074062.0	0.9439926496461664	7.195350671722852	4541.0	48289.0	1189.0	1125629.0
10	D7	57	0.9105193859391052	2.0840639994746444	16745.0	94394.0	1808.0	1066701.0	0.9065544729849424	2.0840639994746444	8778.0	47081.0	928.0	1122861.0
10	D7	58	0.810479804924555	4.042687565705053	30525.0	66309.0	486.0	1082328.0	0.7968513546497437	5.859375	16342.0	32647.0	304.0	1130355.0
10	D7	60	0.9547342676346132	1.0664563289523392	7992.0	98372.0	1336.0	1071948.0	0.9451469365801184	1.0337623279948105	4766.0	48323.0	843.0	1125716.0
10	D7	64	0.9168706569804168	2.057537234816481	15598.0	92890.0	1246.0	1069914.0	0.909765364019824	2.0340425515614218	8352.0	45617.0	697.0	1124982.0
10	D7	65	0.9140783279161626	2.067524655989621	16371.0	94071.0	1314.0	1067892.0	0.9027983459948072	2.067524655989621	8879.0	46941.0	1229.0	1122599.0
10	D7	70	0.9516466856835092	2.8824313772458225	8393.0	95414.0	1303.0	1074538.0	0.9485703901138842	1.129007618718758	4405.0	46977.0	689.0	1127577.0
10	D7	72	0.8643843528485167	3.0454323507713976	24693.0	82311.0	1135.0	1071509.0	0.8576879053796261	3.036400263881559	12623.0	40464.0	805.0	1125756.0
10	D7	74	0.902675692767025	2.097201562685678	17830.0	87073.0	946.0	1073799.0	0.8968533668974198	2.0306639779653968	9059.0	42753.0	775.0	1127061.0
10	D7	81	0.949666535323906	1.129007618718758	9444.0	97611.0	903.0	1071690.0	0.9415930580956458	1.1044123154420182	4968.0	48396.0	1036.0	1125248.0
10	D7	82	0.9144056318742652	2.1329126579046784	15993.0	92157.0	1260.0	1070238.0	0.901096739290808	2.1329126579046784	8493.0	45805.0	1562.0	1123788.0
10	D7	85	0.9503992621294984	3.418216508877473	8558.0	94799.0	1337.0	1074954.0	0.9437198895361728	1.1044123154420182	4966.0	46817.0	618.0	1127247.0
10	D7	87	0.8702166274085802	3.0589304771541475	22587.0	78876.0	940.0	1077245.0	0.8655158304488704	3.0409196606968263	11408.0	39133.0	753.0	1128354.0
10	D7	90	0.9232758577815796	2.1135086811538057	13681.0	92822.0	1746.0	1071399.0	0.9115001798776832	7.3828125	7581.0	45606.0	1275.0	1125186.0
10	D7	91	0.953054779837636	1.0337623279948105	7557.0	99142.0	2210.0	1070739.0	0.9521107118992048	1.0337623279948105	3967.0	49157.0	978.0	1125546.0
10	D7	93	0.958527486515742	1.40625	5496.0	103162.0	3431.0	1067559.0	0.9456543750805428	1.1106122062431378	3900.0	51367.0	2004.0	1122377.0
10	D7	95	0.9593981295412364	2.154465973927762	3490.0	106226.0	5501.0	1064431.0	0.9222268911319524	1.725554711534815	4834.0	51576.0	3865.0	1119373.0
10	D7	97	0.868917778152963	3.0656572532706994	20711.0	77199.0	2581.0	1079157.0	0.8611982025829381	6.5625	10491.0	38043.0	1772.0	1129342.0
10	D7	98	0.815458131910874	4.049475817254778	32272.0	73379.0	940.0	1073057.0	0.8077508619531635	4.054559547595768	16717.0	36079.0	457.0	1126395.0
10	D7	99	0.894345190364692	3.018255006000984	18767.0	83649.0	997.0	1076235.0	0.8879690298227365	3.0	9692.0	41402.0	755.0	1127799.0
10	D7	106	0.9226693449620548	2.044144767875125	10726.0	90029.0	4365.0	1074528.0	0.9105485492275908	2.0306639779653968	5856.0	44295.0	2847.0	1126650.0
10	D7	107	0.9272736196319018	2.067524655989621	13096.0	94466.0	1722.0	1070364.0	0.920696519413669	2.003430285823854	6812.0	45789.0	1076.0	1125971.0
10	D7	108	0.8214355927390288	4.013709416643163	31813.0	75209.0	885.0	1071741.0	0.7950977780146001	7.6171875	16020.0	37304.0	3207.0	1123117.0
11	24h	3	0.9625353687078632	1.0856002174056756	1976.0	110218.0	6604.0	1060850.0	0.9168185505033636	1.411124364702222	4281.0	48039.0	4436.0	1122892.0
11	24h	4	0.9520328080437996	2.0	2017.0	114332.0	9504.0	1053795.0	0.8518214952130164	2.6953125	10725.0	48846.0	6269.0	1113808.0
11	24h	5	0.93717815767103	2.643397213459415	3858.0	105284.0	10257.0	1060249.0	0.8626778327111291	3.7752163250310895	9405.0	47025.0	5566.0	1117652.0
11	24h	9	0.9709842055131432	1.08041536608901	3508.0	102450.0	2615.0	1071075.0	0.8761648880204419	1.9076742886054343	11223.0	46633.0	1959.0	1119833.0
11	24h	27	0.9355397143846368	2.1135086811538057	9356.0	98626.0	4235.0	1067431.0	0.902211272318034	6.918033817099426	6679.0	44493.0	2966.0	1125510.0
11	24h	28	0.9071775940866584	2.463726098628356	12666.0	105302.0	8883.0	1052797.0	0.7721632831259551	2.514132418232232	19693.0	44216.0	6400.0	1109339.0
11	24h	29	0.9186987704918032	2.5004394145079782	7694.0	107598.0	11350.0	1053006.0	0.7935635266510225	6.754126523663608	15236.0	47344.0	9396.0	1107672.0
11	24h	30	0.9408636514713778	3.671949799770042	2345.0	110400.0	11533.0	1055370.0	0.8854039100288098	5.426516610085263	6975.0	50248.0	6032.0	1116393.0
11	24h	31	0.8776759467404461	3.162673306145649	21133.0	88823.0	3626.0	1066066.0	0.8545189346874831	7.093474664260104	11044.0	39545.0	2421.0	1126638.0
11	24h	32	0.914833230956854	2.674854424339061	11024.0	102019.0	7971.0	1058634.0	0.7856429641252407	2.3823129599325314	18480.0	44062.0	5564.0	1111542.0
11	24h	34	0.9459121198795792	3.517577582766477	2021.0	111856.0	10771.0	1055000.0	0.8865367785914974	5.743165307903495	5717.0	48119.0	6600.0	1119212.0
11	24h	35	0.9222065196027964	2.057537234816481	12312.0	98535.0	4312.0	1064489.0	0.9003059915112033	2.0306639779653968	7513.0	45605.0	2587.0	1123943.0
11	24h	36	0.9531883556478302	2.0	2426.0	107431.0	8126.0	1061665.0	0.8940941891378655	7.012492340682091	5817.0	47083.0	5337.0	1121411.0
11	24h	37	0.9558826734550654	2.733258700708735	2257.0	109645.0	7864.0	1059882.0	0.886444088385438	6.175256194078105	7836.0	47579.0	4354.0	1119879.0
11	24h	38	0.9527061011110942	3.8445200575177454	7802.0	93762.0	1507.0	1076577.0	0.9402868740446813	7.832139377370815	5156.0	46445.0	743.0	1127304.0
11	24h	39	0.9611080361158196	3.01288128098026	2779.0	111131.0	6215.0	1059523.0	0.9200354370895364	1.375732226909092	4530.0	47771.0	3774.0	1123573.0
11	24h	41	0.9629313596924568	1.0856002174056756	4547.0	107207.0	3707.0	1064187.0	0.9361718711940372	1.1044123154420182	4402.0	48042.0	2149.0	1125055.0
11	24h	43	0.9169148448749836	3.550254791142637	2841.0	112069.0	17469.0	1047269.0	0.8799133197971392	5.355302069342704	4269.0	48320.0	8920.0	1118139.0
11	24h	44	0.9545365616128064	1.40625	4673.0	109776.0	5784.0	1059415.0	0.9338931107033404	7.233248596163846	3633.0	48604.0	3248.0	1124163.0
11	24h	49	0.9543682038100336	2.452042456204878	4395.0	108787.0	6008.0	1060458.0	0.9200281624031916	1.5449996523563525	4781.0	49003.0	3738.0	1122126.0
11	24h	53	0.9467602182094096	2.443627114877084	2801.0	108556.0	9408.0	1058883.0	0.8967938350299686	1.1824780735942844	5744.0	47131.0	5104.0	1121669.0
11	24h	54	0.9139418613564548	3.0	3483.0	107305.0	16725.0	1052135.0	0.87274534731449	3.0	4391.0	45652.0	8922.0	1120683.0
11	24h	55	0.9249536953564228	2.0	2441.0	112861.0	15873.0	1048473.0	0.8807107272743361	2.0	4955.0	49765.0	8526.0	1116402.0
11	24h	56	0.9436285218655236	2.3023690669205275	2587.0	109066.0	10444.0	1057551.0	0.9171290389579564	1.116777678328368	2367.0	46365.0	6012.0	1124904.0
11	24h	57	0.9178700841402748	3.1012869839844317	2338.0	112088.0	17721.0	1047501.0	0.8683083988216552	3.1012869839844317	5386.0	48782.0	9411.0	1116069.0
11	24h	58	0.947523504037164	1.0856002174056756	4207.0	107082.0	7654.0	1060705.0	0.9220495969407854	1.527938063719371	4171.0	47983.0	3942.0	1123552.0
11	24h	59	0.9295986006700344	2.060871753121116	3985.0	97256.0	10746.0	1067661.0	0.8628434661733505	2.060871753121116	7441.0	41278.0	5682.0	1125247.0
11	24h	60	0.9276676949934322	3.945010817673698	4676.0	108404.0	12229.0	1054339.0	0.8781664198093502	6.1797023150897	6548.0	46246.0	6284.0	1120570.0
