# Supplementary material for: Automatic Cerebral Hemisphere Segmentation in Rat MRI with Ischemic Lesions via Attention-based Convolutional Neural Networks
Source: Neuroinformatics. 2022 Sep 30;21(1):57–70. doi: 10.1007/s12021-022-09607-1 (PMC9931784; doi:10.1007/s12021-022-09607-1)
Supplement: Supplementary file 1 — Supplementary file1 (RAR 1.26 MB) [file 12021_2022_9607_MOESM1_ESM.zip › lessCapacity/rate0.75.csv]

cohort	timepoint	id	brain_dice	brain_hd	brain_fp	brain_tp	brain_fn	brain_tn	contra_dice	contra_hd	contra_fp	contra_tp	contra_fn	contra_tn
1	24h	3	0.9563565378045804	1.40625	827.0	109740.0	9189.0	1059892.0	0.9438317013523998	3.757317080128452	1154.0	48050.0	4565.0	1125879.0
1	24h	5	0.7302062211106372	6.0	44114.0	62479.0	2055.0	1071000.0	0.7184092679127726	6.0	21973.0	29518.0	1167.0	1126990.0
1	24h	22	0.8083675675675676	5.0	33745.0	74774.0	1707.0	1069422.0	0.8006583514342657	4.006860571647708	17016.0	35755.0	788.0	1126089.0
1	24h	25	0.9536299242700848	1.1600970628841796	798.0	111003.0	9997.0	1057850.0	0.9411931845088698	4.107948897031826	956.0	49687.0	5253.0	1123752.0
1	24h	32	0.9705809897960508	1.294378244201632	1601.0	112287.0	5206.0	1060554.0	0.9566339246444804	1.0599982034919917	1637.0	48939.0	2800.0	1126272.0
1	24h	35	0.9795399104005106	2.2566362636815223	590.0	116649.0	4283.0	1058126.0	0.969621298886615	1.1055446639128832	1124.0	51643.0	2112.0	1124769.0
1	24h	43	0.962108408023901	2.643397213459415	522.0	112711.0	8356.0	1058059.0	0.9521323056544734	2.643397213459415	925.0	49598.0	4062.0	1125063.0
1	24h	45	0.9546193870338672	1.3092407449071388	287.0	112100.0	10371.0	1056890.0	0.9432123263686238	1.0546875	986.0	48483.0	4852.0	1125327.0
1	2h	6	0.7747561981466208	5.0	35383.0	63874.0	1757.0	1078634.0	0.7617822419039608	5.0	18105.0	30792.0	1153.0	1129598.0
1	2h	26	0.697692828379014	5.006861746721318	51102.0	60813.0	1598.0	1066135.0	0.690006216060894	5.001373102474584	25337.0	29416.0	1094.0	1123801.0
1	2h	28	0.7214123762961129	6.0	47276.0	64113.0	2241.0	1066018.0	0.717048087246426	5.006861746721318	23460.0	31724.0	1577.0	1122887.0
1	2h	29	0.7923602684173953	5.0	37058.0	76397.0	2982.0	1063211.0	0.780893602788058	5.0	18695.0	36187.0	1612.0	1123154.0
1	2h	36	0.86551865731765	3.004574149578023	23789.0	83259.0	2084.0	1070516.0	0.8508560070104944	3.020529124409538	12811.0	39809.0	1145.0	1125883.0
1	2h	38	0.8321007406439956	4.008573879920545	28963.0	76453.0	1890.0	1072342.0	0.8246942730492505	4.008573879920545	14598.0	37023.0	1142.0	1126885.0
1	2h	40	0.8645607530659332	3.076835865838881	23731.0	86747.0	3448.0	1065722.0	0.8540382643284061	3.011422346795821	11903.0	41224.0	2188.0	1124333.0
1	2h	50	0.9020221137563502	3.0022879459099605	17499.0	90554.0	2173.0	1069422.0	0.8940187788556311	3.0022879459099605	8653.0	43085.0	1562.0	1126348.0
1	sham	4	0.8369363940174218	3.018255006000984	27394.0	76383.0	2370.0	1073501.0	0.8313156479459122	3.011422346795821	14130.0	37871.0	1239.0	1126408.0
1	sham	7	0.7830631750150765	5.0	34212.0	64275.0	1401.0	1079760.0	0.7800036313018217	5.0	16814.0	32220.0	1361.0	1129253.0
1	sham	8	0.7310658276472658	5.002745828074069	44570.0	63375.0	2057.0	1069646.0	0.7272706206768703	5.002745828074069	22564.0	31385.0	975.0	1124724.0
1	sham	9	0.8181171820394785	5.0	27195.0	67889.0	2991.0	1081573.0	0.8046801463141465	5.0	14927.0	33768.0	1466.0	1129487.0
1	sham	11	0.8254991838199249	3.1012869839844317	31488.0	81672.0	3041.0	1063447.0	0.8182005820553572	3.1012869839844317	16051.0	39641.0	1565.0	1122391.0
1	sham	14	0.8248420303803825	3.020529124409538	31104.0	78845.0	2382.0	1067317.0	0.8233342781259514	3.020529124409538	15711.0	39215.0	1118.0	1123604.0
1	sham	15	0.8357554304810483	4.0	27676.0	76027.0	2206.0	1073739.0	0.8317565332451208	3.0022879459099605	14046.0	37716.0	1212.0	1126674.0
1	sham	20	0.919418716898432	3.0	13214.0	88101.0	2229.0	1076104.0	0.9054109701861308	3.0022879459099605	7771.0	43974.0	1417.0	1126486.0
1	sham	23	0.8275493801934342	4.0	29852.0	75938.0	1797.0	1072061.0	0.8243235838821737	3.020529124409538	15235.0	37611.0	796.0	1126006.0
1	sham	24	0.8302794724950338	3.0566849287923428	31603.0	82130.0	1974.0	1063941.0	0.8264059173150082	3.0	16194.0	40948.0	1009.0	1121497.0
1	sham	27	0.879344403975554	3.0	21306.0	85467.0	2148.0	1070727.0	0.8742745414481239	2.0306639779653968	10991.0	42255.0	1162.0	1125240.0
1	sham	30	0.826062747617518	3.036400263881559	30242.0	77146.0	2246.0	1070014.0	0.8248958222032269	3.018255006000984	15169.0	38601.0	1219.0	1124659.0
1	sham	31	0.8310443947620568	3.0454323507713976	29121.0	76759.0	2090.0	1071678.0	0.8304097380719487	3.011422346795821	14205.0	38203.0	1399.0	1125841.0
1	sham	33	0.8595787854489518	3.0022879459099605	24160.0	78792.0	1583.0	1075113.0	0.8595994752192911	3.0091413460695065	12124.0	39640.0	825.0	1127059.0
1	sham	34	0.8259954088498377	3.0566849287923428	31083.0	78261.0	1890.0	1068414.0	0.8221238749760633	3.0091413460695065	15821.0	38639.0	899.0	1124289.0
1	sham	37	0.7923283904335824	5.0	36638.0	73763.0	2029.0	1067218.0	0.7889070357158207	4.008573879920545	18703.0	36711.0	943.0	1123291.0
1	sham	39	0.8041865901604506	5.001373102474584	34961.0	75682.0	1895.0	1067110.0	0.8024631064868882	5.001373102474584	17514.0	37792.0	1092.0	1123250.0
1	sham	41	0.8271135341557169	3.018255006000984	31950.0	82304.0	2457.0	1062937.0	0.8262174850395921	3.0091413460695065	15856.0	41006.0	1394.0	1121392.0
1	sham	42	0.8274384256607479	3.0566849287923428	30936.0	80897.0	2806.0	1065009.0	0.821565508239517	3.020529124409538	16008.0	40283.0	1490.0	1121867.0
1	sham	44	0.8305757776307081	3.0228015319505346	29842.0	79065.0	2414.0	1068327.0	0.8249641167402052	3.0228015319505346	15160.0	38796.0	1303.0	1124389.0
1	sham	47	0.7932841102343907	4.013709416643163	36573.0	75101.0	2567.0	1065407.0	0.7883351210135616	4.013709416643163	18789.0	37116.0	1142.0	1122601.0
1	sham	48	0.7942381289069953	5.002745828074069	34074.0	70769.0	2594.0	1072211.0	0.792046972707779	5.002745828074069	16957.0	35275.0	1566.0	1125850.0
1	sham	51	0.7713256808462751	5.0	37581.0	65113.0	1027.0	1075927.0	0.7684287673176037	5.0	19178.0	32503.0	412.0	1127555.0
1	sham	52	0.769141030072589	5.0	40897.0	71204.0	1847.0	1065700.0	0.7659469595499598	4.008573879920545	20986.0	35741.0	857.0	1122064.0
2	24h	2	0.7876972911865733	5.002745828074069	38526.0	72465.0	536.0	1068121.0	0.7814423579959706	5.002745828074069	19259.0	35102.0	376.0	1124911.0
2	24h	4	0.9516916026418656	2.003430285823854	8220.0	105909.0	2532.0	1062987.0	0.9444062727346212	1.1106122062431378	3979.0	46733.0	1523.0	1127413.0
2	24h	5	0.9486239643055084	2.006854708321581	8569.0	101840.0	2462.0	1066777.0	0.9387821656050956	2.006854708321581	4475.0	46059.0	1532.0	1127582.0
2	24h	6	0.8835966759692496	4.001716245582169	21754.0	85169.0	686.0	1072039.0	0.8728425577646427	4.001716245582169	11242.0	40609.0	590.0	1127207.0
2	24h	7	0.960074873473588	1.1106122062431378	5412.0	108223.0	3589.0	1062424.0	0.9473126716359356	7.379852250437081	3389.0	48294.0	1983.0	1125982.0
2	24h	8	0.9487032513514227	2.017093094227743	8849.0	107582.0	2785.0	1060432.0	0.9369606115806134	2.017093094227743	4611.0	47064.0	1722.0	1126251.0
2	24h	9	0.9801055298905204	1.0535004894398483	2149.0	110428.0	2334.0	1064737.0	0.9711536573392244	1.0856002174056756	1603.0	49456.0	1335.0	1127254.0
2	24h	14	0.9497719005514136	1.129007618718758	7333.0	102743.0	3534.0	1066038.0	0.9405271991312074	1.0856002174056756	3646.0	47633.0	2378.0	1125991.0
2	24h	15	0.9785766308007312	1.129007618718758	2194.0	106818.0	2483.0	1068153.0	0.9710457242654194	1.129007618718758	1434.0	47539.0	1401.0	1129274.0
2	24h	16	0.9114247994312988	3.0228015319505346	16260.0	89748.0	1184.0	1072456.0	0.901711587216957	3.0228015319505346	8014.0	41435.0	1019.0	1129180.0
2	24h	17	0.965383022059585	1.013639886898942	2160.0	111857.0	5862.0	1059769.0	0.9528465884398089	1.0337623279948105	1362.0	48235.0	3412.0	1126639.0
2	24h	18	0.8154116797034524	5.0	34517.0	77871.0	739.0	1066521.0	0.808612863943319	4.015419802636612	16801.0	36521.0	487.0	1125839.0
2	24h	19	0.9741935753757598	1.0856002174056756	3619.0	116440.0	2550.0	1057039.0	0.9701778963326873	1.013639886898942	1446.0	50555.0	1662.0	1125985.0
3	D35	3	0.9519254107347612	1.1824780735942844	1967.0	113737.0	9521.0	1054423.0	0.9477351916376306	1.116777678328368	1473.0	58888.0	5022.0	1114265.0
3	D35	6	0.9493463837326072	1.371644520787456	949.0	108244.0	10602.0	1059853.0	0.9488807273780816	1.116777678328368	554.0	55677.0	5445.0	1117972.0
3	D35	64	0.954361534419338	2.109375	1550.0	108969.0	8872.0	1060257.0	0.9515675822959418	4.806116403377315	1157.0	55877.0	4531.0	1118083.0
3	D35	65	0.9758325865284472	1.1044123154420182	1996.0	100723.0	2993.0	1073936.0	0.966632143865926	1.0	2256.0	51333.0	1288.0	1124771.0
3	D35	67	0.9761960965752972	1.0611779458754784	1756.0	103386.0	3286.0	1071220.0	0.963003015112219	1.001250438904398	2468.0	52540.0	1569.0	1123071.0
3	D35	71	0.960046822536426	1.875	696.0	109081.0	8383.0	1061488.0	0.9534955554792875	1.013639886898942	691.0	55564.0	4729.0	1118664.0
3	D35	74	0.975919782308868	1.013639886898942	1348.0	104724.0	3820.0	1069756.0	0.9672573511002308	1.0	1109.0	52155.0	2422.0	1123962.0
3	D35	75	0.9478018704292984	2.109375	1194.0	107376.0	10633.0	1060445.0	0.9448442087733906	1.0599982034919917	1119.0	53901.0	5174.0	1119454.0
3	D35	77	0.969290168179566	1.9213668027279436	1213.0	103684.0	5357.0	1069394.0	0.9606178993219272	1.0481568644530264	1754.0	53480.0	2631.0	1121783.0
3	D35	135	0.9530350556685396	1.910615518663096	2607.0	110594.0	8293.0	1058154.0	0.9467489469396244	1.0856002174056756	2090.0	54617.0	4054.0	1118887.0
3	D35	138	0.9627073260089828	2.0	1655.0	106422.0	6590.0	1064981.0	0.95570152673122	1.006843041469846	1311.0	53396.0	3639.0	1121302.0
3	D35	139	0.9626747184772532	1.5449996523563525	979.0	104894.0	7155.0	1066620.0	0.9603315995380524	1.1117382399029458	835.0	53635.0	3596.0	1121582.0
3	D35	140	0.954348365742656	1.2890625	1227.0	115333.0	9807.0	1053281.0	0.9556862229814072	1.199772113778279	900.0	58186.0	4496.0	1116066.0
3	D35	154	0.9720415099209858	2.2632665526360896	1831.0	101677.0	4018.0	1072122.0	0.9670585802765012	1.0664563289523392	1170.0	51448.0	2335.0	1124695.0
3	D35	156	0.9721691155171108	1.371644520787456	2298.0	109073.0	3947.0	1064330.0	0.9641147274564064	1.1824780735942844	2198.0	54875.0	1887.0	1120688.0
3	D35	157	0.9457488125363682	1.7578125	2843.0	104832.0	9184.0	1062789.0	0.9368397806323384	1.129007618718758	2161.0	50906.0	4703.0	1121878.0
3	sham	120	0.9655422240285558	1.8786585400642264	1176.0	109282.0	6624.0	1062566.0	0.9612460728350812	1.0535004894398483	880.0	54308.0	3499.0	1120961.0
4	24h	6	0.9704796704880384	2.0223513011235834	3067.0	104378.0	3283.0	1068920.0	0.949420187768748	1.3556207137438	1811.0	45153.0	3000.0	1129684.0
4	24h	7	0.974289238164511	1.4907142596440977	2018.0	107828.0	3673.0	1066129.0	0.9644120829312512	1.4907142596440977	1201.0	49470.0	2450.0	1126527.0
4	24h	8	0.9805568402552955	1.419942024014537	756.0	106008.0	3448.0	1069436.0	0.9701333176604268	1.0	997.0	49519.0	2052.0	1127080.0
4	24h	9	0.9344617303627732	2.0	10022.0	107878.0	5110.0	1056638.0	0.9248820998440525	2.0	4764.0	49225.0	3232.0	1122427.0
4	24h	19	0.9809806394850364	3.1798026699044155	1167.0	109268.0	3070.0	1066143.0	0.9680640143157808	2.0765677906253144	1184.0	47606.0	1957.0	1128901.0
4	24h	20	0.9755568178927824	1.013639886898942	2107.0	115064.0	3659.0	1058818.0	0.960732385779065	1.0599982034919917	1808.0	50425.0	2314.0	1125101.0
4	24h	21	0.9716791368238552	4.128860054732117	3180.0	115452.0	3550.0	1057466.0	0.9511538950684316	2.514132418232232	1283.0	48613.0	3710.0	1126042.0
4	24h	22	0.949237467694242	3.928840925212549	7795.0	101922.0	3106.0	1066825.0	0.9341814629173392	2.027279773797884	3940.0	43985.0	2258.0	1129465.0
4	24h	23	0.9670171295612991	1.013639886898942	3980.0	111382.0	3618.0	1060668.0	0.9422736210891108	3.8153485772108686	1847.0	48398.0	4083.0	1125320.0
4	24h	24	0.9749554062088972	1.9921875	807.0	108222.0	4753.0	1065866.0	0.9617501058221418	1.0270986518465497	387.0	49986.0	3589.0	1125686.0
4	24h	25	0.9748623349257306	1.914205989519545	1606.0	108257.0	3977.0	1065808.0	0.9484560711939318	1.1044123154420182	937.0	47640.0	4241.0	1126830.0
4	24h	26	0.98118753153855	3.753326974686092	1791.0	110832.0	2459.0	1064566.0	0.960524765308928	3.1835338376264355	1710.0	48908.0	2310.0	1126720.0
4	24h	27	0.962591386947009	3.826131496245588	5816.0	108228.0	2596.0	1063008.0	0.9427094819403028	1.0270986518465497	3278.0	49159.0	2697.0	1124514.0
4	24h	28	0.9724033813797874	1.294378244201632	845.0	111752.0	5498.0	1061553.0	0.9619386059153558	1.171875	625.0	52379.0	3520.0	1123124.0
4	24h	29	0.9688362639020796	1.154163023647981	1517.0	109152.0	5505.0	1063474.0	0.9606550792375668	1.0599982034919917	937.0	52617.0	3373.0	1122721.0
4	24h	30	0.9777462062204276	1.195082698498309	612.0	117683.0	4745.0	1056608.0	0.9655746320953048	1.0	483.0	55115.0	3447.0	1120603.0
4	24h	31	0.9694333901033328	1.80338494660042	877.0	114128.0	6320.0	1058323.0	0.9467381860763796	1.80338494660042	967.0	50126.0	4673.0	1123882.0
4	24h	32	0.968895141804772	1.206519157146914	460.0	110876.0	6659.0	1061653.0	0.956126732217814	1.0270986518465497	427.0	49884.0	4151.0	1125186.0
4	24h	33	0.9550181074975796	1.340339057500937	496.0	106538.0	9540.0	1063074.0	0.9478232453433064	1.0535004894398483	609.0	52208.0	5139.0	1121692.0
4	24h	34	0.959589263664132	1.1106122062431378	5484.0	110739.0	3843.0	1059582.0	0.9401429794767684	3.355739311705395	2893.0	48855.0	3328.0	1124572.0
4	24h	36	0.981061767030698	1.3361430762880524	945.0	121634.0	3751.0	1053318.0	0.9619398899747822	1.3361430762880524	774.0	53594.0	3467.0	1121813.0
4	24h	37	0.9712638325614474	3.984842190746862	2847.0	114715.0	3941.0	1058145.0	0.9493498857842334	2.6953125	1771.0	49248.0	3484.0	1125145.0
4	24h	38	0.9628682870931488	1.1824780735942844	5435.0	109235.0	2990.0	1061988.0	0.9419310815421358	1.1824780735942844	2811.0	48314.0	3146.0	1125377.0
4	24h	39	0.9678682150176028	1.0270986518465497	3586.0	110517.0	3752.0	1061793.0	0.9422577729920972	1.0270986518465497	2649.0	49004.0	3357.0	1124638.0
4	24h	40	0.9696760732725088	3.103303588768347	2604.0	109682.0	4256.0	1063106.0	0.9409574055396074	3.103303588768347	1732.0	48512.0	4356.0	1125048.0
4	24h	41	0.973287468759238	1.500732243148324	898.0	108651.0	5066.0	1065033.0	0.9633042958088758	1.0	741.0	51531.0	3185.0	1124191.0
4	24h	42	0.9716361971305498	1.006843041469846	2446.0	114587.0	4244.0	1058371.0	0.9531944231653132	1.006843041469846	1801.0	49772.0	3087.0	1124988.0
4	24h	43	0.9676872045998268	1.006843041469846	3080.0	107796.0	4119.0	1064653.0	0.9413984998790224	1.0664563289523392	2020.0	48635.0	4035.0	1124958.0
4	24h	44	0.9691488195707928	1.6572815184059708	587.0	110529.0	6450.0	1062082.0	0.9634237154496472	1.0535004894398483	653.0	54985.0	3522.0	1120488.0
4	24h	45	0.9713543642311108	1.411124364702222	3126.0	108832.0	3293.0	1064397.0	0.9461555722494852	1.0337623279948105	1870.0	48490.0	3649.0	1125639.0
4	24h	47	0.9678274320006028	1.5413609106991295	1306.0	109184.0	5953.0	1063205.0	0.9549313567036356	1.0535004894398483	1235.0	51403.0	3617.0	1123393.0
4	24h	49	0.9748569919915516	1.0270986518465497	2470.0	110773.0	3244.0	1063161.0	0.9532230741360908	1.0270986518465497	1197.0	48673.0	3580.0	1126198.0
4	24h	50	0.9756569965467232	1.0856002174056756	1105.0	103265.0	4048.0	1071230.0	0.9628593780559358	1.0856002174056756	839.0	49231.0	2959.0	1126619.0
4	24h	51	0.9637846436116044	2.320194125768359	4208.0	114514.0	4398.0	1056528.0	0.9367161266251472	2.320194125768359	2876.0	48957.0	3739.0	1124076.0
4	24h	52	0.9769078343241022	1.0535004894398483	1341.0	101066.0	3437.0	1073804.0	0.9500803069991052	1.08041536608901	1150.0	44069.0	3481.0	1130948.0
4	24h	53	0.965186212765203	3.0956532182491387	3864.0	108887.0	3991.0	1062906.0	0.9285968438362489	3.0956532182491387	2318.0	48281.0	5107.0	1123942.0
4	24h	54	0.9805111777473416	1.0337623279948105	1562.0	107742.0	2721.0	1067623.0	0.9606686134326856	1.0599982034919917	837.0	47702.0	3069.0	1128040.0
4	24h	55	0.9526556815750054	1.914205989519545	4804.0	111294.0	6258.0	1057292.0	0.9317992020042684	2.008724257963559	2893.0	50210.0	4457.0	1122088.0
4	24h	57	0.9774306650923412	1.013639886898942	2528.0	108443.0	2480.0	1066197.0	0.9555508530084544	1.0599982034919917	1189.0	47413.0	3222.0	1127824.0
4	24h	58	0.9720453179984552	1.0856002174056756	3468.0	113253.0	3046.0	1059881.0	0.9469458377075314	1.0856002174056756	1494.0	48709.0	3964.0	1125481.0
5	24h	69	0.980913480089974	1.2890625	3124.0	104225.0	932.0	1071367.0	0.9712556433964868	1.0270986518465497	1855.0	49265.0	1061.0	1127467.0
5	24h	70	0.9785059498881092	1.0	2164.0	115655.0	2917.0	1058912.0	0.966949681009258	1.006843041469846	1631.0	50395.0	1814.0	1125808.0
5	24h	71	0.971879203386552	1.7302527023711016	4456.0	108020.0	1795.0	1065377.0	0.962105352196071	1.2111642932783726	2086.0	45497.0	1498.0	1130567.0
5	24h	72	0.9554544450136098	1.0664563289523392	7736.0	95126.0	1134.0	1075652.0	0.9437206298300704	1.1044123154420182	3736.0	42374.0	1318.0	1132220.0
5	24h	73	0.9781180569985456	1.223473419012955	848.0	122388.0	4628.0	1051784.0	0.9533594527703956	1.0664563289523392	1714.0	52195.0	3393.0	1122346.0
5	24h	74	0.9752883502222476	1.0611779458754784	2526.0	102357.0	2661.0	1072104.0	0.9684690677563432	1.013639886898942	1617.0	50956.0	1701.0	1125374.0
5	24h	75	0.9687693457145908	1.0856002174056756	5045.0	113455.0	2270.0	1058878.0	0.953811387311911	1.0856002174056756	3537.0	51915.0	1491.0	1122705.0
5	24h	77	0.9814458838278312	1.0337623279948105	2273.0	105687.0	1723.0	1069965.0	0.9740621005939404	1.0337623279948105	1507.0	51824.0	1253.0	1125064.0
5	24h	78	0.9837726421561636	1.640625	2483.0	106911.0	1044.0	1069210.0	0.9794263763458732	1.0535004894398483	1552.0	53033.0	676.0	1124387.0
5	24h	81	0.9399601426211844	2.0541973036930994	1229.0	112963.0	13202.0	1052254.0	0.925763707933692	2.0	1528.0	50094.0	6506.0	1121520.0
5	24h	82	0.9811031712671056	1.1044123154420182	3089.0	105032.0	957.0	1070570.0	0.9702223897474556	1.0337623279948105	2237.0	51480.0	923.0	1125008.0
5	24h	83	0.9802370432709168	2.0	3049.0	104829.0	1178.0	1070592.0	0.968156103805642	1.0	2455.0	51427.0	928.0	1124838.0
5	24h	84	0.9814865581080834	1.0	2741.0	107408.0	1311.0	1068188.0	0.9756368773640796	1.0	1685.0	53521.0	988.0	1123454.0
5	24h	85	0.9803198555710734	1.0	3370.0	115117.0	1252.0	1059909.0	0.966228857241037	1.0	1754.0	50613.0	1784.0	1125497.0
5	24h	86	0.9843131614477733	1.2447153916659022	2034.0	106075.0	1347.0	1070192.0	0.9796532973927592	1.006843041469846	1213.0	52698.0	976.0	1124761.0
5	24h	87	0.9816967094792168	1.0	2393.0	106090.0	1563.0	1069602.0	0.9758334803316282	1.0	1504.0	52554.0	1099.0	1124491.0
5	24h	89	0.968906163242643	1.08041536608901	1313.0	120405.0	6415.0	1051515.0	0.95965772382727	1.08041536608901	1129.0	53047.0	3331.0	1122141.0
5	24h	90	0.9520619171823592	2.5616066468685723	1844.0	111694.0	9404.0	1056706.0	0.9452898255892804	1.0856002174056756	923.0	52275.0	5128.0	1121322.0
5	24h	93	0.9488353049556202	1.1777197993501043	7636.0	97332.0	2861.0	1071819.0	0.9456121938540308	1.006843041469846	3841.0	48204.0	1704.0	1125899.0
5	24h	94	0.9787458329579242	1.0664563289523392	2498.0	108631.0	2220.0	1066299.0	0.9746089115236478	1.0270986518465497	1355.0	53392.0	1427.0	1123474.0
5	24h	95	0.9635646479646326	2.559413632950182	1791.0	113228.0	6772.0	1057857.0	0.9604966033314752	1.0337623279948105	1391.0	50829.0	2790.0	1124638.0
5	24h	97	0.9716616143685538	1.0535004894398483	5690.0	106738.0	536.0	1066684.0	0.9642155331391776	1.0535004894398483	2860.0	47841.0	691.0	1128256.0
5	24h	99	0.967112020285964	1.0664563289523392	5550.0	113464.0	2167.0	1058467.0	0.9584151736999782	1.0270986518465497	2795.0	48307.0	1397.0	1127149.0
5	sham	76	0.9720901223980666	1.40625	4763.0	99752.0	965.0	1074168.0	0.9685865439220492	1.006843041469846	2280.0	48609.0	873.0	1127886.0
5	sham	80	0.9806611658427286	1.40625	2444.0	110293.0	1906.0	1065005.0	0.9735788062060942	1.116777678328368	1659.0	54812.0	1316.0	1121861.0
5	sham	91	0.973904246662708	1.171875	1219.0	110711.0	4714.0	1063004.0	0.9689583003570236	7.209650819658761	822.0	55094.0	2708.0	1121024.0
6	D28	7	0.9509706790645523	2.0	5331.0	98386.0	4814.0	1071117.0	0.9470690710485428	1.0270986518465497	3264.0	50287.0	2357.0	1123740.0
6	D28	8	0.921955092079858	2.003430285823854	11600.0	94068.0	4326.0	1069654.0	0.9150333136134844	2.0	6478.0	47175.0	2283.0	1123712.0
6	D28	9	0.9603948652914504	1.640625	3131.0	105266.0	5551.0	1065700.0	0.9505980424463186	1.1600970628841796	2470.0	53368.0	3077.0	1120733.0
6	D28	12	0.9559892481259938	1.1590180127617733	4317.0	101006.0	4983.0	1069342.0	0.9460537149941252	1.1590180127617733	3204.0	51129.0	2627.0	1122688.0
6	D28	17	0.9537170221723268	1.0546875	5183.0	108739.0	5371.0	1060355.0	0.950821992956874	1.006843041469846	2825.0	53730.0	2733.0	1120360.0
6	D28	18	0.9639168962288476	1.8786585400642264	1912.0	106548.0	6065.0	1065123.0	0.9582561518405044	1.1590180127617733	1748.0	54577.0	3007.0	1120316.0
6	D28	20	0.9410073394032636	2.0541973036930994	6877.0	93275.0	4818.0	1074678.0	0.9356663809187636	2.003430285823854	3604.0	46388.0	2775.0	1126881.0
6	D28	21	0.9406531590186988	2.0840639994746444	7116.0	90298.0	4278.0	1077956.0	0.9346133833926769	2.0	4191.0	45804.0	2218.0	1127435.0
6	D28	22	0.9371522366769092	2.0	8029.0	95918.0	4836.0	1070865.0	0.931218161039766	2.003430285823854	4711.0	48076.0	2391.0	1124470.0
6	D28	24	0.9394133409214864	2.0306639779653968	7527.0	99040.0	5248.0	1067833.0	0.9376534940835008	2.0306639779653968	4462.0	50397.0	2240.0	1122549.0
6	D28	35	0.9475984632262632	1.171875	4669.0	108401.0	7320.0	1059258.0	0.9428345128019698	1.006843041469846	3282.0	54757.0	3358.0	1118251.0
6	D28	38	0.93593771722508	2.017093094227743	9146.0	100983.0	4678.0	1064841.0	0.9355024578209122	2.017093094227743	5014.0	51955.0	2150.0	1120529.0
6	D28	39	0.9199915090769812	2.003430285823854	11794.0	99682.0	5544.0	1062628.0	0.9119703825586178	2.003430285823854	7107.0	50991.0	2737.0	1118813.0
6	D28	40	0.9239079766376924	2.017093094227743	11129.0	101082.0	5521.0	1061916.0	0.920760986653521	2.017093094227743	5971.0	50431.0	2709.0	1120537.0
6	D28	42	0.9349015070016364	2.044144767875125	7902.0	103416.0	6500.0	1061830.0	0.9242039116006496	2.044144767875125	5452.0	52358.0	3136.0	1118702.0
6	D28	43	0.9524784477158996	1.3361430762880524	4958.0	91647.0	4187.0	1078856.0	0.9499974618000914	1.006843041469846	2896.0	46785.0	2029.0	1127938.0
6	D28	44	0.9415472832888176	2.057537234816481	7282.0	100819.0	5236.0	1066311.0	0.9347771924829156	2.013686082939692	4977.0	52527.0	2353.0	1119791.0
6	D28	47	0.9674582154853388	1.6448049430802578	2078.0	107577.0	5159.0	1064834.0	0.9571256892407748	1.1044123154420182	2373.0	54158.0	2479.0	1120638.0
6	D28	48	0.9303368851988598	3.661054535581244	9955.0	97263.0	4611.0	1067819.0	0.9240986537752004	3.661054535581244	5899.0	48840.0	2124.0	1122785.0
6	D28	54	0.9372154579142404	2.006854708321581	6782.0	97372.0	6264.0	1069230.0	0.9273692533604428	1.0599982034919917	4699.0	49260.0	3017.0	1122672.0
6	D28	61	0.9329417098320648	2.013686082939692	7726.0	96719.0	6178.0	1069025.0	0.9228775959136496	2.013686082939692	5364.0	49505.0	2910.0	1121869.0
6	D28	65	0.9328961994681224	2.1070009788796966	8323.0	99450.0	5984.0	1065891.0	0.9268279314502867	2.1070009788796966	5115.0	50729.0	2895.0	1120909.0
6	D28	68	0.923724654278098	2.1900933288475404	9233.0	95987.0	6619.0	1067809.0	0.918592432002575	2.1900933288475404	5458.0	48515.0	3141.0	1122534.0
6	D28	70	0.9427056865387036	1.4256474680386453	4926.0	101100.0	7363.0	1066259.0	0.9329523328766136	1.1055446639128832	3591.0	51749.0	3847.0	1120461.0
6	D28	71	0.9505901359781	1.006843041469846	4194.0	105910.0	6816.0	1062728.0	0.9455243455451908	1.0270986518465497	3127.0	54431.0	3145.0	1118945.0
6	D28	73	0.9205244621716808	2.027279773797884	11180.0	97623.0	5677.0	1065168.0	0.9213145402225114	2.013686082939692	5852.0	50266.0	2734.0	1120796.0
6	D28	74	0.9595120112527924	2.0	3287.0	104369.0	5521.0	1066471.0	0.949202666926394	1.0270986518465497	2985.0	53601.0	2752.0	1120310.0
6	D28	76	0.9623715975041552	1.171875	2135.0	105960.0	6151.0	1065402.0	0.9596605253263146	1.006843041469846	1744.0	53598.0	2762.0	1121544.0
6	D28	79	0.9356397493250872	2.027279773797884	7132.0	96522.0	6147.0	1069847.0	0.9309072791207949	2.0	3955.0	48578.0	3256.0	1123859.0
6	D28	80	0.9624791487698342	1.4256474680386453	2193.0	105878.0	6062.0	1065515.0	0.96109349175861	1.0270986518465497	1694.0	53790.0	2661.0	1121503.0
6	D28	82	0.9631210627756864	1.0599982034919917	1394.0	111684.0	7159.0	1059411.0	0.957137470147065	1.0599982034919917	1244.0	57110.0	3871.0	1117423.0
6	D28	83	0.9286977408342554	2.006854708321581	9169.0	98207.0	5911.0	1066361.0	0.9257925275303986	2.006854708321581	5045.0	49223.0	2846.0	1122534.0
6	D28	86	0.9659111318653688	1.0535004894398483	1579.0	107560.0	6013.0	1064496.0	0.9629450230079922	1.0535004894398483	1345.0	53676.0	2786.0	1121841.0
6	D28	87	0.96686836277399	1.1055446639128832	1665.0	110894.0	5935.0	1061154.0	0.962457337883959	1.0	1532.0	55695.0	2813.0	1119608.0
6	D28	88	0.958375113229574	1.0337623279948105	2325.0	98923.0	6268.0	1072132.0	0.9547522509660594	1.006843041469846	1686.0	50156.0	3068.0	1124738.0
6	D28	93	0.9496686045196462	2.0	4587.0	104955.0	6538.0	1063568.0	0.9413950497083596	1.0270986518465497	3080.0	52696.0	3481.0	1120391.0
6	D28	95	0.9393164442313328	2.0	4428.0	105783.0	9240.0	1060197.0	0.9382373104694748	1.171875	2257.0	52690.0	4680.0	1120021.0
6	D28	96	0.9280576216928726	2.003430285823854	10363.0	98569.0	4919.0	1065797.0	0.9305203938115332	2.003430285823854	4943.0	49620.0	2467.0	1122618.0
6	D28	97	0.9288913039404898	2.006854708321581	9453.0	99148.0	5727.0	1065320.0	0.9181930289071852	2.003430285823854	6165.0	50631.0	2857.0	1119995.0
6	D28	98	0.9463054073406786	1.2447153916659022	5383.0	102421.0	6240.0	1065604.0	0.9406147310324794	1.0599982034919917	3539.0	51810.0	3003.0	1121296.0
6	D28	123	0.9255083197358008	2.006854708321581	10920.0	94723.0	4328.0	1069677.0	0.9219717708272662	2.003430285823854	5976.0	47488.0	2062.0	1124122.0
6	D28	126	0.9322405298965264	2.027279773797884	10071.0	93383.0	3504.0	1072690.0	0.9325666287239472	2.003430285823854	5117.0	47518.0	1755.0	1125258.0
6	D28	127	0.935317620607258	2.003430285823854	8636.0	96095.0	4655.0	1070262.0	0.9260758476157668	2.013686082939692	5480.0	48387.0	2245.0	1123536.0
6	D28	129	0.934450463685612	2.017093094227743	9594.0	101771.0	4684.0	1063599.0	0.932911597146092	2.017093094227743	5011.0	51910.0	2455.0	1120272.0
6	D28	130	0.932436856764618	2.006854708321581	9139.0	98256.0	5100.0	1067153.0	0.9277047007239728	2.006854708321581	5326.0	50039.0	2473.0	1121810.0
6	D28	132	0.9247654956777634	2.003430285823854	10830.0	100559.0	5532.0	1062727.0	0.9160920174325592	2.003430285823854	6343.0	49818.0	2783.0	1120704.0
6	D28	134	0.9720235480186276	1.0337623279948105	1560.0	110626.0	4808.0	1062654.0	0.9666177326465196	1.0337623279948105	1537.0	55639.0	2306.0	1120166.0
6	D28	138	0.9642274908006894	1.1649273213649425	2106.0	103505.0	5574.0	1068463.0	0.952690287496056	1.0481568644530264	1957.0	51330.0	3141.0	1123220.0
6	D28	139	0.9575402761671143	1.1044123154420182	3968.0	111056.0	5881.0	1058743.0	0.9550098583975624	1.006843041469846	2375.0	55944.0	2896.0	1118433.0
6	D28	141	0.948240014209443	2.013686082939692	6262.0	90757.0	3646.0	1078983.0	0.9431936904639968	2.0	3383.0	46042.0	2163.0	1128060.0
6	D28	148	0.9390277722752663	2.003430285823854	6990.0	94808.0	5322.0	1072528.0	0.8818475425448221	2.003430285823854	3477.0	42595.0	7937.0	1125639.0
6	D28	149	0.9414522297723812	2.003430285823854	6669.0	101417.0	5945.0	1065617.0	0.9389427748950292	2.003430285823854	3720.0	51209.0	2940.0	1121779.0
6	D28	150	0.9391055422591392	2.0840639994746444	7350.0	100057.0	5626.0	1066615.0	0.9355207297927484	2.0306639779653968	4172.0	50353.0	2769.0	1122354.0
6	D28	151	0.9509949604183964	1.0535004894398483	4421.0	89918.0	4846.0	1080463.0	0.9466549079125476	1.206519157146914	2804.0	46157.0	2398.0	1128289.0
6	D28	157	0.9358801174330432	2.0	6781.0	103922.0	7459.0	1061486.0	0.9248206547467316	2.0	4194.0	50793.0	4064.0	1120597.0
6	D28	159	0.955445885063796	1.195082698498309	3862.0	111126.0	6502.0	1058158.0	0.9503401360544218	1.0535004894398483	2392.0	55880.0	3448.0	1117928.0
6	D28	160	0.9218739739392292	2.013686082939692	10989.0	98269.0	5667.0	1064723.0	0.9178393015546944	2.013686082939692	6022.0	49148.0	2777.0	1121701.0
6	D28	162	0.9558444878654516	1.1600970628841796	2565.0	104686.0	7107.0	1065290.0	0.9557442212523348	1.0	1245.0	53979.0	3754.0	1120670.0
6	D3	7	0.9692693755429012	1.0664563289523392	2576.0	100426.0	3792.0	1072854.0	0.9551849043888468	1.0270986518465497	2484.0	45356.0	1772.0	1130036.0
6	D3	8	0.961934592353754	1.0546875	5108.0	104418.0	3156.0	1066966.0	0.9489495023958716	1.0535004894398483	3349.0	46341.0	1637.0	1128321.0
6	D3	9	0.970371198568873	1.6448049430802578	1603.0	104148.0	4757.0	1069140.0	0.9657992994341584	1.1055446639128832	1173.0	50181.0	2381.0	1125913.0
6	D3	12	0.9635625241455992	1.3666293503543674	1558.0	102260.0	6176.0	1069654.0	0.956575090326539	6.705337266056235	1853.0	49112.0	2606.0	1126077.0
6	D3	17	0.9700759693349108	1.5234375	711.0	111923.0	6194.0	1060820.0	0.9677221296377512	1.154163023647981	993.0	55165.0	2687.0	1120803.0
6	D3	18	0.9658180758495394	1.40625	2163.0	106056.0	5344.0	1066085.0	0.955247858017136	1.1055446639128832	2074.0	49948.0	2606.0	1125020.0
6	D3	20	0.9707544159330244	1.0546875	2175.0	103430.0	4057.0	1069986.0	0.959029339469693	8.400650144575865	1524.0	45844.0	2393.0	1129887.0
6	D3	21	0.9589321082880348	1.340339057500937	3636.0	98525.0	4803.0	1072684.0	0.9523718378154208	7.128237340193226	1757.0	44781.0	2722.0	1130388.0
6	D3	22	0.9695449830118108	1.171875	816.0	101873.0	5584.0	1071375.0	0.9633620899267632	7.209650819658761	1153.0	49525.0	2614.0	1126356.0
6	D3	24	0.9743476793881682	1.2890625	1562.0	103959.0	3912.0	1070215.0	0.9685773845547904	7.8515625	1527.0	50413.0	1744.0	1125964.0
6	D3	35	0.9590061682831972	1.1106122062431378	4232.0	111086.0	5265.0	1059065.0	0.946227648564536	1.0599982034919917	3236.0	51383.0	2604.0	1122425.0
6	D3	38	0.9680855352447671	1.0611779458754784	2526.0	108064.0	4599.0	1064459.0	0.9602241309396542	1.0535004894398483	2002.0	52096.0	2314.0	1123236.0
6	D3	39	0.9550780237441028	1.171875	5224.0	110535.0	5174.0	1058715.0	0.9386070834323746	7.3911782958850685	3216.0	49359.0	3241.0	1123832.0
6	D3	40	0.9627819617425556	1.7578125	3762.0	105596.0	4402.0	1065888.0	0.95147457327237	1.0337623279948105	2872.0	51088.0	2339.0	1123349.0
6	D3	42	0.9729477127576718	1.013639886898942	1233.0	112428.0	5019.0	1060968.0	0.9681501224995288	5.105395525966867	1309.0	53940.0	2240.0	1122159.0
6	D3	43	0.966009967294814	1.2934112252706986	4122.0	99244.0	2862.0	1073420.0	0.9517287205538764	8.363787532842476	2468.0	44401.0	2036.0	1130743.0
6	D3	44	0.9691399376546352	1.171875	2846.0	108502.0	4064.0	1064236.0	0.9593580518066834	7.841777173465289	1995.0	49795.0	2224.0	1125634.0
6	D3	47	0.9660057836899942	1.116777678328368	2599.0	104389.0	4748.0	1067912.0	0.9493720418887192	1.2719988038639227	3453.0	50949.0	1981.0	1123265.0
6	D3	48	0.9673512100650136	1.013639886898942	2389.0	102146.0	4506.0	1070607.0	0.9582086070831553	8.12744103956236	2392.0	49296.0	1908.0	1126052.0
6	D3	54	0.971596492643952	2.0	895.0	102330.0	5088.0	1071335.0	0.966747863743572	5.752939550921989	1398.0	50006.0	2042.0	1126202.0
6	D3	61	0.9638668968390977	2.0	1818.0	105248.0	6073.0	1066509.0	0.9591217005372576	5.387844618110869	1538.0	49272.0	2662.0	1126176.0
6	D3	65	0.9726716779207544	1.171875	926.0	106883.0	5080.0	1066759.0	0.9710749309721032	1.0	887.0	50996.0	2151.0	1125614.0
6	D3	68	0.9657184859809772	1.0599982034919917	2894.0	109047.0	4848.0	1062859.0	0.9610473859581872	1.0599982034919917	1698.0	48888.0	2265.0	1126797.0
6	D3	70	0.9607983142056042	1.171875	4659.0	110340.0	4345.0	1060304.0	0.9491410070683404	1.9921875	3188.0	48811.0	2043.0	1125606.0
6	D3	71	0.976116230246919	2.0	1102.0	111124.0	4336.0	1063086.0	0.9661795558127758	1.0535004894398483	832.0	53422.0	2908.0	1122486.0
6	D3	73	0.9701674126684116	1.640625	1617.0	108049.0	5028.0	1064954.0	0.9639612494407466	1.0	1163.0	52787.0	2784.0	1122914.0
6	D3	74	0.9771942139091896	1.171875	1543.0	106500.0	3428.0	1068177.0	0.9729209033501016	1.0337623279948105	1113.0	49995.0	1670.0	1126870.0
6	D3	76	0.9769022220647128	1.0599982034919917	1056.0	110261.0	4158.0	1064173.0	0.9722803785277616	6.415413606173904	1039.0	52245.0	1940.0	1124424.0
6	D3	79	0.9567792526394182	1.610284936936628	2252.0	109202.0	7614.0	1060580.0	0.9399387009312744	5.044510136725989	1748.0	47841.0	4366.0	1125693.0
6	D3	80	0.9760352653305192	1.40625	1169.0	104508.0	3963.0	1070008.0	0.9702936129830044	1.0337623279948105	983.0	50611.0	2116.0	1125938.0
6	D3	82	0.9731687315764976	1.171875	709.0	109771.0	5344.0	1063824.0	0.9731506651374076	1.0	659.0	53878.0	2314.0	1122797.0
6	D3	83	0.9767347221901084	1.006843041469846	1235.0	105607.0	3796.0	1069010.0	0.9688192958568372	1.006843041469846	1164.0	49807.0	2042.0	1126635.0
6	D3	86	0.9713121978827436	1.390625	578.0	104689.0	5606.0	1068775.0	0.967388654477262	1.0546875	575.0	51586.0	2903.0	1124584.0
6	D3	87	0.9673281959252612	2.0	786.0	109962.0	6642.0	1062258.0	0.966209867569628	1.013639886898942	662.0	54501.0	3150.0	1121335.0
6	D3	88	0.9653167777160412	1.013639886898942	2946.0	105109.0	4607.0	1066986.0	0.9501500533746904	1.0270986518465497	2420.0	47174.0	2530.0	1127524.0
6	D3	91	0.9694792850797168	1.006843041469846	645.0	101488.0	5745.0	1071770.0	0.9667560107212866	1.0	803.0	48332.0	2521.0	1127992.0
6	D3	92	0.967988459747037	1.154163023647981	1948.0	107030.0	5131.0	1065539.0	0.9537965041693394	1.006843041469846	1992.0	47583.0	2618.0	1127455.0
6	D3	93	0.9799016979445934	1.0270986518465497	1131.0	109651.0	3367.0	1065499.0	0.976287256423193	1.0270986518465497	880.0	51279.0	1611.0	1125878.0
6	D3	95	0.9416198753942004	1.206519157146914	7000.0	116299.0	7421.0	1048928.0	0.9324357606107871	1.0599982034919917	4066.0	51111.0	3341.0	1121130.0
6	D3	96	0.9734397853569464	1.171875	852.0	104490.0	4850.0	1069456.0	0.971936825225158	1.0	726.0	52124.0	2284.0	1124514.0
6	D3	97	0.9577180815018698	1.0856002174056756	3823.0	114477.0	6285.0	1055063.0	0.9437486733177668	1.0337623279948105	2982.0	51129.0	3113.0	1122424.0
6	D3	98	0.9681017356872248	1.0535004894398483	1794.0	107453.0	5287.0	1065114.0	0.9628359619299972	1.0535004894398483	1478.0	49419.0	2337.0	1126414.0
6	D3	123	0.9727193642663748	1.0599982034919917	779.0	99516.0	4803.0	1074550.0	0.9705027087316762	1.1055446639128832	701.0	48727.0	2261.0	1127959.0
6	D3	126	0.97236962305876	1.2890625	1480.0	97394.0	4055.0	1076719.0	0.969794448490734	1.0270986518465497	1112.0	47935.0	1874.0	1128727.0
6	D3	127	0.9706128260132147	1.0270986518465497	2428.0	101579.0	3723.0	1071918.0	0.9677918368965928	1.0270986518465497	1411.0	48798.0	1837.0	1127602.0
6	D3	129	0.971021860701576	1.6572815184059708	706.0	106005.0	5621.0	1067316.0	0.9652679436535738	1.0270986518465497	1056.0	51804.0	2672.0	1124116.0
6	D3	130	0.9707872509216482	1.2890625	896.0	104015.0	5364.0	1069373.0	0.96566158551154	1.1649273213649425	774.0	50521.0	2819.0	1125534.0
6	D3	132	0.9634620275473736	1.222450312129291	1394.0	107967.0	6795.0	1063492.0	0.9541263008560628	1.222450312129291	1440.0	49096.0	3281.0	1125831.0
6	D3	134	0.961726177476076	1.129007618718758	3666.0	107885.0	4921.0	1063176.0	0.9552340977463926	7.03125	2636.0	53026.0	2334.0	1121652.0
6	D3	138	0.9669256136768176	1.889591659757473	2371.0	105114.0	4820.0	1067343.0	0.9537652354220402	1.889591659757473	1973.0	47147.0	2598.0	1127930.0
6	D3	139	0.9679398046290592	1.875	1739.0	109987.0	5547.0	1062375.0	0.9613688009624382	1.0337623279948105	1933.0	53940.0	2402.0	1121373.0
6	D3	141	0.9376364582370932	2.0	7615.0	96412.0	5210.0	1070411.0	0.9268134083298112	1.1044123154420182	4164.0	42759.0	2589.0	1130136.0
6	D3	148	0.9280945948591452	2.003430285823854	8676.0	94816.0	6016.0	1070140.0	0.9172623606501574	2.0306639779653968	4708.0	43115.0	3070.0	1128755.0
6	D3	149	0.9353647994072096	2.017093094227743	7909.0	102248.0	6222.0	1063269.0	0.9276909067765908	4.8175323729127655	4379.0	47373.0	3006.0	1124890.0
6	D3	150	0.9549589447188492	1.0664563289523392	3843.0	105660.0	6124.0	1064021.0	0.9382630397286542	1.0599982034919917	3417.0	48686.0	2990.0	1124555.0
6	D3	151	0.9555167924234276	1.129007618718758	3898.0	95040.0	4951.0	1075759.0	0.9428314421649272	1.129007618718758	2758.0	43498.0	2517.0	1130875.0
6	D3	157	0.9437570355395254	1.0270986518465497	6219.0	102702.0	6022.0	1064705.0	0.938643806588326	1.0270986518465497	3792.0	48725.0	2578.0	1124553.0
6	D3	159	0.933437622929074	2.027279773797884	8099.0	102035.0	6453.0	1063061.0	0.9320298468773724	2.027279773797884	4275.0	50338.0	3067.0	1121968.0
6	D3	160	0.9309293206876906	2.044144767875125	8366.0	97223.0	6061.0	1067998.0	0.926138181818182	2.044144767875125	4980.0	47754.0	2637.0	1124277.0
6	D3	162	0.9478406199953744	1.129007618718758	5614.0	108605.0	6339.0	1059090.0	0.9347815917744908	1.0270986518465497	3866.0	49958.0	3105.0	1122719.0
7	D21	3	0.9199003127338102	2.666673024487864	7272.0	85450.0	7609.0	1079317.0	0.9470512714321212	1.1044123154420182	4351.0	45735.0	763.0	1128799.0
7	D21	9	0.9811387791978398	1.0337623279948105	2740.0	96651.0	976.0	1079281.0	0.972197221678732	1.0337623279948105	1899.0	49689.0	943.0	1127117.0
7	D21	22	0.9500450889648764	1.527938063719371	8310.0	103772.0	2603.0	1064963.0	0.947319846426462	1.0856002174056756	4228.0	51322.0	1480.0	1122618.0
7	D21	23	0.9777710294564228	1.7578125	2877.0	112693.0	2247.0	1061831.0	0.9739471039453	1.0	1547.0	56692.0	1486.0	1119923.0
7	D21	26	0.9687271117762052	1.0535004894398483	4508.0	91923.0	1427.0	1081790.0	0.9661383285302594	1.0	2463.0	46935.0	827.0	1129423.0
7	D21	29	0.9474420854387716	2.0	5983.0	92062.0	4231.0	1077372.0	0.9439151702849876	1.2447153916659022	3395.0	46022.0	2074.0	1128157.0
7	D21	31	0.9486236276465972	2.017093094227743	7956.0	100316.0	2910.0	1068466.0	0.9403592905533988	1.0599982034919917	3778.0	49414.0	2490.0	1123966.0
7	D21	33	0.9542575860681592	2.003430285823854	7925.0	96057.0	1284.0	1074382.0	0.9540302872866516	4.571814656983865	4234.0	49580.0	544.0	1125290.0
7	D21	34	0.9796973578103504	1.08041536608901	2129.0	103265.0	2151.0	1072103.0	0.9759830089032588	1.08041536608901	731.0	51467.0	1802.0	1125648.0
7	D21	35	0.949437021468248	2.060871753121116	9089.0	94863.0	1015.0	1074681.0	0.9426635019588778	1.0337623279948105	5628.0	49446.0	387.0	1124187.0
7	D21	39	0.9544737008271768	2.0840639994746444	7979.0	98254.0	1394.0	1072021.0	0.9525035765379112	1.171875	3929.0	49935.0	1051.0	1124733.0
7	D21	40	0.9511656662845356	1.614543430286485	8807.0	95001.0	948.0	1074892.0	0.943031047790941	2.008724257963559	5465.0	49114.0	469.0	1124600.0
7	D21	42	0.9569098911057656	2.0	7338.0	99255.0	1601.0	1071454.0	0.9534620819594912	1.453397991830266	4066.0	50605.0	874.0	1124103.0
7	D21	43	0.9625514979400824	1.773368666065026	6521.0	96259.0	969.0	1075899.0	0.9615890113147882	1.0	3099.0	48654.0	788.0	1127107.0
7	D21	44	0.9559284795397712	2.044144767875125	7441.0	99201.0	1706.0	1071300.0	0.9474012887110052	1.3707320124663318	4348.0	50064.0	1211.0	1124025.0
7	D21	47	0.9802302721267404	1.129007618718758	3145.0	102462.0	988.0	1073053.0	0.9744635869666004	1.223473419012955	2120.0	52546.0	634.0	1124348.0
7	D21	48	0.9490774300682224	5.264077341178248	8852.0	92303.0	1053.0	1077440.0	0.9426405093307562	5.264077341178248	5125.0	47305.0	632.0	1126586.0
7	D21	51	0.9779722347042548	1.5234375	2977.0	103379.0	1680.0	1071612.0	0.9706240127816408	1.129007618718758	2100.0	53461.0	1136.0	1122951.0
7	D21	54	0.9820314952513484	1.40625	2348.0	104797.0	1487.0	1071016.0	0.978298433696884	1.0	1089.0	52653.0	1247.0	1124659.0
7	D21	55	0.9524807151537956	2.0	7143.0	93656.0	2202.0	1076647.0	0.9475210785833592	1.7765322666732652	4090.0	47368.0	1157.0	1127033.0
7	D21	57	0.9476884349131044	2.0	8741.0	97882.0	2065.0	1070960.0	0.9433632270308488	2.0	4591.0	50702.0	1497.0	1122858.0
7	D21	59	0.9436509109723198	2.044144767875125	8658.0	102137.0	3540.0	1065313.0	0.9375148404537068	2.0340425515614218	4631.0	51328.0	2211.0	1121478.0
7	D21	60	0.9482719890646134	2.0	7031.0	99203.0	3792.0	1069622.0	0.9420750165326974	1.116777678328368	4184.0	50572.0	2035.0	1122857.0
7	D21	61	0.9508252387224234	2.0	6635.0	92405.0	2923.0	1077685.0	0.9415381364884852	1.3092407449071388	3485.0	44563.0	2049.0	1129551.0
7	D21	63	0.9491067042176792	2.067524655989621	8473.0	97562.0	1990.0	1071623.0	0.9468649577759508	1.1106122062431378	4710.0	50680.0	978.0	1123280.0
7	D21	64	0.9527554926327932	2.003430285823854	7371.0	99935.0	2540.0	1069802.0	0.9481984992267009	1.0270986518465497	3700.0	49660.0	1726.0	1124562.0
7	D21	66	0.9655672558176	1.5722352966795397	5174.0	98526.0	1853.0	1074095.0	0.9610986144453056	1.4907142596440977	2928.0	50845.0	1188.0	1124687.0
7	D21	70	0.9587712703113253	1.0535004894398483	6570.0	93729.0	1491.0	1077858.0	0.9582589728336308	1.0337623279948105	3302.0	48325.0	908.0	1127113.0
7	D21	71	0.9577983357352052	2.013686082939692	4015.0	103016.0	5063.0	1067554.0	0.9539983046058208	1.006843041469846	1708.0	50643.0	3176.0	1124121.0
7	D21	73	0.953693358162632	1.1044123154420182	8460.0	103707.0	1611.0	1065870.0	0.9486468717237948	1.0664563289523392	4521.0	53387.0	1259.0	1120481.0
7	D21	74	0.9488459941063624	2.0340425515614218	8675.0	95953.0	1671.0	1073349.0	0.9403111685206964	2.0340425515614218	5000.0	48773.0	1192.0	1124683.0
7	D21	76	0.9571961141799776	1.1590180127617733	8269.0	105528.0	1169.0	1064682.0	0.9531868575591858	1.0270986518465497	4492.0	54294.0	841.0	1120021.0
7	D21	78	0.9576115135254968	2.0340425515614218	7822.0	105829.0	1547.0	1064450.0	0.9509550215650032	1.1649273213649425	4662.0	54019.0	910.0	1120057.0
7	D21	80	0.9595141113543132	1.171875	7067.0	99291.0	1312.0	1071978.0	0.9586725696919672	1.1590180127617733	3617.0	51103.0	789.0	1124139.0
7	D21	83	0.952625974197318	1.31447489070018	8606.0	101086.0	1448.0	1068508.0	0.9469623035598648	1.1824780735942844	4723.0	51912.0	1092.0	1121921.0
7	D3	3	0.9583645767241544	5.707404216509025	6748.0	99691.0	1914.0	1071295.0	0.94964846867927	5.707404216509025	3356.0	43426.0	1249.0	1131617.0
7	D3	7	0.9432706844099368	2.003430285823854	10367.0	101079.0	1791.0	1066411.0	0.9361536332038018	1.116777678328368	5118.0	45652.0	1109.0	1127769.0
7	D3	9	0.9549469794653682	4.564024788016056	7906.0	99240.0	1458.0	1071044.0	0.9462648008611412	4.564024788016056	3712.0	43954.0	1280.0	1130702.0
7	D3	22	0.9619147496924216	1.8223231920837344	6948.0	105940.0	1441.0	1065319.0	0.95882031036235	1.0664563289523392	2971.0	49059.0	1243.0	1126375.0
7	D3	23	0.9621859913725102	1.0599982034919917	6178.0	106730.0	2211.0	1064529.0	0.9615456688331542	1.0664563289523392	2481.0	48747.0	1418.0	1127002.0
7	D3	29	0.9485282559643028	1.5449996523563525	9430.0	93532.0	721.0	1075965.0	0.9375148276602234	1.2457202124298417	4685.0	41493.0	846.0	1132624.0
7	D3	31	0.9705552669710472	1.0337623279948105	5776.0	106500.0	686.0	1066686.0	0.9670099062863255	1.006843041469846	2687.0	47002.0	520.0	1129439.0
7	D3	33	0.9478767821753604	2.087356142123931	10218.0	98528.0	618.0	1070284.0	0.9411390053606496	2.087356142123931	4948.0	44330.0	597.0	1129773.0
7	D3	34	0.9448616197627768	2.003430285823854	10781.0	97265.0	571.0	1071031.0	0.9336734149386892	1.3092407449071388	5650.0	43744.0	565.0	1129689.0
7	D3	35	0.9450194331630202	2.0306639779653968	10712.0	97380.0	619.0	1070937.0	0.9369509478374176	2.0306639779653968	5391.0	44582.0	609.0	1129066.0
7	D3	39	0.9425673054542634	2.1616920681855336	11219.0	97190.0	625.0	1070614.0	0.9333012179413336	2.003430285823854	5792.0	44560.0	577.0	1128719.0
7	D3	40	0.9464680619622048	1.6314662512311586	10241.0	92230.0	192.0	1076985.0	0.9439878170894526	1.6314662512311586	5171.0	45251.0	199.0	1129027.0
7	D3	42	0.9485909296412788	2.057537234816481	9863.0	97564.0	712.0	1071509.0	0.9367306588430384	2.057537234816481	5289.0	44061.0	663.0	1129635.0
7	D3	43	0.977362565137787	1.995631214757	4074.0	104094.0	748.0	1070732.0	0.9642456836714756	1.4304557362187933	2855.0	46885.0	622.0	1129286.0
7	D3	44	0.9479235394585994	2.003430285823854	10163.0	101288.0	966.0	1067231.0	0.9355963534008318	2.003430285823854	5087.0	44540.0	1045.0	1128976.0
7	D3	47	0.9720392245948812	1.4256474680386453	5169.0	102694.0	739.0	1071046.0	0.9632687840456072	1.3101960805662831	3105.0	47480.0	516.0	1128547.0
7	D3	48	0.9726612895283678	1.2111642932783726	4786.0	98765.0	766.0	1075331.0	0.9644267937516549	1.5722352966795397	2792.0	45533.0	567.0	1130756.0
7	D3	51	0.9793626085174478	1.0535004894398483	2420.0	112304.0	2313.0	1062611.0	0.9699403042557287	1.0270986518465497	1335.0	50369.0	1787.0	1126157.0
7	D3	54	0.9495746312084908	1.1590180127617733	9010.0	102800.0	1908.0	1065930.0	0.9429346466072088	1.1590180127617733	4581.0	47101.0	1120.0	1126846.0
7	D3	55	0.9550367382150964	1.116777678328368	7546.0	97419.0	1627.0	1073056.0	0.9473890766379592	1.116777678328368	3701.0	43452.0	1125.0	1131370.0
7	D3	57	0.9502070193453572	2.067524655989621	7717.0	100864.0	2854.0	1068213.0	0.9452807349700488	2.067524655989621	3434.0	45684.0	1855.0	1128675.0
7	D3	59	0.9757703495967532	1.0080849922315578	1919.0	112036.0	3645.0	1062048.0	0.9678508126862012	1.0080849922315578	1147.0	51329.0	2263.0	1124909.0
7	D3	60	0.9747482250824994	1.08041536608901	2957.0	108257.0	2652.0	1065782.0	0.9712358381040074	1.013639886898942	1407.0	48521.0	1467.0	1128253.0
7	D3	61	0.947824921498047	1.2934112252706986	8875.0	99006.0	2025.0	1069742.0	0.934549867799402	1.2934112252706986	4879.0	43122.0	1161.0	1130486.0
7	D3	62	0.9475565050617852	1.129007618718758	9008.0	97577.0	1793.0	1071270.0	0.9403913939355903	1.129007618718758	4499.0	44954.0	1200.0	1128995.0
7	D3	63	0.9495604956338394	1.0546875	7768.0	98628.0	2710.0	1070542.0	0.945057756262668	1.0270986518465497	3809.0	48025.0	1775.0	1126039.0
7	D3	64	0.9504373177842566	1.154163023647981	7424.0	107906.0	3830.0	1060488.0	0.9354795024086364	1.1044123154420182	3868.0	48354.0	2802.0	1124624.0
7	D3	70	0.9588121381819296	2.0	5971.0	93826.0	2090.0	1077761.0	0.9531245146259384	1.0270986518465497	2963.0	46024.0	1564.0	1129097.0
7	D3	71	0.9801071221521342	1.0	1399.0	113270.0	3199.0	1061780.0	0.9664822271792346	1.0	868.0	50043.0	2603.0	1126134.0
7	D3	73	0.9609600975779752	1.0535004894398483	5144.0	110299.0	3818.0	1060387.0	0.9533584905660376	1.0535004894398483	2414.0	50528.0	2530.0	1124176.0
7	D3	74	0.9524876694859628	1.1044123154420182	6182.0	101579.0	3952.0	1067935.0	0.9392920389199516	1.2280544270435452	3221.0	47206.0	2881.0	1126340.0
7	D3	76	0.9712549501570394	1.0	2915.0	113800.0	3821.0	1059112.0	0.9643915814436046	8.264683458897942	1144.0	52054.0	2700.0	1123750.0
7	D3	78	0.9589188532345002	1.2447153916659022	2916.0	110478.0	6550.0	1059704.0	0.952974743738772	1.1044123154420182	1818.0	54108.0	3522.0	1120200.0
7	D3	80	0.9630597285724654	1.0	4162.0	106160.0	3982.0	1065344.0	0.954098392806362	1.0270986518465497	1996.0	48649.0	2685.0	1126318.0
7	D3	83	0.9456397893690308	1.08041536608901	7395.0	107480.0	4962.0	1059811.0	0.929997252565062	1.2111642932783726	3719.0	49082.0	3670.0	1123177.0
7	sham	2	0.9521623386408156	1.540548933213418	8046.0	94783.0	1478.0	1075341.0	0.948805801676173	1.5582755392580607	4330.0	47492.0	795.0	1127031.0
7	sham	2	0.9189681869733864	2.0840639994746444	12713.0	88725.0	2934.0	1075276.0	0.9168138667658332	2.0840639994746444	6305.0	44377.0	1748.0	1127218.0
7	sham	11	0.9333787501637626	2.087356142123931	10296.0	89056.0	2417.0	1077879.0	0.9326820492437712	2.087356142123931	4979.0	44585.0	1457.0	1128627.0
7	sham	11	0.9529891490800734	1.8669913599910557	8157.0	97223.0	1435.0	1072833.0	0.9498999951217132	1.8669913599910557	3984.0	48680.0	1151.0	1125833.0
7	sham	12	0.9171606069864549	2.1648661639492865	15160.0	90056.0	1108.0	1073324.0	0.9127132993338674	2.2088246308840365	8057.0	45010.0	552.0	1126029.0
7	sham	12	0.9508129224994734	1.889591659757473	8449.0	99301.0	1825.0	1070073.0	0.945433418102504	1.5765965680164504	4684.0	49631.0	1045.0	1124288.0
7	sham	13	0.9617823780470868	1.4907142596440977	6483.0	103885.0	1773.0	1067507.0	0.9548157286902962	1.4907142596440977	3420.0	51466.0	1451.0	1123311.0
7	sham	13	0.979227515142116	1.195082698498309	2094.0	113656.0	2728.0	1061170.0	0.9748665595688448	1.0	1165.0	56436.0	1745.0	1120302.0
7	sham	14	0.950003156366391	2.0	8708.0	105343.0	2380.0	1063217.0	0.9447328080036576	2.0	4820.0	52692.0	1345.0	1120791.0
7	sham	14	0.9490199708421077	2.34375	9176.0	102525.0	1839.0	1066108.0	0.9469785827091626	1.453397991830266	4696.0	51268.0	1045.0	1122639.0
7	sham	16	0.9522538131621552	1.2280544270435452	9005.0	100578.0	1081.0	1068984.0	0.9465114956689854	1.0664563289523392	4878.0	49937.0	766.0	1124067.0
7	sham	16	0.9725250332955162	1.875	1894.0	108438.0	4233.0	1065083.0	0.9667236640674658	1.628020780013649	1124.0	53992.0	2593.0	1121939.0
7	sham	17	0.951911289945258	1.0535004894398483	4800.0	101726.0	5478.0	1067644.0	0.9514087152516904	1.0535004894398483	2333.0	50653.0	2841.0	1123821.0
7	sham	17	0.9697129847955118	1.1590180127617733	3929.0	95412.0	2031.0	1078276.0	0.9646431492945798	1.1590180127617733	2378.0	47759.0	1123.0	1128388.0
7	sham	25	0.9583189327434852	1.199772113778279	7046.0	90116.0	793.0	1081693.0	0.9550156922003952	1.0599982034919917	3759.0	45188.0	498.0	1130203.0
7	sham	25	0.947628927089508	1.7334949907087993	9344.0	95919.0	1258.0	1073127.0	0.9411949315444668	2.045980243367467	5042.0	47984.0	954.0	1125668.0
7	sham	32	0.9422579896308908	2.0	4640.0	91326.0	6553.0	1077129.0	0.9455963825973602	1.0599982034919917	2512.0	46425.0	2830.0	1127881.0
7	sham	32	0.9628902506859623	1.1590180127617733	5764.0	102997.0	2175.0	1068712.0	0.96210953195227	1.1590180127617733	2523.0	51482.0	1532.0	1124111.0
7	sham	45	0.956246671637022	2.0340425515614218	5187.0	89782.0	3029.0	1081650.0	0.9527916379903648	1.0664563289523392	2452.0	44301.0	1938.0	1130957.0
7	sham	45	0.9465225493850168	2.1900933288475404	9153.0	95232.0	1608.0	1073655.0	0.940289680749762	2.097201562685678	4739.0	46904.0	1218.0	1126787.0
7	sham	49	0.9501644698471948	2.0840639994746444	8916.0	101822.0	1765.0	1067145.0	0.9468922985473864	2.0840639994746444	4492.0	50975.0	1226.0	1122955.0
7	sham	49	0.9527617311715736	1.540548933213418	8972.0	97226.0	669.0	1072781.0	0.9494323238052396	1.129007618718758	4616.0	48544.0	555.0	1125933.0
7	sham	52	0.9208482070947192	3.0	13957.0	88610.0	1276.0	1075805.0	0.9146778844663104	3.0	7327.0	44248.0	928.0	1127145.0
7	sham	52	0.9558448438235756	1.40625	7178.0	97435.0	1824.0	1073211.0	0.9509597801746478	1.2502197072539891	3862.0	48624.0	1153.0	1126009.0
7	sham	53	0.9495896722635656	2.0	9107.0	99338.0	1440.0	1069763.0	0.9434391301855426	2.0	4755.0	49373.0	1165.0	1124355.0
7	sham	53	0.955440444863226	1.40625	7500.0	97850.0	1627.0	1072671.0	0.9481767323708782	1.1590180127617733	4388.0	48897.0	957.0	1125406.0
7	sham	58	0.9620695761946064	1.5234375	4485.0	105933.0	3868.0	1065362.0	0.9568604608831774	1.129007618718758	1940.0	52568.0	2800.0	1122340.0
7	sham	58	0.9734705238707696	1.7887895534148923	2916.0	101422.0	2612.0	1072698.0	0.9676973305166122	1.7887895534148923	1969.0	50388.0	1395.0	1125896.0
7	sham	65	0.9264077167678428	2.097201562685678	13058.0	91335.0	1453.0	1073802.0	0.9170773083447774	2.097201562685678	6690.0	45410.0	1522.0	1126026.0
7	sham	65	0.9655266868893873	2.0	3749.0	95171.0	3047.0	1077681.0	0.9658202533179808	1.0	1734.0	47811.0	1650.0	1128453.0
7	sham	67	0.9544293963798328	1.7610040471010422	8027.0	92143.0	772.0	1078706.0	0.9501630277766312	1.567063647897717	4163.0	46043.0	667.0	1128775.0
7	sham	67	0.952019497888073	1.1649273213649425	6796.0	92185.0	2496.0	1078171.0	0.9492484892309282	1.1106122062431378	3590.0	45946.0	1323.0	1128789.0
7	sham	72	0.9458595461111888	1.006843041469846	8145.0	101486.0	3473.0	1066544.0	0.9400187265917604	1.006843041469846	4134.0	50197.0	2272.0	1123045.0
7	sham	72	0.95391354206811	1.1590180127617733	8002.0	101484.0	1804.0	1068358.0	0.9517821670851916	1.1590180127617733	4112.0	50789.0	1034.0	1123713.0
7	sham	75	0.9504124083993296	2.013686082939692	9498.0	101227.0	1065.0	1067858.0	0.9446091580780271	2.0	4888.0	50180.0	997.0	1123583.0
7	sham	75	0.9476179474146296	1.1590180127617733	6158.0	102537.0	5178.0	1065775.0	0.9449797254566422	2.275369668626672	2866.0	50804.0	3050.0	1122928.0
7	sham	77	0.9498742616810656	3.1012869839844317	5595.0	98018.0	4750.0	1071285.0	0.9474600029000918	5.52817048808306	2951.0	49005.0	2484.0	1125208.0
7	sham	77	0.9504559556265864	2.0340425515614218	8958.0	96045.0	1055.0	1073590.0	0.9434927128611608	2.0340425515614218	4886.0	47970.0	860.0	1125932.0
7	sham	81	0.9713130464942225	1.614543430286485	4924.0	106419.0	1362.0	1066943.0	0.9644710362689624	1.614543430286485	2964.0	53437.0	973.0	1122274.0
7	sham	81	0.9505004387343804	1.0664563289523392	7439.0	101282.0	3110.0	1067817.0	0.947142203077843	1.1044123154420182	4085.0	50683.0	1572.0	1123308.0
8	24h	2	0.9598814699089796	1.2447153916659022	3325.0	113051.0	6125.0	1057147.0	0.9522777831511752	1.1649273213649425	1571.0	49228.0	3363.0	1125486.0
8	24h	3	0.983355809652664	1.0	2472.0	111929.0	1317.0	1063930.0	0.966458757018167	1.0	1119.0	49661.0	2328.0	1126540.0
8	24h	4	0.9574377159483544	1.0535004894398483	4204.0	105299.0	5158.0	1064987.0	0.9500769738288982	1.0664563289523392	2077.0	47520.0	2917.0	1127134.0
8	24h	7	0.9760980880349508	1.0337623279948105	3916.0	103891.0	1172.0	1070669.0	0.969218523200824	4.6875	1899.0	51749.0	1388.0	1124612.0
8	24h	8	0.9693224183672132	1.0	2313.0	110890.0	4706.0	1061739.0	0.963849977406236	1.0	1317.0	55458.0	2843.0	1120030.0
8	24h	9	0.9562626566027498	1.0664563289523392	5573.0	98693.0	3455.0	1071927.0	0.9548032441011944	1.013639886898942	2851.0	49328.0	1819.0	1125650.0
8	24h	20	0.9725115415563456	1.0	3050.0	108171.0	3065.0	1065362.0	0.96260424031691	1.0	1421.0	49693.0	2440.0	1126094.0
8	24h	21	0.9811898080303232	2.472073020671365	2076.0	114158.0	2301.0	1061113.0	0.9689095127610208	1.0	1688.0	49068.0	1461.0	1127431.0
8	24h	22	0.9659033078880408	1.1590180127617733	3300.0	110084.0	4472.0	1061792.0	0.9598767682660057	1.006843041469846	1922.0	52655.0	2480.0	1122591.0
8	24h	24	0.98077184338517	1.0270986518465497	3019.0	108288.0	1227.0	1067114.0	0.9739298299929884	1.006843041469846	1801.0	53478.0	1062.0	1123307.0
8	24h	25	0.9796872157726088	1.006843041469846	3214.0	105021.0	1141.0	1070272.0	0.9663135815416886	8.444228364734178	2161.0	46069.0	1051.0	1130367.0
8	24h	26	0.9795462265126194	1.1590180127617733	2952.0	99493.0	1203.0	1076000.0	0.9710715577162602	1.0	1618.0	48338.0	1262.0	1128430.0
8	24h	29	0.978247205878878	4.853417771272117	3526.0	103501.0	1077.0	1071544.0	0.9714612597724528	10.643965724656212	1273.0	45852.0	1421.0	1131102.0
8	24h	30	0.9830397851768282	1.0337623279948105	2712.0	105432.0	926.0	1070578.0	0.9763188884820536	1.0337623279948105	1591.0	49329.0	802.0	1127926.0
8	24h	31	0.9631948388269236	1.0337623279948105	1971.0	106002.0	6130.0	1065545.0	0.960556311181778	1.006843041469846	1091.0	50142.0	3027.0	1125388.0
8	24h	32	0.957134247400934	1.0535004894398483	7376.0	101640.0	1728.0	1068904.0	0.9478759364635322	1.006843041469846	3561.0	44726.0	1358.0	1130003.0
8	24h	41	0.9538660973005948	2.0	5428.0	100072.0	4252.0	1069896.0	0.9502351971291402	1.411124364702222	2613.0	48987.0	2518.0	1125530.0
8	24h	43	0.9797978425056292	1.0270986518465497	3659.0	108130.0	800.0	1067059.0	0.9739339554204056	6.918033817099426	1766.0	49003.0	857.0	1128022.0
8	24h	45	0.9796973052787006	1.0	3559.0	104833.0	786.0	1070470.0	0.9729589383594576	1.0080849922315578	1977.0	50589.0	835.0	1126247.0
8	24h	46	0.964100450032636	1.0535004894398483	6896.0	98224.0	419.0	1074109.0	0.9546030250693464	1.0481568644530264	3518.0	45599.0	819.0	1129712.0
8	24h	49	0.9562767410537938	1.0599982034919917	3409.0	100465.0	5778.0	1069996.0	0.9453200351885024	1.0337623279948105	1995.0	44595.0	3164.0	1129894.0
8	24h	52	0.9351738442419962	2.745790901685933	8508.0	104602.0	5994.0	1060544.0	0.9157180473972047	3.6497839458744	4808.0	45209.0	3514.0	1126117.0
8	24h	53	0.9719201535219748	1.006843041469846	4542.0	103319.0	1428.0	1070359.0	0.962610657133129	1.0	2479.0	45235.0	1035.0	1130899.0
8	24h	55	0.9555799990435156	1.1106122062431378	9590.0	109896.0	627.0	1059535.0	0.9457815495712936	1.1106122062431378	4697.0	48590.0	874.0	1125487.0
8	24h	56	0.9646951160774492	1.3666293503543674	4718.0	100145.0	2612.0	1072173.0	0.9635304508330936	6.745156139605387	2398.0	48547.0	1277.0	1127426.0
8	24h	58	0.9644774846376024	1.0337623279948105	3832.0	99509.0	3498.0	1072809.0	0.9515895385790164	1.0599982034919917	1895.0	42370.0	2416.0	1132967.0
8	24h	59	0.9726737427825524	1.0	5342.0	102086.0	394.0	1071826.0	0.966989681001519	1.0	2411.0	46152.0	740.0	1130345.0
8	24h	60	0.9547860776799122	1.116777678328368	4199.0	106504.0	5888.0	1063057.0	0.9503103756972386	1.0856002174056756	2167.0	48300.0	2884.0	1126297.0
8	24h	67	0.9765683549467332	1.006843041469846	4197.0	102943.0	743.0	1071765.0	0.9662557831052444	1.006843041469846	2253.0	44799.0	876.0	1131720.0
8	D14	2	0.9664046966099488	1.0	2766.0	107657.0	4719.0	1064506.0	0.9661241880282182	7.453915216232423	1466.0	55328.0	2414.0	1120440.0
8	D14	3	0.9707685585191924	1.0270986518465497	2527.0	107749.0	3962.0	1065410.0	0.966246824536782	2.046591702723396	1238.0	54391.0	2562.0	1121457.0
8	D14	4	0.9652718607503676	1.0546875	3624.0	103092.0	3794.0	1069138.0	0.9597016452293928	1.0	1772.0	51595.0	2561.0	1123720.0
8	D14	5	0.9763007638206156	1.0599982034919917	4202.0	103277.0	812.0	1071357.0	0.9746747386628564	1.0337623279948105	1978.0	51841.0	716.0	1125113.0
8	D14	20	0.9776036553476892	1.0535004894398483	3276.0	106550.0	1606.0	1068216.0	0.9735603568897532	1.006843041469846	1731.0	53576.0	1179.0	1123162.0
8	D14	21	0.9665898932151082	1.0	3432.0	106177.0	3908.0	1066131.0	0.9657714493305808	1.0	1727.0	54498.0	2136.0	1121287.0
8	D14	22	0.9672285587839644	1.0481568644530264	3118.0	110369.0	4361.0	1061800.0	0.9566005333241282	1.0481568644530264	1887.0	55424.0	3142.0	1119195.0
8	D14	24	0.967744278638586	1.0856002174056756	5425.0	106583.0	1680.0	1065960.0	0.9668270494105708	1.0535004894398483	2437.0	53350.0	1224.0	1122637.0
8	D14	25	0.9768889588230087	1.0856002174056756	2852.0	99333.0	1848.0	1075615.0	0.972472052597694	1.0856002174056756	1467.0	49846.0	1355.0	1126980.0
8	D14	26	0.975102086836313	1.206519157146914	3717.0	99457.0	1362.0	1075112.0	0.9672476574258388	1.0481568644530264	1980.0	49806.0	1393.0	1126469.0
8	D14	29	0.9799775875918562	1.0	2131.0	98818.0	1907.0	1076792.0	0.9758161912710492	1.0	1079.0	49691.0	1384.0	1127494.0
8	D14	30	0.9610728152220804	1.1106122062431378	2617.0	104706.0	5865.0	1066460.0	0.9599231156139972	1.0	1544.0	53437.0	2918.0	1121749.0
8	D14	31	0.97976780883679	1.0535004894398483	2656.0	104310.0	1652.0	1071030.0	0.9739627140889724	1.0535004894398483	1542.0	52687.0	1275.0	1124144.0
8	D14	32	0.9770977877012372	1.0546875	2636.0	97807.0	1949.0	1077256.0	0.9742544623957624	1.0	1432.0	49478.0	1183.0	1127555.0
8	D14	41	0.9809932676358668	1.0270986518465497	2753.0	100542.0	1143.0	1075210.0	0.9715784618932318	1.0270986518465497	2112.0	50559.0	846.0	1126131.0
8	D14	43	0.9770988179150324	1.0599982034919917	2625.0	106878.0	2385.0	1067760.0	0.976058766478681	1.0	1597.0	54345.0	1069.0	1122637.0
8	D14	45	0.9785643345839772	1.0	3370.0	106413.0	1292.0	1068573.0	0.9706951140533928	1.0	2321.0	53959.0	937.0	1122431.0
8	D14	46	0.9631092898317714	1.4256474680386453	6605.0	98241.0	921.0	1073881.0	0.9541949413942012	1.222450312129291	4095.0	49496.0	657.0	1125400.0
8	D14	49	0.9771156031783056	1.0	2824.0	98440.0	1787.0	1076597.0	0.9747858160457448	1.0	1520.0	49949.0	1064.0	1127115.0
8	D14	52	0.981085959765102	1.1106122062431378	2596.0	105168.0	1459.0	1070425.0	0.975810384328736	1.1106122062431378	1240.0	53027.0	1389.0	1123992.0
8	D14	53	0.9686559951080472	1.129007618718758	4123.0	98213.0	2233.0	1075079.0	0.9630460448642268	1.0	1879.0	48942.0	1877.0	1126950.0
8	D14	56	0.9798696022287572	1.1590180127617733	3389.0	101295.0	773.0	1074191.0	0.976	1.0	1730.0	51362.0	796.0	1125760.0
8	D14	58	0.9727273672499662	1.0599982034919917	4180.0	93554.0	1066.0	1080848.0	0.9702654903867036	1.006843041469846	2040.0	46907.0	835.0	1129866.0
8	D14	59	0.9800836252044668	1.129007618718758	3045.0	103956.0	1180.0	1071467.0	0.977720507217958	1.013639886898942	1507.0	52354.0	879.0	1124908.0
8	D14	60	0.981470785953019	1.0856002174056756	2231.0	103660.0	1683.0	1072074.0	0.9766793575364122	4.909048266498559	1075.0	52204.0	1418.0	1124951.0
8	D14	67	0.958480258493107	1.3556207137438	3431.0	100708.0	5294.0	1070215.0	0.9564461233496652	1.2719988038639227	1716.0	51145.0	2942.0	1123845.0
8	D28	3	0.9755291066549344	1.1044123154420182	3566.0	105323.0	1718.0	1069041.0	0.9660287338797912	1.0535004894398483	2020.0	53859.0	1768.0	1122001.0
8	D28	4	0.949624400565478	1.0337623279948105	4324.0	102775.0	6580.0	1065969.0	0.9449285339033712	1.006843041469846	2291.0	52161.0	3789.0	1121407.0
8	D28	5	0.954225175010631	1.0856002174056756	8361.0	104345.0	1650.0	1065292.0	0.9505793890079552	1.0599982034919917	4015.0	52337.0	1427.0	1121869.0
8	D28	20	0.9572713710145704	1.0	4391.0	107156.0	5175.0	1062926.0	0.9439603713404964	1.001250438904398	2561.0	52976.0	3729.0	1120382.0
8	D28	21	0.9703752290050438	1.0	3493.0	107258.0	3056.0	1065841.0	0.952659620927592	4.108253471005805	2082.0	54535.0	3338.0	1119693.0
8	D28	22	0.9253275676062832	2.0	6235.0	103354.0	10446.0	1059613.0	0.915887042385045	2.0	3827.0	52963.0	5901.0	1116957.0
8	D28	24	0.965524364668424	1.0535004894398483	5676.0	107501.0	2001.0	1064470.0	0.9570355889278892	1.0535004894398483	3422.0	53850.0	1413.0	1120963.0
8	D28	25	0.9650149299959832	1.0	3710.0	99701.0	3519.0	1072718.0	0.9610247303092706	1.0	2141.0	50868.0	1985.0	1124654.0
8	D28	26	0.9662599490529196	1.1106122062431378	6148.0	97485.0	660.0	1075355.0	0.9626465776506432	1.1106122062431378	2911.0	49133.0	902.0	1126702.0
8	D28	29	0.97401953170018	1.0856002174056756	3814.0	97194.0	1371.0	1077269.0	0.9694816094549096	1.40625	2026.0	49382.0	1083.0	1127157.0
8	D28	31	0.9654400044611532	1.2934112252706986	3334.0	103877.0	4103.0	1068334.0	0.9608917266774292	1.0535004894398483	1739.0	52973.0	2573.0	1122363.0
8	D28	32	0.9771968343119736	1.0337623279948105	3701.0	95692.0	765.0	1079490.0	0.9746794078328463	1.006843041469846	2002.0	49214.0	555.0	1127877.0
8	D28	41	0.9787395596051632	1.0337623279948105	3444.0	101831.0	980.0	1073393.0	0.9760271362146504	1.0337623279948105	1868.0	51218.0	648.0	1125914.0
8	D28	43	0.9670076423489976	1.0546875	3259.0	106161.0	3985.0	1066243.0	0.965564432279679	1.0	1741.0	54327.0	2134.0	1121446.0
8	D28	45	0.9526063588971218	1.2719988038639227	2690.0	106258.0	7883.0	1062817.0	0.9485821615840138	1.0664563289523392	1691.0	54543.0	4222.0	1119192.0
8	D28	46	0.9618131381691554	1.1590180127617733	7076.0	97776.0	688.0	1074108.0	0.9574340698503208	1.1106122062431378	3737.0	50373.0	742.0	1124796.0
8	D28	52	0.957765390028891	1.0599982034919917	3182.0	103431.0	5940.0	1067095.0	0.9541823012980484	1.0599982034919917	1764.0	53147.0	3340.0	1121397.0
8	D28	53	0.9752055914708468	1.116777678328368	2858.0	94809.0	1963.0	1080018.0	0.9570758350255584	3.8671875	1483.0	47838.0	2808.0	1127519.0
8	D28	56	0.9617318500358488	1.5234375	3536.0	103956.0	4737.0	1067419.0	0.9595118848162848	1.006843041469846	1919.0	53547.0	2600.0	1121582.0
8	D28	58	0.9765201317846433	1.0611779458754784	3177.0	95885.0	1434.0	1079152.0	0.9778043904072748	1.013639886898942	1240.0	48173.0	947.0	1129288.0
8	D28	59	0.9823199057061638	1.0535004894398483	1855.0	106260.0	1970.0	1069563.0	0.9630458124552612	5.149344334020837	1013.0	53815.0	3117.0	1121703.0
8	D28	60	0.9803877377581828	1.0535004894398483	2881.0	104401.0	1296.0	1071070.0	0.9752067631255616	1.0535004894398483	1697.0	53179.0	1007.0	1123765.0
8	D28	67	0.9720860671555384	1.2934112252706986	4232.0	100747.0	1554.0	1073115.0	0.9591937630728276	5.023801989109568	2619.0	50444.0	1673.0	1124912.0
8	D3	2	0.9731326487550992	1.0	2516.0	117606.0	3978.0	1055548.0	0.969057073322476	1.0	1178.0	52958.0	2204.0	1123308.0
8	D3	3	0.9751708166494304	1.0337623279948105	3650.0	110324.0	1968.0	1063706.0	0.968933262249794	1.0337623279948105	1658.0	49980.0	1547.0	1126463.0
8	D3	4	0.9710362986646606	1.1777197993501043	2372.0	108423.0	4096.0	1064757.0	0.9728522671867382	1.0	1259.0	49883.0	1525.0	1126981.0
8	D3	5	0.9797351099468052	1.129007618718758	3489.0	103969.0	812.0	1071378.0	0.9722219576996696	1.0337623279948105	1952.0	51047.0	965.0	1125684.0
8	D3	20	0.9775046414240764	1.0856002174056756	3858.0	106092.0	1025.0	1068673.0	0.9685065059686024	7.68254810659564	2192.0	50465.0	1090.0	1125901.0
8	D3	21	0.9675580385725188	1.2280544270435452	2720.0	110320.0	4678.0	1061930.0	0.9658594756784828	1.0599982034919917	1433.0	50216.0	2117.0	1125882.0
8	D3	22	0.9529642592003392	1.0270986518465497	4571.0	107826.0	6073.0	1061178.0	0.946209195422898	1.006843041469846	2463.0	52798.0	3540.0	1120847.0
8	D3	24	0.9752659489868718	1.1106122062431378	4477.0	107309.0	966.0	1066896.0	0.9694702458074052	1.0	2198.0	53126.0	1148.0	1123176.0
8	D3	25	0.9711970775571376	1.013639886898942	4733.0	103685.0	1417.0	1069813.0	0.963493850237006	4.116601891464913	2314.0	46649.0	1221.0	1129464.0
8	D3	26	0.9769297346770264	1.0	3960.0	98200.0	678.0	1076810.0	0.9704623588016558	1.0	2083.0	48412.0	864.0	1128289.0
8	D3	29	0.9756262822081272	1.0	4233.0	103672.0	947.0	1070796.0	0.9702854761408628	1.006843041469846	1879.0	46564.0	973.0	1130232.0
8	D3	31	0.978510554304159	1.0599982034919917	3961.0	105344.0	666.0	1069677.0	0.969615555598508	6.389478809192891	2282.0	50165.0	862.0	1126339.0
8	D3	32	0.9696771143882772	1.0	5075.0	103594.0	1404.0	1069575.0	0.9630549710003592	1.006843041469846	2292.0	46908.0	1307.0	1129141.0
8	D3	41	0.9016497718185856	2.1329126579046784	11415.0	89303.0	8067.0	1070863.0	0.8882552056621192	2.1329126579046784	5605.0	43298.0	5289.0	1125456.0
8	D3	43	0.954037599518298	1.1106122062431378	3941.0	106950.0	6364.0	1062393.0	0.9485536050514464	1.0599982034919917	2190.0	49874.0	3220.0	1124364.0
8	D3	45	0.9703706866694184	1.013639886898942	5659.0	102263.0	586.0	1071140.0	0.9579496240529304	1.013639886898942	3594.0	49879.0	785.0	1125390.0
8	D3	46	0.9664790011572436	1.0535004894398483	6100.0	98966.0	765.0	1073817.0	0.9599566874206108	1.006843041469846	2828.0	46100.0	1018.0	1129702.0
8	D3	49	0.9804473189383064	1.0270986518465497	2564.0	101416.0	1481.0	1074187.0	0.9746346202585114	1.0270986518465497	1307.0	46147.0	1095.0	1131099.0
8	D3	52	0.9730120481927712	1.0	3686.0	109026.0	2362.0	1064574.0	0.9635071231002588	1.0	1848.0	48594.0	1833.0	1127373.0
8	D3	53	0.9704886492973376	1.013639886898942	4440.0	101895.0	1757.0	1071556.0	0.960330160869199	1.0	2369.0	45608.0	1399.0	1130272.0
8	D3	55	0.973468927309039	1.006843041469846	4187.0	116496.0	2163.0	1056802.0	0.9650338116444004	1.006843041469846	2143.0	52659.0	1673.0	1123173.0
8	D3	56	0.9725837076830456	1.0	3716.0	105005.0	2204.0	1068723.0	0.9674611559673932	4.3359375	1881.0	49906.0	1476.0	1126385.0
8	D3	58	0.9677240834074512	1.4495293215062088	5361.0	97924.0	1171.0	1075192.0	0.9563893852160678	1.0664563289523392	2555.0	43356.0	1399.0	1132338.0
8	D3	59	0.976339202965709	1.0599982034919917	2761.0	105347.0	2345.0	1069195.0	0.9729843267086088	1.0270986518465497	1140.0	48639.0	1561.0	1128308.0
8	D3	60	0.9766703265791312	1.006843041469846	2790.0	107632.0	2352.0	1066874.0	0.9683210554381528	1.0337623279948105	1715.0	49029.0	1493.0	1127411.0
8	D3	67	0.9659655088656788	1.0270986518465497	6291.0	99422.0	715.0	1073220.0	0.9545544792417736	1.0270986518465497	3751.0	45674.0	598.0	1129625.0
8	sham	1	0.9720176730486008	1.0	3017.0	107250.0	3158.0	1066223.0	0.9636025146372392	1.0	1788.0	53571.0	2259.0	1122030.0
8	sham	7	0.9593268761446732	1.1044123154420182	6915.0	107117.0	2168.0	1063448.0	0.9564812493284144	1.0535004894398483	3210.0	53408.0	1650.0	1121380.0
8	sham	7	0.9724860062936868	1.0337623279948105	4563.0	104763.0	1365.0	1068957.0	0.9699464723812355	1.0337623279948105	2226.0	52187.0	1008.0	1124227.0
8	sham	7	0.9787371164111354	1.411124364702222	2352.0	104788.0	2201.0	1070307.0	0.9722222222222222	1.0337623279948105	1470.0	52325.0	1520.0	1124333.0
8	sham	8	0.970306075833714	1.1106122062431378	2852.0	112572.0	4038.0	1060186.0	0.9607206398010122	1.0	1628.0	55619.0	2920.0	1119481.0
8	sham	8	0.9622423351728636	1.006843041469846	3134.0	113598.0	5781.0	1057135.0	0.9569010791671608	1.006843041469846	1863.0	56483.0	3225.0	1118077.0
8	sham	8	0.9542590615538092	1.129007618718758	2897.0	109047.0	7557.0	1060147.0	0.9460534677426377	1.1044123154420182	1871.0	54338.0	4326.0	1119113.0
8	sham	9	0.9801932460318992	1.006843041469846	2809.0	101648.0	1299.0	1073892.0	0.9731091950138556	1.0	1559.0	50391.0	1226.0	1126472.0
8	sham	9	0.9732188694312932	1.0535004894398483	4575.0	102369.0	1059.0	1071645.0	0.974456459439838	1.0535004894398483	1595.0	51005.0	1079.0	1125969.0
8	sham	9	0.975371205121744	1.0337623279948105	3937.0	104512.0	1341.0	1069858.0	0.9700103605663776	1.0337623279948105	2059.0	51962.0	1154.0	1124473.0
8	sham	17	0.9775346901702544	1.0270986518465497	3657.0	99014.0	894.0	1076083.0	0.9703806228373704	1.0270986518465497	2057.0	49077.0	939.0	1127575.0
8	sham	17	0.9605158814954106	1.116777678328368	3246.0	101138.0	5069.0	1070195.0	0.9546285047399484	1.0	1884.0	49897.0	2859.0	1125008.0
8	sham	17	0.9748568653273184	1.0	3221.0	104375.0	2163.0	1069889.0	0.9685633360441964	1.0	1817.0	51807.0	1546.0	1124478.0
8	sham	17	0.9722596177467696	1.1106122062431378	4770.0	98942.0	876.0	1075060.0	0.964372588287012	1.0270986518465497	2919.0	49359.0	728.0	1126642.0
8	sham	18	0.9582921991468242	1.129007618718758	4400.0	105806.0	4810.0	1064632.0	0.95423334750631	4.855863130101717	2605.0	52740.0	2454.0	1121849.0
8	sham	18	0.9770709488149464	1.1106122062431378	4311.0	107576.0	738.0	1067023.0	0.9708008671752402	1.1106122062431378	2573.0	53512.0	646.0	1122917.0
8	sham	18	0.981694290976059	1.0270986518465497	2824.0	106612.0	1152.0	1069060.0	0.9782782994958944	1.013639886898942	1459.0	53076.0	898.0	1124215.0
8	sham	18	0.9581084075699152	1.001250438904398	4432.0	108089.0	5020.0	1062107.0	0.9477888070587398	1.0535004894398483	2531.0	53279.0	3339.0	1120499.0
8	sham	27	0.9603265087136056	1.199772113778279	7565.0	100236.0	717.0	1071130.0	0.957539393474677	1.199772113778279	3577.0	49951.0	853.0	1125267.0
8	sham	27	0.9732413042739112	1.531608695232728	4541.0	100184.0	968.0	1073955.0	0.9667613032813798	1.531608695232728	2751.0	50056.0	691.0	1126150.0
8	sham	27	0.9678546271441354	1.1106122062431378	5792.0	101677.0	962.0	1071217.0	0.9615844158326882	1.1106122062431378	2951.0	50300.0	1068.0	1125329.0
8	sham	27	0.978913504493804	1.0337623279948105	3201.0	101784.0	1184.0	1073479.0	0.9735893094575334	1.0337623279948105	2013.0	50890.0	748.0	1125997.0
8	sham	30	0.9743227782698554	1.129007618718758	5013.0	105601.0	553.0	1068481.0	0.9668095980176744	1.0270986518465497	2729.0	49942.0	700.0	1126277.0
8	sham	42	0.9784856426946228	1.0856002174056756	3547.0	101922.0	935.0	1073244.0	0.9723490395382892	7.218995193346682	1994.0	50796.0	895.0	1125963.0
8	sham	42	0.9752722741433022	1.0	4311.0	97832.0	650.0	1076855.0	0.9663348596456302	1.0	2515.0	48539.0	867.0	1127727.0
8	sham	42	0.9746189439303212	1.0	4174.0	100261.0	1048.0	1074165.0	0.9652819818001864	1.0	2713.0	50227.0	900.0	1125808.0
8	sham	42	0.9574893338970673	1.0856002174056756	7126.0	99644.0	1722.0	1071156.0	0.9502805368109788	1.0856002174056756	4288.0	50133.0	958.0	1124269.0
8	sham	44	0.9789921439512016	1.08041536608901	3434.0	108977.0	1243.0	1065994.0	0.9749450154854348	1.08041536608901	1722.0	54302.0	1069.0	1122555.0
8	sham	44	0.9700827378713802	1.013639886898942	5598.0	103178.0	766.0	1070106.0	0.9646827868697736	7.03125	3083.0	51106.0	659.0	1124800.0
8	sham	44	0.9721410897996392	1.0080849922315578	5186.0	104511.0	804.0	1069147.0	0.962225941577356	1.08041536608901	3151.0	52029.0	934.0	1123534.0
8	sham	44	0.957790502320372	1.1044123154420182	3238.0	110314.0	6485.0	1059611.0	0.9543585061519064	1.013639886898942	1768.0	54878.0	3481.0	1119521.0
8	sham	47	0.9721307260564372	1.1055446639128832	3370.0	100198.0	2375.0	1073705.0	0.9660777248246736	1.0535004894398483	1787.0	49867.0	1715.0	1126279.0
8	sham	47	0.9790995551464948	1.006843041469846	2322.0	102124.0	2038.0	1073164.0	0.9758913153400688	1.0337623279948105	1351.0	51145.0	1176.0	1125976.0
8	sham	47	0.9616696006670992	1.0535004894398483	2720.0	103793.0	5554.0	1067581.0	0.9631337680664828	1.0	1373.0	52211.0	2624.0	1123440.0
8	sham	47	0.9623602708539504	1.006843041469846	3658.0	98704.0	4063.0	1073223.0	0.9554058762048544	1.006843041469846	2319.0	49362.0	2289.0	1125678.0
8	sham	48	0.960670964164414	1.2111642932783726	1779.0	103947.0	6732.0	1067190.0	0.9578064123937332	1.013639886898942	1033.0	51995.0	3548.0	1123072.0
8	sham	48	0.970515737580584	1.116777678328368	4056.0	102370.0	2164.0	1071058.0	0.963292252688528	8.0859375	2234.0	50923.0	1647.0	1124844.0
8	sham	48	0.957722142736336	1.1117382399029458	7286.0	104759.0	1963.0	1065640.0	0.952332268370607	1.0664563289523392	3794.0	52164.0	1428.0	1122262.0
8	sham	50	0.9477384557153672	1.411124364702222	9266.0	100157.0	1780.0	1068445.0	0.9387256972803484	1.2111642932783726	5502.0	49997.0	1025.0	1123124.0
8	sham	50	0.9786796352122556	1.0	3019.0	103237.0	1479.0	1071913.0	0.9740473092956784	1.0	1867.0	51287.0	866.0	1125628.0
8	sham	50	0.9654468381201762	1.0337623279948105	6379.0	105449.0	1169.0	1066651.0	0.9573614591652208	7.522853365173765	3449.0	52147.0	1196.0	1122856.0
8	sham	50	0.9567751193369842	1.3556207137438	6851.0	98013.0	2005.0	1072779.0	0.9466049622773588	1.375732226909092	4278.0	48682.0	1214.0	1125474.0
8	sham	65	0.9728770928748404	1.0	3209.0	103662.0	2571.0	1070206.0	0.9633136760390396	1.006843041469846	1795.0	51374.0	2118.0	1124361.0
8	sham	65	0.9695931891839598	1.0	4927.0	100222.0	1359.0	1073140.0	0.9626759952586084	1.0	2826.0	49947.0	1047.0	1125828.0
8	sham	65	0.9769378398061588	1.0	3017.0	106644.0	2018.0	1067969.0	0.9710700337501028	1.0	1733.0	53085.0	1430.0	1123400.0
8	sham	65	0.9585569772275856	1.129007618718758	8047.0	103759.0	925.0	1066917.0	0.9489576904299124	1.129007618718758	4141.0	51508.0	1400.0	1122599.0
9	24h	236	0.9680642794820484	1.1590180127617733	1322.0	111506.0	6035.0	1060785.0	0.9620870757351236	1.0270986518465497	1183.0	47720.0	2578.0	1128167.0
9	24h	237	0.9654506259845784	1.4721743657873037	1145.0	116443.0	7189.0	1054871.0	0.9565307117931784	1.2111642932783726	1355.0	50985.0	3279.0	1124029.0
9	24h	239	0.9844570751286263	1.0	1370.0	109638.0	2092.0	1066548.0	0.9757234838338442	1.0	856.0	49175.0	1591.0	1128026.0
9	24h	242	0.9670702545344562	4.1012574291307295	1707.0	102317.0	5261.0	1070363.0	0.9666906589891234	7.823527373659931	1005.0	48350.0	2327.0	1127966.0
9	24h	243	0.9817853508935354	1.0	1423.0	102762.0	2390.0	1073073.0	0.969882109973324	1.0	974.0	45084.0	1826.0	1131764.0
9	24h	246	0.9788193409055996	1.08041536608901	1718.0	108323.0	2970.0	1066637.0	0.9471387747995044	1.171875	2826.0	46236.0	2335.0	1128251.0
9	24h	256	0.9807574083746644	1.411124364702222	2672.0	106090.0	1491.0	1069395.0	0.9717261170994368	1.006843041469846	1490.0	49267.0	1377.0	1127514.0
9	24h	260	0.9605246517678092	1.1649273213649425	7008.0	106332.0	1732.0	1064576.0	0.9390034533793784	1.222450312129291	4849.0	47584.0	1333.0	1125882.0
9	24h	261	0.9820643676804626	1.006843041469846	2589.0	99873.0	1059.0	1076127.0	0.9758966074313408	1.006843041469846	1329.0	45306.0	909.0	1132104.0
9	24h	262	0.956285489414872	1.013639886898942	7665.0	107530.0	2166.0	1062287.0	0.9441089859900652	1.1044123154420182	4079.0	47610.0	1558.0	1126401.0
9	24h	265	0.9497429958661016	1.1590180127617733	8757.0	100054.0	1832.0	1069005.0	0.942649426494265	1.1590180127617733	4489.0	47132.0	1246.0	1126781.0
9	24h	271	0.971967179765376	1.9356089561814904	1703.0	107502.0	4498.0	1065945.0	0.9668898170929412	1.0270986518465497	1063.0	50695.0	2409.0	1125481.0
9	24h	273	0.9837184380228996	1.0	2635.0	104646.0	829.0	1071538.0	0.9760965136489111	1.0	1388.0	47736.0	950.0	1129574.0
9	24h	275	0.9634998585625316	1.1590180127617733	4207.0	103886.0	3664.0	1067891.0	0.9489055502440498	1.2719988038639227	2137.0	47144.0	2940.0	1127427.0
9	24h	277	0.9796315073805996	1.0	1519.0	104824.0	2840.0	1070465.0	0.9703546741277156	1.0270986518465497	1064.0	47167.0	1818.0	1129599.0
9	24h	279	0.9799680876123934	1.0	3077.0	110242.0	1430.0	1064899.0	0.9698674328343162	1.0	1761.0	48103.0	1228.0	1128556.0
9	24h	280	0.9463435377916376	1.5582755392580607	1191.0	106819.0	10922.0	1060716.0	0.9321761683874508	1.4721743657873037	1795.0	46723.0	5004.0	1126126.0
9	24h	283	0.9783375994669792	1.0	2602.0	116001.0	2535.0	1058510.0	0.9690741732820338	1.0270986518465497	1251.0	49745.0	1924.0	1126728.0
9	24h	288	0.9529633246988548	1.0337623279948105	6892.0	100986.0	3077.0	1068693.0	0.9484920332913775	1.0337623279948105	3897.0	48605.0	1382.0	1125764.0
9	24h	289	0.945824568038386	2.0	532.0	120045.0	13220.0	1045851.0	0.9197315060830652	2.0	3056.0	52616.0	6128.0	1117848.0
9	24h	291	0.9763352031134144	1.80338494660042	1566.0	116530.0	4083.0	1057469.0	0.9542769387312864	1.08041536608901	2215.0	50643.0	2638.0	1124152.0
9	24h	294	0.9478968973906646	1.697471263793956	415.0	113377.0	12049.0	1053807.0	0.9293844936112472	3.930588241698849	1506.0	49315.0	5988.0	1122839.0
9	24h	295	0.9694274550137204	1.1590180127617733	1380.0	114993.0	5873.0	1057402.0	0.9624151992934058	1.1590180127617733	879.0	51213.0	3121.0	1124435.0
9	24h	300	0.9803350778854788	1.001250438904398	1399.0	110796.0	3046.0	1064407.0	0.9577771616429674	1.001250438904398	891.0	48362.0	3373.0	1127022.0
9	24h	301	0.95266080218018	1.1590180127617733	5398.0	102774.0	4816.0	1066660.0	0.945203916722122	1.0535004894398483	3672.0	49713.0	2092.0	1124171.0
9	24h	306	0.9449117731104444	2.0	7573.0	105815.0	4765.0	1061495.0	0.934465030555825	1.1824780735942844	4361.0	48167.0	2395.0	1124725.0
9	24h	309	0.8144166863687708	5.0	32917.0	77506.0	2406.0	1066819.0	0.7976678429739386	5.0	17177.0	36392.0	1285.0	1124794.0
9	24h	310	0.946566331532163	1.640625	5680.0	99938.0	5603.0	1068427.0	0.9341330446957886	7.598972612506575	4213.0	47035.0	2420.0	1125980.0
9	24h	311	0.9427274934174898	2.0340425515614218	7875.0	100968.0	4393.0	1066412.0	0.9351383282465296	1.1590180127617733	4606.0	47491.0	1982.0	1125569.0
9	24h	314	0.9722563504348944	1.013639886898942	1317.0	109601.0	4938.0	1063792.0	0.9596103349435748	1.006843041469846	1402.0	47874.0	2628.0	1127744.0
9	24h	315	0.9307615226428534	2.0840639994746444	561.0	115642.0	16644.0	1046801.0	0.91612914898814	2.0840639994746444	1299.0	50634.0	7972.0	1119743.0
9	24h	321	0.9248989749555164	2.0840639994746444	603.0	114096.0	17926.0	1047023.0	0.901025699254381	3.542510048172941	2236.0	47612.0	8224.0	1121576.0
9	24h	328	0.9866808298268828	1.0	1917.0	107749.0	992.0	1068990.0	0.979913557095438	1.0	1157.0	48858.0	846.0	1128787.0
9	24h	337	0.9843404168803744	1.0337623279948105	1971.0	106514.0	1418.0	1069745.0	0.9713195861489085	0.7411588266019639	1408.0	47363.0	1389.0	1129488.0
9	24h	340	0.977262041004622	1.0	2748.0	110156.0	2378.0	1064366.0	0.966991639424885	1.0	1796.0	50139.0	1627.0	1126086.0
9	24h	345	0.9456442521471996	1.0856002174056756	6716.0	102505.0	5068.0	1065359.0	0.9288006680282102	1.1044123154420182	4406.0	46160.0	2671.0	1126411.0
9	24h	348	0.9237895481405436	3.0228015319505346	13238.0	94033.0	2277.0	1070100.0	0.913326533712376	3.0228015319505346	6924.0	42087.0	1064.0	1129573.0
9	24h	350	0.942507384257516	2.067524655989621	942.0	112640.0	12800.0	1053266.0	0.9238056209436856	2.0	1893.0	48467.0	6102.0	1123186.0
9	24h	353	0.9573473054173096	1.0856002174056756	6342.0	102047.0	2751.0	1068508.0	0.9449614791987674	1.0856002174056756	3490.0	45996.0	1868.0	1128294.0
9	24h	357	0.9753120996882446	1.0856002174056756	2843.0	106211.0	2534.0	1068060.0	0.9646145651015904	1.0856002174056756	2255.0	50704.0	1465.0	1125224.0
9	24h	361	0.9530663476528464	2.0	6884.0	101178.0	3081.0	1068505.0	0.9431248011984528	2.0	3712.0	45958.0	1831.0	1128147.0
9	24h	363	0.9682368101808364	1.1590180127617733	2862.0	102560.0	3867.0	1070359.0	0.9531106785717964	1.1590180127617733	2526.0	46274.0	2027.0	1128821.0
9	24h	364	0.956652738448788	1.0856002174056756	4550.0	110811.0	5492.0	1058795.0	0.9391312713454232	1.1044123154420182	3247.0	48809.0	3080.0	1124512.0
9	24h	365	0.9570312144618212	1.0599982034919917	5228.0	105194.0	4218.0	1065008.0	0.9430314635810833	1.0599982034919917	3286.0	46292.0	2307.0	1127763.0
9	24h	368	0.9780460465530746	1.0535004894398483	580.0	104269.0	4101.0	1070698.0	0.967780934534244	1.0535004894398483	735.0	48030.0	2463.0	1128420.0
9	24h	369	0.9758039870493974	1.0	1046.0	110159.0	4417.0	1064026.0	0.9660343019920477	1.0	566.0	48834.0	2868.0	1127380.0
9	24h	370	0.9775676606821576	1.5413609106991295	978.0	102148.0	3710.0	1072812.0	0.9722554629285118	1.0	722.0	48342.0	2037.0	1128547.0
9	24h	371	0.951736931322334	1.013639886898942	5371.0	104150.0	5192.0	1064935.0	0.9379021613595117	1.0599982034919917	3223.0	45477.0	2799.0	1128149.0
9	24h	373	0.965158578074956	1.006843041469846	3195.0	106526.0	4496.0	1065431.0	0.9506027551696516	1.1590180127617733	2401.0	48062.0	2594.0	1126591.0
9	24h	376	0.9597206939180284	1.116777678328368	5547.0	105969.0	3348.0	1064784.0	0.9444983658512428	1.116777678328368	3420.0	47683.0	2184.0	1126361.0
9	24h	379	0.9515680896203386	2.0	7104.0	107197.0	3808.0	1061539.0	0.9343866795863078	1.1590180127617733	4070.0	47251.0	2566.0	1125761.0
9	24h	391	0.9425684548080776	2.006854708321581	7455.0	102288.0	5010.0	1064895.0	0.925894508773902	2.006854708321581	4113.0	45298.0	3138.0	1127099.0
9	24h	401	0.9584847349690954	2.0	2908.0	102347.0	5958.0	1068435.0	0.950868846664565	1.171875	1624.0	49768.0	3519.0	1124737.0
9	24h	403	0.965551076477755	1.1590180127617733	1802.0	118084.0	6624.0	1053138.0	0.9484914556195376	1.1824780735942844	1336.0	50897.0	4192.0	1123223.0
9	24h	405	0.967751755931024	1.154163023647981	1877.0	111260.0	5538.0	1060973.0	0.957786456039385	1.1649273213649425	993.0	48929.0	3320.0	1126406.0
9	24h	407	0.978188782295675	3.2153349601946606	3682.0	110326.0	1238.0	1064402.0	0.9696490420228632	6.0505731988925024	2161.0	48433.0	871.0	1128183.0
9	24h	409	0.972304394806299	1.013639886898942	4716.0	109779.0	1538.0	1063615.0	0.9623606557377048	1.013639886898942	2682.0	47697.0	1049.0	1128220.0
9	24h	410	0.968758333504277	1.0611779458754784	1300.0	118065.0	6315.0	1053968.0	0.9583910223712016	1.006843041469846	1316.0	52608.0	3252.0	1122472.0
9	24h	411	0.9721702752496918	4.005466540495783	4180.0	105270.0	1847.0	1068351.0	0.9684338043273192	4.005466540495783	2333.0	48765.0	846.0	1127704.0
9	24h	413	0.9719161497128888	2.5701225233743723	4579.0	105363.0	1510.0	1068196.0	0.9619676285457368	1.006843041469846	2674.0	47071.0	1048.0	1128855.0
9	24h	418	0.9749310764890684	1.0	3181.0	106442.0	2293.0	1067732.0	0.9692456981447498	1.0	1770.0	50441.0	1431.0	1126006.0
9	24h	422	0.9653566355301106	1.0856002174056756	1710.0	112131.0	6338.0	1059469.0	0.9611919940135076	1.0599982034919917	1247.0	50737.0	2850.0	1124814.0
9	24h	423	0.9749738054836944	2.0765677906253144	4529.0	105148.0	869.0	1069102.0	0.9671740768651091	6.318153795438388	2521.0	48129.0	746.0	1128252.0
9	24h	426	0.9799375754676144	1.0	3054.0	107531.0	1349.0	1067714.0	0.9707392565413904	5.177512976806528	1689.0	47358.0	1166.0	1129435.0
9	24h	428	0.9794704009846416	1.0	2889.0	110616.0	1748.0	1064395.0	0.9719606267966202	1.0	1301.0	50211.0	1596.0	1126540.0
9	24h	434	0.969078240528766	1.8373332460474476	4615.0	106884.0	2206.0	1065943.0	0.9576675700821164	7.218043965743507	2577.0	47349.0	1609.0	1128113.0
9	24h	437	0.9783795139525217	1.0337623279948105	2677.0	109443.0	2160.0	1065368.0	0.9738350503684802	1.0337623279948105	1418.0	51139.0	1330.0	1125761.0
9	24h	447	0.9522016889248064	1.013639886898942	8544.0	93082.0	801.0	1077221.0	0.9429010698041896	1.013639886898942	4644.0	44157.0	704.0	1130143.0
9	24h	451	0.9799350244196304	1.0	1661.0	113866.0	3002.0	1061119.0	0.9681791224710036	1.1044123154420182	1117.0	49792.0	2156.0	1126583.0
9	24h	452	0.978073374062736	1.0337623279948105	2155.0	111985.0	2866.0	1062642.0	0.97214907747751	1.013639886898942	1294.0	54086.0	1805.0	1122463.0
9	24h	453	0.982890693087473	1.0	1888.0	117854.0	2215.0	1057691.0	0.9774521894384216	1.0	927.0	53104.0	1523.0	1124094.0
9	24h	455	0.9778968579478584	7.6171875	2823.0	109677.0	2135.0	1065013.0	0.9678287142527328	8.53540206310788	1529.0	48209.0	1676.0	1128234.0
9	24h	456	0.9624315666734576	2.463726098628356	1650.0	111016.0	7017.0	1059965.0	0.9595127809229712	3.7460021006776345	1185.0	50337.0	3063.0	1125063.0
9	24h	459	0.9653879396316736	1.834274512792796	2345.0	108903.0	5464.0	1062936.0	0.9655976258147811	1.006843041469846	1472.0	53848.0	2365.0	1121963.0
9	24h	460	0.9731678273399962	1.1649273213649425	2377.0	105016.0	3414.0	1068841.0	0.9670367276277516	1.006843041469846	1339.0	48039.0	1936.0	1128334.0
9	24h	461	0.9804826991749784	1.006843041469846	2005.0	111475.0	2433.0	1063735.0	0.9708311368827974	5.185222815321561	1039.0	49725.0	1949.0	1126935.0
9	24h	462	0.95370837653579	1.3092407449071388	2124.0	103938.0	7966.0	1065620.0	0.9449405334667642	1.3092407449071388	1202.0	49101.0	4520.0	1124825.0
10	D7	5	0.9540984246970008	2.0	6255.0	97693.0	3145.0	1072555.0	0.9501569042834376	7.093474664260104	3683.0	47991.0	1352.0	1126622.0
10	D7	13	0.9206380630441132	2.097201562685678	13505.0	93007.0	2530.0	1070606.0	0.9177754895982244	4.604738133841055	6983.0	45903.0	1242.0	1125520.0
10	D7	19	0.8116458492952978	5.006861746721318	30487.0	68328.0	1226.0	1079607.0	0.8059616682253501	4.027372165879384	15689.0	34041.0	702.0	1129216.0
10	D7	21	0.952808773066494	2.0	6556.0	99266.0	3277.0	1070549.0	0.9501880792647458	1.2502197072539891	3714.0	49005.0	1424.0	1125505.0
10	D7	24	0.7635347329404263	5.043753872365304	38267.0	64064.0	1414.0	1075903.0	0.753324326246178	5.005490149887921	20164.0	31782.0	650.0	1127052.0
10	D7	33	0.7787896726014298	5.027390794748803	38255.0	68412.0	609.0	1072372.0	0.7661722220319048	5.006861746721318	20157.0	33548.0	320.0	1125623.0
10	D7	39	0.7911643488418222	5.0	36793.0	71795.0	1109.0	1069951.0	0.7766998814801809	5.0	18531.0	35388.0	1817.0	1123912.0
10	D7	43	0.8821585032184599	3.0296085278516185	21080.0	83667.0	1273.0	1073628.0	0.8770695970695971	3.0296085278516185	10957.0	41902.0	789.0	1126000.0
10	D7	44	0.9697431267621262	1.1777197993501043	4820.0	96135.0	1179.0	1077514.0	0.954961117873706	6.705337266056235	3490.0	47463.0	987.0	1127708.0
10	D7	45	0.824734028690732	4.049475817254778	29469.0	71203.0	794.0	1078182.0	0.8191503046320443	4.042687565705053	15078.0	35024.0	387.0	1129159.0
10	D7	49	0.9246325366273784	2.006854708321581	14167.0	97159.0	1672.0	1066650.0	0.924512932562842	5.71319744101322	6888.0	48236.0	989.0	1123535.0
10	D7	52	0.9561354437460924	1.0535004894398483	7648.0	101696.0	1683.0	1068621.0	0.949467808316382	1.0270986518465497	4303.0	50177.0	1038.0	1124130.0
10	D7	53	0.8410090576915917	4.02225407353032	28275.0	79062.0	1618.0	1070693.0	0.8285376512064853	6.802933722046872	14511.0	39247.0	1733.0	1124157.0
10	D7	54	0.95068045619594	2.0	8272.0	96611.0	1752.0	1073013.0	0.942824599149135	7.1484375	4818.0	48423.0	1055.0	1125352.0
10	D7	57	0.9136592490103386	3.0296085278516185	16860.0	95090.0	1112.0	1066586.0	0.9075822328931572	3.0296085278516185	8865.0	47251.0	758.0	1122774.0
10	D7	58	0.826540189465517	4.01712946039364	26975.0	66048.0	747.0	1085878.0	0.8198204992835055	5.859375	13993.0	32610.0	341.0	1132704.0
10	D7	60	0.9582071118415616	1.0856002174056756	7418.0	98531.0	1177.0	1072522.0	0.9491714545792672	1.006843041469846	4514.0	48487.0	679.0	1125968.0
10	D7	64	0.9252003917884344	2.017093094227743	13402.0	92570.0	1566.0	1072110.0	0.9136538326459755	2.017093094227743	7817.0	45526.0	788.0	1125517.0
10	D7	65	0.91179481705394	2.044144767875125	16754.0	93960.0	1425.0	1067509.0	0.9029983039316206	2.044144767875125	9071.0	47118.0	1052.0	1122407.0
10	D7	70	0.9597110421025437	2.778110060421023	5959.0	94723.0	1994.0	1076972.0	0.9543734015345268	1.08041536608901	3439.0	46645.0	1021.0	1128543.0
10	D7	72	0.8655386511209062	4.0	24266.0	82179.0	1267.0	1071936.0	0.8597414422903851	4.0	12578.0	40600.0	669.0	1125801.0
10	D7	74	0.9016974773384964	3.0	18060.0	87090.0	929.0	1073569.0	0.8974783269328838	3.0	9441.0	43118.0	410.0	1126679.0
10	D7	81	0.9526388596958604	1.40625	8619.0	97444.0	1070.0	1072515.0	0.9473313920537826	1.0337623279948105	4432.0	48474.0	958.0	1125784.0
10	D7	82	0.9198237007893624	2.0840639994746444	15030.0	92348.0	1069.0	1071201.0	0.9148860888880151	2.0840639994746444	7836.0	46543.0	824.0	1124445.0
10	D7	85	0.95198826826304	3.418216508877473	8203.0	94779.0	1357.0	1075309.0	0.9482527971461002	1.0611779458754784	4454.0	46783.0	652.0	1127759.0
10	D7	87	0.8781891810484276	3.0454323507713976	20742.0	78720.0	1096.0	1079090.0	0.8771640008482995	3.011422346795821	10412.0	39293.0	593.0	1129350.0
10	D7	90	0.9374510823734958	2.128228819971257	10644.0	92825.0	1743.0	1074436.0	0.9279200601173914	7.3828125	5905.0	45688.0	1193.0	1126862.0
10	D7	91	0.9534962170497808	2.0	7228.0	98930.0	2422.0	1071068.0	0.9535599493522936	2.0	3584.0	48951.0	1184.0	1125929.0
10	D7	93	0.9698453945523546	1.7578125	3615.0	103756.0	2837.0	1069440.0	0.9649248924033498	1.1590180127617733	2064.0	51678.0	1693.0	1124213.0
10	D7	95	0.9606643157774996	2.141095409079486	2483.0	105565.0	6162.0	1065438.0	0.9359761669773732	1.2890625	2776.0	51211.0	4230.0	1121431.0
10	D7	97	0.8755425273251982	3.0566849287923428	19188.0	77060.0	2720.0	1080680.0	0.8752631638842421	6.4453125	9602.0	38456.0	1359.0	1130231.0
10	D7	98	0.8190652578964398	4.015419802636612	31527.0	73412.0	907.0	1073802.0	0.8107888408431463	4.003431755420904	16130.0	35907.0	629.0	1126982.0
10	D7	99	0.9053280397774972	3.011422346795821	16407.0	83574.0	1072.0	1078595.0	0.9006187622587531	3.0022879459099605	8569.0	41555.0	602.0	1128922.0
10	D7	106	0.9269102476194404	3.0	9678.0	89895.0	4499.0	1075576.0	0.9204973663404968	2.0	5426.0	44825.0	2317.0	1127080.0
10	D7	107	0.93296802392908	2.006854708321581	12080.0	94665.0	1523.0	1071380.0	0.9267279200411492	2.003430285823854	6343.0	45943.0	922.0	1126440.0
10	D7	108	0.8241100447576629	4.003431755420904	31360.0	75308.0	786.0	1072194.0	0.79774061781976	7.6171875	16000.0	37497.0	3014.0	1123137.0
11	24h	3	0.9682098792306286	1.411124364702222	1676.0	111196.0	5626.0	1061150.0	0.9307255811274016	1.527938063719371	3208.0	48468.0	4007.0	1123965.0
11	24h	4	0.9629086112370666	2.0	1958.0	116796.0	7040.0	1053854.0	0.9129044042304848	3.448579445991132	5889.0	51229.0	3886.0	1118644.0
11	24h	5	0.9413020942245318	2.540071914736126	3436.0	105784.0	9757.0	1060671.0	0.9038994165627648	4.021798816780403	4991.0	47485.0	5106.0	1122066.0
11	24h	9	0.9759719413370292	1.0546875	3547.0	103515.0	1550.0	1071036.0	0.9550126061907028	1.40625	3010.0	47159.0	1433.0	1128046.0
11	24h	27	0.9494252001365862	2.0306639779653968	7899.0	100096.0	2765.0	1068888.0	0.9346790076842224	7.289213221914369	4738.0	45796.0	1663.0	1127451.0
11	24h	28	0.9250111288308028	2.3728660232011625	10181.0	107015.0	7170.0	1055282.0	0.8309275047612267	2.261054117586806	15066.0	46684.0	3932.0	1113966.0
11	24h	29	0.9397891185153944	2.221224412486276	6740.0	111412.0	7536.0	1053960.0	0.8431697033704502	6.6796875	12815.0	50696.0	6044.0	1110093.0
11	24h	30	0.946274359954146	3.726619823982586	2159.0	111438.0	10495.0	1055556.0	0.9320427358232124	6.306681453588032	2196.0	51034.0	5246.0	1121172.0
11	24h	31	0.8910840475116524	3.1167469143523667	18182.0	88899.0	3550.0	1069017.0	0.8795614447812148	7.446542067935375	9233.0	40192.0	1774.0	1128449.0
11	24h	32	0.9302180128663332	2.580786977993583	9740.0	104110.0	5880.0	1059918.0	0.8333228555776088	2.320996321793994	15327.0	46394.0	3232.0	1114695.0
11	24h	34	0.9589488909511984	3.75	1890.0	114697.0	7930.0	1055131.0	0.9422794152079644	6.064176032820225	1749.0	50305.0	4414.0	1123180.0
11	24h	35	0.932915643609065	2.0541973036930994	10583.0	99168.0	3679.0	1066218.0	0.9209563938466432	2.017093094227743	6099.0	46337.0	1855.0	1125357.0
11	24h	36	0.9608526138041392	2.0	1982.0	108683.0	6874.0	1062109.0	0.9416643032478264	7.241787172053077	1689.0	48144.0	4276.0	1125539.0
11	24h	37	0.9616794112149126	2.7257117225655487	1915.0	110609.0	6900.0	1060224.0	0.9464995653150732	6.886017450466198	1992.0	48448.0	3485.0	1125723.0
11	24h	38	0.9545175387395252	3.871217912362981	7722.0	94030.0	1239.0	1076657.0	0.9476563775926832	8.051898462329008	4360.0	46420.0	768.0	1128100.0
11	24h	39	0.9685215420868748	2.9646353064078554	2371.0	112410.0	4936.0	1059931.0	0.9550757011665426	1.2987091698346094	1080.0	48100.0	3445.0	1127023.0
11	24h	41	0.976925395561434	1.129007618718758	2790.0	108575.0	2339.0	1065944.0	0.9661192189923252	1.013639886898942	1807.0	48590.0	1601.0	1127650.0
11	24h	43	0.9261102091877428	3.484234862652775	3089.0	114376.0	15162.0	1047021.0	0.907955461138378	5.209602059013841	2390.0	49578.0	7662.0	1120018.0
11	24h	44	0.9571523198877828	1.0856002174056756	4879.0	110542.0	5018.0	1059209.0	0.9518367980443704	7.610710387188324	2174.0	49061.0	2791.0	1125622.0
11	24h	49	0.9583316887046904	2.3728660232011625	3963.0	109257.0	5538.0	1060890.0	0.9481649567800928	1.668915312504652	1956.0	49306.0	3435.0	1124951.0
11	24h	53	0.953590675577674	2.5616066468685723	2518.0	109795.0	8169.0	1059166.0	0.9367849524917587	1.0337623279948105	2595.0	48310.0	3925.0	1124818.0
11	24h	54	0.9304657750729218	3.0	3205.0	110691.0	13339.0	1052413.0	0.9112459079530136	2.3121040623883045	1965.0	47321.0	7253.0	1123109.0
11	24h	55	0.9397278658571092	2.6516504294495533	2410.0	116234.0	12500.0	1048504.0	0.925526149800556	2.006854708321581	2182.0	52090.0	6201.0	1119175.0
11	24h	56	0.9537903543138696	2.3023690669205275	2794.0	111500.0	8010.0	1057344.0	0.9387525532103844	1.0664563289523392	1398.0	47568.0	4809.0	1125873.0
11	24h	57	0.9254418179973622	3.0	2590.0	114026.0	15783.0	1047249.0	0.8985991679470936	3.0	3095.0	50003.0	8190.0	1118360.0
11	24h	58	0.9531996179560648	1.0546875	4180.0	108283.0	6453.0	1060732.0	0.9471479778695552	1.0270986518465497	2120.0	48619.0	3306.0	1125603.0
11	24h	59	0.942077062896574	2.003430285823854	3456.0	99253.0	8749.0	1068190.0	0.917321767416644	2.003430285823854	2965.0	42300.0	4660.0	1129723.0
11	24h	60	0.941516910416614	4.251615329513743	4648.0	111437.0	9196.0	1054367.0	0.9205050132847196	6.972677039534833	3132.0	47464.0	5066.0	1123986.0
