# Supplementary material for: Automatic Cerebral Hemisphere Segmentation in Rat MRI with Ischemic Lesions via Attention-based Convolutional Neural Networks
Source: Neuroinformatics. 2022 Sep 30;21(1):57–70. doi: 10.1007/s12021-022-09607-1 (PMC9931784; doi:10.1007/s12021-022-09607-1)
Supplement: Supplementary file 1 — Supplementary file1 (RAR 1.26 MB) [file 12021_2022_9607_MOESM1_ESM.zip › lessCapacity/rate0.625.csv]

cohort	timepoint	id	brain_dice	brain_hd	brain_fp	brain_tp	brain_fn	brain_tn	contra_dice	contra_hd	contra_fp	contra_tp	contra_fn	contra_tn
1	24h	3	0.9562034241435278	1.640625	688.0	109579.0	9350.0	1060031.0	0.9402299077798976	3.8671875	994.0	47562.0	5053.0	1126039.0
1	24h	5	0.7312971839949554	5.006861746721318	44112.0	62625.0	1909.0	1071002.0	0.7205525252895023	5.006861746721318	21741.0	29525.0	1160.0	1127222.0
1	24h	22	0.8058260813232849	4.003431755420904	34121.0	74634.0	1847.0	1069046.0	0.8029030656011558	4.008573879920545	16486.0	35567.0	976.0	1126619.0
1	24h	25	0.9543873792361162	1.792624047747463	920.0	111283.0	9717.0	1057728.0	0.9412647170527916	4.21875	813.0	49567.0	5373.0	1123895.0
1	24h	32	0.9745641934755028	1.294378244201632	508.0	112147.0	5346.0	1061647.0	0.9582463054187192	1.0	1130.0	48631.0	3108.0	1126779.0
1	24h	35	0.9798743933771054	2.3373480273124176	567.0	116705.0	4227.0	1058149.0	0.9686249459860596	1.0080849922315578	1142.0	51557.0	2198.0	1124751.0
1	24h	43	0.9564269404432846	2.6589370600039595	503.0	111418.0	9649.0	1058078.0	0.9472879617624862	2.6589370600039595	741.0	48953.0	4707.0	1125247.0
1	24h	45	0.9549117004839556	1.2934112252706986	295.0	112173.0	10298.0	1056882.0	0.9416631704247204	1.1824780735942844	900.0	48256.0	5079.0	1125413.0
1	2h	6	0.768267874823727	5.0	37000.0	64014.0	1617.0	1077017.0	0.7587165328184379	5.0	18520.0	30846.0	1099.0	1129183.0
1	2h	26	0.6990943868040859	5.002745828074069	51000.0	60946.0	1465.0	1066237.0	0.6926341601433557	5.001373102474584	24938.0	29376.0	1134.0	1124200.0
1	2h	28	0.724394439274737	5.012344380766973	46738.0	64223.0	2131.0	1066556.0	0.720206008583691	5.012344380766973	22610.0	31464.0	1837.0	1123737.0
1	2h	29	0.7922835445136291	4.001716245582169	37191.0	76472.0	2907.0	1063078.0	0.7800759176983134	4.013709416643163	18764.0	36169.0	1630.0	1123085.0
1	2h	36	0.8658605774485871	4.0	23603.0	83175.0	2168.0	1070702.0	0.8534986599502729	3.020529124409538	12305.0	39648.0	1306.0	1126389.0
1	2h	38	0.8314537157757497	4.0	29210.0	76527.0	1816.0	1072095.0	0.8225953926094423	3.0022879459099605	14631.0	36886.0	1279.0	1126852.0
1	2h	40	0.866773196338167	3.076835865838881	23628.0	87060.0	3135.0	1065825.0	0.8552422989649063	3.0091413460695065	11830.0	41271.0	2141.0	1124406.0
1	2h	50	0.903124953327326	2.0306639779653968	17436.0	90704.0	2023.0	1069485.0	0.8951684143793974	2.003430285823854	8507.0	43067.0	1580.0	1126494.0
1	sham	4	0.8401143296872423	3.0228015319505346	26756.0	76421.0	2332.0	1074139.0	0.8357025818165714	3.0022879459099605	13472.0	37742.0	1368.0	1127066.0
1	sham	7	0.7688204514875168	6.0	37266.0	64283.0	1393.0	1076706.0	0.7816552528048958	5.0	16588.0	32187.0	1394.0	1129479.0
1	sham	8	0.7295526447724038	6.0	44799.0	63300.0	2132.0	1069417.0	0.7262961719663383	5.001373102474584	22657.0	31372.0	988.0	1124631.0
1	sham	9	0.8138910321974795	6.0	28271.0	68036.0	2844.0	1080497.0	0.8162904689863842	5.0	13668.0	33723.0	1511.0	1130746.0
1	sham	11	0.8242787032278219	3.23352570371143	31955.0	81794.0	2919.0	1062980.0	0.8175325209945661	3.076835865838881	16243.0	39719.0	1487.0	1122199.0
1	sham	14	0.8254112628789185	3.0409196606968263	31123.0	78951.0	2276.0	1067298.0	0.8221895973154363	3.020529124409538	15825.0	39202.0	1131.0	1123490.0
1	sham	15	0.8344879071656768	3.018255006000984	27930.0	76011.0	2222.0	1073485.0	0.8308229547689826	3.0022879459099605	13972.0	37591.0	1337.0	1126748.0
1	sham	20	0.9059993517551488	4.0	15991.0	88050.0	2280.0	1073327.0	0.9086454973951872	3.0022879459099605	7400.0	43953.0	1438.0	1126857.0
1	sham	23	0.8271485226183213	4.0	29914.0	75919.0	1816.0	1071999.0	0.8210807088120511	4.0	15515.0	37555.0	852.0	1125726.0
1	sham	24	0.8307366694177634	3.0296085278516185	31359.0	82034.0	2070.0	1064185.0	0.8289773937384002	3.0022879459099605	15775.0	40869.0	1088.0	1121916.0
1	sham	27	0.877335925805904	3.0	21513.0	85281.0	2334.0	1070520.0	0.8727027866984357	2.0306639779653968	10992.0	42121.0	1296.0	1125239.0
1	sham	30	0.8265159938419432	3.0409196606968263	30371.0	77309.0	2083.0	1069885.0	0.8252005562092203	3.0296085278516185	15096.0	38574.0	1246.0	1124732.0
1	sham	31	0.8298110816913306	3.0656572532706994	29208.0	76626.0	2223.0	1071591.0	0.8301944338543652	3.018255006000984	14095.0	38108.0	1494.0	1125951.0
1	sham	33	0.8532653504013886	3.0022879459099605	25331.0	78654.0	1721.0	1073942.0	0.8559404548110002	3.020529124409538	12410.0	39559.0	906.0	1126773.0
1	sham	34	0.8265238271148874	4.0	31030.0	78309.0	1842.0	1068467.0	0.8220447284345048	3.0091413460695065	15767.0	38595.0	943.0	1124343.0
1	sham	37	0.7932286407871275	4.015419802636612	36556.0	73848.0	1944.0	1067300.0	0.7894442291962633	4.013709416643163	18586.0	36676.0	978.0	1123408.0
1	sham	39	0.8036451643720742	4.02225407353032	35128.0	75709.0	1868.0	1066943.0	0.8048329507778628	4.008573879920545	17351.0	37869.0	1015.0	1123413.0
1	sham	41	0.8260235017979929	3.0296085278516185	32278.0	82350.0	2411.0	1062609.0	0.8276155028724007	3.011422346795821	15558.0	40914.0	1486.0	1121690.0
1	sham	42	0.8288310387473298	3.0454323507713976	30883.0	81092.0	2611.0	1065062.0	0.8236517696001958	3.020529124409538	15911.0	40389.0	1384.0	1121964.0
1	sham	44	0.8317862992985846	3.0566849287923428	29777.0	79216.0	2263.0	1068392.0	0.8246906744468343	3.0	15090.0	38725.0	1374.0	1124459.0
1	sham	47	0.7942991369526775	4.03078061705329	36539.0	75238.0	2430.0	1065441.0	0.7879265539130065	4.027372165879384	18644.0	36990.0	1268.0	1122746.0
1	sham	48	0.7933134957326743	5.001373102474584	34303.0	70783.0	2580.0	1071982.0	0.7898531255597349	5.001373102474584	17209.0	35278.0	1563.0	1125598.0
1	sham	51	0.7746467135731038	5.0	36786.0	65068.0	1072.0	1076722.0	0.7726617848425315	5.0	18624.0	32446.0	469.0	1128109.0
1	sham	52	0.7685135725732045	4.006860571647708	41069.0	71217.0	1834.0	1065528.0	0.7664074784069614	4.006860571647708	20674.0	35582.0	1016.0	1122376.0
2	24h	2	0.7864477721993905	5.0	38914.0	72527.0	474.0	1067733.0	0.7821817532583467	5.0	19090.0	35048.0	430.0	1125080.0
2	24h	4	0.9525987507342688	2.003430285823854	8350.0	106220.0	2221.0	1062857.0	0.9426100708630284	2.0	3895.0	46490.0	1766.0	1127497.0
2	24h	5	0.94746322983212	2.017093094227743	9052.0	102038.0	2264.0	1066294.0	0.9321144024514812	2.017093094227743	4682.0	45627.0	1964.0	1127375.0
2	24h	6	0.8793461726867249	3.0589304771541475	22812.0	85268.0	587.0	1070981.0	0.8692678010443137	3.0091413460695065	11531.0	40537.0	662.0	1126918.0
2	24h	7	0.9666098412160052	1.129007618718758	3968.0	108298.0	3514.0	1063868.0	0.9506478639732368	7.427152728754809	2890.0	48166.0	2111.0	1126481.0
2	24h	8	0.9496575690271076	2.0	8568.0	107534.0	2833.0	1060713.0	0.9378128090628464	2.0	4377.0	46938.0	1848.0	1126485.0
2	24h	9	0.9799304516203527	1.006843041469846	2081.0	110324.0	2438.0	1064805.0	0.9703990977265082	1.013639886898942	1244.0	49043.0	1748.0	1127613.0
2	24h	14	0.9467198393766636	1.1649273213649425	8085.0	102792.0	3485.0	1065286.0	0.9352206724880476	1.1649273213649425	3886.0	47339.0	2672.0	1125751.0
2	24h	15	0.9770875389979812	1.0	2176.0	106483.0	2818.0	1068171.0	0.9672532674693836	1.0535004894398483	1236.0	46994.0	1946.0	1129472.0
2	24h	16	0.9128628595544752	3.0	15970.0	89765.0	1167.0	1072746.0	0.9061543356850524	3.0	7392.0	41293.0	1161.0	1129802.0
2	24h	17	0.9617669551391452	1.0856002174056756	2430.0	111300.0	6419.0	1059499.0	0.9550759549677992	1.006843041469846	1490.0	48568.0	3079.0	1126511.0
2	24h	18	0.815128994974086	4.0613279559307935	34669.0	77930.0	680.0	1066369.0	0.8089822753320599	4.006860571647708	16614.0	36422.0	586.0	1126026.0
2	24h	19	0.9788847096752528	1.40625	2633.0	116593.0	2397.0	1058025.0	0.9723300266150496	1.0270986518465497	875.0	50233.0	1984.0	1126556.0
3	D35	3	0.947156796769852	1.5234375	1904.0	112598.0	10660.0	1054486.0	0.9444984920712132	1.1649273213649425	1187.0	58251.0	5659.0	1114551.0
3	D35	6	0.9468445397161468	1.2621480016721494	1031.0	107776.0	11070.0	1059771.0	0.943972195827662	1.1824780735942844	559.0	55136.0	5986.0	1117967.0
3	D35	64	0.9489607349654166	2.34375	1597.0	107838.0	10003.0	1060210.0	0.943816948396669	4.6875	1168.0	55025.0	5383.0	1118072.0
3	D35	65	0.975598885793872	1.2890625	2015.0	100694.0	3022.0	1073917.0	0.9647760405363328	1.0270986518465497	2235.0	51123.0	1498.0	1124792.0
3	D35	67	0.975118980797985	1.411124364702222	1970.0	103367.0	3305.0	1071006.0	0.9620383571724234	1.0	2312.0	52294.0	1815.0	1123227.0
3	D35	71	0.9529826363370728	2.128228819971257	783.0	107627.0	9837.0	1061401.0	0.9435726094746774	1.2111642932783726	731.0	54505.0	5788.0	1118624.0
3	D35	74	0.9760419475098314	1.7578125	1596.0	104986.0	3558.0	1069508.0	0.966422789106184	1.0	1154.0	52110.0	2467.0	1123917.0
3	D35	75	0.944969402846288	1.792624047747463	1124.0	106705.0	11304.0	1060515.0	0.9402132722305456	1.0856002174056756	1052.0	53343.0	5732.0	1119521.0
3	D35	77	0.9687119057293784	1.9213668027279436	1362.0	103704.0	5337.0	1069245.0	0.9583014571539148	1.0337623279948105	1759.0	53237.0	2874.0	1121778.0
3	D35	135	0.9473538520094807	2.109375	2801.0	109516.0	9371.0	1057960.0	0.939381781390643	1.2111642932783726	2130.0	53851.0	4820.0	1118847.0
3	D35	138	0.9632612931158896	2.3373480273124176	1925.0	106791.0	6221.0	1064711.0	0.9566382590984616	1.006843041469846	1363.0	53544.0	3491.0	1121250.0
3	D35	139	0.952111270735076	1.2280544270435452	1375.0	103057.0	8992.0	1066224.0	0.9480171586816052	1.223473419012955	890.0	52377.0	4854.0	1121527.0
3	D35	140	0.951968288455638	2.109375	1239.0	114795.0	10345.0	1053269.0	0.9497361022049032	1.08041536608901	1194.0	57762.0	4920.0	1115772.0
3	D35	154	0.9719527827201592	2.254146569727111	1775.0	101606.0	4089.0	1072178.0	0.9665521537241872	1.0270986518465497	967.0	51206.0	2577.0	1124898.0
3	D35	156	0.9729633439769848	1.6572815184059708	2289.0	109238.0	3782.0	1064339.0	0.9630580641757314	1.0856002174056756	2198.0	54759.0	2003.0	1120688.0
3	D35	157	0.9429788695168948	1.2890625	2964.0	104359.0	9657.0	1062668.0	0.9338814031077768	1.116777678328368	2229.0	50664.0	4945.0	1121810.0
3	sham	120	0.952986760228906	1.9921875	1371.0	106745.0	9161.0	1062371.0	0.9505424576580426	1.1590180127617733	1151.0	53401.0	4406.0	1120690.0
4	24h	6	0.9763305027253376	2.1070009788796966	1736.0	104338.0	3323.0	1070251.0	0.9548758103362298	1.171875	1099.0	44999.0	3154.0	1130396.0
4	24h	7	0.9731096611049648	1.540548933213418	2204.0	107750.0	3751.0	1065943.0	0.9600877794541216	1.540548933213418	1154.0	49000.0	2920.0	1126574.0
4	24h	8	0.978703309320543	1.3258252147247769	842.0	105698.0	3758.0	1069350.0	0.9639308641975308	1.0	880.0	48799.0	2772.0	1127197.0
4	24h	9	0.936501401883334	2.0	9719.0	108054.0	4934.0	1056941.0	0.9200879904424176	1.80338494660042	4490.0	48519.0	3938.0	1122701.0
4	24h	19	0.9798869792765416	3.130941617174656	1298.0	109155.0	3183.0	1066012.0	0.963876345953456	2.0765677906253144	1148.0	47175.0	2388.0	1128937.0
4	24h	20	0.9773804963180522	1.013639886898942	1399.0	114808.0	3915.0	1059526.0	0.9610570102207252	1.0599982034919917	1085.0	49789.0	2950.0	1125824.0
4	24h	21	0.9760333478483282	4.080346916259848	2101.0	115434.0	3568.0	1058545.0	0.9539782823297136	2.4449006242585813	658.0	48319.0	4004.0	1126667.0
4	24h	22	0.9456989046319488	3.953233076585859	7778.0	101186.0	3842.0	1066842.0	0.9285814025929388	1.2111642932783726	3631.0	43225.0	3018.0	1129774.0
4	24h	23	0.9748334082468918	1.006843041469846	2460.0	111693.0	3307.0	1062188.0	0.948335631278314	3.7664434406222336	912.0	48147.0	4334.0	1126255.0
4	24h	24	0.976531263196672	1.5234375	934.0	108685.0	4290.0	1065739.0	0.9571132743705366	1.0	312.0	49455.0	4120.0	1125761.0
4	24h	25	0.9792884605849714	1.7765322666732652	992.0	108631.0	3603.0	1066422.0	0.9512763807026848	1.1044123154420182	519.0	47531.0	4350.0	1127248.0
4	24h	26	0.9840753174071726	3.8024008143704418	1254.0	110954.0	2337.0	1065103.0	0.9626688635889904	3.15061765397874	1036.0	48493.0	2725.0	1127394.0
4	24h	27	0.9696722120969986	3.7664434406222336	3937.0	108005.0	2819.0	1064887.0	0.947100038925652	1.0599982034919917	2242.0	48662.0	3194.0	1125550.0
4	24h	28	0.9727557837490336	1.2621480016721494	993.0	111971.0	5279.0	1061405.0	0.9543834310103788	1.2621480016721494	569.0	51541.0	4358.0	1123180.0
4	24h	29	0.9711274690113318	1.206519157146914	1424.0	109566.0	5091.0	1063567.0	0.9546907382673974	1.0599982034919917	752.0	51823.0	4167.0	1122906.0
4	24h	30	0.9776814266610184	1.0535004894398483	652.0	117706.0	4722.0	1056568.0	0.9622098903321696	1.0	440.0	54705.0	3857.0	1120646.0
4	24h	31	0.962948418051121	1.199772113778279	1026.0	112794.0	7654.0	1058174.0	0.9358525909360246	1.2447153916659022	874.0	48961.0	5838.0	1123975.0
4	24h	32	0.9652664280111996	1.2280544270435452	540.0	110148.0	7387.0	1061573.0	0.9529323510742655	1.0270986518465497	401.0	49542.0	4493.0	1125212.0
4	24h	33	0.9529443978112838	1.5234375	553.0	106148.0	9930.0	1063017.0	0.9434719915308376	1.1590180127617733	537.0	51690.0	5657.0	1121764.0
4	24h	34	0.9711207804056424	1.0856002174056756	2702.0	110700.0	3882.0	1062364.0	0.946760906653668	3.19859626498973	1835.0	48557.0	3626.0	1125630.0
4	24h	36	0.9794077507611056	1.527938063719371	998.0	121283.0	4102.0	1053265.0	0.954770056277721	1.527938063719371	793.0	52847.0	4214.0	1121794.0
4	24h	37	0.9795513303774124	4.113717109504645	1136.0	114991.0	3665.0	1059856.0	0.9537616329084226	2.6953125	781.0	48783.0	3949.0	1126135.0
4	24h	38	0.9739791565226326	1.0856002174056756	2617.0	109017.0	3208.0	1064806.0	0.947198734114622	1.1106122062431378	1767.0	47888.0	3572.0	1126421.0
4	24h	39	0.9726752415533264	1.006843041469846	2582.0	110635.0	3634.0	1062797.0	0.9457261798233668	1.006843041469846	1835.0	48616.0	3745.0	1125452.0
4	24h	40	0.9772952941593672	3.134127295795434	1419.0	110235.0	3703.0	1064291.0	0.944718792866941	3.134127295795434	983.0	48209.0	4659.0	1125797.0
4	24h	41	0.9711367454362192	1.527938063719371	1117.0	108391.0	5326.0	1064814.0	0.9590396808971006	1.0270986518465497	610.0	50972.0	3744.0	1124322.0
4	24h	42	0.9799672377312127	1.006843041469846	725.0	114860.0	3971.0	1060092.0	0.9577303031777702	1.006843041469846	685.0	49201.0	3658.0	1126104.0
4	24h	43	0.9777471730936504	1.006843041469846	909.0	107912.0	4003.0	1066824.0	0.9505311496087822	1.0599982034919917	579.0	48229.0	4441.0	1126399.0
4	24h	44	0.969011963597046	1.8260872724386696	782.0	110682.0	6297.0	1061887.0	0.961996397346338	1.08041536608901	558.0	54740.0	3767.0	1120583.0
4	24h	45	0.9740879599488136	1.294378244201632	2118.0	108472.0	3653.0	1065405.0	0.9477330596293152	1.0535004894398483	1172.0	48015.0	4124.0	1126337.0
4	24h	47	0.9705133842320556	1.773368666065026	759.0	109257.0	5880.0	1063752.0	0.9570494601870352	1.0337623279948105	575.0	51016.0	4004.0	1124053.0
4	24h	49	0.9799546677999716	1.0	1191.0	110680.0	3337.0	1064440.0	0.951664621353074	1.0270986518465497	711.0	48080.0	4173.0	1126684.0
4	24h	50	0.9765637917432364	1.0535004894398483	1008.0	103360.0	3953.0	1071327.0	0.9620883391878462	1.0535004894398483	552.0	48889.0	3301.0	1126906.0
4	24h	51	0.9723542354701816	2.3018255535349	2287.0	114678.0	4234.0	1058449.0	0.9469462098899396	2.3018255535349	1650.0	48870.0	3826.0	1125302.0
4	24h	52	0.9782311148513032	1.0	1129.0	101131.0	3372.0	1074016.0	0.9507396642228104	1.1824780735942844	823.0	43831.0	3719.0	1131275.0
4	24h	53	0.974276082248666	3.0491277729510204	1980.0	109097.0	3781.0	1064790.0	0.9302128414681032	3.0491277729510204	870.0	47179.0	6209.0	1125390.0
4	24h	54	0.9813825186857604	1.0270986518465497	1425.0	107798.0	2665.0	1067760.0	0.9587500632047328	1.0270986518465497	711.0	47403.0	3368.0	1128166.0
4	24h	55	0.9633994393105596	1.788089937614996	2250.0	111342.0	6210.0	1059846.0	0.9421124412789816	1.7334949907087993	1181.0	49736.0	4931.0	1123800.0
4	24h	57	0.9826183532131216	2.0	1751.0	108824.0	2099.0	1066974.0	0.9564725833804408	1.0	1053.0	47376.0	3259.0	1127960.0
4	24h	58	0.9754791116766544	1.0481568644530264	2862.0	113457.0	2842.0	1060487.0	0.943868158840546	1.0481568644530264	1543.0	48453.0	4220.0	1125432.0
5	24h	69	0.979019859064702	1.40625	3218.0	103921.0	1236.0	1071273.0	0.9702310734855318	1.006843041469846	1614.0	48937.0	1389.0	1127708.0
5	24h	70	0.97998448278055	1.0337623279948105	1722.0	115573.0	2999.0	1059354.0	0.9669557834614902	1.0337623279948105	1328.0	50112.0	2097.0	1126111.0
5	24h	71	0.977805123008297	1.690102160373745	3159.0	108068.0	1747.0	1066674.0	0.966444666680852	1.0535004894398483	1579.0	45420.0	1575.0	1131074.0
5	24h	72	0.953202947988204	1.1106122062431378	7923.0	94868.0	1392.0	1075465.0	0.9416908640425128	1.1106122062431378	3507.0	41998.0	1694.0	1132449.0
5	24h	73	0.9661570024312034	1.0664563289523392	981.0	119617.0	7399.0	1051651.0	0.943845833140316	1.116777678328368	1410.0	50937.0	4651.0	1122650.0
5	24h	74	0.9738287160843953	1.40625	2809.0	102327.0	2691.0	1071821.0	0.9689721120086776	1.0	1523.0	50919.0	1738.0	1125468.0
5	24h	75	0.9745409392905956	1.0856002174056756	3198.0	113018.0	2707.0	1060725.0	0.9603988125245057	1.0856002174056756	2274.0	51438.0	1968.0	1123968.0
5	24h	77	0.9784901632696816	1.013639886898942	2174.0	104969.0	2441.0	1070064.0	0.9706536028069644	1.013639886898942	1343.0	51317.0	1760.0	1125228.0
5	24h	78	0.9847405619085356	1.7578125	2224.0	106867.0	1088.0	1069469.0	0.9793585854369022	1.0337623279948105	1300.0	52784.0	925.0	1124639.0
5	24h	81	0.9326755027804492	2.044144767875125	1471.0	111534.0	14631.0	1052012.0	0.9140017246015336	2.0	1963.0	49288.0	7312.0	1121085.0
5	24h	82	0.9819498971770424	1.0	2922.0	105049.0	940.0	1070737.0	0.9736259770355103	1.0	1632.0	51258.0	1145.0	1125613.0
5	24h	83	0.9785836877844936	1.0	3497.0	104912.0	1095.0	1070144.0	0.9712925439963724	1.0	2095.0	51411.0	944.0	1125198.0
5	24h	84	0.9807886292785124	1.0	2930.0	107440.0	1279.0	1067999.0	0.9758418807712332	1.0	1557.0	53421.0	1088.0	1123582.0
5	24h	85	0.978506536671837	1.0	3491.0	114816.0	1553.0	1059788.0	0.966955017301038	1.0270986518465497	1342.0	50301.0	2096.0	1125909.0
5	24h	86	0.9838691692993868	1.2447153916659022	1934.0	105884.0	1538.0	1070292.0	0.9788901954196764	1.0	1034.0	52446.0	1228.0	1124940.0
5	24h	87	0.9803461045896076	1.0	2619.0	106021.0	1632.0	1069376.0	0.9744020142677298	1.0	1337.0	52245.0	1408.0	1124658.0
5	24h	89	0.960712465723507	1.0546875	1664.0	118770.0	8050.0	1051164.0	0.9529942635828856	1.08041536608901	933.0	52165.0	4213.0	1122337.0
5	24h	90	0.950929098997467	2.612040180826092	2118.0	111689.0	9409.0	1056432.0	0.9421679112921476	1.0856002174056756	1029.0	52043.0	5360.0	1121216.0
5	24h	93	0.9448498925899166	1.116777678328368	8603.0	97423.0	2770.0	1070852.0	0.9380911856481888	1.0337623279948105	4372.0	47951.0	1957.0	1125368.0
5	24h	94	0.979127441684903	1.0664563289523392	2742.0	108948.0	1903.0	1066055.0	0.9741871091210432	1.0	1195.0	53195.0	1624.0	1123634.0
5	24h	95	0.9540407288317256	2.939047547808856	1985.0	111265.0	8735.0	1057663.0	0.943168217443342	1.0337623279948105	1127.0	48858.0	4761.0	1124902.0
5	24h	97	0.9713339881407108	1.5234375	5834.0	106804.0	470.0	1066540.0	0.9671580820643492	1.006843041469846	2541.0	47825.0	707.0	1128575.0
5	24h	99	0.9768859230739348	1.0270986518465497	2885.0	113161.0	2470.0	1061132.0	0.9655088877449052	1.0270986518465497	1539.0	47826.0	1878.0	1128405.0
5	sham	76	0.9815860400149516	1.640625	2817.0	99790.0	927.0	1076114.0	0.9751542169402152	1.0	1439.0	48452.0	1030.0	1128727.0
5	sham	80	0.981540674444622	1.0	2506.0	110547.0	1652.0	1064943.0	0.975099255029665	1.0	1310.0	54647.0	1481.0	1122210.0
5	sham	91	0.9714411499262584	1.729529407861066	1391.0	110329.0	5096.0	1062832.0	0.9646038029264156	7.265625	789.0	54585.0	3217.0	1121057.0
6	D28	7	0.9675114948425902	1.1777197993501043	2453.0	99004.0	4196.0	1073995.0	0.9652556747793936	1.006843041469846	1648.0	50646.0	1998.0	1125356.0
6	D28	8	0.9221972556333926	2.027279773797884	11689.0	94190.0	4204.0	1069565.0	0.913185833849969	2.027279773797884	6639.0	47135.0	2323.0	1123551.0
6	D28	9	0.964922094953367	2.2265625	2051.0	105218.0	5599.0	1066780.0	0.9573109002786214	1.0535004894398483	1748.0	53428.0	3017.0	1121455.0
6	D28	12	0.9671396457668132	1.0664563289523392	2215.0	101319.0	4670.0	1071444.0	0.9577612233261984	1.0664563289523392	1997.0	51234.0	2522.0	1123895.0
6	D28	17	0.9647971413155962	1.9921875	2929.0	109079.0	5031.0	1062609.0	0.9580641142023104	1.006843041469846	2074.0	53825.0	2638.0	1121111.0
6	D28	18	0.9638064327089956	1.7578125	2319.0	106903.0	5710.0	1064716.0	0.9555320321590104	1.1649273213649425	2111.0	54612.0	2972.0	1119953.0
6	D28	20	0.9397404871274974	2.017093094227743	7274.0	93390.0	4703.0	1074281.0	0.935178558829162	2.003430285823854	3658.0	46390.0	2773.0	1126827.0
6	D28	21	0.9433279052707702	2.0	6976.0	90659.0	3917.0	1078096.0	0.9352945379566588	2.0	4131.0	45814.0	2208.0	1127495.0
6	D28	22	0.9416683413144596	2.0	7208.0	96061.0	4693.0	1071686.0	0.9360813527714916	2.0	4303.0	48189.0	2278.0	1124878.0
6	D28	24	0.941287914669496	2.0	7476.0	99368.0	4920.0	1067884.0	0.9369126267795664	2.0	4488.0	50345.0	2292.0	1122523.0
6	D28	35	0.9545201638518324	1.9921875	3597.0	108937.0	6784.0	1060330.0	0.943126079447323	1.006843041469846	3078.0	54607.0	3508.0	1118455.0
6	D28	38	0.9397711368296732	2.003430285823854	8347.0	101055.0	4606.0	1065640.0	0.9383360109753236	2.003430285823854	4708.0	51981.0	2124.0	1120835.0
6	D28	39	0.9275274987600644	2.0	10460.0	100051.0	5175.0	1063962.0	0.91595350962874	2.013686082939692	6758.0	51107.0	2621.0	1119162.0
6	D28	40	0.9352595118930436	2.0	8595.0	101189.0	5414.0	1064450.0	0.9314703925482368	2.0	4676.0	50400.0	2740.0	1121832.0
6	D28	42	0.9363138982683592	2.003430285823854	7900.0	103708.0	6208.0	1061832.0	0.9235590631814048	2.003430285823854	5474.0	52309.0	3185.0	1118680.0
6	D28	43	0.9478340041178236	1.792624047747463	5861.0	91611.0	4223.0	1077953.0	0.9453949578121342	1.006843041469846	2994.0	46443.0	2371.0	1127840.0
6	D28	44	0.9424631744744704	2.0	7415.0	101123.0	4932.0	1066178.0	0.9343675417661098	2.0	4951.0	52461.0	2419.0	1119817.0
6	D28	47	0.9738224158286856	2.0	691.0	107640.0	5096.0	1066221.0	0.9626742137021412	1.0270986518465497	1641.0	54084.0	2553.0	1121370.0
6	D28	48	0.9351373205879804	3.691445518971024	8745.0	97143.0	4731.0	1069029.0	0.923210486648413	3.691445518971024	5470.0	48385.0	2579.0	1123214.0
6	D28	54	0.9380923573301068	2.017093094227743	6950.0	97692.0	5944.0	1069062.0	0.927058557027976	2.017093094227743	4561.0	49110.0	3167.0	1122810.0
6	D28	61	0.93395543632451	2.0340425515614218	7574.0	96783.0	6114.0	1069177.0	0.9210386363000216	2.0	5406.0	49358.0	3057.0	1121827.0
6	D28	65	0.9347249912044095	2.0340425515614218	8111.0	99630.0	5804.0	1066103.0	0.9252936656054452	2.0340425515614218	5113.0	50571.0	3053.0	1120911.0
6	D28	68	0.927671061193994	2.148948802794345	8624.0	96225.0	6381.0	1068418.0	0.9185074230674428	2.148948802794345	5383.0	48443.0	3213.0	1122609.0
6	D28	70	0.9485907701539558	1.1777197993501043	3674.0	101171.0	7292.0	1067511.0	0.9329432374347584	1.0599982034919917	3488.0	51658.0	3938.0	1120564.0
6	D28	71	0.9620374385660596	1.006843041469846	2164.0	106486.0	6240.0	1064758.0	0.9520883023729522	1.0270986518465497	2615.0	54687.0	2889.0	1119457.0
6	D28	73	0.9315325828625102	2.017093094227743	9317.0	98184.0	5116.0	1067031.0	0.927711618925008	2.0	5303.0	50442.0	2558.0	1121345.0
6	D28	74	0.9617911766329856	2.390165396996618	2928.0	104514.0	5376.0	1066830.0	0.9529143809211518	1.0599982034919917	2722.0	53762.0	2591.0	1120573.0
6	D28	76	0.9675469702908922	1.0856002174056756	1146.0	106137.0	5974.0	1066391.0	0.963573412197497	1.0535004894398483	1114.0	53434.0	2926.0	1122174.0
6	D28	79	0.9363350653501402	2.027279773797884	7156.0	96678.0	5991.0	1069823.0	0.9289051430322062	2.027279773797884	4105.0	48513.0	3321.0	1123709.0
6	D28	80	0.9698653167888014	1.4256474680386453	800.0	106144.0	5796.0	1066908.0	0.9645123932813244	1.0	1221.0	53719.0	2732.0	1121976.0
6	D28	82	0.9694900309897264	1.0535004894398483	370.0	112154.0	6689.0	1060435.0	0.9629991822557936	1.0535004894398483	523.0	57115.0	3866.0	1118144.0
6	D28	83	0.9289992011760202	2.017093094227743	9173.0	98270.0	5848.0	1066357.0	0.9222000677175426	2.017093094227743	5229.0	49026.0	3043.0	1122350.0
6	D28	86	0.9699079181394512	2.0	811.0	107701.0	5872.0	1065264.0	0.966313433105266	1.1106122062431378	797.0	53527.0	2935.0	1122389.0
6	D28	87	0.9713601942510766	1.08041536608901	941.0	111212.0	5617.0	1061878.0	0.966260405568116	1.0	1161.0	55774.0	2734.0	1119979.0
6	D28	88	0.9635540073076868	1.0856002174056756	1323.0	99023.0	6168.0	1073134.0	0.957709923664122	1.006843041469846	1392.0	50184.0	3040.0	1125032.0
6	D28	93	0.9599864994914504	2.0	2519.0	105239.0	6254.0	1065636.0	0.9513608870967742	1.1044123154420182	2077.0	52850.0	3327.0	1121394.0
6	D28	95	0.9432563114151384	1.995631214757	3541.0	105831.0	9192.0	1061084.0	0.936934691261306	1.0599982034919917	2336.0	52622.0	4748.0	1119942.0
6	D28	96	0.9322078008110268	2.0	9344.0	98505.0	4983.0	1066816.0	0.9254111088245748	2.0	5353.0	49466.0	2621.0	1122208.0
6	D28	97	0.9327224318145468	2.017093094227743	8567.0	99140.0	5735.0	1066206.0	0.9197490333406289	2.017093094227743	5740.0	50428.0	3060.0	1120420.0
6	D28	98	0.9586642136885494	2.0	3129.0	102915.0	5746.0	1067858.0	0.9498994331687696	1.1044123154420182	2617.0	51950.0	2863.0	1122218.0
6	D28	123	0.9356102747885674	2.003430285823854	9058.0	95029.0	4022.0	1071539.0	0.9336729695307142	2.013686082939692	4870.0	47650.0	1900.0	1125228.0
6	D28	126	0.9393219368353368	2.017093094227743	8686.0	93494.0	3393.0	1074075.0	0.9346306107576862	2.013686082939692	4819.0	47454.0	1819.0	1125556.0
6	D28	127	0.9390863686198077	2.003430285823854	8113.0	96362.0	4388.0	1070785.0	0.9288931140110812	2.0306639779653968	5140.0	48367.0	2265.0	1123876.0
6	D28	129	0.9392294794991294	2.0	8375.0	101673.0	4782.0	1064818.0	0.9367961138701186	2.0	4402.0	51780.0	2585.0	1120881.0
6	D28	130	0.9369879707337044	2.0	8298.0	98417.0	4939.0	1067994.0	0.9305256858601536	2.003430285823854	4676.0	49758.0	2754.0	1122460.0
6	D28	132	0.9256680518479786	2.067524655989621	11023.0	100908.0	5183.0	1062534.0	0.9155567002722792	2.013686082939692	6345.0	49766.0	2835.0	1120702.0
6	D28	134	0.9775742456431096	2.0	551.0	110897.0	4537.0	1063663.0	0.9736574949240356	1.3101960805662831	692.0	55627.0	2318.0	1121011.0
6	D28	138	0.968306490379006	2.0	1452.0	103740.0	5339.0	1069117.0	0.9550308065460426	1.0337623279948105	1752.0	51384.0	3087.0	1123425.0
6	D28	139	0.9658910698037176	2.0	2394.0	111459.0	5478.0	1060317.0	0.959972601566848	1.006843041469846	1895.0	56060.0	2780.0	1118913.0
6	D28	141	0.948248366149324	1.1044123154420182	6501.0	90974.0	3429.0	1078744.0	0.9400656223321642	1.0664563289523392	3320.0	45698.0	2507.0	1128123.0
6	D28	148	0.9391932987524167	2.0	7134.0	94967.0	5163.0	1072384.0	0.9029933537572136	2.0	3359.0	44360.0	6172.0	1125757.0
6	D28	149	0.9408639848433488	1.7578125	6681.0	101308.0	6054.0	1065605.0	0.9343450581956144	1.0	3853.0	50855.0	3294.0	1121646.0
6	D28	150	0.939324322419698	2.097201562685678	7201.0	99969.0	5714.0	1066764.0	0.9341648306508832	2.003430285823854	3962.0	50032.0	3090.0	1122564.0
6	D28	151	0.947203544023416	1.0856002174056756	5049.0	89802.0	4962.0	1079835.0	0.9421268188273066	1.1117382399029458	2846.0	45777.0	2778.0	1128247.0
6	D28	157	0.936270547022366	1.640625	7044.0	104235.0	7146.0	1061223.0	0.9223664594014764	1.0337623279948105	4415.0	50732.0	4125.0	1120376.0
6	D28	159	0.967734355622664	1.3101960805662831	985.0	111198.0	6430.0	1061035.0	0.9637452330417076	1.0546875	724.0	55850.0	3478.0	1119596.0
6	D28	160	0.9284473808400188	2.0	9595.0	98369.0	5567.0	1066117.0	0.9200340400063592	2.003430285823854	5817.0	49191.0	2734.0	1121906.0
6	D28	162	0.9597821859198756	2.0	1869.0	104873.0	6920.0	1065986.0	0.956803551609323	1.013639886898942	1012.0	53880.0	3853.0	1120903.0
6	D3	7	0.9676079694296909	1.875	3174.0	100653.0	3565.0	1072256.0	0.9538464772595886	1.013639886898942	2637.0	45374.0	1754.0	1129883.0
6	D3	8	0.9633655561548355	1.0270986518465497	4863.0	104490.0	3084.0	1067211.0	0.9533826855850298	1.0270986518465497	2919.0	46363.0	1615.0	1128751.0
6	D3	9	0.971809514929722	1.3361430762880524	1371.0	104229.0	4676.0	1069372.0	0.9664738770001928	1.3361430762880524	1047.0	50131.0	2431.0	1126039.0
6	D3	12	0.9683305785123968	1.7578125	792.0	102522.0	5914.0	1070420.0	0.9611803831928816	6.705337266056235	1227.0	48988.0	2730.0	1126703.0
6	D3	17	0.9700533925042472	1.640625	710.0	111917.0	6200.0	1060821.0	0.965234237407538	1.2280544270435452	902.0	54806.0	3046.0	1120894.0
6	D3	18	0.9696440729858296	1.0599982034919917	1340.0	106097.0	5303.0	1066908.0	0.9624051417066748	1.0	1044.0	49714.0	2840.0	1126050.0
6	D3	20	0.9727173244285384	1.0	1877.0	103555.0	3932.0	1070284.0	0.9617040085032044	8.38346776329946	1094.0	45692.0	2545.0	1130317.0
6	D3	21	0.9682754840888071	1.411124364702222	2090.0	98935.0	4393.0	1074230.0	0.957704024370691	7.1484375	1253.0	44799.0	2704.0	1130892.0
6	D3	22	0.9707821282271124	1.875	580.0	101903.0	5554.0	1071611.0	0.966334811508228	7.218995193346682	657.0	49357.0	2782.0	1126852.0
6	D3	24	0.9743630618043378	1.40625	1506.0	103909.0	3962.0	1070271.0	0.9692455920608922	7.957383130719703	1334.0	50299.0	1858.0	1126157.0
6	D3	35	0.9629770959265266	1.129007618718758	3225.0	111038.0	5313.0	1060072.0	0.9509108092581954	1.0599982034919917	2625.0	51314.0	2673.0	1123036.0
6	D3	38	0.9691589246221688	2.0	2233.0	108021.0	4642.0	1064752.0	0.963542148607384	1.0664563289523392	1595.0	52065.0	2345.0	1123643.0
6	D3	39	0.9638486095284488	2.0	3408.0	110805.0	4904.0	1060531.0	0.9439731607955908	7.3828125	2485.0	49240.0	3360.0	1124563.0
6	D3	40	0.9665766296920918	1.3101960805662831	3058.0	105743.0	4255.0	1066592.0	0.958010759742816	1.0535004894398483	2160.0	51107.0	2320.0	1124061.0
6	D3	42	0.9727892921065602	2.0	1353.0	112506.0	4941.0	1060848.0	0.9686803921038156	5.137329158123533	1001.0	53708.0	2472.0	1122467.0
6	D3	43	0.9664224486023136	1.1590180127617733	4122.0	99326.0	2780.0	1073420.0	0.952414711695454	8.428764285635973	2326.0	44333.0	2104.0	1130885.0
6	D3	44	0.9737796848545656	1.0	1992.0	108704.0	3862.0	1065090.0	0.9639966346572282	7.854900565292026	1546.0	49842.0	2177.0	1126083.0
6	D3	47	0.9726884819058296	1.129007618718758	1732.0	104974.0	4163.0	1068779.0	0.9619181150078572	1.0856002174056756	2229.0	51112.0	1818.0	1124489.0
6	D3	48	0.9692699659820374	1.171875	1972.0	102147.0	4505.0	1071024.0	0.9626127977763425	8.155119952846341	1793.0	49177.0	2027.0	1126651.0
6	D3	54	0.9734043812907046	2.0	952.0	102755.0	4663.0	1071278.0	0.9631967165508296	5.60788411594003	1506.0	49752.0	2296.0	1126094.0
6	D3	61	0.9673540386354144	1.5234375	1177.0	105385.0	5936.0	1067150.0	0.9619311995448616	5.36741493331811	980.0	49033.0	2901.0	1126734.0
6	D3	65	0.973626813043004	1.7578125	975.0	107134.0	4829.0	1066710.0	0.9701616522328632	1.0	781.0	50803.0	2344.0	1125720.0
6	D3	68	0.969556382889244	1.0	2490.0	109508.0	4387.0	1063263.0	0.9653551858616776	1.0270986518465497	1244.0	48888.0	2265.0	1127251.0
6	D3	70	0.9694836092918724	1.195082698498309	2697.0	110430.0	4255.0	1062266.0	0.954928279391723	1.8260872724386696	2441.0	48698.0	2156.0	1126353.0
6	D3	71	0.9761216676679924	1.0	1278.0	111293.0	4167.0	1062910.0	0.9655673926480748	1.0	570.0	53112.0	3218.0	1122748.0
6	D3	73	0.971458717072909	1.875	1953.0	108646.0	4431.0	1064618.0	0.965478770586998	1.0	993.0	52789.0	2782.0	1123084.0
6	D3	74	0.9762117853323604	1.2890625	1604.0	106349.0	3579.0	1068116.0	0.9722713633653592	1.0535004894398483	910.0	49738.0	1927.0	1127073.0
6	D3	76	0.9781282375964084	1.222450312129291	982.0	110461.0	3958.0	1064247.0	0.9728259853850898	6.415413606173904	776.0	52053.0	2132.0	1124687.0
6	D3	79	0.9574190372808656	1.4256474680386453	1800.0	108927.0	7889.0	1061032.0	0.942975969507777	5.044510136725989	1039.0	47501.0	4706.0	1126402.0
6	D3	80	0.976085535530862	1.6314662512311586	1180.0	104529.0	3942.0	1069997.0	0.971760861207228	1.0856002174056756	762.0	50551.0	2176.0	1126159.0
6	D3	82	0.971159818972402	1.640625	825.0	109440.0	5675.0	1063708.0	0.966518243323226	1.0	557.0	53072.0	3120.0	1122899.0
6	D3	83	0.9777004192136513	1.5234375	1310.0	105883.0	3520.0	1068935.0	0.970391762200636	1.0	1095.0	49899.0	1950.0	1126704.0
6	D3	86	0.9720103431976792	1.640625	622.0	104877.0	5418.0	1068731.0	0.965610502789099	1.1590180127617733	585.0	51412.0	3077.0	1124574.0
6	D3	87	0.970977755011799	2.0	916.0	110891.0	5713.0	1062128.0	0.9645681184142724	1.013639886898942	620.0	54283.0	3368.0	1121377.0
6	D3	88	0.9726291690898852	1.006843041469846	1576.0	105362.0	4354.0	1068356.0	0.960779725508948	1.006843041469846	1369.0	47218.0	2486.0	1128575.0
6	D3	91	0.9708392365632944	2.0	639.0	101759.0	5474.0	1071776.0	0.9620344994357568	1.154163023647981	655.0	47740.0	3113.0	1128140.0
6	D3	92	0.9725113230089902	1.006843041469846	928.0	107038.0	5123.0	1066559.0	0.9619206469547638	1.006843041469846	1145.0	47579.0	2622.0	1128302.0
6	D3	93	0.9799952635647484	1.640625	1119.0	109660.0	3358.0	1065511.0	0.9769013439218082	1.0	704.0	51174.0	1716.0	1126054.0
6	D3	95	0.9565885358900418	1.116777678328368	3283.0	116435.0	7285.0	1052645.0	0.94894699699142	1.0546875	2143.0	51097.0	3355.0	1123053.0
6	D3	96	0.9732243754377772	1.2890625	602.0	104208.0	5132.0	1069706.0	0.9692963952561758	1.0	562.0	51695.0	2713.0	1124678.0
6	D3	97	0.9643234149931658	1.0337623279948105	2367.0	114646.0	6116.0	1056519.0	0.9525337113229012	1.0337623279948105	1920.0	51072.0	3170.0	1123486.0
6	D3	98	0.9709499729095178	1.013639886898942	1217.0	107523.0	5217.0	1065691.0	0.9682411704554392	1.0270986518465497	711.0	49237.0	2519.0	1127181.0
6	D3	123	0.9737118308965316	1.875	796.0	99730.0	4589.0	1074533.0	0.9676516733788362	1.1777197993501043	664.0	48415.0	2573.0	1127996.0
6	D3	126	0.9754554314416372	1.2890625	1049.0	97587.0	3862.0	1077150.0	0.9707182544510686	1.006843041469846	949.0	47870.0	1939.0	1128890.0
6	D3	127	0.9722212936653852	1.0337623279948105	2309.0	101794.0	3508.0	1072037.0	0.9709401368812202	1.0337623279948105	1013.0	48731.0	1904.0	1128000.0
6	D3	129	0.9743502959229412	1.6778696558526975	497.0	106515.0	5111.0	1067525.0	0.9688911282797744	1.0599982034919917	777.0	51919.0	2557.0	1124395.0
6	D3	130	0.9742273343619956	1.4953133163529642	312.0	104179.0	5200.0	1069957.0	0.969117943887506	1.2111642932783726	287.0	50414.0	2926.0	1126021.0
6	D3	132	0.9669896505442273	1.5234375	1071.0	108430.0	6332.0	1063815.0	0.9560465389587496	1.0337623279948105	921.0	48810.0	3567.0	1126350.0
6	D3	134	0.9688793238729349	1.5234375	2182.0	108047.0	4759.0	1064660.0	0.9627191582863032	7.102005108594333	1525.0	52796.0	2564.0	1122763.0
6	D3	138	0.9722482559937948	1.939798284052365	1371.0	105294.0	4640.0	1068343.0	0.9632383734589024	1.939798284052365	1005.0	47151.0	2594.0	1128898.0
6	D3	139	0.9734052396436408	1.875	965.0	110463.0	5071.0	1063149.0	0.9681082734913522	1.0856002174056756	993.0	53791.0	2551.0	1122313.0
6	D3	141	0.9406604722099444	2.0	7428.0	96833.0	4789.0	1070598.0	0.9305041174676484	2.0	3744.0	42712.0	2636.0	1130556.0
6	D3	148	0.9340054635143368	2.003430285823854	7650.0	95050.0	5782.0	1071166.0	0.9219205071098168	2.003430285823854	4157.0	43050.0	3135.0	1129306.0
6	D3	149	0.9369927087632413	2.0	7435.0	102165.0	6305.0	1063743.0	0.9315653644211088	4.840283537827355	3648.0	47106.0	3273.0	1125621.0
6	D3	150	0.9590323342845198	1.0856002174056756	2762.0	105530.0	6254.0	1065102.0	0.945011975169852	1.0337623279948105	2284.0	48335.0	3341.0	1125688.0
6	D3	151	0.9639814646188712	1.0599982034919917	2407.0	95278.0	4713.0	1077250.0	0.9484884863036124	1.0664563289523392	2160.0	43455.0	2560.0	1131473.0
6	D3	157	0.9432785077644033	1.2890625	6279.0	102657.0	6067.0	1064645.0	0.9384431973481434	1.013639886898942	3459.0	48411.0	2892.0	1124886.0
6	D3	159	0.9359200201322322	2.0	7792.0	102275.0	6213.0	1063368.0	0.9323801841395232	2.0	4168.0	50280.0	3125.0	1122075.0
6	D3	160	0.9346943866146038	2.013686082939692	7756.0	97426.0	5858.0	1068608.0	0.9295705857070292	2.013686082939692	4400.0	47581.0	2810.0	1124857.0
6	D3	162	0.9623655676523198	1.0611779458754784	2524.0	108947.0	5997.0	1062180.0	0.9499544003647972	1.006843041469846	2203.0	49998.0	3065.0	1124382.0
7	D21	3	0.9238814705045396	2.334408466962241	7154.0	86036.0	7023.0	1079435.0	0.9496558464513716	1.1590180127617733	4012.0	45668.0	830.0	1129138.0
7	D21	9	0.9806251012801817	1.0856002174056756	3022.0	96823.0	804.0	1078999.0	0.9745198038181214	1.0856002174056756	1849.0	49873.0	759.0	1127167.0
7	D21	22	0.9501503749104367	1.1649273213649425	8646.0	104098.0	2277.0	1064627.0	0.9436503751399258	1.1590180127617733	4290.0	51001.0	1801.0	1122556.0
7	D21	23	0.97553112413352	1.1649273213649425	3589.0	112867.0	2073.0	1061119.0	0.972237259299358	1.3258252147247769	1627.0	56574.0	1604.0	1119843.0
7	D21	26	0.9689568447526544	1.116777678328368	4629.0	92079.0	1271.0	1081669.0	0.9698319623728322	1.0337623279948105	1957.0	46807.0	955.0	1129929.0
7	D21	29	0.9502760731478492	1.4953133163529642	6085.0	92679.0	3614.0	1077270.0	0.9459816090058142	1.5449996523563525	3026.0	45882.0	2214.0	1128526.0
7	D21	31	0.9494642579111012	2.044144767875125	8104.0	100619.0	2607.0	1068318.0	0.9407735312637142	1.0599982034919917	3609.0	49305.0	2599.0	1124135.0
7	D21	33	0.957317346648926	2.003430285823854	7275.0	96051.0	1290.0	1075032.0	0.9617097407774732	4.604738133841055	3268.0	49454.0	670.0	1126256.0
7	D21	34	0.980580451398938	1.0856002174056756	2014.0	103337.0	2079.0	1072218.0	0.9783631766833638	1.0	677.0	51661.0	1608.0	1125702.0
7	D21	35	0.948714362775458	1.1824780735942844	9362.0	94972.0	906.0	1074408.0	0.9412572998969426	1.1590180127617733	5643.0	49320.0	513.0	1124172.0
7	D21	39	0.9506476946706466	1.2934112252706986	8982.0	98412.0	1236.0	1071018.0	0.9470488656030416	1.3556207137438	4683.0	50070.0	916.0	1123979.0
7	D21	40	0.9486699512307132	1.567063647897717	9358.0	95024.0	925.0	1074341.0	0.9424962781539644	1.8816451256563365	5468.0	49064.0	519.0	1124597.0
7	D21	42	0.95555363355052	1.453397991830266	7827.0	99433.0	1423.0	1070965.0	0.9519033936184198	1.453397991830266	4329.0	50686.0	793.0	1123840.0
7	D21	43	0.9611138836211198	1.7617144193405752	6858.0	96294.0	934.0	1075562.0	0.9669510230865596	1.0599982034919917	2509.0	48627.0	815.0	1127697.0
7	D21	44	0.9567122074270916	1.31447489070018	7452.0	99367.0	1540.0	1071289.0	0.9531980536484568	1.453397991830266	3691.0	50051.0	1224.0	1124682.0
7	D21	47	0.9799294664105284	1.013639886898942	3281.0	102531.0	919.0	1072917.0	0.9753788935378892	1.0546875	1919.0	52451.0	729.0	1124549.0
7	D21	48	0.9471709332485828	5.241855662000815	9338.0	92388.0	968.0	1076954.0	0.9429742154707176	5.241855662000815	4946.0	47177.0	760.0	1126765.0
7	D21	51	0.9778826332810108	1.0856002174056756	3034.0	103415.0	1644.0	1071555.0	0.9720547646717024	1.08041536608901	2014.0	53533.0	1064.0	1123037.0
7	D21	54	0.9808207125072542	1.40625	2599.0	104785.0	1499.0	1070765.0	0.9783667249005688	1.0	1070.0	52642.0	1258.0	1124678.0
7	D21	55	0.9484040183092316	1.863309911991293	7985.0	93653.0	2205.0	1075805.0	0.9437311555280444	1.863309911991293	4374.0	47263.0	1262.0	1126749.0
7	D21	57	0.9479256301424164	1.9921875	8868.0	98043.0	1904.0	1070833.0	0.9442686603384388	1.9921875	4356.0	50584.0	1615.0	1123093.0
7	D21	59	0.9457671652799226	2.1329126579046784	8673.0	102585.0	3092.0	1065298.0	0.9377948596513598	1.8260872724386696	4775.0	51484.0	2055.0	1121334.0
7	D21	60	0.9470057940077762	1.40625	7502.0	99375.0	3620.0	1069151.0	0.9403506809474538	1.1106122062431378	4231.0	50439.0	2168.0	1122810.0
7	D21	61	0.9478038815117468	2.0	7682.0	92790.0	2538.0	1076638.0	0.9388364313841724	2.0	3511.0	44345.0	2267.0	1129525.0
7	D21	63	0.9478058124685578	2.1135086811538057	9207.0	97969.0	1583.0	1070889.0	0.945375757632358	1.3092407449071388	4805.0	50614.0	1044.0	1123185.0
7	D21	64	0.9548983470048416	1.2934112252706986	6967.0	99996.0	2479.0	1070206.0	0.9543582012157062	1.0535004894398483	3059.0	49692.0	1694.0	1125203.0
7	D21	66	0.9550245347115356	1.531608695232728	7591.0	98676.0	1703.0	1071678.0	0.9536187515847004	1.2280544270435452	3680.0	50774.0	1259.0	1123935.0
7	D21	70	0.9554375714467166	1.0856002174056756	7578.0	94027.0	1193.0	1076850.0	0.954709268456442	1.0535004894398483	3700.0	48346.0	887.0	1126715.0
7	D21	71	0.9605987171675356	2.525033357607628	3653.0	103261.0	4818.0	1067916.0	0.9551301567970772	1.0	1091.0	50194.0	3625.0	1124738.0
7	D21	73	0.9532219087960452	2.013686082939692	8606.0	103742.0	1576.0	1065724.0	0.9518156175241904	1.0337623279948105	4067.0	53315.0	1331.0	1120935.0
7	D21	74	0.9495590550403932	2.0	8803.0	96206.0	1418.0	1073221.0	0.9415833381500106	1.453397991830266	4970.0	48871.0	1094.0	1124713.0
7	D21	76	0.9574261645462872	1.2447153916659022	8277.0	105584.0	1113.0	1064674.0	0.9603664749820572	1.2987091698346094	3531.0	54193.0	942.0	1120982.0
7	D21	78	0.9560619855943892	1.1824780735942844	8427.0	106055.0	1321.0	1063845.0	0.9501161317567568	1.1824780735942844	4738.0	53997.0	932.0	1119981.0
7	D21	80	0.9571214594982492	1.0856002174056756	7665.0	99365.0	1238.0	1071380.0	0.9564303082079252	1.0535004894398483	3688.0	50939.0	953.0	1124068.0
7	D21	83	0.9524949009152444	1.2111642932783726	8655.0	101104.0	1430.0	1068459.0	0.9475077355580098	1.2111642932783726	4651.0	51904.0	1100.0	1121993.0
7	D3	3	0.9548069811447616	5.770815118239905	7209.0	99404.0	2201.0	1070834.0	0.9469333010850804	5.770815118239905	3219.0	43067.0	1608.0	1131754.0
7	D3	7	0.944763026419715	1.7302527023711016	10024.0	101075.0	1795.0	1066754.0	0.9367629974606504	1.1590180127617733	4949.0	45559.0	1202.0	1127938.0
7	D3	9	0.9552900532604002	4.564024788016056	8166.0	99546.0	1152.0	1070784.0	0.9453904619809068	4.564024788016056	3538.0	43721.0	1513.0	1130876.0
7	D3	22	0.9650064346540348	1.2502197072539891	6016.0	105729.0	1652.0	1066251.0	0.9640376051459674	1.0535004894398483	2040.0	48708.0	1594.0	1127306.0
7	D3	23	0.9628132542349942	1.0599982034919917	6013.0	106711.0	2230.0	1064694.0	0.9562506824972948	1.0599982034919917	2405.0	48163.0	2002.0	1127078.0
7	D3	29	0.9484512028728956	1.4102374024432909	9405.0	93495.0	758.0	1075990.0	0.943991076814514	1.2280544270435452	4052.0	41470.0	869.0	1133257.0
7	D3	31	0.9723376025314262	1.013639886898942	5509.0	106628.0	558.0	1066953.0	0.969780049885593	1.013639886898942	2455.0	47045.0	477.0	1129671.0
7	D3	33	0.9456568126783188	1.2934112252706986	10793.0	98606.0	540.0	1069709.0	0.9435829618411792	1.2111642932783726	4601.0	44238.0	689.0	1130120.0
7	D3	34	0.9453409935263922	2.003430285823854	10748.0	97329.0	507.0	1071064.0	0.940073493755186	1.2502197072539891	4870.0	43618.0	691.0	1130469.0
7	D3	35	0.943547371581894	1.453397991830266	11066.0	97409.0	590.0	1070583.0	0.9398036086124706	1.31447489070018	4960.0	44456.0	735.0	1129497.0
7	D3	39	0.9468520830082696	1.419942024014537	10179.0	97094.0	721.0	1071654.0	0.9425816511620506	1.610284936936628	4706.0	44430.0	707.0	1129805.0
7	D3	40	0.9429650787800608	1.741399064868533	10826.0	92106.0	316.0	1076400.0	0.9410990663575411	1.92493721995842	5247.0	45057.0	393.0	1128951.0
7	D3	42	0.9478490654024015	2.0	10024.0	97564.0	712.0	1071348.0	0.9409727048207585	2.0	4803.0	44006.0	718.0	1130121.0
7	D3	43	0.9765872495173112	1.889591659757473	4350.0	104196.0	646.0	1070456.0	0.9700067388937846	1.3361430762880524	2167.0	46781.0	726.0	1129974.0
7	D3	44	0.94845052241668	1.375732226909092	10164.0	101396.0	858.0	1067230.0	0.9418064447854384	1.2447153916659022	4412.0	44498.0	1087.0	1129651.0
7	D3	47	0.9767884322678844	1.40625	4127.0	102680.0	753.0	1072088.0	0.9709080826855342	1.1117382399029458	2111.0	47274.0	722.0	1129541.0
7	D3	48	0.9724871895940088	1.1044123154420182	4741.0	98688.0	843.0	1075376.0	0.9695636386936928	1.0	2144.0	45394.0	706.0	1131404.0
7	D3	51	0.9796562992177512	1.006843041469846	2320.0	112274.0	2343.0	1062711.0	0.971503015681544	1.0	1133.0	50336.0	1820.0	1126359.0
7	D3	54	0.9509887345307904	1.1590180127617733	8709.0	102819.0	1889.0	1066231.0	0.9450573764721264	1.1590180127617733	4226.0	46984.0	1237.0	1127201.0
7	D3	55	0.9544899430572518	1.116777678328368	7538.0	97305.0	1741.0	1073064.0	0.9471015049561466	1.116777678328368	3382.0	43140.0	1437.0	1131689.0
7	D3	57	0.9482847720076296	1.1824780735942844	8215.0	100925.0	2793.0	1067715.0	0.93873614121698	1.1824780735942844	3624.0	45256.0	2283.0	1128485.0
7	D3	59	0.9762570135903932	1.9076742886054343	2095.0	112313.0	3368.0	1061872.0	0.9657456472369416	1.0	1058.0	51030.0	2562.0	1124998.0
7	D3	60	0.9733432962126054	1.1777197993501043	3131.0	108118.0	2791.0	1065608.0	0.9680648955097856	1.0535004894398483	1342.0	48153.0	1835.0	1128318.0
7	D3	61	0.9486806326835432	1.2447153916659022	8773.0	99084.0	1947.0	1069844.0	0.938550540785862	1.453397991830266	4247.0	42911.0	1372.0	1131118.0
7	D3	62	0.9468808744016588	1.129007618718758	9314.0	97720.0	1650.0	1070964.0	0.9432082155207752	1.129007618718758	4116.0	44867.0	1287.0	1129378.0
7	D3	63	0.9499524774147714	1.1117382399029458	8036.0	98948.0	2390.0	1070274.0	0.942532816552758	1.1117382399029458	3812.0	47785.0	2015.0	1126036.0
7	D3	64	0.9498703962047432	1.116777678328368	7575.0	107920.0	3816.0	1060337.0	0.9316321664574272	1.1044123154420182	3733.0	47864.0	3292.0	1124759.0
7	D3	70	0.9564623283655144	1.640625	6418.0	93795.0	2121.0	1077314.0	0.9507230684338204	1.0270986518465497	2803.0	45658.0	1930.0	1129257.0
7	D3	71	0.9793894714982868	1.1777197993501043	1485.0	113190.0	3279.0	1061694.0	0.9665938062169952	1.0	778.0	49970.0	2676.0	1126224.0
7	D3	73	0.9636728326275908	1.1106122062431378	4458.0	110262.0	3855.0	1061073.0	0.955529476867886	1.0337623279948105	1678.0	50075.0	2983.0	1124912.0
7	D3	74	0.951598566576532	1.129007618718758	6519.0	101704.0	3827.0	1067598.0	0.934207492506491	1.2111642932783726	3071.0	46595.0	3492.0	1126490.0
7	D3	76	0.9729361570885166	1.0535004894398483	2262.0	113565.0	4056.0	1059765.0	0.9615969938938468	8.372962817763868	515.0	51181.0	3573.0	1124379.0
7	D3	78	0.9525477405530072	1.2280544270435452	4687.0	110687.0	6341.0	1057933.0	0.9415485718804087	1.1044123154420182	2607.0	53584.0	4046.0	1119411.0
7	D3	80	0.9684953235245856	2.3699705175183614	3012.0	106242.0	3900.0	1066494.0	0.9607181157405568	1.013639886898942	998.0	48376.0	2958.0	1127316.0
7	D3	83	0.9455054794037844	1.171875	7260.0	107330.0	5112.0	1059946.0	0.9304565520668108	1.1590180127617733	3214.0	48688.0	4064.0	1123682.0
7	sham	2	0.9477485577283284	1.4256474680386453	9072.0	94872.0	1389.0	1074315.0	0.9453660474818716	1.6482153286301064	4798.0	47585.0	702.0	1126563.0
7	sham	2	0.9141925766985084	2.148948802794345	13597.0	88620.0	3039.0	1074392.0	0.9132652535473964	2.087356142123931	6605.0	44313.0	1812.0	1126918.0
7	sham	11	0.9211832398630722	2.174360650462855	12211.0	88534.0	2939.0	1075964.0	0.9235912329454044	2.057537234816481	5476.0	44204.0	1838.0	1128130.0
7	sham	11	0.9498399459634078	1.660666281948303	8619.0	97029.0	1629.0	1072371.0	0.9456749095885056	1.660666281948303	4103.0	48376.0	1455.0	1125714.0
7	sham	12	0.916014871096845	2.1648661639492865	15550.0	90178.0	986.0	1072934.0	0.9131371871251092	2.1648661639492865	7891.0	44909.0	653.0	1126195.0
7	sham	12	0.9491129695902628	1.889591659757473	8698.0	99188.0	1938.0	1069824.0	0.944621673766452	1.823009670246568	4572.0	49450.0	1226.0	1124400.0
7	sham	13	0.9541005284889286	1.1590180127617733	7444.0	103175.0	2483.0	1066546.0	0.9524013602273256	1.0599982034919917	3305.0	51113.0	1804.0	1123426.0
7	sham	13	0.9794791388474892	1.4721743657873037	2075.0	113695.0	2689.0	1061189.0	0.9761857391244172	1.0	997.0	56425.0	1756.0	1120470.0
7	sham	14	0.949411891852946	1.199772113778279	8928.0	105417.0	2306.0	1062997.0	0.9447571847981252	1.2111642932783726	4730.0	52614.0	1423.0	1120881.0
7	sham	14	0.9447481787534372	1.610284936936628	9418.0	101867.0	2497.0	1065866.0	0.9427491248541424	1.2934112252706986	4316.0	50496.0	1817.0	1123019.0
7	sham	16	0.9508787358685938	1.375732226909092	9284.0	100554.0	1105.0	1068705.0	0.9471177564418808	1.2447153916659022	4786.0	49915.0	788.0	1124159.0
7	sham	16	0.974650302802937	1.7887895534148923	2121.0	109116.0	3555.0	1064856.0	0.9700557288750232	1.3258252147247769	1354.0	54570.0	2015.0	1121709.0
7	sham	17	0.950501428651465	1.2719988038639227	5191.0	101793.0	5411.0	1067253.0	0.9479041240216736	1.0270986518465497	2427.0	50383.0	3111.0	1123727.0
7	sham	17	0.9720896293818978	1.3707320124663318	3984.0	95919.0	1524.0	1078221.0	0.974871924930256	1.4150980324367106	1644.0	48049.0	833.0	1129122.0
7	sham	25	0.9526076126104686	1.5271189492492885	8112.0	90060.0	849.0	1080627.0	0.9504285774606258	1.2502197072539891	4028.0	45018.0	668.0	1129934.0
7	sham	25	0.9483046741355272	2.0	9182.0	95903.0	1274.0	1073289.0	0.9414870476567134	1.914205989519545	4591.0	47611.0	1327.0	1126119.0
7	sham	32	0.939801279770652	2.0	4929.0	91133.0	6746.0	1076840.0	0.9266826672232078	2.0	2173.0	44402.0	4853.0	1128220.0
7	sham	32	0.9573231631121992	1.199772113778279	7056.0	103041.0	2131.0	1067420.0	0.9531174480425326	1.2502197072539891	3302.0	51272.0	1742.0	1123332.0
7	sham	45	0.9459642047934812	2.0	8602.0	91015.0	1796.0	1078235.0	0.9417115474322548	1.1106122062431378	3672.0	44413.0	1826.0	1129737.0
7	sham	45	0.9472598118972976	2.1616920681855336	9272.0	95480.0	1360.0	1073536.0	0.941295668398772	1.2719988038639227	4647.0	46917.0	1205.0	1126879.0
7	sham	49	0.950104907630111	2.0	9251.0	102113.0	1474.0	1066810.0	0.9463465340102276	1.1824780735942844	4563.0	50983.0	1218.0	1122884.0
7	sham	49	0.9513006580462444	1.640625	9119.0	97075.0	820.0	1072634.0	0.9495173878000354	1.1044123154420182	4338.0	48301.0	798.0	1126211.0
7	sham	52	0.9186906456203908	3.0	14582.0	88757.0	1129.0	1075180.0	0.914444410030869	3.0	7398.0	44287.0	889.0	1127074.0
7	sham	52	0.9523916460812936	1.2719988038639227	8036.0	97543.0	1716.0	1072353.0	0.9473017975033594	1.2987091698346094	4278.0	48643.0	1134.0	1125593.0
7	sham	53	0.950005502313364	1.3556207137438	8948.0	99277.0	1501.0	1069922.0	0.9467576857162006	1.3556207137438	4466.0	49443.0	1095.0	1124644.0
7	sham	53	0.952480605818741	1.199772113778279	8142.0	97855.0	1622.0	1072029.0	0.9482172350140872	1.1106122062431378	4276.0	48800.0	1054.0	1125518.0
7	sham	58	0.968719202832427	1.540548933213418	3215.0	106160.0	3641.0	1066632.0	0.9589103748559302	1.171875	1539.0	52415.0	2953.0	1122741.0
7	sham	58	0.9757565592428418	1.5234375	2833.0	101808.0	2226.0	1072781.0	0.9709900230237912	1.5234375	1849.0	50608.0	1175.0	1126016.0
7	sham	65	0.9220875087215477	3.0	13810.0	91188.0	1600.0	1073050.0	0.9183042837234666	2.067524655989621	6626.0	45468.0	1464.0	1126090.0
7	sham	65	0.9566079018182732	1.773368666065026	5503.0	95094.0	3124.0	1075927.0	0.9532261306532664	1.390625	2616.0	47423.0	2038.0	1127571.0
7	sham	67	0.9534759773356446	1.3361430762880524	8208.0	92132.0	783.0	1078525.0	0.9524433217949916	1.206519157146914	3678.0	45813.0	897.0	1129260.0
7	sham	67	0.9505342710300086	1.2502197072539891	7315.0	92381.0	2300.0	1077652.0	0.94665429425714	1.1590180127617733	3813.0	45908.0	1361.0	1128566.0
7	sham	72	0.9485391843682236	1.222450312129291	7776.0	101700.0	3259.0	1066913.0	0.9437139930265124	1.006843041469846	3727.0	50207.0	2262.0	1123452.0
7	sham	72	0.9533753611767796	1.222450312129291	8278.0	101626.0	1662.0	1068082.0	0.948854145160382	1.1590180127617733	4181.0	50554.0	1269.0	1123644.0
7	sham	75	0.9496381959978802	2.0541973036930994	9696.0	101249.0	1043.0	1067660.0	0.945734392052083	2.057537234816481	4853.0	50262.0	915.0	1123618.0
7	sham	75	0.9473747335984278	1.0856002174056756	6378.0	102685.0	5030.0	1065555.0	0.942866987642134	2.34375	2904.0	50623.0	3231.0	1122890.0
7	sham	77	0.9467296740579184	3.1299375056161267	5890.0	97667.0	5101.0	1070990.0	0.9420465920908128	5.52817048808306	2939.0	48465.0	3024.0	1125220.0
7	sham	77	0.9501674275511062	1.2934112252706986	9026.0	96051.0	1049.0	1073522.0	0.9469673789665892	1.375732226909092	4514.0	47971.0	859.0	1126304.0
7	sham	81	0.9743333821698044	1.830527267790622	4230.0	106405.0	1376.0	1067637.0	0.9670961097157724	1.830527267790622	2754.0	53522.0	888.0	1122484.0
7	sham	81	0.9508370656225646	1.0599982034919917	7347.0	101267.0	3125.0	1067909.0	0.9470143293399108	1.0599982034919917	3777.0	50393.0	1862.0	1123616.0
8	24h	2	0.9550257232947944	2.3699705175183614	3609.0	112216.0	6960.0	1056863.0	0.9495608042162796	1.1649273213649425	1223.0	48646.0	3945.0	1125834.0
8	24h	3	0.9820881255453584	1.0	2827.0	111988.0	1258.0	1063575.0	0.9679483439329404	1.0	1076.0	49769.0	2220.0	1126583.0
8	24h	4	0.9574922950529474	2.1126277004671814	4382.0	105474.0	4983.0	1064809.0	0.9496888853147836	1.0337623279948105	1806.0	47238.0	3199.0	1127405.0
8	24h	7	0.976211792388711	1.013639886898942	4145.0	104133.0	930.0	1070440.0	0.9722686954977522	4.564024788016056	1842.0	52012.0	1125.0	1124669.0
8	24h	8	0.9584983200021164	1.2447153916659022	2503.0	108687.0	6909.0	1061549.0	0.9490689357504009	1.2447153916659022	1353.0	53872.0	4429.0	1119994.0
8	24h	9	0.9484156722584116	1.1824780735942844	7303.0	98713.0	3435.0	1070197.0	0.9454426280074028	1.1824780735942844	3555.0	49042.0	2105.0	1124946.0
8	24h	20	0.9684237124473202	1.0535004894398483	3074.0	107312.0	3924.0	1065338.0	0.9617988441552134	1.0	1311.0	49511.0	2622.0	1126204.0
8	24h	21	0.9723707202297538	2.4385139117208765	2337.0	112408.0	4051.0	1060852.0	0.9635307920221122	1.1044123154420182	1594.0	48455.0	2074.0	1127525.0
8	24h	22	0.967914790242448	1.2890625	3127.0	110366.0	4190.0	1061965.0	0.9635935188060574	1.0	1601.0	52750.0	2385.0	1122912.0
8	24h	24	0.9807686217738468	1.0	3133.0	108397.0	1118.0	1067000.0	0.9729211904457784	1.0	1747.0	53319.0	1221.0	1123361.0
8	24h	25	0.978120978120978	1.006843041469846	3410.0	104880.0	1282.0	1070076.0	0.9633414094596018	8.444228364734178	2085.0	45725.0	1395.0	1130443.0
8	24h	26	0.9787382260596548	1.2502197072539891	3391.0	99753.0	943.0	1075561.0	0.971792392005158	1.0	1432.0	48232.0	1368.0	1128616.0
8	24h	29	0.9783703591711	4.853417771272117	3538.0	103538.0	1040.0	1071532.0	0.9712434874330098	10.77986007797788	1005.0	45579.0	1694.0	1131370.0
8	24h	30	0.9831370025275844	1.4150980324367106	2667.0	105409.0	949.0	1070623.0	0.9777030455590158	1.0	1243.0	49133.0	998.0	1128274.0
8	24h	31	0.9555694475498628	1.2934112252706986	2312.0	104707.0	7425.0	1065204.0	0.9482090997095838	1.0535004894398483	1156.0	48975.0	4194.0	1125323.0
8	24h	32	0.9565491539460558	1.0337623279948105	7507.0	101641.0	1727.0	1068773.0	0.9495044129076216	1.0	3252.0	44593.0	1491.0	1130312.0
8	24h	41	0.9565916398713826	1.4304557362187933	6006.0	101150.0	3174.0	1069318.0	0.9521997392186218	1.4304557362187933	2737.0	49293.0	2212.0	1125406.0
8	24h	43	0.9781426205323608	1.006843041469846	3974.0	108074.0	856.0	1066744.0	0.9725440025586952	6.918033817099426	1539.0	48652.0	1208.0	1128249.0
8	24h	45	0.978911116407086	1.0	3637.0	104743.0	876.0	1070392.0	0.9738153168810104	1.0481568644530264	1718.0	50430.0	994.0	1126506.0
8	24h	46	0.9667199292017996	1.2987091698346094	6439.0	98313.0	330.0	1074566.0	0.961864406779661	1.1824780735942844	2827.0	45627.0	791.0	1130403.0
8	24h	49	0.9540842779202124	1.0856002174056756	3700.0	100290.0	5953.0	1069705.0	0.9455667908461948	1.0856002174056756	1773.0	44418.0	3341.0	1130116.0
8	24h	52	0.9273761533637912	2.7357697335770514	9141.0	103523.0	7073.0	1059911.0	0.9068620973561968	3.700231266526628	5049.0	44609.0	4114.0	1125876.0
8	24h	53	0.9728264200942092	1.0270986518465497	4175.0	103159.0	1588.0	1070726.0	0.9639542459228247	1.006843041469846	2233.0	45128.0	1142.0	1131145.0
8	24h	55	0.9594290204295444	1.1044123154420182	8664.0	109893.0	630.0	1060461.0	0.9477594431844842	1.1044123154420182	4356.0	48476.0	988.0	1125828.0
8	24h	56	0.9676955934605844	1.0270986518465497	5029.0	101040.0	1717.0	1071862.0	0.9673909806529744	6.763270014502045	2188.0	48727.0	1097.0	1127636.0
8	24h	58	0.9621977423651692	1.006843041469846	3732.0	98963.0	4044.0	1072909.0	0.958943658031668	1.0337623279948105	1731.0	42848.0	1938.0	1133131.0
8	24h	59	0.9750923654138066	1.006843041469846	4876.0	102138.0	342.0	1072292.0	0.9736033858591828	1.006843041469846	1732.0	46123.0	769.0	1131024.0
8	24h	60	0.9507072670337976	1.375732226909092	4218.0	105654.0	6738.0	1063038.0	0.9453421721577032	1.1044123154420182	1715.0	47416.0	3768.0	1126749.0
8	24h	67	0.9730366752332136	1.0	4806.0	102795.0	891.0	1071156.0	0.9632075268121102	1.0	2371.0	44636.0	1039.0	1131602.0
8	D14	2	0.9606157040648204	1.0535004894398483	2754.0	106405.0	5971.0	1064518.0	0.9591741626878402	7.5	1443.0	54542.0	3200.0	1120463.0
8	D14	3	0.9583972688560612	1.0481568644530264	3008.0	105555.0	6156.0	1064929.0	0.9534977687189664	2.052681411364779	1322.0	53096.0	3857.0	1121373.0
8	D14	4	0.958283166528708	1.0	3861.0	101877.0	5009.0	1068901.0	0.9556701703989032	1.0	1830.0	51233.0	2923.0	1123662.0
8	D14	5	0.979130747806976	1.0535004894398483	3676.0	103359.0	730.0	1071883.0	0.9749724480280324	1.0535004894398483	1853.0	51753.0	804.0	1125238.0
8	D14	20	0.9780169326550476	1.0856002174056756	3140.0	106508.0	1648.0	1068352.0	0.9725952415705736	1.0664563289523392	1555.0	53306.0	1449.0	1123338.0
8	D14	21	0.959218386799503	1.0	3419.0	104609.0	5476.0	1066144.0	0.9604677903856952	1.001250438904398	1677.0	53876.0	2758.0	1121337.0
8	D14	22	0.967215203778974	1.1055446639128832	2788.0	110057.0	4673.0	1062130.0	0.9618929274101689	1.1055446639128832	1584.0	55734.0	2832.0	1119498.0
8	D14	24	0.9744633841265784	1.0664563289523392	4063.0	106732.0	1531.0	1067322.0	0.969435637285986	1.0664563289523392	2308.0	53508.0	1066.0	1122766.0
8	D14	25	0.9769060827728412	1.0535004894398483	3016.0	99493.0	1688.0	1075451.0	0.9762829227263392	1.0535004894398483	1135.0	49911.0	1290.0	1127312.0
8	D14	26	0.9759546272991764	1.2675766202803087	3543.0	99461.0	1358.0	1075286.0	0.9679675778890556	1.2111642932783726	1768.0	49679.0	1520.0	1126681.0
8	D14	29	0.979687639269904	1.171875	2299.0	98922.0	1803.0	1076624.0	0.975963477867312	1.0	965.0	49597.0	1478.0	1127608.0
8	D14	30	0.9563266885294226	1.1590180127617733	2726.0	103815.0	6756.0	1066351.0	0.9527088699109846	1.0	1589.0	52711.0	3644.0	1121704.0
8	D14	31	0.9800499924823336	1.0270986518465497	2577.0	104293.0	1669.0	1071109.0	0.9741360130525066	1.013639886898942	1369.0	52541.0	1421.0	1124317.0
8	D14	32	0.9772253632075942	1.0535004894398483	2815.0	98003.0	1753.0	1077077.0	0.9740819243850742	1.013639886898942	1371.0	49403.0	1258.0	1127616.0
8	D14	41	0.9802198443863772	1.0	3102.0	100722.0	963.0	1074861.0	0.9723585387722832	1.0	1889.0	50427.0	978.0	1126354.0
8	D14	43	0.9779014852501654	1.0	2736.0	107156.0	2107.0	1067649.0	0.974453805769543	1.0	1431.0	54013.0	1401.0	1122803.0
8	D14	45	0.9776058519951232	1.0546875	3829.0	106648.0	1057.0	1068114.0	0.97078506152407	1.195082698498309	2316.0	53964.0	932.0	1122436.0
8	D14	46	0.961912487660897	1.375732226909092	7052.0	98420.0	742.0	1073434.0	0.9537674525943306	1.2447153916659022	4249.0	49594.0	559.0	1125246.0
8	D14	49	0.9774814491920863	1.0	2985.0	98666.0	1561.0	1076436.0	0.9750117315814172	1.0	1409.0	49866.0	1147.0	1127226.0
8	D14	52	0.9800399387854132	1.1590180127617733	2676.0	105025.0	1602.0	1070345.0	0.9752069165966948	1.1590180127617733	1116.0	52845.0	1571.0	1124116.0
8	D14	53	0.969199439989818	1.1106122062431378	4841.0	98995.0	1451.0	1074361.0	0.9676452731154156	1.0	1892.0	49407.0	1412.0	1126937.0
8	D14	56	0.9795062765952308	1.0	3573.0	101398.0	670.0	1074007.0	0.9764222695466992	1.0	1674.0	51352.0	806.0	1125816.0
8	D14	58	0.9780528276682564	1.0337623279948105	3304.0	93718.0	902.0	1081724.0	0.9719052800663248	1.013639886898942	1861.0	46892.0	850.0	1130045.0
8	D14	59	0.980299878580236	1.1055446639128832	3200.0	104150.0	986.0	1071312.0	0.978296007698704	1.0535004894398483	1444.0	52354.0	879.0	1124971.0
8	D14	60	0.9802291152292572	1.1106122062431378	2458.0	103621.0	1722.0	1071847.0	0.9756621064222925	4.8046875	1261.0	52275.0	1347.0	1124765.0
8	D14	67	0.958891481303726	1.2502197072539891	3545.0	100896.0	5106.0	1070101.0	0.959718580586166	1.3092407449071388	1657.0	51427.0	2660.0	1123904.0
8	D28	3	0.9757976509756774	1.129007618718758	3706.0	105513.0	1528.0	1068901.0	0.9676205226098076	1.0270986518465497	1700.0	53731.0	1896.0	1122321.0
8	D28	4	0.947961152470538	1.006843041469846	4332.0	102440.0	6915.0	1065961.0	0.9438521160074234	1.006843041469846	2098.0	51876.0	4074.0	1121600.0
8	D28	5	0.960163113109206	1.1044123154420182	7224.0	104544.0	1451.0	1066429.0	0.9543539773089136	1.1044123154420182	3700.0	52447.0	1317.0	1122184.0
8	D28	20	0.9540856031128404	1.08041536608901	4597.0	106662.0	5669.0	1062720.0	0.944967570175282	1.0599982034919917	2342.0	52887.0	3818.0	1120601.0
8	D28	21	0.961993281686679	1.006843041469846	3710.0	105674.0	4640.0	1065624.0	0.9499894935910904	4.21875	2091.0	54252.0	3621.0	1119684.0
8	D28	22	0.9150589254453247	2.067524655989621	6431.0	101405.0	12395.0	1059417.0	0.9008011268597588	2.067524655989621	3565.0	51161.0	7703.0	1117219.0
8	D28	24	0.9656174334140436	1.0337623279948105	5842.0	107676.0	1826.0	1064304.0	0.9638068624553296	1.0337623279948105	2583.0	53805.0	1458.0	1121802.0
8	D28	25	0.9596143951381944	1.006843041469846	3947.0	98847.0	4373.0	1072481.0	0.9589546939355206	1.0	2122.0	50640.0	2213.0	1124673.0
8	D28	26	0.9661579954586468	1.171875	6119.0	97438.0	707.0	1075384.0	0.965061248585625	1.0535004894398483	2558.0	49042.0	993.0	1127055.0
8	D28	29	0.9731468419525569	1.116777678328368	4070.0	97267.0	1298.0	1077013.0	0.9702603694804428	1.40625	1819.0	49264.0	1201.0	1127364.0
8	D28	31	0.9607531084803812	1.0664563289523392	3685.0	103231.0	4749.0	1067983.0	0.9635594672341808	1.0	1921.0	53426.0	2120.0	1122181.0
8	D28	32	0.978365593375325	1.013639886898942	3537.0	95759.0	698.0	1079654.0	0.975267824342974	1.013639886898942	1836.0	49114.0	655.0	1128043.0
8	D28	41	0.9788005873264172	1.0337623279948105	3599.0	101992.0	819.0	1073238.0	0.9758324280023634	1.0337623279948105	1869.0	51199.0	667.0	1125913.0
8	D28	43	0.9604212204946316	1.0270986518465497	3284.0	104793.0	5353.0	1066218.0	0.9572213183276852	1.0	1542.0	53244.0	3217.0	1121645.0
8	D28	45	0.9523809523809524	1.2447153916659022	2767.0	106280.0	7861.0	1062740.0	0.9486384845741348	1.1117382399029458	1621.0	54486.0	4279.0	1119262.0
8	D28	46	0.9720195009581682	1.1824780735942844	5067.0	97895.0	569.0	1076117.0	0.968419437438263	1.0664563289523392	2668.0	50490.0	625.0	1125865.0
8	D28	52	0.9569497739666885	1.0270986518465497	3571.0	103619.0	5752.0	1066706.0	0.9568302250976256	1.0270986518465497	1882.0	53538.0	2949.0	1121279.0
8	D28	53	0.9804938805340252	1.8223231920837344	2272.0	95254.0	1518.0	1080604.0	0.9636605384438512	3.75	1186.0	48197.0	2449.0	1127816.0
8	D28	56	0.9624119787319404	1.001250438904398	3808.0	104350.0	4343.0	1067147.0	0.960017216179622	1.0	1844.0	53532.0	2615.0	1121657.0
8	D28	58	0.9770833227402388	1.171875	3269.0	96081.0	1238.0	1079060.0	0.9772158567101278	1.006843041469846	1359.0	48230.0	890.0	1129169.0
8	D28	59	0.982152099970423	1.0	1893.0	106261.0	1969.0	1069525.0	0.962449368168632	5.137329158123533	830.0	53581.0	3351.0	1121886.0
8	D28	60	0.9854849734826164	1.0535004894398483	1905.0	104523.0	1174.0	1072046.0	0.9816430824862092	1.0535004894398483	1012.0	53208.0	978.0	1124450.0
8	D28	67	0.9743250358676592	1.08041536608901	3862.0	100848.0	1453.0	1073485.0	0.9646281432393576	4.921875	2254.0	50656.0	1461.0	1125277.0
8	D3	2	0.9617885975238144	1.1824780735942844	2774.0	115204.0	6380.0	1055290.0	0.955764548445254	1.0337623279948105	1021.0	51423.0	3739.0	1123465.0
8	D3	3	0.9764776384419044	1.1106122062431378	2995.0	109988.0	2304.0	1064361.0	0.9685871056241426	1.0599982034919917	1106.0	49427.0	2100.0	1127015.0
8	D3	4	0.9675934442116408	1.171875	2536.0	107832.0	4687.0	1064593.0	0.9666178306997965	1.0856002174056756	1140.0	49153.0	2255.0	1127100.0
8	D3	5	0.9788503969675826	1.411124364702222	3516.0	103811.0	970.0	1071351.0	0.9725942401130212	1.0	1803.0	50944.0	1068.0	1125833.0
8	D3	20	0.9780800722068208	1.2934112252706986	3840.0	106197.0	920.0	1068691.0	0.9722027249213964	7.656584814107723	1892.0	50556.0	999.0	1126201.0
8	D3	21	0.9614130626343802	2.128228819971257	2865.0	109105.0	5893.0	1061785.0	0.9605085911985036	1.1590180127617733	1298.0	49556.0	2777.0	1126017.0
8	D3	22	0.9509316742702144	1.0337623279948105	4641.0	107451.0	6448.0	1061108.0	0.944290545402216	1.0337623279948105	2351.0	52495.0	3843.0	1120959.0
8	D3	24	0.9743678103589776	1.2280544270435452	4823.0	107445.0	830.0	1066550.0	0.9682278827718434	1.006843041469846	2231.0	53025.0	1249.0	1123143.0
8	D3	25	0.9703156077607236	1.006843041469846	4650.0	103424.0	1678.0	1069896.0	0.9608631355314408	4.225255400934363	2020.0	46132.0	1738.0	1129758.0
8	D3	26	0.9761649279682066	1.006843041469846	4171.0	98251.0	627.0	1076599.0	0.9701485034034124	1.006843041469846	1938.0	48245.0	1031.0	1128434.0
8	D3	29	0.975379794776734	1.0	4272.0	103658.0	961.0	1070757.0	0.9699531205755576	1.006843041469846	1571.0	46243.0	1294.0	1130540.0
8	D3	31	0.9801390406659072	1.0535004894398483	3648.0	105387.0	623.0	1069990.0	0.974154528305556	6.368146016809464	1723.0	50092.0	935.0	1126898.0
8	D3	32	0.971253719611476	1.0	4940.0	103794.0	1204.0	1069710.0	0.964838023661553	1.0	1921.0	46730.0	1485.0	1129512.0
8	D3	41	0.8893546998810157	3.296430657260213	12309.0	87826.0	9544.0	1069969.0	0.8809921297400429	3.1640625	5371.0	42481.0	6106.0	1125690.0
8	D3	43	0.9497792543902854	1.1106122062431378	3961.0	106059.0	7255.0	1062373.0	0.9393547390574016	1.1106122062431378	1840.0	48652.0	4442.0	1124714.0
8	D3	45	0.9730856150534052	1.006843041469846	5072.0	102264.0	585.0	1071727.0	0.9639498888899672	1.006843041469846	2719.0	49668.0	996.0	1126265.0
8	D3	46	0.9670485079903832	1.0	6177.0	99151.0	580.0	1073740.0	0.9616957356254694	1.0	2650.0	46096.0	1022.0	1129880.0
8	D3	49	0.9783808380450778	1.0	2624.0	101055.0	1842.0	1074127.0	0.9708138048572644	1.0270986518465497	1068.0	45570.0	1672.0	1131338.0
8	D3	52	0.9599809433063364	1.1590180127617733	4311.0	106795.0	4593.0	1063949.0	0.9573528390087042	1.1106122062431378	2100.0	48230.0	2197.0	1127121.0
8	D3	53	0.9677641752885808	1.0535004894398483	4148.0	101067.0	2585.0	1071848.0	0.963797503203058	1.013639886898942	1923.0	45511.0	1496.0	1130718.0
8	D3	55	0.9642939822122326	1.006843041469846	4372.0	114548.0	4111.0	1056617.0	0.962676134064236	1.0270986518465497	2059.0	52333.0	1999.0	1123257.0
8	D3	56	0.9724065794710876	1.0	3805.0	105052.0	2157.0	1068634.0	0.9675420535332736	4.392577690779214	1771.0	49811.0	1571.0	1126495.0
8	D3	58	0.9760165485814788	1.0	3374.0	97669.0	1426.0	1077179.0	0.9641033662171674	1.1044123154420182	1605.0	43147.0	1608.0	1133288.0
8	D3	59	0.9758591467113702	1.0	2885.0	105364.0	2328.0	1069071.0	0.969701845241088	1.0337623279948105	1029.0	48216.0	1984.0	1128419.0
8	D3	60	0.9761789101408744	1.013639886898942	2773.0	107510.0	2474.0	1066891.0	0.9692735212385868	1.0599982034919917	1406.0	48832.0	1690.0	1127720.0
8	D3	67	0.969406054462876	1.013639886898942	5604.0	99463.0	674.0	1073907.0	0.9581969886680484	1.013639886898942	3235.0	45534.0	738.0	1130141.0
8	sham	1	0.9565217391304348	1.001250438904398	3148.0	104093.0	6315.0	1066092.0	0.951544098880665	1.0	1682.0	52196.0	3634.0	1122136.0
8	sham	7	0.9701980162177816	1.0856002174056756	4504.0	107203.0	2082.0	1065859.0	0.9660763237628048	1.0856002174056756	2271.0	53567.0	1491.0	1122319.0
8	sham	7	0.9800329593889908	1.0599982034919917	3112.0	104963.0	1165.0	1070408.0	0.9758860202572408	1.0599982034919917	1506.0	52125.0	1070.0	1124947.0
8	sham	7	0.9810135125699948	1.006843041469846	2469.0	105379.0	1610.0	1070190.0	0.9757333828444116	1.08041536608901	1322.0	52553.0	1292.0	1124481.0
8	sham	8	0.9634655396336564	1.1649273213649425	2706.0	110905.0	5705.0	1060332.0	0.9535177301259784	1.006843041469846	1561.0	54761.0	3778.0	1119548.0
8	sham	8	0.954501022329032	1.0664563289523392	3085.0	111805.0	7574.0	1057184.0	0.9500636050849918	1.006843041469846	1781.0	55640.0	4068.0	1118159.0
8	sham	8	0.9514822554289496	1.2502197072539891	3067.0	108596.0	8008.0	1059977.0	0.9420632006015774	1.2502197072539891	1832.0	53870.0	4794.0	1119152.0
8	sham	9	0.9799949939349596	1.0	3005.0	101796.0	1151.0	1073696.0	0.9738144011131296	0.6310740008360747	1484.0	50391.0	1226.0	1126547.0
8	sham	9	0.9826678883414804	1.0	2607.0	102422.0	1006.0	1073613.0	0.9784820331695332	1.0	1133.0	50975.0	1109.0	1126431.0
8	sham	9	0.976466472303207	1.013639886898942	3857.0	104665.0	1188.0	1069938.0	0.9701443661642388	1.013639886898942	1920.0	51845.0	1271.0	1124612.0
8	sham	17	0.9779745685740237	1.0337623279948105	3615.0	99061.0	847.0	1076125.0	0.9719094441360716	1.0337623279948105	1845.0	49027.0	989.0	1127787.0
8	sham	17	0.953464589505878	1.0337623279948105	3292.0	99761.0	6446.0	1070149.0	0.948410670728768	1.006843041469846	1781.0	49186.0	3570.0	1125111.0
8	sham	17	0.9661884331076096	1.0	3458.0	102801.0	3737.0	1069652.0	0.9634390415785764	1.0	1805.0	51267.0	2086.0	1124490.0
8	sham	17	0.9808408622602632	1.006843041469846	3060.0	99010.0	808.0	1076770.0	0.9745697252975778	1.0	1688.0	49207.0	880.0	1127873.0
8	sham	18	0.9494326681017184	1.2280544270435452	4564.0	104092.0	6524.0	1064468.0	0.9431797386816968	4.75873605568288	2557.0	51541.0	3653.0	1121897.0
8	sham	18	0.9779158040027606	1.199772113778279	4242.0	107692.0	622.0	1067092.0	0.9711855454164616	1.2111642932783726	2327.0	53321.0	837.0	1123163.0
8	sham	18	0.983298875080006	1.006843041469846	2635.0	106772.0	992.0	1069249.0	0.9782528156490812	1.006843041469846	1184.0	52810.0	1164.0	1124490.0
8	sham	18	0.9467884652395168	1.2890625	4550.0	105770.0	7339.0	1061989.0	0.9392327631826785	1.0270986518465497	2515.0	52358.0	4260.0	1120515.0
8	sham	27	0.9618571250276016	1.2111642932783726	7181.0	100188.0	765.0	1071514.0	0.9577111330351242	1.2111642932783726	3604.0	49993.0	811.0	1125240.0
8	sham	27	0.9730215390592748	1.5271189492492885	4578.0	100175.0	977.0	1073918.0	0.9663488991047664	1.5271189492492885	2654.0	49924.0	823.0	1126247.0
8	sham	27	0.9713087144106224	1.0664563289523392	5012.0	101646.0	993.0	1071997.0	0.9635375815430528	1.0664563289523392	2811.0	50367.0	1001.0	1125469.0
8	sham	27	0.9819180038402532	1.0270986518465497	2545.0	101765.0	1203.0	1074135.0	0.9762122686501016	1.0270986518465497	1493.0	50662.0	976.0	1126517.0
8	sham	30	0.9762668614380414	1.0535004894398483	4574.0	105594.0	560.0	1068920.0	0.9707019269154749	1.0270986518465497	2214.0	49847.0	795.0	1126792.0
8	sham	42	0.9818460455993409	1.0599982034919917	2778.0	101868.0	989.0	1074013.0	0.9736074347431264	7.265625	1432.0	50391.0	1300.0	1126525.0
8	sham	42	0.9755778999685938	1.0	4266.0	97849.0	633.0	1076900.0	0.9660170816792976	1.0	2167.0	48183.0	1223.0	1128075.0
8	sham	42	0.975592713721456	1.0	4249.0	100528.0	781.0	1074090.0	0.9680382885702454	1.0	2454.0	50262.0	865.0	1126067.0
8	sham	42	0.9553432314912916	1.0664563289523392	7587.0	99638.0	1728.0	1070695.0	0.9475717806941576	1.0664563289523392	4202.0	49784.0	1307.0	1124355.0
8	sham	44	0.9819785327886204	1.0546875	2787.0	109006.0	1214.0	1066641.0	0.9780535385282324	1.0546875	1206.0	54147.0	1224.0	1123071.0
8	sham	44	0.9723068806496744	1.08041536608901	5141.0	103206.0	738.0	1070563.0	0.9649935454476422	7.066318796100626	2755.0	50832.0	933.0	1125128.0
8	sham	44	0.9735838513655096	1.08041536608901	4899.0	104541.0	774.0	1069434.0	0.9669861752865816	1.1600970628841796	2593.0	52005.0	958.0	1124092.0
8	sham	44	0.95291005982649	1.1044123154420182	3353.0	109345.0	7454.0	1059496.0	0.9475702317274948	1.006843041469846	1750.0	54120.0	4239.0	1119539.0
8	sham	47	0.9704013637068032	1.013639886898942	3731.0	100192.0	2381.0	1073344.0	0.9666034962871288	1.013639886898942	1857.0	49985.0	1597.0	1126209.0
8	sham	47	0.9799879641216196	1.013639886898942	2620.0	102592.0	1570.0	1072866.0	0.976499467194398	1.013639886898942	1466.0	51317.0	1004.0	1125861.0
8	sham	47	0.9561262358970544	1.0	2883.0	102796.0	6551.0	1067418.0	0.958204966408077	1.006843041469846	1299.0	51630.0	3205.0	1123514.0
8	sham	47	0.9610818522028864	1.7421174313263874	3559.0	98360.0	4407.0	1073322.0	0.952731605367502	1.7421174313263874	1966.0	48777.0	2874.0	1126031.0
8	sham	48	0.9565928960106518	2.067524655989621	2166.0	103456.0	7223.0	1066803.0	0.9516968868865172	1.0337623279948105	1231.0	51542.0	4001.0	1122874.0
8	sham	48	0.969621452598664	1.1044123154420182	4207.0	102329.0	2205.0	1070907.0	0.9633116328506084	8.0859375	2050.0	50754.0	1816.0	1125028.0
8	sham	48	0.9676367934110174	1.0856002174056756	5085.0	104797.0	1925.0	1067841.0	0.962406015037594	1.0856002174056756	2781.0	52288.0	1304.0	1123275.0
8	sham	50	0.9498515278871422	1.129007618718758	8756.0	100121.0	1816.0	1068955.0	0.9428330953349158	1.116777678328368	4872.0	49849.0	1173.0	1123754.0
8	sham	50	0.9818233726684432	1.0	2274.0	103170.0	1546.0	1072658.0	0.9773883062778336	1.0	1235.0	51027.0	1126.0	1126260.0
8	sham	50	0.9721655795883986	1.013639886898942	5030.0	105601.0	1017.0	1068000.0	0.9650418058657412	7.5	2730.0	52285.0	1058.0	1123575.0
8	sham	50	0.9480290556900728	1.1590180127617733	8598.0	97884.0	2134.0	1071032.0	0.9400056424075568	1.0270986518465497	4584.0	48313.0	1583.0	1125168.0
8	sham	65	0.9722490641799026	1.1590180127617733	3316.0	103633.0	2600.0	1070099.0	0.9639287592996169	1.0	1656.0	51308.0	2184.0	1124500.0
8	sham	65	0.9721294489023832	1.0	5058.0	100856.0	725.0	1073009.0	0.9671393181095228	1.0	2581.0	50166.0	828.0	1126073.0
8	sham	65	0.9694940270282736	1.0	3050.0	105098.0	3564.0	1067936.0	0.9610128357740684	1.0	1782.0	52072.0	2443.0	1123351.0
8	sham	65	0.9704299692845688	1.1106122062431378	5428.0	103787.0	897.0	1069536.0	0.9605716093258656	1.1106122062431378	2954.0	51624.0	1284.0	1123786.0
9	24h	236	0.9567349660257845	1.640625	1374.0	109052.0	8489.0	1060733.0	0.9426197317017714	1.222450312129291	857.0	45603.0	4695.0	1128493.0
9	24h	237	0.9576507806663522	2.3461446100464483	1243.0	114728.0	8904.0	1054773.0	0.9431058456029408	1.340339057500937	1224.0	49514.0	4750.0	1124160.0
9	24h	239	0.9849919063014264	1.0546875	1450.0	109833.0	1897.0	1066468.0	0.9762537181285502	1.0	688.0	49067.0	1699.0	1128194.0
9	24h	242	0.9664977490748816	4.089521014606264	2043.0	102514.0	5064.0	1070027.0	0.956341335060519	8.10359635753048	886.0	47249.0	3428.0	1128085.0
9	24h	243	0.9747289651571116	1.0	1854.0	101731.0	3421.0	1072642.0	0.9574169090493152	1.0	943.0	43944.0	2966.0	1131795.0
9	24h	246	0.9758715563117693	1.006843041469846	1865.0	107826.0	3467.0	1066490.0	0.9476717167022958	1.171875	2378.0	45882.0	2689.0	1128699.0
9	24h	256	0.9813483717382764	1.4495293215062088	2604.0	106150.0	1431.0	1069463.0	0.973930474649942	1.0	1054.0	49071.0	1573.0	1127950.0
9	24h	260	0.9587374487820252	1.1649273213649425	7563.0	106463.0	1601.0	1064021.0	0.9404151258499344	1.3707320124663318	4378.0	47301.0	1616.0	1126353.0
9	24h	261	0.9825355661301196	1.0	2449.0	99832.0	1100.0	1076267.0	0.9778762022623158	1.0	863.0	45040.0	1175.0	1132570.0
9	24h	262	0.9559768022539022	1.0535004894398483	7588.0	107393.0	2303.0	1062364.0	0.9440320842810966	1.1044123154420182	3755.0	47313.0	1855.0	1126725.0
9	24h	265	0.9465768788479648	1.2502197072539891	9415.0	100012.0	1874.0	1068347.0	0.9376809416478838	1.1590180127617733	4645.0	46802.0	1576.0	1126625.0
9	24h	271	0.9714358063042898	1.5234375	1734.0	107417.0	4583.0	1065914.0	0.9648789292778002	1.0270986518465497	802.0	50248.0	2856.0	1125742.0
9	24h	273	0.9825559258615096	1.0	2749.0	104513.0	962.0	1071424.0	0.9754594294753928	1.0	1183.0	47480.0	1206.0	1129779.0
9	24h	275	0.953469608570136	1.375732226909092	4648.0	102221.0	5329.0	1067450.0	0.9333469721767594	1.375732226909092	2054.0	45622.0	4462.0	1127510.0
9	24h	277	0.98053443103328	1.0	1926.0	105405.0	2259.0	1070058.0	0.971387461459404	1.0	1057.0	47258.0	1727.0	1129606.0
9	24h	279	0.9806442422407806	1.0	2820.0	110144.0	1528.0	1065156.0	0.9710856298515318	1.0	1502.0	47976.0	1355.0	1128815.0
9	24h	280	0.9456457227896428	2.0	1284.0	106753.0	10988.0	1060623.0	0.930184063840879	1.660666281948303	1629.0	46392.0	5335.0	1126292.0
9	24h	283	0.9792063049121827	1.0	2180.0	115798.0	2738.0	1058932.0	0.9666105938502464	1.1044123154420182	1162.0	49417.0	2252.0	1126817.0
9	24h	288	0.9545884356461728	1.0856002174056756	7047.0	101457.0	2606.0	1068538.0	0.9460606952002746	1.0664563289523392	3756.0	48242.0	1745.0	1125905.0
9	24h	289	0.9287595564984188	2.0	549.0	116016.0	17249.0	1045834.0	0.9055892594320996	2.0340425515614218	2230.0	50454.0	8290.0	1118674.0
9	24h	291	0.9718255369968546	1.2502197072539891	1639.0	115552.0	5061.0	1057396.0	0.9502349382692564	1.2502197072539891	1902.0	49951.0	3330.0	1124465.0
9	24h	294	0.9493894273090996	1.6482153286301064	486.0	113781.0	11645.0	1053736.0	0.928934489730363	4.027228190024903	1381.0	49162.0	6141.0	1122964.0
9	24h	295	0.9564569487080142	1.116777678328368	1683.0	112322.0	8544.0	1057099.0	0.9445726161648904	1.116777678328368	1020.0	49540.0	4794.0	1124294.0
9	24h	300	0.9792239238593484	1.0	1668.0	110808.0	3034.0	1064138.0	0.956127801621364	1.129007618718758	801.0	48120.0	3615.0	1127112.0
9	24h	301	0.9492612689556577	1.5234375	5594.0	102253.0	5337.0	1066464.0	0.939066102997694	1.1044123154420182	3406.0	48869.0	2936.0	1124437.0
9	24h	306	0.9442210988010726	1.1590180127617733	7729.0	105808.0	4772.0	1061339.0	0.9349912229373902	1.1590180127617733	4041.0	47937.0	2625.0	1125045.0
9	24h	309	0.8153801767776117	4.008573879920545	33003.0	77720.0	2192.0	1066733.0	0.798828060703822	4.027372165879384	17055.0	36399.0	1278.0	1124916.0
9	24h	310	0.9449950820912462	1.116777678328368	6011.0	99920.0	5621.0	1068096.0	0.9280441697173378	7.68254810659564	4131.0	46392.0	3063.0	1126062.0
9	24h	311	0.9437731322663904	1.199772113778279	7791.0	101105.0	4256.0	1066496.0	0.9376534896617286	1.199772113778279	4167.0	47344.0	2129.0	1126008.0
9	24h	314	0.9724765753363828	1.0270986518465497	1155.0	109496.0	5043.0	1063954.0	0.9602069680588692	1.006843041469846	1144.0	47693.0	2809.0	1128002.0
9	24h	315	0.9319304791119724	3.0	545.0	115900.0	16386.0	1046817.0	0.9150136752292076	2.148948802794345	1097.0	50350.0	8256.0	1119945.0
9	24h	321	0.9216097390512876	3.0	675.0	113405.0	18617.0	1046951.0	0.8965867591944713	3.550254791142637	1723.0	46770.0	9066.0	1122089.0
9	24h	328	0.9866117593228094	1.453397991830266	1997.0	107812.0	929.0	1068910.0	0.9794602003587914	1.0	926.0	48592.0	1112.0	1129018.0
9	24h	337	0.9836189562618752	1.0611779458754784	2262.0	106642.0	1290.0	1069454.0	0.9727847710088796	1.0	1108.0	47218.0	1534.0	1129788.0
9	24h	340	0.9739465780447494	1.0	2936.0	109606.0	2928.0	1064178.0	0.9634603220940982	1.0	1494.0	49505.0	2261.0	1126388.0
9	24h	345	0.9528729768585076	1.0535004894398483	5323.0	102734.0	4839.0	1066752.0	0.9359736373928512	1.0535004894398483	3800.0	46297.0	2534.0	1127017.0
9	24h	348	0.9242483749975452	2.0340425515614218	13251.0	94131.0	2179.0	1070087.0	0.9137852047383233	2.0340425515614218	6640.0	41887.0	1264.0	1129857.0
9	24h	350	0.9335506477316756	2.1199964069839834	1171.0	110833.0	14607.0	1053037.0	0.9167922445649566	2.0	1858.0	47758.0	6811.0	1123221.0
9	24h	353	0.9573142431189434	1.1044123154420182	6406.0	102099.0	2699.0	1068444.0	0.9413779664841138	1.1044123154420182	3747.0	45895.0	1969.0	1128037.0
9	24h	357	0.9820433951284396	1.171875	1460.0	106317.0	2428.0	1069443.0	0.9752120277563608	1.0337623279948105	997.0	50594.0	1575.0	1126482.0
9	24h	361	0.9526877068913632	1.116777678328368	7108.0	101305.0	2954.0	1068281.0	0.9403651783692542	1.0664563289523392	3687.0	45682.0	2107.0	1128172.0
9	24h	363	0.9725490939778686	1.0	1929.0	102566.0	3861.0	1071292.0	0.9587441130298272	1.0	1445.0	45804.0	2497.0	1129902.0
9	24h	364	0.9626945972682622	1.0856002174056756	3234.0	110939.0	5364.0	1060111.0	0.9428255471053856	1.0856002174056756	2602.0	48597.0	3292.0	1125157.0
9	24h	365	0.962043648429408	1.0664563289523392	3828.0	104958.0	4454.0	1066408.0	0.9402963543062052	1.0535004894398483	2821.0	45626.0	2973.0	1128228.0
9	24h	368	0.978451865228253	1.0	810.0	104574.0	3796.0	1070468.0	0.9665767158869248	1.0270986518465497	632.0	47818.0	2675.0	1128523.0
9	24h	369	0.9773280753039706	1.0	696.0	110161.0	4415.0	1064376.0	0.9654575654197708	1.0	306.0	48535.0	3167.0	1127640.0
9	24h	370	0.9774782745938294	1.6448049430802578	1040.0	102189.0	3669.0	1072750.0	0.970929587690198	1.0	649.0	48145.0	2234.0	1128620.0
9	24h	371	0.96105488265767	1.0535004894398483	3369.0	104261.0	5081.0	1066937.0	0.9420933091621344	1.0535004894398483	2494.0	45212.0	3064.0	1128878.0
9	24h	373	0.9707538352823178	1.006843041469846	1858.0	106465.0	4557.0	1066768.0	0.9580438563859202	1.006843041469846	1161.0	47644.0	3012.0	1127831.0
9	24h	376	0.9664783358904434	1.1106122062431378	4189.0	106143.0	3174.0	1066142.0	0.9490414125712464	1.1106122062431378	2868.0	47621.0	2246.0	1126913.0
9	24h	379	0.9513303739932484	1.2447153916659022	7351.0	107370.0	3635.0	1061292.0	0.9345844291957524	1.2447153916659022	4060.0	47261.0	2556.0	1125771.0
9	24h	391	0.9441203533308796	1.1590180127617733	7455.0	102607.0	4691.0	1064895.0	0.924677939635512	1.1590180127617733	3901.0	45005.0	3431.0	1127311.0
9	24h	401	0.962399229656369	1.0856002174056756	3221.0	103443.0	4862.0	1068122.0	0.9532934816806338	1.08041536608901	1607.0	49995.0	3292.0	1124754.0
9	24h	403	0.9595312198862496	2.0	2160.0	116999.0	7709.0	1052780.0	0.9465748934775484	1.199772113778279	1156.0	50540.0	4549.0	1123403.0
9	24h	405	0.9676517571884984	1.5413609106991295	2112.0	111458.0	5340.0	1060738.0	0.9603038973467576	1.1590180127617733	985.0	49169.0	3080.0	1126414.0
9	24h	407	0.9811037606002752	3.2535474929778574	3179.0	110487.0	1077.0	1064905.0	0.9764377803823304	6.389478809192891	1348.0	48320.0	984.0	1128996.0
9	24h	409	0.97395768568028	1.013639886898942	4201.0	109654.0	1663.0	1064130.0	0.9620677398060224	1.013639886898942	2354.0	47365.0	1381.0	1128548.0
9	24h	410	0.9619092763957874	1.1590180127617733	1543.0	116682.0	7698.0	1053725.0	0.95074574454322	1.1590180127617733	912.0	51442.0	4418.0	1122876.0
9	24h	411	0.9746742319045824	3.984842190746862	4380.0	105989.0	1128.0	1068151.0	0.9711466586933772	3.984842190746862	2004.0	48720.0	891.0	1128033.0
9	24h	413	0.977958896695916	2.5727927812617364	3603.0	105711.0	1162.0	1069172.0	0.9700429140168554	1.006843041469846	1682.0	46904.0	1215.0	1129847.0
9	24h	418	0.971680579329714	1.5234375	3304.0	105868.0	2867.0	1067609.0	0.9636005473018214	1.0270986518465497	1529.0	49650.0	2222.0	1126247.0
9	24h	422	0.9572673236487598	1.0856002174056756	2049.0	110640.0	7829.0	1059130.0	0.9465088734605052	1.0856002174056756	1115.0	49147.0	4440.0	1124946.0
9	24h	423	0.972017864092063	2.0765677906253144	4929.0	104906.0	1111.0	1068702.0	0.9677230165631888	6.328125	2168.0	47851.0	1024.0	1128605.0
9	24h	426	0.9798257241376168	1.0	3103.0	107554.0	1326.0	1067665.0	0.9731059397482478	5.177512976806528	1362.0	47273.0	1251.0	1129762.0
9	24h	428	0.9776763042028608	1.0	3384.0	110693.0	1671.0	1063900.0	0.9713603818615753	1.0	1206.0	50061.0	1746.0	1126635.0
9	24h	434	0.971365929322289	1.8223231920837344	3979.0	106774.0	2316.0	1066579.0	0.960452672366074	7.225823441938123	1748.0	46848.0	2110.0	1128942.0
9	24h	437	0.9786482581473752	1.08041536608901	2913.0	109728.0	1875.0	1065132.0	0.971033290099438	1.0535004894398483	1081.0	50535.0	1934.0	1126098.0
9	24h	447	0.948637739141972	1.0535004894398483	9130.0	92948.0	935.0	1076635.0	0.9416892677256876	1.0337623279948105	4306.0	43749.0	1112.0	1130481.0
9	24h	451	0.9814160585196456	1.0	1631.0	114175.0	2693.0	1061149.0	0.96705078125	1.0664563289523392	939.0	49513.0	2435.0	1126761.0
9	24h	452	0.97819556074156	1.1777197993501043	2492.0	112335.0	2516.0	1062305.0	0.9714352737377748	1.0664563289523392	1110.0	53835.0	2056.0	1122647.0
9	24h	453	0.9833644789798102	1.0	2064.0	118136.0	1933.0	1057515.0	0.9772727272727272	1.006843041469846	903.0	53062.0	1565.0	1124118.0
9	24h	455	0.978447353402768	7.57742023140338	2749.0	109727.0	2085.0	1065087.0	0.967791920309906	8.783592047551645	1408.0	48092.0	1793.0	1128355.0
9	24h	456	0.9547176068137392	2.483158605517628	1748.0	109403.0	8630.0	1059867.0	0.9475878441628628	3.895493001233124	1126.0	49095.0	4305.0	1125122.0
9	24h	459	0.9680887718771258	1.875	2434.0	109577.0	4790.0	1062847.0	0.9647961527031044	1.006843041469846	1261.0	53565.0	2648.0	1122174.0
9	24h	460	0.9733580506025992	1.0	2608.0	105275.0	3155.0	1068610.0	0.9679314417224358	1.0270986518465497	1148.0	47946.0	2029.0	1128525.0
9	24h	461	0.9782062286783316	2.1126277004671814	2155.0	111112.0	2796.0	1063585.0	0.9661985662378474	5.205646442355887	962.0	49194.0	2480.0	1127012.0
9	24h	462	0.9505126816416828	1.640625	2424.0	103546.0	8358.0	1065320.0	0.9424613539187804	1.2719988038639227	1040.0	48713.0	4908.0	1124987.0
10	D7	5	0.9574052784776068	2.0	5723.0	97854.0	2984.0	1073087.0	0.95565794985339	7.046857677362301	3013.0	47910.0	1433.0	1127292.0
10	D7	13	0.9173825463593814	2.221224412486276	14104.0	92907.0	2630.0	1070007.0	0.9178849269043856	4.678435245641031	6964.0	45897.0	1248.0	1125539.0
10	D7	19	0.8060968573749838	4.088289535750251	31843.0	68461.0	1093.0	1078251.0	0.8006683611032664	4.042687565705053	16219.0	34022.0	721.0	1128686.0
10	D7	21	0.9512662166690604	1.2890625	6992.0	99355.0	3188.0	1070113.0	0.9495684220735138	1.08041536608901	3726.0	48955.0	1474.0	1125493.0
10	D7	24	0.7602147419013063	5.06819943449471	39251.0	64218.0	1260.0	1074919.0	0.7535143713213088	5.006861746721318	20194.0	31813.0	619.0	1127022.0
10	D7	33	0.778875034131246	5.043753872365304	38311.0	68460.0	561.0	1072316.0	0.7733354809761036	5.002745828074069	19441.0	33608.0	260.0	1126339.0
10	D7	39	0.7894273902717918	5.0	37200.0	71800.0	1104.0	1069544.0	0.7775050945504743	4.015419802636612	18586.0	35483.0	1722.0	1123857.0
10	D7	43	0.8812577836397745	3.0091413460695065	21510.0	83853.0	1087.0	1073198.0	0.8805610802889144	3.020529124409538	10779.0	42060.0	631.0	1126178.0
10	D7	44	0.9690901044076524	1.5234375	5177.0	96345.0	969.0	1077157.0	0.9660028204165696	6.646711365228391	2509.0	47608.0	842.0	1128689.0
10	D7	45	0.8197933497012942	4.054559547595768	30632.0	71288.0	709.0	1077019.0	0.8167893515007991	4.054559547595768	15302.0	35008.0	403.0	1128935.0
10	D7	49	0.9236700003802716	2.013686082939692	14386.0	97159.0	1672.0	1066431.0	0.9251992051089116	5.625	6483.0	47954.0	1271.0	1123940.0
10	D7	52	0.955226401550162	1.1590180127617733	7962.0	101798.0	1581.0	1068307.0	0.9517998086015595	1.0337623279948105	4098.0	50226.0	989.0	1124335.0
10	D7	53	0.8394689965221817	4.013709416643163	28772.0	79172.0	1508.0	1070196.0	0.8315497255716374	6.754126523663608	14158.0	39240.0	1740.0	1124510.0
10	D7	54	0.9510818253343823	1.2987091698346094	8291.0	96706.0	1657.0	1072994.0	0.9457554097718592	7.128237340193226	4357.0	48295.0	1183.0	1125813.0
10	D7	57	0.912593831396634	2.067524655989621	16935.0	94949.0	1253.0	1066511.0	0.908095605242868	2.057537234816481	8639.0	47112.0	897.0	1123000.0
10	D7	58	0.8172952649512396	4.049475817254778	28832.0	66082.0	713.0	1084021.0	0.8147786702699997	5.864060626498501	14414.0	32561.0	390.0	1132283.0
10	D7	60	0.9575253161172392	1.129007618718758	7510.0	98481.0	1227.0	1072430.0	0.9509216340428882	1.0337623279948105	4134.0	48313.0	853.0	1126348.0
10	D7	64	0.9192863633429498	2.0340425515614218	14687.0	92568.0	1568.0	1070825.0	0.9141566872303536	2.017093094227743	7546.0	45344.0	970.0	1125788.0
10	D7	65	0.9127546071774976	3.0022879459099605	16710.0	94105.0	1280.0	1067553.0	0.9063945604400888	2.057537234816481	8686.0	47123.0	1047.0	1122792.0
10	D7	70	0.9550556132584428	2.858072620064525	6907.0	94710.0	2007.0	1076024.0	0.9497516200911748	1.1117382399029458	3709.0	46459.0	1207.0	1128273.0
10	D7	72	0.8634149155422236	4.054559547595768	24920.0	82321.0	1125.0	1071282.0	0.8602389493846365	4.054559547595768	12583.0	40645.0	624.0	1125796.0
10	D7	74	0.9019875705688456	2.067524655989621	18077.0	87155.0	864.0	1073552.0	0.8998192210832106	2.0306639779653968	9114.0	43055.0	473.0	1127006.0
10	D7	81	0.9511327539852544	2.0	8965.0	97464.0	1050.0	1072169.0	0.9472236044843836	1.0337623279948105	4517.0	48540.0	892.0	1125699.0
10	D7	82	0.9190342180368136	2.0840639994746444	15286.0	92419.0	998.0	1070945.0	0.9163493984200534	2.0840639994746444	7709.0	46573.0	794.0	1124572.0
10	D7	85	0.9508963288897364	3.418216508877473	8414.0	94763.0	1373.0	1075098.0	0.9468250185093156	1.0664563289523392	4486.0	46678.0	757.0	1127727.0
10	D7	87	0.8796049074419875	3.0589304771541475	20684.0	78901.0	915.0	1079148.0	0.8813802054196782	3.011422346795821	10104.0	39388.0	498.0	1129658.0
10	D7	90	0.9360864496005088	2.097201562685678	10827.0	92732.0	1836.0	1074253.0	0.9364642585785572	7.357487981269915	4910.0	45603.0	1278.0	1127857.0
10	D7	91	0.9523000014406524	1.0611779458754784	7734.0	99153.0	2199.0	1070562.0	0.9521111456069544	1.0337623279948105	3869.0	49068.0	1067.0	1125644.0
10	D7	93	0.963263299019767	1.5234375	5147.0	103821.0	2772.0	1067908.0	0.9579909861453716	1.2890625	2811.0	51652.0	1719.0	1123466.0
10	D7	95	0.9598431670144818	2.1126277004671814	3409.0	106246.0	5481.0	1064512.0	0.930445259871844	1.4721743657873037	3146.0	50967.0	4474.0	1121061.0
10	D7	97	0.8773915417339673	3.0656572532706994	18913.0	77135.0	2645.0	1080955.0	0.8775823370436535	6.513137452307931	9192.0	38317.0	1498.0	1130641.0
10	D7	98	0.8166194208215218	4.02907675189444	32132.0	73459.0	860.0	1073197.0	0.8135137273518475	4.015419802636612	15950.0	35987.0	549.0	1127162.0
10	D7	99	0.9049277494159385	3.036400263881559	16600.0	83666.0	980.0	1078402.0	0.9089279076378108	3.0	7741.0	41568.0	589.0	1129750.0
10	D7	106	0.9220998588114492	3.0	10580.0	89801.0	4593.0	1074674.0	0.9217339077126998	3.0	4921.0	44505.0	2637.0	1127585.0
10	D7	107	0.9271935951856428	2.0340425515614218	13625.0	94908.0	1280.0	1069835.0	0.9247966455332574	2.003430285823854	6471.0	45875.0	990.0	1126312.0
10	D7	108	0.8219303654151502	4.013709416643163	31859.0	75318.0	776.0	1071695.0	0.7992905073299996	7.580879009884012	15675.0	37402.0	3109.0	1123462.0
11	24h	3	0.9663318419998956	1.8528970665049096	1932.0	111018.0	5804.0	1060894.0	0.9355347749853886	1.4256474680386453	2164.0	48021.0	4454.0	1125009.0
11	24h	4	0.9617517406171466	2.0	2171.0	116723.0	7113.0	1053641.0	0.930548943494342	3.382235083514487	3292.0	50821.0	4294.0	1121241.0
11	24h	5	0.9388732381829752	2.8537021082545126	3675.0	105481.0	10060.0	1060432.0	0.8967587034813925	4.300665941347049	5306.0	47061.0	5530.0	1121751.0
11	24h	9	0.974801541552752	1.640625	3869.0	103579.0	1486.0	1070714.0	0.9529982479415844	1.563476257514805	3099.0	47050.0	1542.0	1127957.0
11	24h	27	0.949646235940908	2.0541973036930994	7663.0	99927.0	2934.0	1069124.0	0.9349590979894572	7.289041566154291	4163.0	45317.0	2142.0	1128026.0
11	24h	28	0.9302551261334246	2.358352945019309	9278.0	107364.0	6821.0	1056185.0	0.8761495957000179	2.261054117586806	9079.0	46538.0	4078.0	1119953.0
11	24h	29	0.9319534348434352	2.017093094227743	5873.0	108916.0	10032.0	1054827.0	0.831779613948441	6.683798077312124	11619.0	48672.0	8068.0	1111289.0
11	24h	30	0.9455352671029956	3.6389900432889686	2284.0	111385.0	10548.0	1055431.0	0.934935597082116	6.30123530795748	1684.0	50882.0	5398.0	1121684.0
11	24h	31	0.8901501702729868	3.090196823221783	18521.0	89003.0	3446.0	1068678.0	0.8793770885950304	7.393795567272941	8838.0	39867.0	2099.0	1128844.0
11	24h	32	0.931836096734817	2.580786977993583	8581.0	103438.0	6552.0	1061077.0	0.8243573558247602	2.6203921611325662	16026.0	46035.0	3591.0	1113996.0
11	24h	34	0.957086984711271	3.7518306078708097	2035.0	114403.0	8224.0	1054986.0	0.9399755845619306	6.064176032820225	1722.0	50049.0	4670.0	1123207.0
11	24h	35	0.9333885916660388	2.1361295177039827	10393.0	99096.0	3751.0	1066408.0	0.9236511090712852	2.003430285823854	5161.0	45784.0	2408.0	1126295.0
11	24h	36	0.9571632008632812	2.0	2343.0	108214.0	7343.0	1061748.0	0.9400548696844994	7.312554253270963	1669.0	47971.0	4449.0	1125559.0
11	24h	37	0.9611202507194728	2.733258700708735	2158.0	110710.0	6799.0	1059981.0	0.9492656875834444	6.818880505453681	1583.0	48348.0	3585.0	1126132.0
11	24h	38	0.9530025712416512	3.9030142848588834	7955.0	93957.0	1312.0	1076424.0	0.9478515665020592	7.994401880427406	4160.0	46258.0	930.0	1128300.0
11	24h	39	0.9661323692655894	2.9507058543783216	2334.0	111839.0	5507.0	1059968.0	0.955237783789676	1.4102374024432909	1169.0	48197.0	3348.0	1126934.0
11	24h	41	0.976201544439881	1.0856002174056756	2507.0	108148.0	2766.0	1066227.0	0.9596720851456174	1.006843041469846	1712.0	47879.0	2312.0	1127745.0
11	24h	43	0.9195311674483252	3.49603919301007	3391.0	113129.0	16409.0	1046719.0	0.9048093603513824	5.625439435960203	2104.0	49028.0	8212.0	1120304.0
11	24h	44	0.9564641343268718	1.116777678328368	4947.0	110452.0	5108.0	1059141.0	0.9514801191101768	7.671326036876708	2022.0	48888.0	2964.0	1125774.0
11	24h	49	0.958098921193774	2.415882202510348	4287.0	109504.0	5291.0	1060566.0	0.9500422719237568	1.7957537262421317	1903.0	49444.0	3297.0	1125004.0
11	24h	53	0.9500715998763868	2.3373480273124176	2646.0	109139.0	8825.0	1059038.0	0.935449984782886	1.171875	1982.0	47642.0	4593.0	1125431.0
11	24h	54	0.9245557623963444	3.0	3066.0	109264.0	14766.0	1052552.0	0.9141774818565728	2.3562297951719926	1607.0	47300.0	7274.0	1123467.0
11	24h	55	0.936991408656184	2.006854708321581	2420.0	115606.0	13128.0	1048494.0	0.9187088955032348	2.006854708321581	2377.0	51546.0	6745.0	1118980.0
11	24h	56	0.9504872459360476	2.304806670647779	2997.0	110948.0	8562.0	1057141.0	0.9346188074755264	1.1649273213649425	1494.0	47259.0	5118.0	1125777.0
11	24h	57	0.922227331735367	3.1012869839844317	2611.0	113309.0	16500.0	1047228.0	0.9004676503972758	3.1012869839844317	2350.0	49582.0	8611.0	1119105.0
11	24h	58	0.9506145625760488	1.0546875	4279.0	107813.0	6923.0	1060633.0	0.9468646219964836	1.1824780735942844	1985.0	48470.0	3455.0	1125738.0
11	24h	59	0.9343337438070964	2.017093094227743	3634.0	97878.0	10124.0	1068012.0	0.907671877040972	2.017093094227743	3215.0	41693.0	5267.0	1129473.0
11	24h	60	0.9321577876354844	4.199761956144807	4784.0	109481.0	11152.0	1054231.0	0.919614837338947	7.102005108594333	2897.0	47179.0	5351.0	1124221.0
