# Supplementary material for: Automatic Cerebral Hemisphere Segmentation in Rat MRI with Ischemic Lesions via Attention-based Convolutional Neural Networks
Source: Neuroinformatics. 2022 Sep 30;21(1):57–70. doi: 10.1007/s12021-022-09607-1 (PMC9931784; doi:10.1007/s12021-022-09607-1)
Supplement: Supplementary file 1 — Supplementary file1 (RAR 1.26 MB) [file 12021_2022_9607_MOESM1_ESM.zip › lessData/cohort9_tp24h.csv]

cohort	timepoint	id	brain_dice	brain_hd	brain_fp	brain_tp	brain_fn	brain_tn	contra_dice	contra_hd	contra_fp	contra_tp	contra_fn	contra_tn
9	24h	236	0.9409879269204744	2.211931092994592	1403.0	105688.0	11853.0	1060704.0	0.8905458524131783	1.640625	4458.0	43952.0	6346.0	1124892.0
9	24h	237	0.9444926536262006	2.0	1044.0	111563.0	12069.0	1054972.0	0.8936850669085536	1.3101960805662831	4889.0	47784.0	6480.0	1120495.0
9	24h	239	0.977418261517952	1.116777678328368	1411.0	108144.0	3586.0	1066507.0	0.9584834160638688	1.3101960805662831	2004.0	48563.0	2203.0	1126878.0
9	24h	242	0.97194588891401	4.114629482863554	1552.0	103174.0	4404.0	1070518.0	0.9507231015399668	7.969611626212174	800.0	46642.0	4035.0	1128171.0
9	24h	243	0.9686825785354244	1.0535004894398483	1446.0	100124.0	5028.0	1073050.0	0.9108612665376772	1.640625	5159.0	43546.0	3364.0	1127579.0
9	24h	246	0.9630411632945324	1.7849468216868536	1665.0	104906.0	6387.0	1066690.0	0.8881194198113682	1.773368666065026	6660.0	44116.0	4455.0	1124417.0
9	24h	256	0.9718222953517072	1.3707320124663318	2397.0	103950.0	3631.0	1069670.0	0.9482570642660664	1.2890625	1930.0	47401.0	3243.0	1127074.0
9	24h	260	0.9465801434751656	1.5271189492492885	7355.0	103713.0	4351.0	1064229.0	0.8831843811131141	2.229083003200251	9316.0	46051.0	2866.0	1121415.0
9	24h	261	0.9733053032406488	1.0	2604.0	98152.0	2780.0	1076112.0	0.9439622159816186	1.223473419012955	3423.0	44370.0	1845.0	1130010.0
9	24h	262	0.9387871465225832	1.4721743657873037	7559.0	103728.0	5968.0	1062393.0	0.8828498268402516	1.855925108352301	7767.0	44994.0	4174.0	1122713.0
9	24h	265	0.9486394134594216	2.0	7957.0	99111.0	2775.0	1069805.0	0.9358956290644064	1.1590180127617733	4475.0	46485.0	1893.0	1126795.0
9	24h	271	0.9673898162767988	1.540548933213418	1140.0	105994.0	6006.0	1066508.0	0.943616102958487	1.1649273213649425	742.0	48098.0	5006.0	1125802.0
9	24h	273	0.9759397712026322	1.1055446639128832	2527.0	102927.0	2548.0	1071646.0	0.962435842381858	0.9447958298787364	2054.0	47066.0	1620.0	1128908.0
9	24h	275	0.9532741962822758	1.9426908790547452	3606.0	101232.0	6318.0	1068492.0	0.9196530813426668	3.046875	4164.0	46179.0	3905.0	1125400.0
9	24h	277	0.9649632412076944	1.2987091698346094	1728.0	101986.0	5678.0	1070256.0	0.92420359584705	1.640625	4119.0	45621.0	3364.0	1126544.0
9	24h	279	0.967827001837812	1.9076742886054343	2620.0	107167.0	4505.0	1065356.0	0.92083316786466	1.40625	5018.0	46375.0	2956.0	1125299.0
9	24h	280	0.9322499561582978	2.0	988.0	103662.0	14079.0	1060919.0	0.8722881781971461	2.8125	6596.0	45113.0	6614.0	1121325.0
9	24h	283	0.964174394558876	2.0	1930.0	112133.0	6403.0	1059182.0	0.9238542252565024	1.171875	3816.0	47633.0	4036.0	1124163.0
9	24h	288	0.9434408870063536	1.1106122062431378	6190.0	98449.0	5614.0	1069395.0	0.9271459485453234	1.8223231920837344	3557.0	46272.0	3715.0	1126104.0
9	24h	289	0.9045237665808588	3.0	359.0	110332.0	22933.0	1046024.0	0.854122621564482	2.3180360255235466	5212.0	47672.0	11072.0	1115692.0
9	24h	291	0.946234606337346	2.089153653583492	1236.0	109415.0	11198.0	1057799.0	0.8805107476105927	2.1378860214298143	5987.0	46616.0	6665.0	1120380.0
9	24h	294	0.9373442040752628	2.0	546.0	111117.0	14309.0	1053676.0	0.8962823826969928	3.046875	4045.0	48194.0	7109.0	1120300.0
9	24h	295	0.931778390013666	2.0	1463.0	106704.0	14162.0	1057319.0	0.8756622469816594	1.6572815184059708	5406.0	46527.0	7807.0	1119908.0
9	24h	300	0.965090004088032	1.3101960805662831	1344.0	107415.0	6427.0	1064462.0	0.9266411545385682	1.40625	2819.0	47097.0	4638.0	1125094.0
9	24h	301	0.9416316924703714	1.2934112252706986	5512.0	100627.0	6963.0	1066546.0	0.9148223732440413	1.0599982034919917	2965.0	46172.0	5633.0	1124878.0
9	24h	306	0.9347522054077316	1.1824780735942844	8242.0	104266.0	6314.0	1060826.0	0.9123031077054066	2.109375	5648.0	47146.0	3416.0	1123438.0
9	24h	309	0.797862580676313	4.003431755420904	32123.0	74358.0	5554.0	1067613.0	0.7710893515681899	4.006860571647708	15474.0	33350.0	4327.0	1126497.0
9	24h	310	0.9361588443519994	1.3556207137438	5957.0	98116.0	7425.0	1068150.0	0.9178754652449452	7.524512351828024	4332.0	45623.0	3832.0	1125861.0
9	24h	311	0.9294524718777584	1.371644520787456	8033.0	98449.0	6912.0	1066254.0	0.9099757657621866	1.540548933213418	5401.0	45810.0	3663.0	1124774.0
9	24h	314	0.9634115749865616	1.0	1165.0	107536.0	7003.0	1063944.0	0.9354561788780196	1.4495293215062088	2821.0	46857.0	3645.0	1126325.0
9	24h	315	0.9200487705750864	3.0	575.0	113189.0	19097.0	1046787.0	0.8867571024518547	2.0541973036930994	3189.0	49223.0	9383.0	1117853.0
9	24h	321	0.9037086147598724	3.0	262.0	109046.0	22976.0	1047364.0	0.8425280946665028	2.896257181961315	5396.0	44571.0	11265.0	1118416.0
9	24h	328	0.976801304984522	1.0	1656.0	105391.0	3350.0	1069251.0	0.9567444392909716	1.371644520787456	2030.0	47444.0	2260.0	1127914.0
9	24h	337	0.970226834248038	1.0599982034919917	2021.0	103595.0	4337.0	1069695.0	0.928965181792388	1.5234375	4095.0	45837.0	2915.0	1126801.0
9	24h	340	0.970197091679593	1.1117382399029458	2651.0	108518.0	4016.0	1064463.0	0.9567389773615116	1.3258252147247769	2313.0	49594.0	2172.0	1125569.0
9	24h	345	0.9474508522781868	1.1106122062431378	1970.0	98605.0	8968.0	1070105.0	0.9105122704201768	1.640625	3222.0	43502.0	5329.0	1127595.0
9	24h	348	0.913881000104447	2.0306639779653968	12877.0	91872.0	4438.0	1070461.0	0.8811966276856132	2.344544136294143	8272.0	40502.0	2649.0	1128225.0
9	24h	350	0.8956718940170042	3.0	682.0	102292.0	23148.0	1053526.0	0.7965393567095272	2.221224412486276	8514.0	41753.0	12816.0	1116565.0
9	24h	353	0.9528250806085764	1.415981950030614	2539.0	97666.0	7132.0	1072311.0	0.8998568353400418	1.8223231920837344	5543.0	43684.0	4180.0	1126241.0
9	24h	357	0.955132973124693	1.013639886898942	2933.0	102087.0	6658.0	1067970.0	0.9152433517310588	1.5234375	1879.0	45602.0	6567.0	1125600.0
9	24h	361	0.9423403941144808	1.1106122062431378	6763.0	98917.0	5342.0	1068626.0	0.9227223427331888	1.1044123154420182	3860.0	44239.0	3550.0	1127999.0
9	24h	363	0.9612529962745116	1.0	1477.0	99854.0	6573.0	1071744.0	0.9426874331635732	1.6572815184059708	1629.0	44517.0	3784.0	1129718.0
9	24h	364	0.9531338176411046	2.6795166672951485	566.0	106405.0	9898.0	1062779.0	0.9202896403204616	1.2675766202803087	2760.0	46580.0	5309.0	1124999.0
9	24h	365	0.95970927030424	1.914205989519545	1083.0	101936.0	7476.0	1069153.0	0.9380324672572372	1.640625	1511.0	44262.0	4337.0	1129538.0
9	24h	368	0.9640110240761663	1.0	1205.0	101962.0	6408.0	1070073.0	0.9471434997750788	1.0599982034919917	998.0	46321.0	4172.0	1128157.0
9	24h	369	0.961514564855252	1.08041536608901	753.0	106781.0	7795.0	1064319.0	0.93517784180462	1.08041536608901	1332.0	46577.0	5125.0	1126614.0
9	24h	370	0.9522102573816914	1.171875	2002.0	98021.0	7837.0	1071788.0	0.9169310009107754	1.2934112252706986	1350.0	43794.0	6585.0	1127919.0
9	24h	371	0.9522887449277426	1.2719988038639227	1037.0	100326.0	9016.0	1069269.0	0.894113491387371	2.2265625	4947.0	43031.0	5245.0	1126425.0
9	24h	373	0.9548414257648048	1.222450312129291	695.0	102063.0	8959.0	1067931.0	0.9013028344107408	1.5939223252424348	4581.0	45313.0	5343.0	1124411.0
9	24h	376	0.9582950201406814	1.0856002174056756	2272.0	102654.0	6663.0	1068059.0	0.9340862422997946	1.1044123154420182	2043.0	45490.0	4377.0	1127738.0
9	24h	379	0.9306926200685134	2.0	6830.0	102560.0	8445.0	1061813.0	0.8831810517234618	2.238864043891734	7143.0	45044.0	4773.0	1122688.0
9	24h	391	0.9352167150124018	1.6572815184059708	6678.0	100107.0	7191.0	1065672.0	0.9024123694649072	1.8223231920837344	5798.0	44590.0	3846.0	1125414.0
9	24h	401	0.9650578647713318	1.4150980324367106	2943.0	103736.0	4569.0	1068400.0	0.9333942492758132	1.4150980324367106	1576.0	48011.0	5276.0	1124785.0
9	24h	403	0.9283606299814436	2.0	1477.0	109314.0	15394.0	1053463.0	0.8702846112151843	1.7334949907087993	4312.0	45760.0	9329.0	1120247.0
9	24h	405	0.9423105178562684	2.0	1980.0	105821.0	10977.0	1060870.0	0.9152446239450808	1.875	3214.0	46796.0	5453.0	1124185.0
9	24h	407	0.9763915108087868	3.2535474929778574	2575.0	108874.0	2690.0	1065509.0	0.9497830748516431	5.917467233287503	3346.0	47615.0	1689.0	1126998.0
9	24h	409	0.969552750463843	2.309132366313428	1704.0	106342.0	4975.0	1066627.0	0.948740425354288	1.9921875	1623.0	45457.0	3289.0	1129279.0
9	24h	410	0.9353389565232104	3.0	1464.0	110558.0	13822.0	1053804.0	0.9046083606791268	1.2987091698346094	1722.0	47553.0	8307.0	1122066.0
9	24h	411	0.9718767101687212	3.955440280487117	3726.0	104779.0	2338.0	1068805.0	0.951063159712698	3.955440280487117	2014.0	46808.0	2803.0	1128023.0
9	24h	413	0.9736227824463118	2.5351532405606174	3052.0	104275.0	2598.0	1069723.0	0.9529967202155885	1.415981950030614	2000.0	45619.0	2500.0	1129529.0
9	24h	418	0.9667813418387956	1.6448049430802578	2538.0	104118.0	4617.0	1068375.0	0.9514927561733826	1.390625	1756.0	48666.0	3206.0	1126020.0
9	24h	422	0.9425968831763762	2.822248729404444	1560.0	106997.0	11472.0	1059619.0	0.9083854361752192	1.9921875	3243.0	47291.0	6296.0	1122818.0
9	24h	423	0.9705294612008591	2.046591702723396	4229.0	103934.0	2083.0	1069402.0	0.956072403275004	6.195238610845631	3146.0	47643.0	1232.0	1127627.0
9	24h	426	0.9704071041402376	1.171875	2715.0	105180.0	3700.0	1068053.0	0.9381421298131154	4.920225418013132	3721.0	46158.0	2366.0	1127403.0
9	24h	428	0.972309094483264	1.006843041469846	2649.0	108815.0	3549.0	1064635.0	0.9614484614484614	1.0	1452.0	49305.0	2502.0	1126389.0
9	24h	434	0.9679273447636054	2.0	1880.0	104073.0	5017.0	1068678.0	0.9419172661129088	6.1797023150897	2377.0	45699.0	3259.0	1128313.0
9	24h	437	0.9727927675949276	1.0	2247.0	107819.0	3784.0	1065798.0	0.9542822957273536	1.0	1718.0	49449.0	3020.0	1125461.0
9	24h	447	0.9492051503566864	1.0546875	7680.0	91744.0	2139.0	1078085.0	0.9324095424393762	1.0599982034919917	3985.0	42661.0	2200.0	1130802.0
9	24h	451	0.9687450973556224	1.4495293215062088	1452.0	111148.0	5720.0	1061328.0	0.9330402958774664	1.419942024014537	3153.0	48185.0	3763.0	1124547.0
9	24h	452	0.9619147961928132	1.3092407449071388	1904.0	108188.0	6663.0	1062893.0	0.945173275313684	1.0546875	1317.0	51261.0	4630.0	1122440.0
9	24h	453	0.9675772990140712	1.116777678328368	1506.0	113939.0	6130.0	1058073.0	0.923706518561824	1.5234375	4285.0	50560.0	4067.0	1120736.0
9	24h	455	0.9659923882535676	7.810351267008578	2025.0	106349.0	5463.0	1065811.0	0.937101222155512	8.955456175566937	2340.0	46044.0	3841.0	1127423.0
9	24h	456	0.9374174761597794	2.516122330498112	1473.0	105429.0	12604.0	1060142.0	0.8968038477948878	3.594811324260461	3483.0	46241.0	7159.0	1122765.0
9	24h	459	0.9579920977011496	1.5234375	1671.0	106682.0	7685.0	1063610.0	0.9339571744832846	1.0546875	1090.0	50203.0	6010.0	1122345.0
9	24h	460	0.9715141452615816	1.08041536608901	2142.0	104447.0	3983.0	1069076.0	0.9536191145467322	1.40625	2140.0	47495.0	2480.0	1127533.0
9	24h	461	0.972501272884245	1.40625	2130.0	109827.0	4081.0	1063610.0	0.947799326442922	5.205646442355887	2689.0	48969.0	2705.0	1125285.0
9	24h	462	0.9435467489058372	2.0	2512.0	102188.0	9716.0	1065232.0	0.913952300498998	2.0	1661.0	46522.0	7099.0	1124366.0
