# Supplementary material for: Automatic Cerebral Hemisphere Segmentation in Rat MRI with Ischemic Lesions via Attention-based Convolutional Neural Networks
Source: Neuroinformatics. 2022 Sep 30;21(1):57–70. doi: 10.1007/s12021-022-09607-1 (PMC9931784; doi:10.1007/s12021-022-09607-1)
Supplement: Supplementary file 1 — Supplementary file1 (RAR 1.26 MB) [file 12021_2022_9607_MOESM1_ESM.zip › lessData/cohort8_tpD3.csv]

cohort	timepoint	id	brain_dice	brain_hd	brain_fp	brain_tp	brain_fn	brain_tn	contra_dice	contra_hd	contra_fp	contra_tp	contra_fn	contra_tn
8	D3	2	0.9640085997524824	2.0	1052.0	114115.0	7469.0	1057012.0	0.9229801662534636	6.4453125	3919.0	50631.0	4531.0	1120567.0
8	D3	3	0.9404032369161308	1.725554711534815	6928.0	105809.0	6483.0	1060428.0	0.8972996690163012	6.300741291333306	6276.0	47036.0	4491.0	1121845.0
8	D3	4	0.970851055174627	1.4495293215062088	1327.0	107397.0	5122.0	1065802.0	0.9307949822995228	6.6796875	4165.0	48379.0	3029.0	1124075.0
8	D3	5	0.9497467042909868	1.40625	5201.0	99457.0	5324.0	1069666.0	0.9047318611987382	4.4497588703104185	4408.0	46605.0	5407.0	1123228.0
8	D3	20	0.9530064942863212	1.40625	6219.0	103162.0	3955.0	1066312.0	0.9228358421577472	7.696835191990033	5155.0	48585.0	2970.0	1122938.0
8	D3	21	0.973393711401059	2.2505424693282285	1529.0	110487.0	4511.0	1063121.0	0.9442700005779122	6.4453125	2471.0	49018.0	3315.0	1124844.0
8	D3	22	0.9672306361842252	1.0	2538.0	109048.0	4851.0	1063211.0	0.9425730501286614	3.8671875	2631.0	52564.0	3774.0	1120679.0
8	D3	24	0.943586936690385	1.40625	7529.0	103436.0	4839.0	1063844.0	0.9120624977237134	4.564024788016056	5469.0	50085.0	4189.0	1119905.0
8	D3	25	0.9437427173153112	1.1590180127617733	8208.0	101240.0	3862.0	1066338.0	0.9015171972356406	6.40665013994248	7047.0	45070.0	2800.0	1124731.0
8	D3	26	0.9562360297302276	1.8528970665049096	5954.0	96041.0	2837.0	1074816.0	0.9205329263762412	5.597856601875065	4482.0	45843.0	3433.0	1125890.0
8	D3	29	0.9455050329746616	1.5234375	7787.0	100788.0	3831.0	1067242.0	0.9006030869876316	6.290925578077224	6240.0	44053.0	3484.0	1125871.0
8	D3	31	0.9551791530944626	1.9921875	6256.0	102634.0	3376.0	1067382.0	0.9269936353425684	4.917805857608147	4860.0	48282.0	2745.0	1123761.0
8	D3	32	0.9412947138128984	1.5413609106991295	8239.0	100679.0	4319.0	1066411.0	0.895468974301947	5.828611951842072	6414.0	44289.0	3926.0	1125019.0
8	D3	41	0.9135708362733636	2.3607327426100677	8100.0	88689.0	8681.0	1074178.0	0.5406865861411316	4.3359375	1914.0	18711.0	29876.0	1129147.0
8	D3	43	0.9682479852099152	1.640625	1650.0	107888.0	5426.0	1064684.0	0.9287832984278308	5.743383166332584	3425.0	49004.0	4090.0	1123129.0
8	D3	45	0.9545128344050454	1.411124364702222	7142.0	100420.0	2429.0	1069657.0	0.913001482331564	6.059645147729878	6167.0	47734.0	2930.0	1122817.0
8	D3	46	0.9429096166621078	1.4495293215062088	8477.0	96520.0	3211.0	1071440.0	0.9010842607964912	6.059645147729878	6497.0	43963.0	3155.0	1126033.0
8	D3	49	0.9431465824393814	1.40625	6853.0	97942.0	4955.0	1069898.0	0.9040261019453336	5.771788076294577	6167.0	44055.0	3187.0	1126239.0
8	D3	52	0.9722999693024432	1.195082698498309	2438.0	107690.0	3698.0	1065822.0	0.9330323998455736	6.215358096645056	3465.0	47127.0	3300.0	1125756.0
8	D3	53	0.9726359844796768	1.8260872724386696	2392.0	100395.0	3257.0	1073604.0	0.922773652547826	6.2109375	5727.0	45173.0	1834.0	1126914.0
8	D3	55	0.9712432982262816	2.085864347968247	2706.0	114580.0	4079.0	1058283.0	0.9381890956494596	6.2109375	3499.0	51098.0	3234.0	1121817.0
8	D3	56	0.9472114607430532	1.7578125	6110.0	101955.0	5254.0	1066329.0	0.9183618945841762	5.944095842987813	5298.0	48124.0	3258.0	1122968.0
8	D3	58	0.9436761590028332	1.294378244201632	7346.0	95090.0	4005.0	1073207.0	0.90566279193772	6.059645147729878	6553.0	42462.0	2293.0	1128340.0
8	D3	59	0.9387923942496736	1.3361430762880524	6469.0	100992.0	6700.0	1065487.0	0.9045384022404152	6.171919501421843	5932.0	46349.0	3851.0	1123516.0
8	D3	60	0.9465929012134872	2.0	5688.0	103943.0	6041.0	1063976.0	0.9179588822820722	6.399143352397354	5162.0	47240.0	3282.0	1123964.0
8	D3	67	0.9489730361140856	1.0856002174056756	7835.0	97488.0	2649.0	1071676.0	0.9159434612969312	6.059645147729878	6379.0	44486.0	1786.0	1126997.0
