# Supplementary material for: Automatic Cerebral Hemisphere Segmentation in Rat MRI with Ischemic Lesions via Attention-based Convolutional Neural Networks
Source: Neuroinformatics. 2022 Sep 30;21(1):57–70. doi: 10.1007/s12021-022-09607-1 (PMC9931784; doi:10.1007/s12021-022-09607-1)
Supplement: Supplementary file 1 — Supplementary file1 (RAR 1.26 MB) [file 12021_2022_9607_MOESM1_ESM.zip › lessData/cohort8_tpD28.csv]

cohort	timepoint	id	brain_dice	brain_hd	brain_fp	brain_tp	brain_fn	brain_tn	contra_dice	contra_hd	contra_fp	contra_tp	contra_fn	contra_tn
8	D28	3	0.9304585512546232	1.340339057500937	8193.0	100249.0	6792.0	1064414.0	0.9261027476106763	1.2502197072539891	4544.0	51890.0	3737.0	1119477.0
8	D28	4	0.9726482184479136	2.0	2820.0	106202.0	3153.0	1067473.0	0.967324484649418	1.0	1585.0	53894.0	2056.0	1122113.0
8	D28	5	0.9200118493997714	1.5413609106991295	8845.0	97829.0	8166.0	1064808.0	0.9337603112412028	1.1590180127617733	4337.0	50882.0	2882.0	1121547.0
8	D28	20	0.9603431252660852	2.2110893278257664	2444.0	106019.0	6312.0	1064873.0	0.9365975147709508	1.1649273213649425	3499.0	53025.0	3680.0	1119444.0
8	D28	21	0.9656014336191052	2.4044864682050613	1956.0	104803.0	5511.0	1067378.0	0.9385203563576644	4.107948897031826	2237.0	53147.0	4726.0	1119538.0
8	D28	22	0.9190697255149411	1.411124364702222	6113.0	101957.0	11843.0	1059735.0	0.8948775682521812	1.390625	3960.0	50872.0	7992.0	1116824.0
8	D28	24	0.9008027362184488	2.2778361656748385	8122.0	96394.0	13108.0	1062024.0	0.9219505183534864	1.1649273213649425	4738.0	51313.0	3950.0	1119647.0
8	D28	25	0.9736731934305692	1.08041536608901	3421.0	101170.0	2050.0	1073007.0	0.9647151439041076	1.0	2381.0	51469.0	1384.0	1124414.0
8	D28	26	0.9218138069205756	1.9921875	8948.0	91561.0	6584.0	1072555.0	0.9212823984146604	1.340339057500937	4944.0	46955.0	3080.0	1124669.0
8	D28	29	0.938784767934362	1.567063647897717	9047.0	95197.0	3368.0	1072036.0	0.9197173077835222	1.3707320124663318	6474.0	48476.0	1989.0	1122709.0
8	D28	31	0.9650836629004066	1.6482153286301064	3629.0	104078.0	3902.0	1068039.0	0.95282778687034	1.40625	2038.0	52396.0	3150.0	1122064.0
8	D28	32	0.9306376079787582	1.697471263793956	10067.0	92705.0	3752.0	1073124.0	0.919475856416661	1.375732226909092	5603.0	47119.0	2650.0	1124276.0
8	D28	41	0.9287044811844304	1.2621480016721494	8187.0	96224.0	6587.0	1068650.0	0.9275229707575584	1.2447153916659022	4394.0	48656.0	3210.0	1123388.0
8	D28	43	0.9698812865818977	2.0	2139.0	105719.0	4427.0	1067363.0	0.9602117774560056	1.2890625	2064.0	54046.0	2415.0	1121123.0
8	D28	45	0.9576557446084096	1.819239222217972	2194.0	106883.0	7258.0	1063313.0	0.951200781904496	1.40625	1327.0	54500.0	4265.0	1119556.0
8	D28	46	0.9439427550599736	1.614543430286485	9125.0	96167.0	2297.0	1072059.0	0.9379370712539128	1.2111642932783726	4698.0	49290.0	1825.0	1123835.0
8	D28	52	0.97625226147183	2.2505424693282285	2670.0	106843.0	2528.0	1067607.0	0.9638375592808596	1.0664563289523392	1521.0	53959.0	2528.0	1121640.0
8	D28	53	0.9426735567754694	1.411124364702222	8294.0	93673.0	3099.0	1074582.0	0.91635367067893	4.107948897031826	4316.0	46477.0	4169.0	1124686.0
8	D28	56	0.9158973467043202	1.7334949907087993	9736.0	100054.0	8639.0	1061219.0	0.894727819033268	1.910615518663096	5100.0	49580.0	6567.0	1118401.0
8	D28	58	0.9388726078219982	1.4907142596440977	7505.0	92747.0	4572.0	1074824.0	0.914518103210013	1.3707320124663318	5864.0	46324.0	2796.0	1124664.0
8	D28	59	0.9312817850139308	2.0	7035.0	100442.0	7788.0	1064383.0	0.9077747892485152	5.253631788834867	3574.0	50288.0	6644.0	1119142.0
8	D28	60	0.9398511026829612	1.2280544270435452	7511.0	100362.0	5335.0	1066440.0	0.9299595955902518	1.1590180127617733	4342.0	50866.0	3320.0	1121120.0
8	D28	67	0.9410969671408304	1.419942024014537	8168.0	98179.0	4122.0	1069179.0	0.9341660944569338	4.341979180411279	4539.0	49657.0	2460.0	1122992.0
