# Supplementary material for: Automatic Cerebral Hemisphere Segmentation in Rat MRI with Ischemic Lesions via Attention-based Convolutional Neural Networks
Source: Neuroinformatics. 2022 Sep 30;21(1):57–70. doi: 10.1007/s12021-022-09607-1 (PMC9931784; doi:10.1007/s12021-022-09607-1)
Supplement: Supplementary file 1 — Supplementary file1 (RAR 1.26 MB) [file 12021_2022_9607_MOESM1_ESM.zip › lessData/cohort8_tpD14.csv]

cohort	timepoint	id	brain_dice	brain_hd	brain_fp	brain_tp	brain_fn	brain_tn	contra_dice	contra_hd	contra_fp	contra_tp	contra_fn	contra_tn
8	D14	2	0.9615828215941326	1.5234375	4218.0	107967.0	4409.0	1063054.0	0.9311252842706428	7.442098269987857	4769.0	54455.0	3287.0	1117137.0
8	D14	3	0.971950161447572	2.0	3226.0	108665.0	3046.0	1064711.0	0.9575110926952228	2.122355891750957	3429.0	55460.0	1493.0	1119266.0
8	D14	4	0.9687186063414612	2.7357697335770514	4496.0	104625.0	2261.0	1068266.0	0.9593054801953336	1.171875	3384.0	53040.0	1116.0	1122108.0
8	D14	5	0.949196213521537	1.129007618718758	8471.0	101676.0	2413.0	1067088.0	0.9414090152706144	1.206519157146914	5015.0	51199.0	1358.0	1122076.0
8	D14	20	0.9349323298043573	2.0	9297.0	103102.0	5054.0	1062195.0	0.9073357727827148	2.125	7953.0	52072.0	2683.0	1116940.0
8	D14	21	0.9643959120054169	2.5319491704144657	3862.0	106112.0	3973.0	1065701.0	0.9475302441367864	1.3092407449071388	3612.0	54239.0	2395.0	1119402.0
8	D14	22	0.9735996256630706	1.08041536608901	2624.0	111317.0	3413.0	1062294.0	0.9638750105851468	1.1824780735942844	2612.0	56912.0	1654.0	1118470.0
8	D14	24	0.9413285062896684	1.7849468216868536	7246.0	102706.0	5557.0	1064139.0	0.9384721217156692	1.415981950030614	4836.0	52523.0	2051.0	1120238.0
8	D14	25	0.9434159236095814	1.2987091698346094	9138.0	98503.0	2678.0	1069329.0	0.9356252233276288	1.2987091698346094	5395.0	49750.0	1451.0	1123052.0
8	D14	26	0.9407924412992972	1.6482153286301064	8371.0	96983.0	3836.0	1070458.0	0.936284705657857	1.2502197072539891	4545.0	49066.0	2133.0	1123904.0
8	D14	29	0.9428225545850476	1.40625	8871.0	97741.0	2984.0	1070052.0	0.9361884940713726	1.1824780735942844	4640.0	49031.0	2044.0	1123933.0
8	D14	30	0.975787656257748	1.1590180127617733	3029.0	108229.0	2342.0	1066048.0	0.9719402354308456	1.0	2028.0	55196.0	1159.0	1121265.0
8	D14	31	0.9439401441381966	1.2502197072539891	9214.0	102948.0	3014.0	1064472.0	0.9244825427062112	1.31447489070018	7015.0	52414.0	1548.0	1118671.0
8	D14	32	0.9363289710207424	1.5234375	10009.0	96624.0	3132.0	1069883.0	0.9172382173233652	1.8816451256563365	7198.0	49014.0	1647.0	1121789.0
8	D14	41	0.9346757655906752	1.129007618718758	7670.0	95944.0	5741.0	1070293.0	0.9352087779835836	1.1590180127617733	5219.0	49733.0	1672.0	1123024.0
8	D14	43	0.9391219679314092	2.0	8408.0	104166.0	5097.0	1061977.0	0.9127321318440348	1.725554711534815	8052.0	53278.0	2136.0	1116182.0
8	D14	45	0.9428252703471828	1.2890625	8386.0	103534.0	4171.0	1063557.0	0.936671418389166	1.1824780735942844	4778.0	52566.0	2330.0	1119974.0
8	D14	46	0.9255892077640184	1.5974413440424815	12458.0	96159.0	3003.0	1068028.0	0.8791940239115886	2.7855150759386045	11813.0	48608.0	1545.0	1117682.0
8	D14	49	0.9375937158390651	2.179813504422454	9595.0	96920.0	3307.0	1069826.0	0.90484555701947	2.125	8835.0	49448.0	1565.0	1119800.0
8	D14	52	0.940743600808558	2.0	9968.0	103550.0	3077.0	1063053.0	0.9154696325221392	1.725554711534815	7797.0	52515.0	1901.0	1117435.0
8	D14	53	0.9283603042645746	2.0	11767.0	97210.0	3236.0	1067435.0	0.9092199365921994	2.440815553540712	8358.0	49327.0	1492.0	1120471.0
8	D14	56	0.9473131355190376	1.419942024014537	9171.0	100104.0	1964.0	1068409.0	0.9407101538574726	1.390625	5434.0	51145.0	1013.0	1122056.0
8	D14	58	0.9418420757277391	1.40625	9089.0	92309.0	2311.0	1075939.0	0.9218635725721966	1.5582755392580607	6802.0	46638.0	1104.0	1125104.0
8	D14	59	0.9401829045012308	1.9921875	9187.0	101418.0	3718.0	1065325.0	0.9276483690898104	1.4823176532039275	6223.0	51433.0	1800.0	1120192.0
8	D14	60	0.9455698660280888	2.0	8701.0	102270.0	3073.0	1065604.0	0.9429402591717811	4.780330793993236	4335.0	51700.0	1922.0	1121691.0
8	D14	67	0.9672138049106788	1.5413609106991295	4392.0	103385.0	2617.0	1069254.0	0.9538662411141738	1.4150980324367106	3601.0	52600.0	1487.0	1121960.0
