# Supplementary material for: Automatic Cerebral Hemisphere Segmentation in Rat MRI with Ischemic Lesions via Attention-based Convolutional Neural Networks
Source: Neuroinformatics. 2022 Sep 30;21(1):57–70. doi: 10.1007/s12021-022-09607-1 (PMC9931784; doi:10.1007/s12021-022-09607-1)
Supplement: Supplementary file 1 — Supplementary file1 (RAR 1.26 MB) [file 12021_2022_9607_MOESM1_ESM.zip › lessData/cohort8_tp24h.csv]

cohort	timepoint	id	brain_dice	brain_hd	brain_fp	brain_tp	brain_fn	brain_tn	contra_dice	contra_hd	contra_fp	contra_tp	contra_fn	contra_tn
8	24h	2	0.9757298240104568	1.863309911991293	1503.0	114960.0	4216.0	1058969.0	0.959487411369693	1.863309911991293	1486.0	49866.0	2725.0	1125571.0
8	24h	3	0.9508416498718892	1.1106122062431378	5706.0	107805.0	5441.0	1060696.0	0.933365514578104	1.1117382399029458	3252.0	48339.0	3650.0	1124407.0
8	24h	4	0.9706531797733248	1.3361430762880524	1889.0	105940.0	4517.0	1067302.0	0.9539613175524344	1.527938063719371	2105.0	47917.0	2520.0	1127106.0
8	24h	7	0.9578387811135188	1.129007618718758	4823.0	100995.0	4068.0	1069762.0	0.930228961891231	4.335648920576942	2206.0	48124.0	5013.0	1124305.0
8	24h	8	0.9410997491101109	2.304806670647779	1314.0	103904.0	11692.0	1062738.0	0.9389208338525626	1.3707320124663318	1303.0	52742.0	5559.0	1120044.0
8	24h	9	0.916910364860356	2.097201562685678	8221.0	93435.0	8713.0	1069279.0	0.8925156676843966	2.0	3988.0	44433.0	6714.0	1124513.0
8	24h	20	0.97034976298113	1.0611779458754784	1278.0	106034.0	5202.0	1067134.0	0.949793266391022	1.0611779458754784	2096.0	49044.0	3089.0	1125419.0
8	24h	21	0.97285517529943	2.463218189210256	1373.0	111604.0	4855.0	1061816.0	0.9498370048404624	1.0599982034919917	2625.0	48076.0	2453.0	1126494.0
8	24h	22	0.9634740041421233	1.0	1055.0	107463.0	7093.0	1064037.0	0.945644495668662	1.223473419012955	1583.0	50870.0	4265.0	1122930.0
8	24h	24	0.9640789437466166	1.3361430762880524	3389.0	105074.0	4441.0	1066744.0	0.933690960777462	1.40625	1912.0	49431.0	5109.0	1123196.0
8	24h	25	0.9510561709964562	1.340339057500937	6611.0	102249.0	3913.0	1066875.0	0.934360921074587	8.264683458897942	3971.0	44797.0	2323.0	1128557.0
8	24h	26	0.9625273700328688	1.0856002174056756	3307.0	96490.0	4206.0	1075645.0	0.9545468352892336	1.013639886898942	2025.0	47136.0	2464.0	1128023.0
8	24h	29	0.9531096980971168	4.91108067322318	7132.0	101703.0	2875.0	1067938.0	0.9390846024041166	10.350383187539784	3652.0	45077.0	2196.0	1128723.0
8	24h	30	0.9563009500602216	1.0337623279948105	5860.0	102821.0	3537.0	1067430.0	0.9454326377023436	1.08041536608901	3257.0	47863.0	2268.0	1126260.0
8	24h	31	0.9612036145130958	1.1649273213649425	1102.0	104776.0	7356.0	1066414.0	0.9376545825409182	1.5234375	736.0	47578.0	5591.0	1125743.0
8	24h	32	0.9337738750064258	1.390625	10707.0	99904.0	3464.0	1065573.0	0.9095446684685244	1.540548933213418	6567.0	43916.0	2168.0	1126997.0
8	24h	41	0.9375652476510844	3.1798026699044155	5587.0	96993.0	7331.0	1069737.0	0.9079072400477144	3.1640625	2511.0	44906.0	6599.0	1125632.0
8	24h	43	0.946159440508263	1.5801541719184398	6269.0	103428.0	5502.0	1064449.0	0.9356761282092172	5.833322288866032	3535.0	46941.0	2919.0	1126253.0
8	24h	45	0.968168048393683	1.4495293215062088	3036.0	101951.0	3668.0	1070993.0	0.9539983350472552	1.729529407861066	1977.0	48704.0	2720.0	1126247.0
8	24h	46	0.9557015978747868	1.2890625	6710.0	96415.0	2228.0	1074295.0	0.9400296717303632	1.6572815184059708	4309.0	44987.0	1431.0	1128921.0
8	24h	49	0.9644452283008166	1.4721743657873037	2381.0	101165.0	5078.0	1071024.0	0.9266620128936888	1.6572815184059708	4519.0	45134.0	2625.0	1127370.0
8	24h	52	0.9469998835949462	2.733258700708735	7002.0	105760.0	4836.0	1062050.0	0.9061803404809342	3.2833419670598203	6726.0	45937.0	2786.0	1124199.0
8	24h	53	0.9431061089949508	1.1106122062431378	8598.0	101142.0	3605.0	1066303.0	0.9275555880174042	1.2890625	5121.0	44448.0	1822.0	1128257.0
8	24h	55	0.9506969815202356	3.336897915027144	7809.0	107212.0	3311.0	1061316.0	0.92411779511704	2.109375	3967.0	45894.0	3570.0	1126217.0
8	24h	56	0.964713353121437	1.223473419012955	4845.0	100267.0	2490.0	1072046.0	0.9468140286478076	6.918033817099426	2968.0	47460.0	2364.0	1126856.0
8	24h	58	0.9663177722541556	1.1600970628841796	3454.0	99523.0	3484.0	1073187.0	0.945672495326075	1.4495293215062088	3149.0	42995.0	1791.0	1131713.0
8	24h	59	0.9568971274291874	1.0664563289523392	6857.0	100301.0	2179.0	1070311.0	0.9411922304085734	1.0856002174056756	4484.0	45669.0	1223.0	1128272.0
8	24h	60	0.9709092384468698	1.08041536608901	1746.0	107685.0	4707.0	1065510.0	0.9392714974110324	2.580786977993583	1976.0	47073.0	4111.0	1126488.0
8	24h	67	0.9404775505540958	3.200351314333514	7602.0	98784.0	4902.0	1068360.0	0.920103891661946	1.1590180127617733	4842.0	43042.0	2633.0	1129131.0
