# Supplementary material for: Automatic Cerebral Hemisphere Segmentation in Rat MRI with Ischemic Lesions via Attention-based Convolutional Neural Networks
Source: Neuroinformatics. 2022 Sep 30;21(1):57–70. doi: 10.1007/s12021-022-09607-1 (PMC9931784; doi:10.1007/s12021-022-09607-1)
Supplement: Supplementary file 1 — Supplementary file1 (RAR 1.26 MB) [file 12021_2022_9607_MOESM1_ESM.zip › lessData/cohort7_tpD3.csv]

cohort	timepoint	id	brain_dice	brain_hd	brain_fp	brain_tp	brain_fn	brain_tn	contra_dice	contra_hd	contra_fp	contra_tp	contra_fn	contra_tn
7	D3	3	0.9714342196303252	5.781513929786255	2455.0	98280.0	3325.0	1075588.0	0.951026711662758	5.781513929786255	1173.0	41567.0	3108.0	1133800.0
7	D3	7	0.96761714060761	1.7957537262421317	3340.0	99547.0	3323.0	1073438.0	0.9370178840767076	1.640625	2572.0	43487.0	3274.0	1130315.0
7	D3	9	0.9767467396024136	4.577545025123319	1811.0	97850.0	2848.0	1077139.0	0.9346505435221156	4.577545025123319	975.0	40540.0	4694.0	1133439.0
7	D3	22	0.9664858838202502	1.129007618718758	2002.0	102289.0	5092.0	1070265.0	0.951810536805605	1.129007618718758	1238.0	46801.0	3501.0	1128108.0
7	D3	23	0.971172046743029	1.0337623279948105	2211.0	104923.0	4018.0	1068496.0	0.9628025580830568	1.0337623279948105	1085.0	47574.0	2591.0	1128398.0
7	D3	29	0.928791843652236	2.0	6244.0	87136.0	7117.0	1079151.0	0.8904905150715207	1.875	2843.0	36263.0	6076.0	1134466.0
7	D3	31	0.9340567572855376	2.0	4503.0	97870.0	9316.0	1067959.0	0.9038194745512876	1.9921875	3047.0	41695.0	5827.0	1129079.0
7	D3	33	0.9627773623772574	1.2502197072539891	5586.0	97215.0	1931.0	1074916.0	0.9395962680993836	2.005926886948089	2639.0	42147.0	2780.0	1132082.0
7	D3	34	0.9618326733169582	1.340339057500937	5716.0	95938.0	1898.0	1076096.0	0.9423715265828124	1.563476257514805	3325.0	42443.0	1866.0	1132014.0
7	D3	35	0.9627259074094606	1.4683551663447267	4910.0	95513.0	2486.0	1076739.0	0.9441588449249888	1.5413609106991295	2561.0	42701.0	2490.0	1131896.0
7	D3	39	0.9606692370415856	1.3092407449071388	5429.0	95430.0	2385.0	1076404.0	0.9425585744142558	1.223473419012955	2929.0	42844.0	2293.0	1131582.0
7	D3	40	0.9606554956817008	1.458114752964423	6138.0	91098.0	1324.0	1081088.0	0.9176252277630592	1.875	2963.0	41044.0	4406.0	1131235.0
7	D3	42	0.9632993801829745	1.375732226909092	4672.0	95659.0	2617.0	1076700.0	0.9413408750623856	1.6778696558526975	3003.0	42438.0	2286.0	1131921.0
7	D3	43	0.9369564900020926	2.0	4382.0	96269.0	8573.0	1070424.0	0.9117227979274612	1.9921875	2902.0	42231.0	5276.0	1129239.0
7	D3	44	0.964493014301965	1.5582755392580607	4251.0	99201.0	3053.0	1073143.0	0.9422486313259448	1.9921875	1944.0	42339.0	3246.0	1132119.0
7	D3	47	0.9328062070599384	2.0	4678.0	94497.0	8936.0	1071537.0	0.9008911459292064	2.4609375	2757.0	41600.0	6396.0	1128895.0
7	D3	48	0.9325444747764844	2.0	5655.0	91892.0	7639.0	1074462.0	0.9096156397894644	2.005926886948089	3205.0	41131.0	4969.0	1130343.0
7	D3	51	0.9354872595901328	2.0	1920.0	102412.0	12205.0	1063111.0	0.9106867753182518	1.5939223252424348	1582.0	44926.0	7230.0	1125910.0
7	D3	54	0.9672490559112992	1.2447153916659022	2222.0	100148.0	4560.0	1072718.0	0.9543077924532264	1.1117382399029458	1578.0	45447.0	2774.0	1129849.0
7	D3	55	0.9722789553044172	1.222450312129291	2851.0	96400.0	2646.0	1077751.0	0.9542548737850896	1.0611779458754784	1635.0	42169.0	2408.0	1133436.0
7	D3	57	0.9643244289585752	1.171875	3288.0	99634.0	4084.0	1072642.0	0.9457610738255032	2.4609375	1549.0	44037.0	3502.0	1130560.0
7	D3	59	0.930645117157216	2.0	1562.0	102035.0	13646.0	1062405.0	0.8913655823223746	2.3699705175183614	919.0	43828.0	9764.0	1125137.0
7	D3	60	0.9317165778675977	2.0	2477.0	98891.0	12018.0	1066262.0	0.9058928495560182	2.223476479805892	1516.0	42644.0	7344.0	1128144.0
7	D3	61	0.9651046464406344	1.741399064868533	3451.0	97436.0	3595.0	1075166.0	0.941376494670082	1.2447153916659022	3038.0	42080.0	2203.0	1132327.0
7	D3	62	0.9638613439266492	1.1117382399029458	3918.0	96083.0	3287.0	1076360.0	0.943478308633702	1.0535004894398483	1932.0	42941.0	3213.0	1131562.0
7	D3	63	0.9599445239888847	1.3707320124663318	2900.0	96209.0	5129.0	1075410.0	0.9078496837299598	1.5234375	1394.0	42555.0	7245.0	1128454.0
7	D3	64	0.9673168569718404	1.375732226909092	1270.0	105853.0	5883.0	1066642.0	0.9402604785252408	1.171875	1042.0	46313.0	4843.0	1127450.0
7	D3	70	0.9603288604275813	1.390625	3606.0	91927.0	3989.0	1080126.0	0.9085144827127511	1.875	1644.0	40979.0	6609.0	1130416.0
7	D3	71	0.942849315314587	2.0	1222.0	104966.0	11503.0	1061957.0	0.9194835398372028	1.5801541719184398	1248.0	45862.0	6784.0	1125754.0
7	D3	73	0.9621804809460288	1.540548933213418	1027.0	106752.0	7365.0	1064504.0	0.9439037338524155	1.1106122062431378	654.0	48006.0	5052.0	1125936.0
7	D3	74	0.9619271959008232	1.1106122062431378	1336.0	99028.0	6503.0	1072781.0	0.9275981608906484	1.3361430762880524	1110.0	44284.0	5803.0	1128451.0
7	D3	76	0.9613332281891545	1.2502197072539891	921.0	109716.0	7905.0	1061106.0	0.9449280358527968	8.1483813217143	335.0	49338.0	5416.0	1124559.0
7	D3	78	0.9508212740630192	1.3092407449071388	1077.0	107033.0	9995.0	1061543.0	0.905694503320616	1.875	453.0	48072.0	9558.0	1121565.0
7	D3	80	0.9579264797043154	1.390625	1648.0	102763.0	7379.0	1067858.0	0.9345488213090236	1.222450312129291	1026.0	45927.0	5407.0	1127288.0
7	D3	83	0.9629653354808008	1.0080849922315578	881.0	105229.0	7213.0	1066325.0	0.9337180901355184	1.9921875	1381.0	47403.0	5349.0	1125515.0
