# Supplementary material for: Automatic Cerebral Hemisphere Segmentation in Rat MRI with Ischemic Lesions via Attention-based Convolutional Neural Networks
Source: Neuroinformatics. 2022 Sep 30;21(1):57–70. doi: 10.1007/s12021-022-09607-1 (PMC9931784; doi:10.1007/s12021-022-09607-1)
Supplement: Supplementary file 1 — Supplementary file1 (RAR 1.26 MB) [file 12021_2022_9607_MOESM1_ESM.zip › lessData/cohort7_tpD21.csv]

cohort	timepoint	id	brain_dice	brain_hd	brain_fp	brain_tp	brain_fn	brain_tn	contra_dice	contra_hd	contra_fp	contra_tp	contra_fn	contra_tn
7	D21	3	0.9245091128246796	2.0223513011235834	6874.0	85904.0	7155.0	1079715.0	0.9363424947145876	2.1760862948192106	3813.0	44289.0	2209.0	1129337.0
7	D21	9	0.9716161539048782	1.5234375	3404.0	95454.0	2173.0	1078617.0	0.961688958101302	1.0	2041.0	48786.0	1846.0	1126975.0
7	D21	22	0.9491282452269914	1.129007618718758	6517.0	101962.0	4413.0	1066756.0	0.9378483757200152	1.116777678328368	4269.0	50392.0	2410.0	1122577.0
7	D21	23	0.9651692535890236	1.2890625	2267.0	109317.0	5623.0	1062441.0	0.9594660447631314	1.0	1609.0	55129.0	3049.0	1119861.0
7	D21	26	0.9529384219152424	1.2111642932783726	7270.0	91575.0	1775.0	1079028.0	0.9351034880844395	1.0664563289523392	3894.0	45360.0	2402.0	1127992.0
7	D21	29	0.9348148979935584	1.4683551663447267	8052.0	91574.0	4719.0	1075303.0	0.924252700199415	1.2675766202803087	5040.0	45653.0	2443.0	1126512.0
7	D21	31	0.9471848242857556	1.92493721995842	6331.0	98565.0	4661.0	1070091.0	0.9360542640153052	1.1044123154420182	3152.0	48438.0	3466.0	1124592.0
7	D21	33	0.9510776937403358	1.116777678328368	8822.0	96260.0	1081.0	1073485.0	0.9469012888785984	4.337520825778535	4456.0	49076.0	1048.0	1125068.0
7	D21	34	0.9686394808501272	1.9921875	2339.0	101202.0	4214.0	1071893.0	0.9608603633368766	1.2719988038639227	985.0	50167.0	3102.0	1125394.0
7	D21	35	0.9507548690192024	1.1590180127617733	7640.0	93801.0	2077.0	1076130.0	0.938193313164223	1.1590180127617733	4918.0	48377.0	1456.0	1124897.0
7	D21	39	0.9473889988515016	1.0856002174056756	8042.0	96925.0	2723.0	1071958.0	0.9417640479771684	1.31447489070018	3892.0	48838.0	2148.0	1124770.0
7	D21	40	0.9388233479836532	1.8260872724386696	7269.0	91317.0	4632.0	1076430.0	0.936173960698348	1.1590180127617733	4770.0	47831.0	1752.0	1125295.0
7	D21	42	0.950955919205485	1.154163023647981	6938.0	97715.0	3141.0	1071854.0	0.9444610245203278	1.0535004894398483	3342.0	49052.0	2427.0	1124827.0
7	D21	43	0.9482131350681536	1.171875	8871.0	95651.0	1577.0	1073549.0	0.9447409763761088	1.1590180127617733	4630.0	48409.0	1033.0	1125576.0
7	D21	44	0.954021919497976	1.6356695996021018	5936.0	97450.0	3457.0	1072805.0	0.9427529060177368	2.4609375	3206.0	48581.0	2694.0	1125167.0
7	D21	47	0.9698275447489156	1.0535004894398483	3656.0	100832.0	2618.0	1072542.0	0.9641129866952708	1.0	1866.0	51232.0	1948.0	1124602.0
7	D21	48	0.9418203621045728	5.264077341178248	9889.0	91892.0	1464.0	1076403.0	0.9025298329355608	5.264077341178248	9543.0	47270.0	667.0	1122168.0
7	D21	51	0.9642577289356158	1.1590180127617733	2667.0	100291.0	4768.0	1071922.0	0.9556132842431831	1.0664563289523392	1285.0	51132.0	3465.0	1123766.0
7	D21	54	0.9605761293444536	1.0270986518465497	3264.0	101238.0	5046.0	1070100.0	0.940335572314826	1.2675766202803087	3919.0	51308.0	2592.0	1121829.0
7	D21	55	0.9465824997966984	1.4256474680386453	7773.0	93121.0	2737.0	1076017.0	0.936369885531546	1.2111642932783726	4857.0	46995.0	1530.0	1126266.0
7	D21	57	0.9453308409025464	1.729529407861066	8097.0	96843.0	3104.0	1071604.0	0.936518423437028	1.206519157146914	4140.0	49613.0	2586.0	1123309.0
7	D21	59	0.9429179829179828	1.819239222217972	7259.0	100739.0	4938.0	1066712.0	0.920539156269651	1.8528970665049096	5684.0	50504.0	3035.0	1120425.0
7	D21	60	0.9453836649074242	1.2890625	7108.0	98699.0	4296.0	1069545.0	0.9372133807241796	1.0856002174056756	4056.0	49968.0	2639.0	1122985.0
7	D21	61	0.9497159971083342	1.3092407449071388	6371.0	91961.0	3367.0	1077949.0	0.930561698363556	1.5271189492492885	4166.0	44184.0	2428.0	1128870.0
7	D21	63	0.9357539122308166	1.80338494660042	7492.0	94120.0	5432.0	1072604.0	0.9220346856611954	1.1590180127617733	4034.0	47636.0	4022.0	1123956.0
7	D21	64	0.9539864117706708	1.458114752964423	5835.0	98781.0	3694.0	1071338.0	0.9444138583833174	1.0337623279948105	3258.0	48889.0	2497.0	1125004.0
7	D21	66	0.9543220272599092	1.1600970628841796	6414.0	97463.0	2916.0	1072855.0	0.95006165808474	1.1590180127617733	3735.0	50463.0	1570.0	1123880.0
7	D21	70	0.9463819105816512	1.8528970665049096	7198.0	91994.0	3226.0	1077230.0	0.9062141334645024	2.34375	4135.0	44216.0	5017.0	1126280.0
7	D21	71	0.9377136275821072	2.8609114724375866	6291.0	100958.0	7121.0	1065278.0	0.9290266539518284	1.3666293503543674	2896.0	49198.0	4621.0	1122933.0
7	D21	73	0.9508025723292992	1.171875	7338.0	102091.0	3227.0	1066992.0	0.9429466515323496	1.0856002174056756	3558.0	51921.0	2725.0	1121444.0
7	D21	74	0.947745225080306	1.1590180127617733	8347.0	95446.0	2178.0	1073677.0	0.9351217378626622	1.1590180127617733	4815.0	48105.0	1860.0	1124868.0
7	D21	76	0.9592739398226188	1.0664563289523392	6598.0	104428.0	2269.0	1066353.0	0.9497598916616924	1.0664563289523392	3805.0	53301.0	1834.0	1120708.0
7	D21	78	0.9411590487340982	1.567063647897717	7027.0	101688.0	5688.0	1065245.0	0.930106746060562	1.2719988038639227	4005.0	51234.0	3695.0	1120714.0
7	D21	80	0.9541551306978796	1.08041536608901	7244.0	98392.0	2211.0	1071801.0	0.9474463221793382	1.0270986518465497	4287.0	50569.0	1323.0	1123469.0
7	D21	83	0.954691529076704	1.2280544270435452	6107.0	99223.0	3311.0	1071007.0	0.9384218185232128	1.2280544270435452	3533.0	49978.0	3026.0	1123111.0
