# Supplementary material for: Automatic Cerebral Hemisphere Segmentation in Rat MRI with Ischemic Lesions via Attention-based Convolutional Neural Networks
Source: Neuroinformatics. 2022 Sep 30;21(1):57–70. doi: 10.1007/s12021-022-09607-1 (PMC9931784; doi:10.1007/s12021-022-09607-1)
Supplement: Supplementary file 1 — Supplementary file1 (RAR 1.26 MB) [file 12021_2022_9607_MOESM1_ESM.zip › lessData/cohort6_tpD3.csv]

cohort	timepoint	id	brain_dice	brain_hd	brain_fp	brain_tp	brain_fn	brain_tn	contra_dice	contra_hd	contra_fp	contra_tp	contra_fn	contra_tn
6	D3	7	0.9733384008741508	1.171875	3833.0	102439.0	1779.0	1071597.0	0.942409229172813	1.3361430762880524	4851.0	46318.0	810.0	1127669.0
6	D3	8	0.9729031193720012	1.1649273213649425	4491.0	106152.0	1422.0	1067583.0	0.9454570849919688	1.2890625	4872.0	47383.0	595.0	1126798.0
6	D3	9	0.9730444142667036	1.3556207137438	4151.0	107121.0	1784.0	1066592.0	0.9550558656614886	1.1777197993501043	3505.0	51244.0	1318.0	1123581.0
6	D3	12	0.975639822634358	1.0611779458754784	2914.0	106054.0	2382.0	1068298.0	0.9623285046370812	6.745156139605387	2436.0	50222.0	1496.0	1125494.0
6	D3	17	0.9766749337428584	1.1117382399029458	2159.0	114793.0	3324.0	1059372.0	0.968740023641274	1.1117382399029458	1909.0	56138.0	1714.0	1119887.0
6	D3	18	0.974219095279974	1.2621480016721494	3489.0	109114.0	2286.0	1064759.0	0.9663972374013358	0.9447958298787364	1921.0	50933.0	1621.0	1125173.0
6	D3	20	0.9755152075864462	1.0	3247.0	105441.0	2046.0	1068914.0	0.9356057961764384	7.464209034044146	5128.0	46908.0	1329.0	1126283.0
6	D3	21	0.9685086325752696	1.0611779458754784	4779.0	101506.0	1822.0	1071541.0	0.9423290617895628	7.032226494692577	4371.0	46217.0	1286.0	1127774.0
6	D3	22	0.977981617340172	1.08041536608901	2736.0	105445.0	2012.0	1069455.0	0.9643363920158924	6.344182943970209	2601.0	50970.0	1169.0	1124908.0
6	D3	24	0.975096234771451	1.2502197072539891	3555.0	106011.0	1860.0	1068222.0	0.9578931651050804	7.73792532150899	3677.0	51322.0	835.0	1123814.0
6	D3	35	0.9737369183147928	1.2111642932783726	2011.0	112304.0	4047.0	1061286.0	0.9370880115900035	1.792624047747463	4707.0	51746.0	2241.0	1120954.0
6	D3	38	0.9782522317289608	0.9943689110435824	3053.0	110790.0	1873.0	1063932.0	0.9712519263227416	0.7861176483397698	1665.0	52941.0	1469.0	1123573.0
6	D3	39	0.9757788439648988	1.0546875	3517.0	113587.0	2122.0	1060422.0	0.9513250759523252	7.066318796100626	3491.0	50884.0	1716.0	1123557.0
6	D3	40	0.9753368472179748	1.154163023647981	3922.0	108436.0	1562.0	1065728.0	0.9642354370048674	1.0481568644530264	2858.0	52398.0	1029.0	1123363.0
6	D3	42	0.9771350400625366	1.0546875	2935.0	115000.0	2447.0	1059266.0	0.9643297299200676	5.027900670881436	2644.0	54772.0	1408.0	1120824.0
6	D3	43	0.965321636304302	1.0337623279948105	5693.0	100573.0	1533.0	1071849.0	0.9108549911841176	4.526533105272179	8231.0	45719.0	718.0	1124980.0
6	D3	44	0.971382109486424	1.199772113778279	3189.0	109314.0	3252.0	1063893.0	0.9510650658404338	7.928856175635062	2148.0	49113.0	2906.0	1125481.0
6	D3	47	0.975753383513393	1.0270986518465497	3398.0	107207.0	1930.0	1067113.0	0.9540353001443672	1.223473419012955	3220.0	51215.0	1715.0	1123498.0
6	D3	48	0.9766625821543946	1.2111642932783726	3586.0	105210.0	1442.0	1069410.0	0.9676937083712684	8.072339109044307	2654.0	50487.0	717.0	1125790.0
6	D3	54	0.976410786276373	1.006843041469846	3536.0	105840.0	1578.0	1068694.0	0.9592213616748638	5.125529936397431	3183.0	50903.0	1145.0	1124417.0
6	D3	61	0.9748929842743208	1.0664563289523392	2430.0	108179.0	3142.0	1065897.0	0.9607645875251508	4.827499200948277	2815.0	50615.0	1319.0	1124899.0
6	D3	65	0.9798417600412954	1.0	2663.0	110096.0	1867.0	1065022.0	0.9745787238015218	1.0	1772.0	52196.0	951.0	1124729.0
6	D3	68	0.9748211555024344	1.0	2756.0	110921.0	2974.0	1062997.0	0.934099147874394	2.656353398722815	5449.0	49603.0	1550.0	1123046.0
6	D3	70	0.9730005895067794	1.08041536608901	2909.0	111411.0	3274.0	1062054.0	0.9015990611017384	2.9507058543783216	9044.0	49166.0	1688.0	1119750.0
6	D3	71	0.9783651348824324	1.2502197072539891	2547.0	113009.0	2451.0	1061641.0	0.9604213099432024	1.875	1508.0	53434.0	2896.0	1121810.0
6	D3	73	0.9742153157676824	1.0481568644530264	3367.0	110590.0	2487.0	1063204.0	0.9599447513812156	1.0546875	2410.0	53515.0	2056.0	1121667.0
6	D3	74	0.9779905428818944	0.9447958298787364	3327.0	108377.0	1551.0	1066393.0	0.9650917325554618	1.5234375	2262.0	50289.0	1376.0	1125721.0
6	D3	76	0.9778494352627256	1.171875	3183.0	112505.0	1914.0	1062046.0	0.9609029576807244	6.458083937556963	2571.0	52485.0	1700.0	1122892.0
6	D3	79	0.969490359607076	2.994593516995462	3040.0	112759.0	4057.0	1059792.0	0.919481137253467	3.28125	6852.0	50257.0	1950.0	1120589.0
6	D3	80	0.9773400095025768	1.2621480016721494	3453.0	106964.0	1507.0	1067724.0	0.9621658887429312	1.1044123154420182	2972.0	51638.0	1089.0	1123949.0
6	D3	82	0.9770169999303282	1.0535004894398483	2348.0	112185.0	2930.0	1062185.0	0.9640734451284227	1.08041536608901	2371.0	54501.0	1691.0	1121085.0
6	D3	83	0.9771144549108094	1.4495293215062088	3476.0	107828.0	1575.0	1066769.0	0.961108322837852	1.1777197993501043	3005.0	50747.0	1102.0	1124794.0
6	D3	86	0.979285290427204	1.0	2372.0	108094.0	2201.0	1066981.0	0.9703550372410223	1.2890625	1222.0	52503.0	1986.0	1123937.0
6	D3	87	0.9799892990904226	1.1117382399029458	2546.0	114475.0	2129.0	1060498.0	0.9674205213066812	1.2890625	1316.0	55246.0	2405.0	1120681.0
6	D3	88	0.976126477906322	1.40625	3035.0	107493.0	2223.0	1066897.0	0.9511912478149	1.0481568644530264	3694.0	48428.0	1276.0	1126250.0
6	D3	91	0.9799582657083236	1.2447153916659022	2753.0	105664.0	1569.0	1069662.0	0.9722724884711924	0.8203125	1965.0	49968.0	885.0	1126830.0
6	D3	92	0.976977646901352	1.0270986518465497	2484.0	109485.0	2676.0	1065003.0	0.9433147659156178	3.0978705198591663	4623.0	48942.0	1259.0	1124824.0
6	D3	93	0.9797750626787668	1.0546875	2549.0	110985.0	2033.0	1064081.0	0.973499015516218	0.8203125	1590.0	51667.0	1223.0	1125168.0
6	D3	95	0.9711267489576296	1.5234375	1142.0	117854.0	5866.0	1054786.0	0.883582655452916	2.254146569727111	10327.0	51269.0	3183.0	1114869.0
6	D3	96	0.980517912861275	1.0	2566.0	107629.0	1711.0	1067742.0	0.9721376426134488	1.206519157146914	1629.0	52999.0	1409.0	1123611.0
6	D3	97	0.9722682344850144	1.3092407449071388	1776.0	115925.0	4837.0	1057110.0	0.9078565012944472	3.1640625	7771.0	51549.0	2693.0	1117635.0
6	D3	98	0.978719618518914	1.0611779458754784	2056.0	110012.0	2728.0	1064852.0	0.9618457101658257	1.640625	2241.0	50028.0	1728.0	1125651.0
6	D3	123	0.979100231052722	1.0611779458754784	2608.0	102549.0	1770.0	1072721.0	0.9609729965675284	1.171875	1380.0	48434.0	2554.0	1127280.0
6	D3	126	0.9756955921525928	1.0546875	3913.0	100362.0	1087.0	1074286.0	0.9556970274199208	1.0546875	2273.0	47663.0	2146.0	1127566.0
6	D3	127	0.978594389930741	1.0611779458754784	3683.0	104417.0	885.0	1070663.0	0.968159068336287	1.0546875	2349.0	49714.0	921.0	1126664.0
6	D3	129	0.9789248734777088	1.0	2569.0	109481.0	2145.0	1065453.0	0.9551145208952858	1.1777197993501043	1568.0	51229.0	3247.0	1123604.0
6	D3	130	0.9814569294211234	1.0	2016.0	107339.0	2040.0	1068253.0	0.9731192426999556	1.001250438904398	1116.0	51605.0	1735.0	1125192.0
6	D3	132	0.9676477422692616	2.0	2969.0	110352.0	4410.0	1061917.0	0.9343733138968032	3.515625	3911.0	49355.0	3022.0	1123360.0
6	D3	134	0.97890018488386	1.08041536608901	2347.0	110394.0	2412.0	1064495.0	0.9670277908619878	6.980550721748696	1658.0	53378.0	1982.0	1122630.0
6	D3	138	0.9727303292169852	1.889591659757473	3116.0	107048.0	2886.0	1066598.0	0.9347990754947852	3.021569594184453	5099.0	48130.0	1615.0	1124804.0
6	D3	139	0.9776988013051392	1.0599982034919917	2116.0	112517.0	3017.0	1061998.0	0.960639751047104	1.001250438904398	1105.0	53096.0	3246.0	1122201.0
6	D3	141	0.9462387219125338	1.2502197072539891	8397.0	98793.0	2829.0	1069629.0	0.921511472714266	1.1590180127617733	5156.0	43153.0	2195.0	1129144.0
6	D3	148	0.9457765654489484	1.0856002174056756	8929.0	98470.0	2362.0	1069887.0	0.9266590520899918	2.229083003200251	5030.0	44216.0	1969.0	1128433.0
6	D3	149	0.9469954469638912	1.1106122062431378	8324.0	105036.0	3434.0	1062854.0	0.9244565113477754	4.454666673925362	5873.0	48350.0	2029.0	1123396.0
6	D3	150	0.9732736912757723	1.08041536608901	2178.0	108029.0	3755.0	1065686.0	0.9515579286838473	1.640625	2616.0	49275.0	2401.0	1125356.0
6	D3	151	0.9770027798837504	1.1590180127617733	3233.0	98583.0	1408.0	1076424.0	0.9616720978915336	1.001250438904398	2098.0	44561.0	1454.0	1131535.0
6	D3	157	0.9500137263108628	1.1590180127617733	7930.0	105547.0	3177.0	1062994.0	0.9432172766675836	1.222450312129291	4409.0	49725.0	1578.0	1123936.0
6	D3	159	0.945284216360207	1.2890625	9502.0	105748.0	2740.0	1061658.0	0.9346132848043676	1.6934213241984406	5138.0	51357.0	2048.0	1121105.0
6	D3	160	0.9451249158501008	2.0	9537.0	101083.0	2201.0	1066827.0	0.9302066528385956	2.0	5311.0	48434.0	1957.0	1123946.0
6	D3	162	0.978494105483587	1.1590180127617733	1642.0	111677.0	3267.0	1063062.0	0.9623376137171952	1.171875	2371.0	51410.0	1653.0	1124214.0
