# Supplementary material for: Automatic Cerebral Hemisphere Segmentation in Rat MRI with Ischemic Lesions via Attention-based Convolutional Neural Networks
Source: Neuroinformatics. 2022 Sep 30;21(1):57–70. doi: 10.1007/s12021-022-09607-1 (PMC9931784; doi:10.1007/s12021-022-09607-1)
Supplement: Supplementary file 1 — Supplementary file1 (RAR 1.26 MB) [file 12021_2022_9607_MOESM1_ESM.zip › lessData/cohort5_tp24h.csv]

cohort	timepoint	id	brain_dice	brain_hd	brain_fp	brain_tp	brain_fn	brain_tn	contra_dice	contra_hd	contra_fp	contra_tp	contra_fn	contra_tn
5	24h	69	0.9504614248800296	1.223473419012955	8571.0	102992.0	2165.0	1065920.0	0.9104515975956976	1.223473419012955	4779.0	46047.0	4279.0	1124543.0
5	24h	70	0.9561354849554548	1.1600970628841796	5627.0	113761.0	4811.0	1055449.0	0.9381599656603232	1.0599982034919917	3450.0	49176.0	3033.0	1123989.0
5	24h	71	0.9535321793006168	1.1649273213649425	7403.0	106808.0	3007.0	1062430.0	0.9334227035179036	1.2280544270435452	3925.0	44563.0	2432.0	1128728.0
5	24h	72	0.9251955631682454	2.0340425515614218	13865.0	94796.0	1464.0	1069523.0	0.9010014915832092	2.1616920681855336	7884.0	42284.0	1408.0	1128072.0
5	24h	73	0.964637977643019	1.773368666065026	523.0	118827.0	8189.0	1052109.0	0.92654996353027	1.08041536608901	3280.0	50812.0	4776.0	1120780.0
5	24h	74	0.9406437880428694	1.2987091698346094	8456.0	100758.0	4260.0	1066174.0	0.86340114556587	2.109375	4889.0	43714.0	8943.0	1122102.0
5	24h	75	0.9545551854357376	1.2621480016721494	6361.0	111472.0	4253.0	1057562.0	0.9285302057153496	1.1590180127617733	4148.0	49876.0	3530.0	1122094.0
5	24h	77	0.9496895116347838	1.2890625	8027.0	104378.0	3032.0	1064211.0	0.8991379065069565	1.7302527023711016	4961.0	47403.0	5674.0	1121610.0
5	24h	78	0.9432543341106712	1.40625	8957.0	104356.0	3599.0	1062736.0	0.83755432635322	2.6953125	5134.0	42397.0	11312.0	1120805.0
5	24h	81	0.9406378681882837	2.2640889189279867	1566.0	113416.0	12749.0	1051917.0	0.9142491988760773	1.875	1169.0	48644.0	7956.0	1121879.0
5	24h	82	0.94308526223264	1.4102374024432909	9443.0	103000.0	2989.0	1064216.0	0.8685193353918541	1.7617144193405752	5311.0	44301.0	8102.0	1121934.0
5	24h	83	0.9397049213522444	1.31447489070018	9193.0	102098.0	3909.0	1064448.0	0.873324578006103	1.875	5982.0	45219.0	7136.0	1121311.0
5	24h	84	0.9337160235012552	1.7062757553001215	9791.0	103776.0	4943.0	1061138.0	0.8436925976861157	2.109375	5608.0	43864.0	10645.0	1119531.0
5	24h	85	0.9519333044644472	1.08041536608901	8276.0	113212.0	3157.0	1055003.0	0.9323322419178804	1.0599982034919917	4341.0	49546.0	2851.0	1122910.0
5	24h	86	0.9436724814137388	1.419942024014537	8661.0	103703.0	3719.0	1063565.0	0.8668891648556349	1.875	4722.0	44676.0	8998.0	1121252.0
5	24h	87	0.9411150830522206	1.5722352966795397	8018.0	102806.0	4847.0	1063977.0	0.8606322541532625	1.9921875	4608.0	44008.0	9645.0	1121387.0
5	24h	89	0.9693453642584632	1.4256474680386453	824.0	120051.0	6769.0	1052004.0	0.9506832928553304	1.294378244201632	1517.0	52453.0	3925.0	1121753.0
5	24h	90	0.9628543866902194	2.5183530433164547	3081.0	115284.0	5814.0	1055469.0	0.9408201263240416	1.2111642932783726	2044.0	52804.0	4599.0	1120201.0
5	24h	93	0.9092224369163994	2.044144767875125	14403.0	95522.0	4671.0	1065052.0	0.8192086908215542	2.0759651605111897	7482.0	39816.0	10092.0	1122258.0
5	24h	94	0.938260509772342	1.5234375	8471.0	105445.0	5406.0	1060326.0	0.8602859025410377	2.3023690669205275	4857.0	45045.0	9774.0	1119972.0
5	24h	95	0.9666356042908628	2.559413632950182	1426.0	113585.0	6415.0	1058222.0	0.9539370266279236	1.1590180127617733	1281.0	50065.0	3554.0	1124748.0
5	24h	97	0.943275840407775	1.2502197072539891	10481.0	105113.0	2161.0	1061893.0	0.9241948383824592	1.2934112252706986	6617.0	47377.0	1155.0	1124499.0
5	24h	99	0.955250798100798	1.1117382399029458	6601.0	111761.0	3870.0	1057416.0	0.9358776205762296	1.1590180127617733	3998.0	47230.0	2474.0	1125946.0
