# Supplementary material for: Automatic Cerebral Hemisphere Segmentation in Rat MRI with Ischemic Lesions via Attention-based Convolutional Neural Networks
Source: Neuroinformatics. 2022 Sep 30;21(1):57–70. doi: 10.1007/s12021-022-09607-1 (PMC9931784; doi:10.1007/s12021-022-09607-1)
Supplement: Supplementary file 1 — Supplementary file1 (RAR 1.26 MB) [file 12021_2022_9607_MOESM1_ESM.zip › lessData/cohort2_tp24h.csv]

cohort	timepoint	id	brain_dice	brain_hd	brain_fp	brain_tp	brain_fn	brain_tn	contra_dice	contra_hd	contra_fp	contra_tp	contra_fn	contra_tn
2	24h	2	0.8524729433020838	6.0	22903.0	71245.0	1756.0	1083744.0	0.8072011618007913	6.0	12160.0	32238.0	3240.0	1132010.0
2	24h	4	0.9333467647157584	3.0	2740.0	97286.0	11155.0	1068467.0	0.9049296899117532	3.0	3180.0	42505.0	5751.0	1128212.0
2	24h	5	0.9361421461835188	3.0	2154.0	93676.0	10626.0	1073192.0	0.9164827684639284	3.0	1754.0	41738.0	5853.0	1130303.0
2	24h	6	0.9352886689999056	5.0	10125.0	84313.0	1542.0	1083668.0	0.9089795163453092	5.001373102474584	5992.0	39317.0	1882.0	1132457.0
2	24h	7	0.9103140711844184	3.0	3273.0	96141.0	15671.0	1064563.0	0.8278511564053452	6.9140625	2659.0	37387.0	12890.0	1126712.0
2	24h	8	0.9218283938036008	3.0022879459099605	5482.0	99050.0	11317.0	1063799.0	0.8733077852293081	3.484944250024848	5311.0	41931.0	6855.0	1125551.0
2	24h	9	0.910763083997663	3.0	2830.0	96652.0	16110.0	1064056.0	0.8876778686042991	2.1135086811538057	2482.0	42514.0	8277.0	1126375.0
2	24h	14	0.9275309107507888	3.0022879459099605	1800.0	93471.0	12806.0	1071571.0	0.90083990401097	3.0566849287923428	1289.0	42044.0	7967.0	1128348.0
2	24h	15	0.9140749010946336	3.0	2552.0	94152.0	15149.0	1067795.0	0.8893833439287985	2.1900933288475404	1723.0	40571.0	8369.0	1128985.0
2	24h	16	0.9447433919461572	4.0	7219.0	87872.0	3060.0	1081497.0	0.8651393803936177	4.015419802636612	3244.0	34837.0	7617.0	1133950.0
2	24h	17	0.9192099904142206	3.677895662455129	4614.0	104044.0	13675.0	1057315.0	0.8847403413834378	2.3018255535349	3792.0	43980.0	7667.0	1124209.0
2	24h	18	0.8761080025877038	6.00571932001332	20415.0	77193.0	1417.0	1080623.0	0.8416373132515487	6.042194773075529	10676.0	34646.0	2362.0	1131964.0
2	24h	19	0.9185671499166072	3.0	3233.0	103816.0	15174.0	1057425.0	0.8856375098341729	2.174360650462855	2316.0	43340.0	8877.0	1125115.0
