# Supplementary material for: Automatic Cerebral Hemisphere Segmentation in Rat MRI with Ischemic Lesions via Attention-based Convolutional Neural Networks
Source: Neuroinformatics. 2022 Sep 30;21(1):57–70. doi: 10.1007/s12021-022-09607-1 (PMC9931784; doi:10.1007/s12021-022-09607-1)
Supplement: Supplementary file 1 — Supplementary file1 (RAR 1.26 MB) [file 12021_2022_9607_MOESM1_ESM.zip › lessData/cohort6_tpD28.csv]

cohort	timepoint	id	brain_dice	brain_hd	brain_fp	brain_tp	brain_fn	brain_tn	contra_dice	contra_hd	contra_fp	contra_tp	contra_fn	contra_tn
6	D28	7	0.9690706860110366	1.5974413440424815	4595.0	101327.0	1873.0	1071853.0	0.9621391835727706	1.206519157146914	2044.0	50698.0	1946.0	1124960.0
6	D28	8	0.9321900044849172	1.540548933213418	11127.0	95611.0	2783.0	1070127.0	0.9306786115989504	1.0599982034919917	4732.0	47164.0	2294.0	1125458.0
6	D28	9	0.9728837538316436	1.195082698498309	2439.0	107276.0	3541.0	1066392.0	0.963211183081636	1.0	1258.0	53608.0	2837.0	1121945.0
6	D28	12	0.9753978789172252	1.4256474680386453	3230.0	103974.0	2015.0	1070429.0	0.9646085177608332	1.0481568644530264	1917.0	51867.0	1889.0	1123975.0
6	D28	17	0.9731553729109282	1.0337623279948105	1830.0	109878.0	4232.0	1063708.0	0.960706083667312	1.640625	1236.0	53336.0	3127.0	1121949.0
6	D28	18	0.9740433790670676	1.4486658733124074	1834.0	108656.0	3957.0	1065201.0	0.9614689677884488	1.2987091698346094	756.0	54011.0	3573.0	1121308.0
6	D28	20	0.9257072144536568	2.229083003200251	10424.0	93508.0	4585.0	1071131.0	0.9179347383839206	1.1590180127617733	4027.0	45122.0	4041.0	1126458.0
6	D28	21	0.929301201652082	2.052681411364779	11322.0	91913.0	2663.0	1073750.0	0.9188170721717048	2.0	4770.0	44864.0	3158.0	1126856.0
6	D28	22	0.9321165327991598	1.171875	9065.0	95857.0	4897.0	1069829.0	0.9280881742638472	1.2890625	5065.0	48081.0	2386.0	1124116.0
6	D28	24	0.92359938406859	2.275369668626672	11403.0	99268.0	5020.0	1063957.0	0.9048036049842192	2.275369668626672	7394.0	49595.0	3042.0	1119617.0
6	D28	35	0.9597987274034238	2.834387489636209	1492.0	108153.0	7568.0	1062435.0	0.9416510925819436	2.0	780.0	52401.0	5714.0	1120753.0
6	D28	38	0.9365480487435734	1.2890625	10276.0	102102.0	3559.0	1063711.0	0.922136903350539	1.9921875	4991.0	50558.0	3547.0	1120552.0
6	D28	39	0.9357124836586316	1.4102374024432909	10784.0	101995.0	3231.0	1063638.0	0.9291953100782262	1.2447153916659022	4996.0	50958.0	2770.0	1120924.0
6	D28	40	0.935907335907336	1.1777197993501043	9149.0	101808.0	4795.0	1063896.0	0.9309200825715128	1.129007618718758	4864.0	50508.0	2632.0	1121644.0
6	D28	42	0.932809286514122	1.4102374024432909	9691.0	104546.0	5370.0	1060041.0	0.9031041987269962	2.8125	4736.0	49589.0	5905.0	1119418.0
6	D28	43	0.9310596152118132	2.525033357607628	11230.0	93254.0	2580.0	1072584.0	0.925861273300026	1.531608695232728	4720.0	46144.0	2670.0	1126114.0
6	D28	44	0.9283093162764472	1.7334949907087993	9888.0	100431.0	5624.0	1063705.0	0.9184394907352714	1.1044123154420182	4628.0	50533.0	4347.0	1120140.0
6	D28	47	0.9759904602570036	1.08041536608901	2334.0	109674.0	3062.0	1064578.0	0.9659170238147836	1.08041536608901	1874.0	54654.0	1983.0	1121137.0
6	D28	48	0.9228283796740172	4.0422346102782365	10475.0	96251.0	5623.0	1067299.0	0.8984484922234476	4.0422346102782365	6971.0	47253.0	3711.0	1121713.0
6	D28	54	0.93453023052468	1.3556207137438	8469.0	98328.0	5308.0	1067543.0	0.914722361797135	2.0	4960.0	48242.0	4035.0	1122411.0
6	D28	61	0.924909698479844	2.3982466332849297	8420.0	95767.0	7130.0	1068331.0	0.9158815925302484	1.2457202124298417	5871.0	49241.0	3174.0	1121362.0
6	D28	65	0.9402985074626866	1.1649273213649425	9373.0	101871.0	3563.0	1064841.0	0.9318823422274838	1.1649273213649425	5021.0	51165.0	2459.0	1121003.0
6	D28	68	0.9299960928938316	2.0	9677.0	97591.0	5015.0	1067365.0	0.9170104227481982	1.419942024014537	4921.0	47906.0	3750.0	1123071.0
6	D28	70	0.9639510035336676	1.6482153286301064	2804.0	103524.0	4939.0	1068381.0	0.954400653648774	1.013639886898942	1351.0	51980.0	3616.0	1122701.0
6	D28	71	0.9734610147468472	1.5449996523563525	2619.0	109381.0	3345.0	1064303.0	0.9652771111673488	1.0599982034919917	1710.0	55307.0	2269.0	1120362.0
6	D28	73	0.9310804093155876	1.6482153286301064	10665.0	99269.0	4031.0	1065683.0	0.9256525392336672	1.40625	6456.0	51227.0	1773.0	1120192.0
6	D28	74	0.9781218078223958	1.1044123154420182	2652.0	107723.0	2167.0	1067106.0	0.970669192821906	1.171875	1236.0	54307.0	2046.0	1122059.0
6	D28	76	0.9694114691288236	1.567063647897717	2745.0	108038.0	4073.0	1064792.0	0.9648941801315236	0.8450510801868725	1328.0	53775.0	2585.0	1121960.0
6	D28	79	0.934034842018604	2.0	9979.0	98706.0	3963.0	1067000.0	0.9271559931490464	1.1824780735942844	4228.0	48449.0	3385.0	1123586.0
6	D28	80	0.9703749497976112	1.2447153916659022	2144.0	107519.0	4421.0	1065564.0	0.9538969950881248	1.5234375	1478.0	52823.0	3628.0	1121719.0
6	D28	82	0.9620768643420716	1.171875	1458.0	111510.0	7333.0	1059347.0	0.9541381928625664	1.3258252147247769	1002.0	56547.0	4434.0	1117665.0
6	D28	83	0.943389528067004	1.1044123154420182	8980.0	100979.0	3139.0	1066550.0	0.9355417968238527	1.1044123154420182	4838.0	50015.0	2054.0	1122741.0
6	D28	86	0.9591986692572272	2.406820650678245	1868.0	106390.0	7183.0	1064207.0	0.9569001094543432	1.640625	1671.0	53329.0	3133.0	1121515.0
6	D28	87	0.9754408331682272	1.5413609106991295	2109.0	113236.0	3593.0	1060710.0	0.9675522364757616	1.0337623279948105	1009.0	55776.0	2732.0	1120131.0
6	D28	88	0.9664373448041744	1.4486658733124074	3654.0	101776.0	3415.0	1070803.0	0.9572564983567374	1.2890625	2617.0	51263.0	1961.0	1123807.0
6	D28	93	0.9646490648563684	1.3101960805662831	2129.0	105863.0	5630.0	1066026.0	0.9451955641738228	1.0546875	2843.0	52887.0	3290.0	1120628.0
6	D28	95	0.937675340678128	2.0	1795.0	103111.0	11912.0	1062830.0	0.8939572109643485	1.9921875	3297.0	49034.0	8336.0	1118981.0
6	D28	96	0.9296905323147122	1.31447489070018	9572.0	98206.0	5282.0	1066588.0	0.9189802771602894	1.171875	5053.0	48575.0	3512.0	1122508.0
6	D28	97	0.9274637876408774	2.0	10561.0	99822.0	5053.0	1064212.0	0.9066077780090688	1.527938063719371	6917.0	50086.0	3402.0	1119243.0
6	D28	98	0.9681077576097604	1.540548933213418	3532.0	105258.0	3403.0	1067455.0	0.9606837606837608	1.1117382399029458	2035.0	52547.0	2266.0	1122800.0
6	D28	123	0.9370892570974904	1.171875	9393.0	95607.0	3444.0	1071204.0	0.9315092622493616	1.0664563289523392	5044.0	47595.0	1955.0	1125054.0
6	D28	126	0.9374764781618302	1.1590180127617733	10396.0	94657.0	2230.0	1072365.0	0.9201704128103424	1.1600970628841796	5855.0	46977.0	2296.0	1124520.0
6	D28	127	0.9412401763465592	1.199772113778279	9721.0	98209.0	2541.0	1069177.0	0.9306040268456376	1.4495293215062088	5137.0	48531.0	2101.0	1123879.0
6	D28	129	0.9422839013033256	1.154163023647981	9394.0	103206.0	3249.0	1063799.0	0.9299226607603208	1.0856002174056756	4577.0	51222.0	3143.0	1120706.0
6	D28	130	0.930225769239824	1.2934112252706986	10246.0	98783.0	4573.0	1066046.0	0.9107132804143444	1.2934112252706986	5535.0	48531.0	3981.0	1121601.0
6	D28	132	0.9338814031077768	2.0	9585.0	101328.0	4763.0	1063972.0	0.9235219772503862	1.171875	4891.0	49323.0	3278.0	1122156.0
6	D28	134	0.9623044917006006	1.453397991830266	1534.0	108470.0	6964.0	1062680.0	0.9614820249449744	1.1777197993501043	1506.0	55041.0	2904.0	1120197.0
6	D28	138	0.968615401752562	1.5449996523563525	2030.0	104347.0	4732.0	1068539.0	0.9535842929396614	1.3361430762880524	1597.0	51094.0	3377.0	1123580.0
6	D28	139	0.9691400440110984	1.2621480016721494	1582.0	111423.0	5514.0	1061129.0	0.9604248609498728	1.08041536608901	1157.0	55429.0	3411.0	1119651.0
6	D28	141	0.9294427194644944	2.9091572320487	11792.0	92197.0	2206.0	1073453.0	0.92387448840382	1.2502197072539891	5039.0	45711.0	2494.0	1126404.0
6	D28	148	0.926562274150807	2.4251615804738145	11266.0	96154.0	3976.0	1068252.0	0.9168237302519266	1.2280544270435452	4352.0	46455.0	4077.0	1124764.0
6	D28	149	0.9270526570511504	2.128228819971257	10137.0	101522.0	5840.0	1062149.0	0.919070365607202	1.1044123154420182	4686.0	50025.0	4124.0	1120813.0
6	D28	150	0.9202892519950804	2.334408466962241	11078.0	99521.0	6162.0	1062887.0	0.9179565983283984	1.171875	4618.0	48984.0	4138.0	1121908.0
6	D28	151	0.931463857017669	2.3373480273124176	10100.0	91412.0	3352.0	1074784.0	0.9220821604862726	1.640625	4291.0	45206.0	3349.0	1126802.0
6	D28	157	0.9123509602257212	2.957678780654054	8119.0	100240.0	11141.0	1060148.0	0.8745922738804375	1.964420462606275	5695.0	47057.0	7800.0	1119096.0
6	D28	159	0.9684715499250972	1.154163023647981	1496.0	111842.0	5786.0	1060524.0	0.9599862169961666	1.0080849922315578	1037.0	55720.0	3608.0	1119283.0
6	D28	160	0.9338344738492648	1.199772113778279	9955.0	99755.0	4181.0	1065757.0	0.9250702962250228	1.199772113778279	5609.0	49513.0	2412.0	1122114.0
6	D28	162	0.9732697391829144	1.2111642932783726	2191.0	108049.0	3744.0	1065664.0	0.966891714160456	0.8286407592029854	1180.0	55137.0	2596.0	1120735.0
