# Supplementary material for: Automatic Cerebral Hemisphere Segmentation in Rat MRI with Ischemic Lesions via Attention-based Convolutional Neural Networks
Source: Neuroinformatics. 2022 Sep 30;21(1):57–70. doi: 10.1007/s12021-022-09607-1 (PMC9931784; doi:10.1007/s12021-022-09607-1)
Supplement: Supplementary file 1 — Supplementary file1 (RAR 1.26 MB) [file 12021_2022_9607_MOESM1_ESM.zip › lessData/cohort4_tp24h.csv]

cohort	timepoint	id	brain_dice	brain_hd	brain_fp	brain_tp	brain_fn	brain_tn	contra_dice	contra_hd	contra_fp	contra_tp	contra_fn	contra_tn
4	24h	6	0.9595629347434658	2.008724257963559	2128.0	101255.0	6406.0	1069859.0	0.936127198062546	1.1044123154420182	2365.0	44452.0	3701.0	1129130.0
4	24h	7	0.963562494875976	1.40625	2276.0	105777.0	5724.0	1065871.0	0.9423296554874718	1.2890625	1330.0	47443.0	4477.0	1126398.0
4	24h	8	0.9699143126220708	1.411124364702222	1562.0	104533.0	4923.0	1068630.0	0.9615280254283278	1.154163023647981	2010.0	49611.0	1960.0	1126067.0
4	24h	9	0.9497025081943852	2.326105457962407	4931.0	106625.0	6363.0	1061729.0	0.9269318683851636	1.3092407449071388	3408.0	48257.0	4200.0	1123783.0
4	24h	19	0.961525533055336	3.1711533199935715	1970.0	105838.0	6500.0	1065340.0	0.9055927016121172	2.0765677906253144	6579.0	46456.0	3107.0	1123506.0
4	24h	20	0.9535204302675168	1.668915312504652	842.0	108944.0	9779.0	1060083.0	0.9339533972978266	1.3556207137438	1704.0	47697.0	5042.0	1125205.0
4	24h	21	0.9549343932241044	3.906531239875729	1423.0	110039.0	8963.0	1059223.0	0.9251643776991012	2.3607327426100677	2930.0	47559.0	4764.0	1124395.0
4	24h	22	0.9772379531158504	3.986564961882912	3260.0	103468.0	1560.0	1071360.0	0.9311184939091915	3.0242549766946736	2017.0	42040.0	4203.0	1131388.0
4	24h	23	0.9594794757167724	1.2447153916659022	1261.0	107206.0	7794.0	1063387.0	0.9216443563715776	3.796979486731032	848.0	45579.0	6902.0	1126319.0
4	24h	24	0.9664120341038684	1.1824780735942844	1222.0	106775.0	6200.0	1065451.0	0.9456169541991418	1.1824780735942844	605.0	48591.0	4984.0	1125468.0
4	24h	25	0.962953513060356	1.8223231920837344	1572.0	105675.0	6559.0	1065842.0	0.929131137377659	1.632233001232514	802.0	45710.0	6171.0	1126965.0
4	24h	26	0.9596927939718064	3.644646384167468	1574.0	105964.0	7327.0	1064783.0	0.9328808971769178	3.082721821398259	2401.0	46874.0	4344.0	1126029.0
4	24h	27	0.9615703087623744	3.5887278087305883	2045.0	104515.0	6309.0	1066779.0	0.9023507951067185	2.5101600188658293	1397.0	43778.0	8078.0	1126395.0
4	24h	28	0.9686521466842948	1.2719988038639227	1322.0	111364.0	5886.0	1061076.0	0.9563028133554276	1.2719988038639227	1102.0	52228.0	3671.0	1122647.0
4	24h	29	0.968037544330575	1.6314662512311586	1446.0	108911.0	5746.0	1063545.0	0.9559995612752268	1.1106122062431378	1121.0	52297.0	3693.0	1122537.0
4	24h	30	0.9631866539545472	1.1649273213649425	1001.0	114664.0	7764.0	1056219.0	0.9532473876105576	1.171875	1441.0	54643.0	3919.0	1119645.0
4	24h	31	0.9281730502572952	2.2640889189279867	1296.0	105427.0	15021.0	1057904.0	0.8721558818783283	2.601984763028264	1115.0	43238.0	11561.0	1123734.0
4	24h	32	0.9359562353466564	2.097201562685678	1598.0	104792.0	12743.0	1060515.0	0.9230233772260572	2.0541973036930994	1663.0	47736.0	6299.0	1123950.0
4	24h	33	0.9297791152898351	2.097201562685678	2701.0	103192.0	12886.0	1060869.0	0.9116328826751756	2.0840639994746444	1661.0	49426.0	7921.0	1120640.0
4	24h	34	0.9518427163237831	1.4721743657873037	1427.0	105349.0	9233.0	1063639.0	0.9225043437055758	3.4465877741842363	2390.0	46723.0	5460.0	1125075.0
4	24h	36	0.9505779890468792	1.788089937614996	893.0	114384.0	11001.0	1053370.0	0.9172788873038517	1.6778696558526975	3658.0	51441.0	5620.0	1118929.0
4	24h	37	0.949023937195528	4.0	1294.0	108314.0	10342.0	1059698.0	0.9006024096385542	2.9872879272270105	4573.0	46943.0	5789.0	1122343.0
4	24h	38	0.9616690085585504	1.458114752964423	1574.0	105397.0	6828.0	1065849.0	0.9330321090132178	2.16083073217802	727.0	45636.0	5824.0	1127461.0
4	24h	39	0.9666553401530869	1.2987091698346094	1292.0	108103.0	6166.0	1064087.0	0.9467170645533768	1.5234375	1002.0	47964.0	4397.0	1126285.0
4	24h	40	0.9627357449472768	3.011422346795821	1203.0	106868.0	7070.0	1064507.0	0.9369973716213564	3.011422346795821	1326.0	47770.0	5098.0	1125454.0
4	24h	41	0.9620927205004882	1.2457202124298417	1088.0	106419.0	7298.0	1064843.0	0.9466704664196828	1.2890625	726.0	49828.0	4888.0	1124206.0
4	24h	42	0.9535513761828104	1.668915312504652	1103.0	109287.0	9544.0	1059714.0	0.9256746921307752	1.375732226909092	2494.0	47694.0	5165.0	1124295.0
4	24h	43	0.9628936786747546	1.419942024014537	1183.0	105005.0	6910.0	1066550.0	0.928391809364148	2.8125	1024.0	46518.0	6152.0	1125954.0
4	24h	44	0.9565152044276072	1.2890625	1048.0	108190.0	8789.0	1061621.0	0.9382103223848084	1.40625	958.0	52544.0	5963.0	1120183.0
4	24h	45	0.9538811779393406	1.4486658733124074	1835.0	103912.0	8213.0	1065688.0	0.9373264146281196	1.2280544270435452	1619.0	47417.0	4722.0	1125890.0
4	24h	47	0.9559656150141772	1.171875	850.0	106203.0	8934.0	1063661.0	0.9444938084885148	1.1044123154420182	811.0	49959.0	5061.0	1123817.0
4	24h	49	0.9630314980080756	1.995631214757	1423.0	107209.0	6808.0	1064208.0	0.9507454273329836	1.0546875	1728.0	48913.0	3340.0	1125667.0
4	24h	50	0.9565579196217494	1.08041536608901	3031.0	101156.0	6157.0	1069304.0	0.9357149208168264	1.154163023647981	1674.0	47357.0	4833.0	1125784.0
4	24h	51	0.9453887916013816	2.311298780076096	1233.0	107702.0	11210.0	1059503.0	0.9185219187514344	2.311298780076096	1492.0	46023.0	6673.0	1125460.0
4	24h	52	0.955293587772806	1.4150980324367106	2196.0	97567.0	6936.0	1072949.0	0.9352248219956	1.5234375	1575.0	43148.0	4402.0	1130523.0
4	24h	53	0.9549655635123848	3.083325635195908	1605.0	104616.0	8262.0	1065165.0	0.8939929690782933	2.7578125	568.0	43613.0	9775.0	1125692.0
4	24h	54	0.9561892489985714	1.2890625	1326.0	102405.0	8058.0	1067859.0	0.9218312307031712	1.5234375	1959.0	45084.0	5687.0	1126918.0
4	24h	55	0.9590422567352296	1.7453376788694073	1049.0	109268.0	8284.0	1061047.0	0.9274846103217314	1.9921875	737.0	47912.0	6755.0	1124244.0
4	24h	57	0.954109133869896	1.222450312129291	2393.0	103372.0	7551.0	1066332.0	0.940123951433759	1.0546875	1610.0	46342.0	4293.0	1127403.0
4	24h	58	0.9406051651207944	1.9220179062722724	1288.0	104402.0	11897.0	1062061.0	0.8631135005746744	1.9921875	7171.0	45433.0	7240.0	1119804.0
