# Supplementary material for: Automatic Cerebral Hemisphere Segmentation in Rat MRI with Ischemic Lesions via Attention-based Convolutional Neural Networks
Source: Neuroinformatics. 2022 Sep 30;21(1):57–70. doi: 10.1007/s12021-022-09607-1 (PMC9931784; doi:10.1007/s12021-022-09607-1)
Supplement: Supplementary file 1 — Supplementary file1 (RAR 1.26 MB) [file 12021_2022_9607_MOESM1_ESM.zip › lessData/cohort3_tpD35.csv]

cohort	timepoint	id	brain_dice	brain_hd	brain_fp	brain_tp	brain_fn	brain_tn	contra_dice	contra_hd	contra_fp	contra_tp	contra_fn	contra_tn
3	D35	3	0.95080207279559	2.022969902535008	3792.0	115135.0	8123.0	1052598.0	0.916955159568782	1.8373332460474476	1944.0	55755.0	8155.0	1113794.0
3	D35	6	0.9500073876426468	2.9877067462457725	1963.0	109305.0	9541.0	1058839.0	0.9059198211545116	2.236627470413044	542.0	51059.0	10063.0	1117984.0
3	D35	64	0.9655525312074028	1.8373332460474476	2443.0	112273.0	5568.0	1059364.0	0.9414032913309922	5.264077341178248	1088.0	54688.0	5720.0	1118152.0
3	D35	65	0.9445436097854272	2.0	8631.0	100541.0	3175.0	1067301.0	0.9358487771462426	2.0	4857.0	50548.0	2073.0	1122170.0
3	D35	67	0.9395490245756272	2.0	8432.0	101981.0	4691.0	1064544.0	0.9178011653642892	2.0306639779653968	5788.0	50798.0	3311.0	1119751.0
3	D35	71	0.9719071730322698	1.2890625	1419.0	112386.0	5078.0	1060765.0	0.9611565692966464	1.0	965.0	56677.0	3616.0	1118390.0
3	D35	74	0.9313818526899774	2.5319491704144657	8568.0	102072.0	6472.0	1062536.0	0.9084196759023068	2.0306639779653968	4263.0	48967.0	5610.0	1120808.0
3	D35	75	0.9669911477635886	1.729529407861066	1428.0	111804.0	6205.0	1060211.0	0.9570871261378412	1.0664563289523392	1075.0	55200.0	3875.0	1119498.0
3	D35	77	0.9352959410670654	2.0	7740.0	102587.0	6454.0	1062867.0	0.9235046937863208	2.0	4092.0	51647.0	4464.0	1119445.0
3	D35	135	0.9512761827002002	2.463726098628356	1851.0	109519.0	9368.0	1058910.0	0.9072362409503058	1.628020780013649	3516.0	51629.0	7042.0	1117461.0
3	D35	138	0.92443622127477	2.109375	7321.0	103425.0	9587.0	1059315.0	0.9068212861032464	2.109375	3391.0	50125.0	6910.0	1119222.0
3	D35	139	0.97373831901846	1.40625	2001.0	108213.0	3836.0	1065598.0	0.9640327168018088	1.116777678328368	1412.0	54571.0	2660.0	1121005.0
3	D35	140	0.9583931368769838	2.7652718701106047	1860.0	116854.0	8286.0	1052648.0	0.9297967445390908	2.109375	765.0	55123.0	7559.0	1116201.0
3	D35	154	0.9321295904452908	2.3562297951719926	7857.0	99118.0	6577.0	1066096.0	0.9035226701327288	2.0	4003.0	47617.0	6166.0	1121862.0
3	D35	156	0.9303281556115308	2.3121040623883045	9282.0	106370.0	6650.0	1057346.0	0.918291201733614	2.0306639779653968	5135.0	52546.0	4216.0	1117751.0
3	D35	157	0.9533952107588032	2.463726098628356	3030.0	106622.0	7394.0	1062602.0	0.9288476694954086	1.1777197993501043	2832.0	50677.0	4932.0	1121207.0
