# Supplementary material for: Automatic Cerebral Hemisphere Segmentation in Rat MRI with Ischemic Lesions via Attention-based Convolutional Neural Networks
Source: Neuroinformatics. 2022 Sep 30;21(1):57–70. doi: 10.1007/s12021-022-09607-1 (PMC9931784; doi:10.1007/s12021-022-09607-1)
Supplement: Supplementary file 1 — Supplementary file1 (RAR 1.26 MB) [file 12021_2022_9607_MOESM1_ESM.zip › lessData/cohort1_tp2h.csv]

cohort	timepoint	id	brain_dice	brain_hd	brain_fp	brain_tp	brain_fn	brain_tn	contra_dice	contra_hd	contra_fp	contra_tp	contra_fn	contra_tn
1	2h	6	0.9405780278441144	2.0	6014.0	63608.0	2023.0	1108003.0	0.914222551973714	2.0	3909.0	30189.0	1756.0	1143794.0
1	2h	26	0.8790724062123254	2.0340425515614218	16620.0	61979.0	432.0	1100617.0	0.848572961070491	4.458166006400502	10277.0	30059.0	451.0	1138861.0
1	2h	28	0.916037788585164	2.0	11210.0	65548.0	806.0	1102084.0	0.8830301384740701	3.430612773821355	7837.0	32522.0	779.0	1138510.0
1	2h	29	0.9767030076138922	1.1106122062431378	1529.0	77224.0	2155.0	1098740.0	0.9238172630082024	4.335648920576942	4580.0	36379.0	1420.0	1137269.0
1	2h	36	0.9304555759137916	2.0	758.0	74904.0	10439.0	1093547.0	0.8904926340893846	2.775186508372005	3707.0	35845.0	5109.0	1134987.0
1	2h	38	0.8966799573128016	2.0	5917.0	68479.0	9864.0	1095388.0	0.8685612087897637	4.353750011215188	4854.0	33024.0	5141.0	1136629.0
1	2h	40	0.9115019810301356	2.0	466.0	75919.0	14276.0	1088987.0	0.8805243672998726	3.28125	2702.0	36271.0	7141.0	1133534.0
1	2h	50	0.8794218288378448	3.0	769.0	73375.0	19352.0	1086152.0	0.8529289875917213	4.107948897031826	2407.0	34988.0	9659.0	1132594.0
