# Supplementary material for: Automatic Cerebral Hemisphere Segmentation in Rat MRI with Ischemic Lesions via Attention-based Convolutional Neural Networks
Source: Neuroinformatics. 2022 Sep 30;21(1):57–70. doi: 10.1007/s12021-022-09607-1 (PMC9931784; doi:10.1007/s12021-022-09607-1)
Supplement: Supplementary file 1 — Supplementary file1 (RAR 1.26 MB) [file 12021_2022_9607_MOESM1_ESM.zip › lessData/cohort1_tp24h.csv]

cohort	timepoint	id	brain_dice	brain_hd	brain_fp	brain_tp	brain_fn	brain_tn	contra_dice	contra_hd	contra_fp	contra_tp	contra_fn	contra_tn
1	24h	3	0.9647146985481904	1.0270986518465497	1264.0	112000.0	6929.0	1059455.0	0.9491893159761926	3.8671875	1145.0	48561.0	4054.0	1125888.0
1	24h	5	0.7176529958437523	6.014858920376375	48544.0	63283.0	1251.0	1066570.0	0.6570009831617986	6.014858920376375	23272.0	26396.0	4289.0	1125691.0
1	24h	22	0.7817681021240532	5.012344380766973	38514.0	73795.0	2686.0	1064653.0	0.7413442884856785	5.012344380766973	18605.0	32482.0	4061.0	1124500.0
1	24h	25	0.95978986687589	1.129007618718758	974.0	112544.0	8456.0	1057674.0	0.943035990767214	4.21875	697.0	49640.0	5300.0	1124011.0
1	24h	32	0.9747018307206796	1.0481568644530264	1742.0	113351.0	4142.0	1060413.0	0.9470587089105824	1.540548933213418	2299.0	48604.0	3135.0	1125610.0
1	24h	35	0.979179040316987	2.588756488403264	1958.0	117877.0	3055.0	1056758.0	0.9639491897601246	1.006843041469846	2156.0	52020.0	1735.0	1123737.0
1	24h	43	0.9578366520992398	2.6589370600039595	1506.0	112655.0	8412.0	1057075.0	0.941333898109284	2.6589370600039595	1325.0	48891.0	4769.0	1124663.0
1	24h	45	0.9609825797777056	1.171875	784.0	113998.0	8473.0	1056393.0	0.9476461389387238	1.129007618718758	1510.0	49388.0	3947.0	1124803.0
