# Supplementary material for: Automatic Cerebral Hemisphere Segmentation in Rat MRI with Ischemic Lesions via Attention-based Convolutional Neural Networks
Source: Neuroinformatics. 2022 Sep 30;21(1):57–70. doi: 10.1007/s12021-022-09607-1 (PMC9931784; doi:10.1007/s12021-022-09607-1)
Supplement: Supplementary file 1 — Supplementary file1 (RAR 1.26 MB) [file 12021_2022_9607_MOESM1_ESM.zip › lessData/cohort11_tp24h.csv]

cohort	timepoint	id	brain_dice	brain_hd	brain_fp	brain_tp	brain_fn	brain_tn	contra_dice	contra_hd	contra_fp	contra_tp	contra_fn	contra_tn
11	24h	3	0.9589623737716996	2.0	1887.0	109350.0	7472.0	1060939.0	0.9122715956823052	2.0	4107.0	47455.0	5020.0	1123066.0
11	24h	4	0.9490291160671362	2.0	1868.0	113511.0	10325.0	1053944.0	0.8862533888239081	3.610059797050632	6302.0	48872.0	6243.0	1118231.0
11	24h	5	0.9343065693430656	2.9339448233670824	3887.0	104704.0	10837.0	1060220.0	0.8797739322741922	4.4497588703104185	6674.0	46544.0	6047.0	1120383.0
11	24h	9	0.9576501825423166	1.2457202124298417	4856.0	100989.0	4076.0	1069727.0	0.8990251301919788	2.2265625	8384.0	46525.0	2067.0	1122672.0
11	24h	27	0.9468749706426672	2.0	9241.0	100792.0	2069.0	1067546.0	0.9209044743483636	7.334119350039581	5346.0	45064.0	2395.0	1126843.0
11	24h	28	0.9358115631691648	2.3728660232011625	10059.0	109256.0	4929.0	1055404.0	0.8626171810755989	2.8253396159245177	11625.0	47205.0	3411.0	1117407.0
11	24h	29	0.9460052139890396	2.515625	5777.0	111946.0	7002.0	1054923.0	0.8771747369163244	7.574536038029408	6959.0	49763.0	6977.0	1115949.0
11	24h	30	0.9299850922736852	3.769755903279747	2957.0	108546.0	13387.0	1054758.0	0.8864012968299712	5.776544749093636	5547.0	49213.0	7067.0	1117821.0
11	24h	31	0.8906858577670574	4.0	19767.0	90100.0	2349.0	1067432.0	0.8706361903092196	7.570002089869263	9568.0	39728.0	2238.0	1128114.0
11	24h	32	0.9320942049877468	2.601984763028264	8539.0	103455.0	6535.0	1061119.0	0.8870453850478905	2.7439675490348368	6788.0	44963.0	4663.0	1123234.0
11	24h	34	0.9419650447142032	3.707309081395831	1836.0	110809.0	11818.0	1055185.0	0.8974857869610198	6.285465780522952	3362.0	47280.0	7439.0	1121567.0
11	24h	35	0.9229317919075144	3.0	13611.0	99792.0	3055.0	1063190.0	0.907216898102875	3.0	7682.0	46386.0	1806.0	1123774.0
11	24h	36	0.9515833900976346	2.0	2187.0	106869.0	8688.0	1061904.0	0.9139674429076244	7.091361967265615	3054.0	46685.0	5735.0	1124174.0
11	24h	37	0.9567135566662872	2.697858851536251	1675.0	109294.0	8215.0	1060464.0	0.9183729343893616	6.551264563640557	3376.0	46961.0	4972.0	1124339.0
11	24h	38	0.9367271697407084	4.290343046544326	9852.0	92610.0	2659.0	1074527.0	0.9055939686771076	7.566372975210778	5361.0	43483.0	3705.0	1127099.0
11	24h	39	0.9566643751577224	2.966950523712226	2551.0	109937.0	7409.0	1059751.0	0.9195983856678808	1.527938063719371	3334.0	46711.0	4834.0	1124769.0
11	24h	41	0.974533962969132	1.0	2984.0	108241.0	2673.0	1065750.0	0.9565399080651902	1.0546875	2246.0	48069.0	2122.0	1127211.0
11	24h	43	0.910283744757069	3.6550812768835934	3093.0	110792.0	18746.0	1047017.0	0.8683427151243126	5.268579938684854	3775.0	46818.0	10422.0	1118633.0
11	24h	44	0.9377091218856756	2.0	5402.0	106776.0	8784.0	1058686.0	0.9100258078444072	7.536860105767271	3686.0	46369.0	5483.0	1124110.0
11	24h	49	0.944765140155084	2.463726098628356	4484.0	106792.0	8003.0	1060369.0	0.9202034407690678	1.8528970665049096	3308.0	47765.0	4976.0	1123599.0
11	24h	53	0.9482733702673704	2.254146569727111	2109.0	108262.0	9702.0	1059575.0	0.9128702748063624	2.221224412486276	4118.0	47320.0	4915.0	1123295.0
11	24h	54	0.9042202779207412	3.110130639966149	3716.0	105414.0	18616.0	1051902.0	0.8493103249264154	3.036400263881559	5240.0	44148.0	10426.0	1119834.0
11	24h	55	0.9201790622274156	3.0	2488.0	111822.0	16912.0	1048426.0	0.8788182411501374	2.422328586556745	2694.0	47802.0	10489.0	1118663.0
11	24h	56	0.9422768920930756	2.223476479805892	2336.0	108547.0	10963.0	1057802.0	0.9081363223945113	2.045980243367467	1174.0	44540.0	7837.0	1126097.0
11	24h	57	0.9197636588623828	3.1972220761007906	2009.0	112236.0	17573.0	1047830.0	0.8798170012338007	3.1972220761007906	3999.0	48847.0	9346.0	1117456.0
11	24h	58	0.938497677646682	2.0	4562.0	105474.0	9262.0	1060350.0	0.9047484095417722	1.8816451256563365	4113.0	46291.0	5634.0	1123610.0
11	24h	59	0.9190728172092488	3.0	4756.0	95874.0	12128.0	1066890.0	0.8332496863237139	2.1994789200015648	8834.0	39846.0	7114.0	1123854.0
11	24h	60	0.920357937988361	3.4689699395362665	4965.0	107068.0	13565.0	1054050.0	0.8728420522651794	6.74950265818249	5677.0	45074.0	7456.0	1121441.0
