# Supplementary material for: Automatic Cerebral Hemisphere Segmentation in Rat MRI with Ischemic Lesions via Attention-based Convolutional Neural Networks
Source: Neuroinformatics. 2022 Sep 30;21(1):57–70. doi: 10.1007/s12021-022-09607-1 (PMC9931784; doi:10.1007/s12021-022-09607-1)
Supplement: Supplementary file 1 — Supplementary file1 (RAR 1.26 MB) [file 12021_2022_9607_MOESM1_ESM.zip › lessData/cohort10_tpD7.csv]

cohort	timepoint	id	brain_dice	brain_hd	brain_fp	brain_tp	brain_fn	brain_tn	contra_dice	contra_hd	contra_fp	contra_tp	contra_fn	contra_tn
10	D7	5	0.9547197699037272	2.109375	3828.0	95598.0	5240.0	1074982.0	0.9274570982839312	6.012382445901229	4282.0	46371.0	2972.0	1126023.0
10	D7	13	0.9542845956499788	1.371644520787456	5957.0	92620.0	2917.0	1078154.0	0.9481382840378272	4.8175323729127655	3408.0	45568.0	1577.0	1129095.0
10	D7	19	0.831457132291875	3.0723693015326137	26828.0	68579.0	975.0	1083266.0	0.8210511145272867	3.0723693015326137	14339.0	34182.0	561.0	1130566.0
10	D7	21	0.9508745125647208	2.1994789200015648	2518.0	95222.0	7321.0	1074587.0	0.9351673435508256	2.1892431670628207	3451.0	47319.0	3110.0	1125768.0
10	D7	24	0.7949297603950327	4.01712946039364	32872.0	64877.0	601.0	1081298.0	0.783158308944689	4.01712946039364	17046.0	31844.0	588.0	1130170.0
10	D7	33	0.8011419489654766	4.0	32813.0	68051.0	970.0	1077814.0	0.7929379336564966	4.001716245582169	16930.0	33370.0	498.0	1128850.0
10	D7	39	0.826581760081215	3.0386608025010378	28812.0	71651.0	1253.0	1077932.0	0.8112354911226316	3.0386608025010378	14618.0	35365.0	1840.0	1127825.0
10	D7	43	0.9089487487172248	2.027279773797884	15530.0	83701.0	1239.0	1079178.0	0.9044102452553155	2.0306639779653968	7676.0	41578.0	1113.0	1129281.0
10	D7	44	0.961392681735195	2.0	3662.0	93469.0	3845.0	1078672.0	0.9550028439940016	6.457308911528568	2073.0	46172.0	2278.0	1129125.0
10	D7	45	0.8497918806742948	3.0454323507713976	24858.0	71558.0	439.0	1082793.0	0.8436183275949245	3.0454323507713976	12617.0	35038.0	373.0	1131620.0
10	D7	49	0.9550084637543432	2.0	6733.0	96474.0	2357.0	1074084.0	0.9453376849608554	5.761288384350869	3448.0	47213.0	2012.0	1126975.0
10	D7	52	0.9641190212593702	2.0	2819.0	98841.0	4538.0	1073450.0	0.957402331039107	1.0270986518465497	1652.0	48547.0	2668.0	1126781.0
10	D7	53	0.8702002852497045	3.0	21111.0	78402.0	2278.0	1077857.0	0.8555522417735362	6.846197657333686	10824.0	38727.0	2253.0	1127844.0
10	D7	54	0.957534868766873	2.0	3772.0	93814.0	4549.0	1077513.0	0.9477486301998836	7.209650819658761	2086.0	46443.0	3035.0	1128084.0
10	D7	57	0.9460753127934806	2.0	8165.0	93687.0	2515.0	1075281.0	0.9368690159907764	2.0	5012.0	46724.0	1285.0	1126627.0
10	D7	58	0.8369301687059579	3.076835865838881	25551.0	66451.0	344.0	1087302.0	0.8338639763704017	5.860546757835932	12649.0	32607.0	344.0	1134048.0
10	D7	60	0.9707534359827436	2.0	3000.0	96871.0	2837.0	1076940.0	0.965119818192886	1.0270986518465497	1836.0	47564.0	1602.0	1128646.0
10	D7	64	0.955501868715026	1.0546875	7032.0	92548.0	1588.0	1078480.0	0.94396754529961	1.1044123154420182	4186.0	45141.0	1173.0	1129148.0
10	D7	65	0.9522051512169252	1.0	7356.0	93368.0	2017.0	1076907.0	0.939869201889306	1.0270986518465497	4351.0	46563.0	1607.0	1127127.0
10	D7	70	0.9580778103211426	3.165836693933572	3779.0	92409.0	4308.0	1079152.0	0.950827283471214	1.222450312129291	2048.0	45054.0	2612.0	1129934.0
10	D7	72	0.9078511762513428	2.027279773797884	16182.0	82816.0	630.0	1080020.0	0.9003517261464704	2.027279773797884	7816.0	40189.0	1080.0	1130563.0
10	D7	74	0.938636178916854	1.006843041469846	9921.0	86615.0	1404.0	1081708.0	0.930240696390101	1.0599982034919917	5383.0	42532.0	996.0	1130737.0
10	D7	81	0.963477410781114	2.0	3272.0	94613.0	3901.0	1077862.0	0.9602912383749388	1.0270986518465497	1547.0	47085.0	2347.0	1128669.0
10	D7	82	0.952788185110998	1.0270986518465497	7485.0	91804.0	1613.0	1078746.0	0.939959107845274	1.0270986518465497	3701.0	45283.0	2084.0	1128580.0
10	D7	85	0.9684955494702492	3.479931653984924	3120.0	93193.0	2943.0	1080392.0	0.9642567104361124	1.116777678328368	1667.0	45713.0	1722.0	1130546.0
10	D7	87	0.9060019017287402	2.0	15678.0	79084.0	732.0	1084154.0	0.899733867901704	2.006854708321581	7865.0	39048.0	838.0	1131897.0
10	D7	90	0.9497603941335376	1.995631214757	6903.0	91763.0	2805.0	1078177.0	0.9436291979371934	7.353753990575579	3510.0	45013.0	1868.0	1129257.0
10	D7	91	0.9561679026220988	2.0	2669.0	95285.0	6067.0	1075627.0	0.9441484233068436	2.0	1881.0	46513.0	3622.0	1127632.0
10	D7	93	0.9612011539972972	2.0	1788.0	100285.0	6308.0	1071267.0	0.9498583977343638	2.0	1323.0	49471.0	3900.0	1124954.0
10	D7	95	0.9252186664285345	2.1900933288475404	2612.0	98428.0	13299.0	1065309.0	0.8984293983445519	2.0	2983.0	47650.0	7791.0	1121224.0
10	D7	97	0.8994082153631933	2.1329126579046784	15069.0	77511.0	2269.0	1084799.0	0.8866695201407714	6.683798077312124	7005.0	37288.0	2527.0	1132828.0
10	D7	98	0.8502451249934884	3.0022879459099605	25002.0	73448.0	871.0	1080327.0	0.8460633718331726	3.004574149578023	12519.0	35967.0	569.0	1130593.0
10	D7	99	0.9254024580709608	2.0340425515614218	12712.0	83841.0	805.0	1082290.0	0.9197758917179786	2.0340425515614218	6526.0	41452.0	705.0	1130965.0
10	D7	106	0.9459416563501888	1.0611779458754784	5224.0	89400.0	4994.0	1080030.0	0.9353186039065	1.0270986518465497	2733.0	43815.0	3327.0	1129773.0
10	D7	107	0.9579997448654164	1.006843041469846	5915.0	93872.0	2316.0	1077545.0	0.948063507834979	1.3666293503543674	3953.0	45800.0	1065.0	1128830.0
10	D7	108	0.8616504993768558	3.0	23009.0	75014.0	1080.0	1080545.0	0.8334171781198645	7.514634160256905	11665.0	37275.0	3236.0	1127472.0
