# Supplementary material for: Automatic Cerebral Hemisphere Segmentation in Rat MRI with Ischemic Lesions via Attention-based Convolutional Neural Networks
Source: Neuroinformatics. 2022 Sep 30;21(1):57–70. doi: 10.1007/s12021-022-09607-1 (PMC9931784; doi:10.1007/s12021-022-09607-1)
Supplement: Supplementary file 1 — Supplementary file1 (RAR 1.26 MB) [file 12021_2022_9607_MOESM1_ESM.zip › methodComparison/medicdeeplabv3plus.csv]

cohort	timepoint	id	brain_dice	brain_hd	brain_fp	brain_tp	brain_fn	brain_tn	contra_dice	contra_hd	contra_fp	contra_tp	contra_fn	contra_tn
1	24h	3	0.9558004295967728	2.0	659.0	109464.0	9465.0	1060060.0	0.9405958151081688	3.883134732604896	1154.0	47739.0	4876.0	1125879.0
1	24h	5	0.7299547997523914	5.012344380766973	44206.0	62498.0	2036.0	1070908.0	0.7208440053665081	5.005490149887921	21754.0	29551.0	1134.0	1127209.0
1	24h	22	0.8138847858197932	4.0	32727.0	74936.0	1545.0	1070440.0	0.8075244442940759	4.006860571647708	16326.0	35802.0	741.0	1126779.0
1	24h	25	0.9533688552767274	2.0	786.0	110934.0	10066.0	1057862.0	0.9417667457220338	4.21875	1058.0	49835.0	5105.0	1123650.0
1	24h	32	0.975079084743262	1.2890625	603.0	112353.0	5140.0	1061552.0	0.9596744285909472	1.001250438904398	1560.0	49167.0	2572.0	1126349.0
1	24h	35	0.97892539244473	2.123232835979429	606.0	116521.0	4411.0	1058110.0	0.9698409865782528	1.0481568644530264	1085.0	51629.0	2126.0	1124808.0
1	24h	43	0.9531647695706664	2.643397213459415	469.0	110661.0	10406.0	1058112.0	0.9400834244679512	2.643397213459415	1099.0	48568.0	5092.0	1124889.0
1	24h	45	0.9530253452387556	2.0	236.0	111696.0	10775.0	1056941.0	0.9394358514824482	1.340339057500937	1108.0	48225.0	5110.0	1125205.0
1	2h	6	0.7720302695390115	4.0	36032.0	63916.0	1715.0	1077985.0	0.7573449669722961	4.015419802636612	18472.0	30727.0	1218.0	1129231.0
1	2h	26	0.7028450575984417	5.0	50136.0	60982.0	1429.0	1067101.0	0.6963977796149758	5.001373102474584	24678.0	29482.0	1028.0	1124460.0
1	2h	28	0.7273995915588836	5.013714102495524	45813.0	64113.0	2241.0	1067481.0	0.7273538598839804	5.006861746721318	22313.0	31785.0	1516.0	1124034.0
1	2h	29	0.7982358393301605	4.003431755420904	36018.0	76649.0	2730.0	1064251.0	0.7864764442711211	4.001716245582169	18213.0	36301.0	1498.0	1123636.0
1	2h	36	0.8801870806653399	3.0091413460695065	20724.0	83370.0	1973.0	1073581.0	0.8632617301577	3.020529124409538	11594.0	39906.0	1048.0	1127100.0
1	2h	38	0.8365591984930796	3.004574149578023	28202.0	76610.0	1733.0	1073103.0	0.8272685604409118	3.0022879459099605	14286.0	37000.0	1165.0	1127197.0
1	2h	40	0.8736662377263829	3.0386608025010378	22279.0	87243.0	2952.0	1067174.0	0.8635504703366074	3.004574149578023	11316.0	41586.0	1826.0	1124920.0
1	2h	50	0.9036193777140352	2.017093094227743	17354.0	90727.0	2000.0	1069567.0	0.8954976769213258	2.003430285823854	8722.0	43270.0	1377.0	1126279.0
1	sham	4	0.8501140165448826	3.018255006000984	24873.0	76611.0	2142.0	1076022.0	0.8437646115823926	3.0	12820.0	37896.0	1214.0	1127718.0
1	sham	7	0.7907503550962434	5.0	33081.0	64579.0	1097.0	1080891.0	0.7969641315056497	5.0	15874.0	32762.0	819.0	1130193.0
1	sham	8	0.7338715736304635	5.0	44109.0	63492.0	1940.0	1070107.0	0.7309453522698217	5.001373102474584	22236.0	31446.0	914.0	1125052.0
1	sham	9	0.8427342755792723	4.0	23241.0	68540.0	2340.0	1085527.0	0.8241309786965287	4.001716245582169	13173.0	33927.0	1307.0	1131241.0
1	sham	11	0.8348591191130099	3.0409196606968263	29832.0	82075.0	2638.0	1065103.0	0.8271748617980798	3.0409196606968263	15228.0	39802.0	1404.0	1123214.0
1	sham	14	0.8328463656416655	3.004574149578023	29624.0	79100.0	2127.0	1068797.0	0.8302665411027754	3.0	14941.0	39233.0	1100.0	1124374.0
1	sham	15	0.8495726971578098	3.0	25084.0	76298.0	1935.0	1076331.0	0.8460651129453136	3.0022879459099605	12590.0	37773.0	1155.0	1128130.0
1	sham	20	0.9332145848574488	3.0	10286.0	88018.0	2312.0	1079032.0	0.9148627954140972	3.0	7045.0	44208.0	1183.0	1127212.0
1	sham	23	0.836661715354569	3.018255006000984	27995.0	76040.0	1695.0	1073918.0	0.833802442321757	3.018255006000984	14213.0	37622.0	785.0	1127028.0
1	sham	24	0.838964319545311	3.0	29883.0	82367.0	1737.0	1065661.0	0.8354045505560657	3.0	15114.0	40939.0	1018.0	1122577.0
1	sham	27	0.882681160169045	3.0	20518.0	85425.0	2190.0	1071515.0	0.8752122944368502	3.0	10890.0	42257.0	1160.0	1125341.0
1	sham	30	0.8325296158266118	3.018255006000984	29310.0	77516.0	1876.0	1070946.0	0.8342719573535101	3.018255006000984	14412.0	38812.0	1008.0	1125416.0
1	sham	31	0.838147803415035	3.018255006000984	27877.0	76991.0	1858.0	1072922.0	0.8387949779822328	3.011422346795821	13533.0	38382.0	1220.0	1126513.0
1	sham	33	0.8760979940626474	3.0	20897.0	78943.0	1432.0	1078376.0	0.8699143410386286	3.0	11185.0	39759.0	706.0	1127998.0
1	sham	34	0.8307540910750282	3.011422346795821	30348.0	78510.0	1641.0	1069149.0	0.8238177439635147	3.0022879459099605	15652.0	38656.0	882.0	1124458.0
1	sham	37	0.7982375243365099	4.008573879920545	35624.0	74005.0	1787.0	1068232.0	0.796591081367899	4.008573879920545	17911.0	36781.0	873.0	1124083.0
1	sham	39	0.8089327646523219	4.0	34266.0	75960.0	1617.0	1067805.0	0.8082365072446821	4.0	17170.0	38015.0	869.0	1123594.0
1	sham	41	0.8375977310664292	3.011422346795821	29792.0	82544.0	2217.0	1065095.0	0.8390554653762519	3.011422346795821	14459.0	41094.0	1306.0	1122789.0
1	sham	42	0.8323174632418794	3.0296085278516185	30379.0	81317.0	2386.0	1065566.0	0.8273280776722792	3.018255006000984	15719.0	40561.0	1212.0	1122156.0
1	sham	44	0.8396060759922146	3.0296085278516185	28220.0	79373.0	2106.0	1069949.0	0.8342428303403913	3.0296085278516185	14269.0	38907.0	1192.0	1125280.0
1	sham	47	0.7969196873080101	4.013709416643163	35910.0	75234.0	2434.0	1066070.0	0.790595744680851	4.013709416643163	18584.0	37158.0	1100.0	1122806.0
1	sham	48	0.7965530792118116	4.008573879920545	33822.0	70945.0	2418.0	1072463.0	0.7937987979554008	4.001716245582169	16844.0	35330.0	1511.0	1125963.0
1	sham	51	0.7790139094689547	4.0	36037.0	65191.0	949.0	1077471.0	0.7748465160636586	4.001716245582169	18471.0	32499.0	416.0	1128262.0
1	sham	52	0.7772922441437035	4.008573879920545	39432.0	71507.0	1544.0	1067165.0	0.7749737687539888	4.008573879920545	20027.0	35822.0	776.0	1123023.0
2	24h	2	0.7871875389813594	4.03078061705329	38810.0	72572.0	429.0	1067837.0	0.7822485470618361	4.008573879920545	19210.0	35130.0	348.0	1124960.0
2	24h	4	0.9544175273696828	1.2111642932783726	8028.0	106314.0	2127.0	1063179.0	0.9458402788301258	1.2111642932783726	3917.0	46812.0	1444.0	1127475.0
2	24h	5	0.9514971369030176	2.003430285823854	8400.0	102275.0	2027.0	1066946.0	0.9423332176185906	2.003430285823854	4204.0	46147.0	1444.0	1127853.0
2	24h	6	0.8858182875599104	3.0386608025010378	21429.0	85295.0	560.0	1072364.0	0.8720617146764681	3.011422346795821	11584.0	40809.0	390.0	1126865.0
2	24h	7	0.9800873598414914	1.0535004894398483	1434.0	108824.0	2988.0	1066402.0	0.9693482020394776	7.367746698024438	1572.0	48765.0	1512.0	1127799.0
2	24h	8	0.9551561989960212	2.0	8065.0	108266.0	2101.0	1061216.0	0.94358160075423	2.0	4439.0	47540.0	1246.0	1126423.0
2	24h	9	0.9810817893899888	1.1777197993501043	1931.0	110434.0	2328.0	1064955.0	0.973151117470028	1.013639886898942	1242.0	49312.0	1479.0	1127615.0
2	24h	14	0.957635137339716	2.0	5538.0	102726.0	3551.0	1067833.0	0.9543410412117224	1.1106122062431378	2422.0	47854.0	2157.0	1127215.0
2	24h	15	0.9786655559268194	1.5234375	2266.0	106906.0	2395.0	1068081.0	0.9714619116834196	1.0337623279948105	1301.0	47453.0	1487.0	1129407.0
2	24h	16	0.9144823799743784	2.067524655989621	15833.0	89943.0	989.0	1072883.0	0.9077408818726184	2.0306639779653968	7708.0	41688.0	766.0	1129486.0
2	24h	17	0.9559961883378804	2.0	2248.0	109854.0	7865.0	1059681.0	0.948563369650501	1.1824780735942844	1286.0	47754.0	3893.0	1126715.0
2	24h	18	0.8153539110990365	4.076515786432238	34763.0	78031.0	579.0	1066275.0	0.8071007222007829	4.015419802636612	17087.0	36600.0	408.0	1125553.0
2	24h	19	0.979663450035888	1.5234375	2553.0	116698.0	2292.0	1058105.0	0.9730483628948482	1.013639886898942	1166.0	50581.0	1636.0	1126265.0
3	D35	3	0.9434030371968468	2.138471202057968	2607.0	112381.0	10877.0	1053783.0	0.9409379165488548	1.340339057500937	1638.0	58237.0	5673.0	1114100.0
3	D35	6	0.9470387792464896	2.0	1359.0	108113.0	10733.0	1059443.0	0.9449431019051272	1.3556207137438	765.0	55428.0	5694.0	1117761.0
3	D35	64	0.943501429226806	2.2265625	1911.0	106944.0	10897.0	1059896.0	0.938569193473514	4.810400566821983	1328.0	54590.0	5818.0	1117912.0
3	D35	65	0.9751408266353826	1.640625	1989.0	100577.0	3139.0	1073943.0	0.9665714258772052	1.0	2175.0	51251.0	1370.0	1124852.0
3	D35	67	0.9704790073991476	1.0546875	2275.0	102699.0	3973.0	1070701.0	0.9576243215490684	1.0	2738.0	52225.0	1884.0	1122801.0
3	D35	71	0.9473628058945124	2.2321612722454667	934.0	106557.0	10907.0	1061250.0	0.9403909274350692	1.116777678328368	883.0	54293.0	6000.0	1118472.0
3	D35	74	0.968971647796388	2.0	1642.0	103554.0	4990.0	1069462.0	0.958193498005894	1.006843041469846	1455.0	51535.0	3042.0	1123616.0
3	D35	75	0.9440414278442916	2.2265625	1280.0	106646.0	11363.0	1060359.0	0.9401214977098296	1.1649273213649425	1204.0	53468.0	5607.0	1119369.0
3	D35	77	0.9664521608466992	1.7578125	1699.0	103551.0	5490.0	1068908.0	0.9589499235817676	1.0611779458754784	1787.0	53332.0	2779.0	1121750.0
3	D35	135	0.942742214532872	2.0	3332.0	108981.0	9906.0	1057429.0	0.9323818050641934	1.614543430286485	2740.0	53632.0	5039.0	1118237.0
3	D35	138	0.9580546397673672	2.443627114877084	2186.0	105923.0	7089.0	1064450.0	0.95165167839017	1.0270986518465497	1835.0	53440.0	3595.0	1120778.0
3	D35	139	0.9502901935394362	1.2987091698346094	1443.0	102743.0	9306.0	1066156.0	0.9475492545140553	1.390625	969.0	52399.0	4832.0	1121448.0
3	D35	140	0.947360986472563	2.0	1543.0	114013.0	11127.0	1052965.0	0.9440907627139636	1.1824780735942844	1257.0	57168.0	5514.0	1115709.0
3	D35	154	0.9713375491499804	2.308326047295962	1828.0	101531.0	4164.0	1072125.0	0.966410352588147	1.006843041469846	1328.0	51529.0	2254.0	1124537.0
3	D35	156	0.9743623987784412	2.0	2175.0	109436.0	3584.0	1064453.0	0.9655922466342148	1.1590180127617733	2207.0	55046.0	1716.0	1120679.0
3	D35	157	0.9409580762594736	2.0	3221.0	104165.0	9851.0	1062411.0	0.9331911999852964	1.9356089561814904	2435.0	50774.0	4835.0	1121604.0
3	sham	120	0.949338733378732	2.0	1352.0	105950.0	9956.0	1062390.0	0.9458501165521984	1.2111642932783726	1208.0	52952.0	4855.0	1120633.0
4	24h	6	0.977599850166222	2.125	1516.0	104393.0	3268.0	1070471.0	0.956475785824508	1.3666293503543674	1213.0	45248.0	2905.0	1130282.0
4	24h	7	0.9756251664176984	1.340339057500937	1990.0	108090.0	3411.0	1066157.0	0.9650473357827414	1.1044123154420182	1319.0	49643.0	2277.0	1126409.0
4	24h	8	0.9794206330120794	1.3666293503543674	887.0	105893.0	3563.0	1069305.0	0.969553517059852	1.0	888.0	49359.0	2212.0	1127189.0
4	24h	9	0.942322968802226	2.0	8840.0	108541.0	4447.0	1057820.0	0.9311538968249488	1.668915312504652	4334.0	49475.0	2982.0	1122857.0
4	24h	19	0.9815403115801564	3.1711533199935715	1151.0	109375.0	2963.0	1066159.0	0.9665001529207872	2.0765677906253144	1125.0	47402.0	2161.0	1128960.0
4	24h	20	0.9820064967091277	2.0	991.0	115482.0	3241.0	1059934.0	0.9656794325156308	1.0270986518465497	1357.0	50506.0	2233.0	1125552.0
4	24h	21	0.9828055444207684	4.080346916259848	1533.0	116460.0	2542.0	1059113.0	0.9604616704359354	2.5868224505413973	997.0	49264.0	3059.0	1126328.0
4	24h	22	0.9514747504841352	3.8518160413506575	7592.0	102196.0	2832.0	1067028.0	0.9350293000946536	1.08041536608901	3825.0	43959.0	2284.0	1129580.0
4	24h	23	0.9806791491977084	1.0	1093.0	111692.0	3308.0	1063555.0	0.9573035029755194	3.6328125	696.0	48822.0	3659.0	1126471.0
4	24h	24	0.9737792630090344	1.640625	955.0	108108.0	4867.0	1065718.0	0.9597873303603248	1.006843041469846	424.0	49824.0	3751.0	1125649.0
4	24h	25	0.9805212028033644	1.855925108352301	1156.0	109057.0	3177.0	1066258.0	0.954395096802392	1.0599982034919917	749.0	48039.0	3842.0	1127018.0
4	24h	26	0.9837066128861056	3.8024008143704418	1603.0	111210.0	2081.0	1064754.0	0.9645164457535592	3.1884285565394515	1514.0	49118.0	2100.0	1126916.0
4	24h	27	0.9809467563147374	3.85473848517153	1333.0	107963.0	2861.0	1067491.0	0.9641869509561548	1.013639886898942	1145.0	49336.0	2520.0	1126647.0
4	24h	28	0.9649411888442864	1.640625	844.0	110094.0	7156.0	1061554.0	0.9495984774636772	1.640625	673.0	51143.0	4756.0	1123076.0
4	24h	29	0.9711848114498846	1.2621480016721494	1470.0	109622.0	5035.0	1063521.0	0.9575137903499674	1.1044123154420182	801.0	52162.0	3828.0	1122857.0
4	24h	30	0.9772367387482492	1.08041536608901	614.0	117565.0	4863.0	1056606.0	0.9635009637287542	1.0	591.0	54987.0	3575.0	1120495.0
4	24h	31	0.9496455221456628	1.40625	817.0	109638.0	10810.0	1058383.0	0.9265704297917008	1.2447153916659022	934.0	48108.0	6691.0	1123915.0
4	24h	32	0.9490027703298564	2.0	451.0	106536.0	10999.0	1061662.0	0.9314893950680204	1.1055446639128832	474.0	47519.0	6516.0	1125139.0
4	24h	33	0.95327805734138	2.0	822.0	106464.0	9614.0	1062748.0	0.9467122133323668	1.2280544270435452	775.0	52241.0	5106.0	1121526.0
4	24h	34	0.981057665160926	1.0337623279948105	909.0	111197.0	3385.0	1064157.0	0.9613098443972228	3.3145630368119416	852.0	49084.0	3099.0	1126613.0
4	24h	36	0.979204449280619	1.500732243148324	1260.0	121485.0	3900.0	1053003.0	0.959622726251965	1.500732243148324	849.0	53415.0	3646.0	1121738.0
4	24h	37	0.9811516411034472	4.127048792815667	1211.0	115432.0	3224.0	1059781.0	0.9550497340709988	2.601984763028264	1003.0	49112.0	3620.0	1125913.0
4	24h	38	0.9827268003368632	1.006843041469846	1321.0	109690.0	2535.0	1066102.0	0.9622349910838122	1.006843041469846	916.0	48564.0	2896.0	1127272.0
4	24h	39	0.9820621069737864	1.0	986.0	111193.0	3076.0	1064393.0	0.9609973737906256	1.0	851.0	49217.0	3144.0	1126436.0
4	24h	40	0.981722312072136	3.1835338376264355	967.0	110780.0	3158.0	1064743.0	0.9538470549188808	3.1835338376264355	717.0	48857.0	4011.0	1126063.0
4	24h	41	0.9759334544172577	1.527938063719371	1023.0	109347.0	4370.0	1064908.0	0.9635235639271966	1.0	750.0	51562.0	3154.0	1124182.0
4	24h	42	0.9815881545217638	2.0	949.0	115449.0	3382.0	1059868.0	0.962059960103692	1.0	994.0	49916.0	2943.0	1125795.0
4	24h	43	0.981660249109677	1.0	748.0	108605.0	3310.0	1066985.0	0.95688339139625	1.0	627.0	48891.0	3779.0	1126351.0
4	24h	44	0.965412044200348	2.0	1038.0	110126.0	6853.0	1061631.0	0.9631762255631202	1.0664563289523392	734.0	55033.0	3474.0	1120407.0
4	24h	45	0.9835245779778076	1.4256474680386453	687.0	109155.0	2970.0	1066836.0	0.9606582669066598	1.0270986518465497	407.0	48568.0	3571.0	1127102.0
4	24h	47	0.9750707009813916	1.294378244201632	474.0	109987.0	5150.0	1064037.0	0.965400087736492	1.013639886898942	403.0	51716.0	3304.0	1124225.0
4	24h	49	0.982485190334092	1.0	894.0	110955.0	3062.0	1064737.0	0.9564746750115628	1.006843041469846	768.0	48598.0	3655.0	1126627.0
4	24h	50	0.978993123563476	1.013639886898942	854.0	103716.0	3597.0	1071481.0	0.9677949681472564	1.013639886898942	550.0	49449.0	2741.0	1126908.0
4	24h	51	0.982158714781626	2.322613022007756	864.0	115577.0	3335.0	1059872.0	0.9611759098028152	2.322613022007756	698.0	49403.0	3293.0	1126254.0
4	24h	52	0.9803469435010804	2.0	1182.0	101611.0	2892.0	1073963.0	0.9579864389322804	1.0	1012.0	44646.0	2904.0	1131086.0
4	24h	53	0.9809702660406886	3.067090389445875	1075.0	109697.0	3181.0	1065695.0	0.9469957081545064	3.067090389445875	589.0	48543.0	4845.0	1125671.0
4	24h	54	0.98407862631975	2.0	915.0	107887.0	2576.0	1068270.0	0.966103910468472	1.0535004894398483	640.0	48040.0	2731.0	1128237.0
4	24h	55	0.9730202674467195	1.8223231920837344	411.0	111765.0	5787.0	1061685.0	0.9534161783715948	1.9777201402435585	792.0	50522.0	4145.0	1124189.0
4	24h	57	0.9852822489231466	2.0	975.0	108652.0	2271.0	1067750.0	0.963845455462524	1.0080849922315578	722.0	47773.0	2862.0	1128291.0
4	24h	58	0.9842576495132128	1.0270986518465497	552.0	113229.0	3070.0	1062797.0	0.956383822363204	1.0270986518465497	625.0	48843.0	3830.0	1126350.0
5	24h	69	0.978533103224502	1.0611779458754784	3452.0	104044.0	1113.0	1071039.0	0.9706461780929866	1.006843041469846	1924.0	49270.0	1056.0	1127398.0
5	24h	70	0.9822232394903486	1.0	1488.0	115866.0	2706.0	1059588.0	0.971405550066666	1.0270986518465497	1407.0	50635.0	1574.0	1126032.0
5	24h	71	0.9805064427090652	1.628020780013649	2654.0	108168.0	1647.0	1067179.0	0.9671752489934308	1.0270986518465497	1744.0	45641.0	1354.0	1130909.0
5	24h	72	0.9568607747575744	1.0664563289523392	7548.0	95222.0	1038.0	1075840.0	0.9479202608995692	1.0535004894398483	3569.0	42582.0	1110.0	1132387.0
5	24h	73	0.9555357048167954	2.0	1016.0	117131.0	9885.0	1051616.0	0.937687059654602	1.1649273213649425	1557.0	50441.0	5147.0	1122503.0
5	24h	74	0.9728090626922032	1.294378244201632	2703.0	102018.0	3000.0	1071927.0	0.9674533688618197	1.0	1593.0	50830.0	1827.0	1125398.0
5	24h	75	0.9811317499816709	1.7610040471010422	2398.0	113748.0	1977.0	1061525.0	0.9696941491837152	1.0270986518465497	1941.0	52091.0	1315.0	1124301.0
5	24h	77	0.982029293183236	1.0270986518465497	1917.0	105467.0	1943.0	1070321.0	0.9776978958858734	1.013639886898942	1242.0	51949.0	1128.0	1125329.0
5	24h	78	0.9850761407277976	1.1824780735942844	2114.0	106832.0	1123.0	1069579.0	0.9807799236386552	1.0	1282.0	52917.0	792.0	1124657.0
5	24h	81	0.922903794117895	3.9968859949027817	1612.0	109485.0	16680.0	1051871.0	0.9104462313992602	2.1648661639492865	1866.0	48855.0	7745.0	1121182.0
5	24h	82	0.9796586916044856	1.0	3337.0	104967.0	1022.0	1070322.0	0.9732485276796232	1.0	2079.0	51643.0	760.0	1125166.0
5	24h	83	0.9755992770848024	1.875	3672.0	104454.0	1553.0	1069969.0	0.9724867425847956	1.0	2189.0	51623.0	732.0	1125104.0
5	24h	84	0.9741794912960712	1.2447153916659022	3098.0	106188.0	2531.0	1067831.0	0.9683707211622136	1.0337623279948105	1803.0	52859.0	1650.0	1123336.0
5	24h	85	0.9783470024011498	2.0	3405.0	114697.0	1672.0	1059874.0	0.9651866704860116	1.0	1791.0	50542.0	1855.0	1125460.0
5	24h	86	0.982877983592561	1.31447489070018	2179.0	105911.0	1511.0	1070047.0	0.9790527216579232	1.0	1206.0	52628.0	1046.0	1124768.0
5	24h	87	0.971501927933878	1.0	2909.0	104435.0	3218.0	1069086.0	0.9648833020707932	1.006843041469846	1807.0	51697.0	1956.0	1124188.0
5	24h	89	0.955475418890053	1.875	1785.0	117641.0	9179.0	1051043.0	0.943581282368578	1.1590180127617733	1247.0	51470.0	4908.0	1122023.0
5	24h	90	0.9522390727884872	2.5616066468685723	1983.0	111860.0	9238.0	1056567.0	0.9442424789138966	1.195082698498309	1115.0	52337.0	5066.0	1121130.0
5	24h	93	0.9539234714081084	1.0270986518465497	6795.0	97563.0	2630.0	1072660.0	0.9508986037005376	1.0	3475.0	48386.0	1522.0	1126265.0
5	24h	94	0.9763939174511224	1.0546875	2237.0	107872.0	2979.0	1066560.0	0.9747437407011876	1.0535004894398483	1343.0	53395.0	1424.0	1123486.0
5	24h	95	0.95497923270069	2.5589247161893995	2153.0	111628.0	8372.0	1057495.0	0.9455933273391616	1.0856002174056756	1498.0	49429.0	4190.0	1124531.0
5	24h	97	0.9739785426707216	1.0	5239.0	106806.0	468.0	1067135.0	0.962759370563895	1.0	2981.0	47814.0	718.0	1128135.0
5	24h	99	0.9839814558538612	1.0	1837.0	113764.0	1867.0	1062180.0	0.9763082845424406	1.006843041469846	1088.0	48441.0	1263.0	1128856.0
5	sham	76	0.9828038674033148	1.40625	2386.0	99617.0	1100.0	1076545.0	0.9745846339744236	1.0	1435.0	48393.0	1089.0	1128731.0
5	sham	80	0.981401355291361	1.0	2566.0	110574.0	1625.0	1064883.0	0.978123973034666	1.0	1398.0	55063.0	1065.0	1122122.0
5	sham	91	0.9650075840417652	2.548168766487024	1939.0	109428.0	5997.0	1062284.0	0.9582589640730204	7.265625	1147.0	54225.0	3577.0	1120699.0
6	D28	7	0.9763154399720606	2.0	856.0	99241.0	3959.0	1075592.0	0.9740947583939712	1.0	720.0	50669.0	1975.0	1126284.0
6	D28	8	0.9428588476302232	2.0	7910.0	94812.0	3582.0	1073344.0	0.9355823674146978	2.0	4401.0	47340.0	2118.0	1125789.0
6	D28	9	0.9738071588860684	1.6778696558526975	763.0	105884.0	4933.0	1068068.0	0.9701783522275976	1.154163023647981	603.0	53744.0	2701.0	1122600.0
6	D28	12	0.9754620364638074	1.001250438904398	753.0	101629.0	4360.0	1072906.0	0.9681380871533672	1.0	943.0	51321.0	2435.0	1124949.0
6	D28	17	0.9757338307347678	1.08041536608901	658.0	109330.0	4780.0	1064880.0	0.9693512485693944	1.08041536608901	721.0	53783.0	2680.0	1122464.0
6	D28	18	0.9743906033876782	1.8786585400642264	463.0	107429.0	5184.0	1066572.0	0.9708583398888072	1.1044123154420182	633.0	54920.0	2664.0	1121431.0
6	D28	20	0.9476791633502262	2.027279773797884	6353.0	94060.0	4033.0	1075202.0	0.9437124306315168	2.0	3466.0	47020.0	2143.0	1127019.0
6	D28	21	0.9476580289821844	2.0	6402.0	90933.0	3643.0	1078670.0	0.9393191002979956	2.0	3945.0	46021.0	2001.0	1127681.0
6	D28	22	0.9460572811932606	2.0	7214.0	96916.0	3838.0	1071680.0	0.9389801578835076	2.0	4236.0	48411.0	2056.0	1124945.0
6	D28	24	0.9452353007988492	2.0	7150.0	99866.0	4422.0	1068210.0	0.9405542076837986	2.0	4349.0	50591.0	2046.0	1122662.0
6	D28	35	0.9698383883108258	2.578125	610.0	109519.0	6202.0	1063317.0	0.9687866739065704	1.0	758.0	55309.0	2806.0	1120775.0
6	D28	38	0.945554578079399	2.0	7607.0	101571.0	4090.0	1066380.0	0.9434365768345506	2.0	4193.0	52056.0	2049.0	1121350.0
6	D28	39	0.9393376938505488	2.0	8206.0	100457.0	4769.0	1066216.0	0.9316482896138544	2.0	4940.0	51161.0	2567.0	1120980.0
6	D28	40	0.9429509409534378	2.0	7701.0	101966.0	4637.0	1065344.0	0.9390357727033296	2.0	4264.0	50807.0	2333.0	1122244.0
6	D28	42	0.9434457503134386	2.0	7221.0	104597.0	5319.0	1062511.0	0.931332399799202	2.0	5178.0	52875.0	2619.0	1118976.0
6	D28	43	0.9574056951702212	1.223473419012955	4523.0	92157.0	3677.0	1079291.0	0.9560142897738806	1.0	2619.0	47099.0	1715.0	1128215.0
6	D28	44	0.9474936894806082	1.171875	7151.0	101911.0	4144.0	1066442.0	0.9383521568766512	1.1044123154420182	4998.0	52924.0	1956.0	1119770.0
6	D28	47	0.977571140690939	1.527938063719371	407.0	108179.0	4557.0	1066505.0	0.9675208502078344	1.1117382399029458	1362.0	54350.0	2287.0	1121649.0
6	D28	48	0.9468918481907124	2.0	7218.0	98089.0	3785.0	1070556.0	0.937476629241493	2.0	4445.0	48888.0	2076.0	1124239.0
6	D28	54	0.944069472922446	2.0	5798.0	97841.0	5795.0	1070214.0	0.9325360028764452	1.0270986518465497	4131.0	49278.0	2999.0	1123240.0
6	D28	61	0.940576053871794	2.0	6916.0	97494.0	5403.0	1069835.0	0.9258951960994528	2.0	5193.0	49659.0	2756.0	1122040.0
6	D28	65	0.9386957889448652	2.017093094227743	7588.0	99965.0	5469.0	1066626.0	0.9304211711505542	2.017093094227743	4798.0	50821.0	2803.0	1121226.0
6	D28	68	0.936558613639777	2.0541973036930994	7147.0	96658.0	5948.0	1069895.0	0.9297705411872372	2.0541973036930994	4477.0	48766.0	2890.0	1123515.0
6	D28	70	0.965765321134006	1.1777197993501043	505.0	101754.0	6709.0	1070680.0	0.9549952356519829	1.006843041469846	1432.0	52116.0	3480.0	1122620.0
6	D28	71	0.9687978420937524	2.0	434.0	106312.0	6414.0	1066488.0	0.9642067038613747	1.0	1183.0	54698.0	2878.0	1120889.0
6	D28	73	0.9384135748113948	2.003430285823854	8217.0	98578.0	4722.0	1068131.0	0.9306585739302644	2.003430285823854	5316.0	50753.0	2247.0	1121332.0
6	D28	74	0.9750026661967978	2.0	637.0	105136.0	4754.0	1069121.0	0.9692134107027724	1.0	1202.0	54117.0	2236.0	1122093.0
6	D28	76	0.974560115295856	1.3361430762880524	309.0	106842.0	5269.0	1067228.0	0.9715911657106724	1.0	565.0	53780.0	2580.0	1122723.0
6	D28	79	0.9406513521372492	2.057537234816481	6624.0	97047.0	5622.0	1070355.0	0.9325734544310916	2.057537234816481	4168.0	48927.0	2907.0	1123646.0
6	D28	80	0.974290593919246	1.889591659757473	368.0	106678.0	5262.0	1067340.0	0.9699684066920372	1.0	930.0	54035.0	2416.0	1122267.0
6	D28	82	0.9712770505750205	1.006843041469846	261.0	112453.0	6390.0	1060544.0	0.965429476806904	1.006843041469846	398.0	57277.0	3704.0	1118269.0
6	D28	83	0.940323390389224	2.0	7751.0	99269.0	4849.0	1067779.0	0.9363948221291436	2.0	4050.0	49407.0	2662.0	1123529.0
6	D28	86	0.9730319844814364	1.2621480016721494	251.0	107846.0	5727.0	1065824.0	0.9704517704517704	1.006843041469846	454.0	53649.0	2813.0	1122732.0
6	D28	87	0.9760802334317614	2.0	375.0	111728.0	5101.0	1062444.0	0.9723127600554784	1.006843041469846	769.0	56083.0	2425.0	1120371.0
6	D28	88	0.969945608429474	2.2265625	387.0	99417.0	5774.0	1074070.0	0.9624588448727672	1.0	821.0	50134.0	3090.0	1125603.0
6	D28	93	0.9712249402243884	2.0	376.0	105611.0	5882.0	1067779.0	0.9650071691743652	1.0	848.0	53169.0	3008.0	1122623.0
6	D28	95	0.9579723427405338	2.0	380.0	106094.0	8929.0	1064245.0	0.9521011348014772	1.2675766202803087	944.0	52983.0	4387.0	1121334.0
6	D28	96	0.942161593163989	2.0	7557.0	98902.0	4586.0	1068603.0	0.9361866167718156	2.0	4485.0	49785.0	2302.0	1123076.0
6	D28	97	0.9371840747828786	2.013686082939692	8139.0	99655.0	5220.0	1066634.0	0.9240707884081708	2.013686082939692	5637.0	50780.0	2708.0	1120523.0
6	D28	98	0.9705270098431686	2.005926886948089	633.0	103036.0	5625.0	1070354.0	0.9619965022346834	1.1590180127617733	1275.0	51981.0	2832.0	1123560.0
6	D28	123	0.945696817528061	2.0	7606.0	95670.0	3381.0	1072991.0	0.939473269821274	2.0	4329.0	47729.0	1821.0	1125769.0
6	D28	126	0.9421757759851944	2.0	8284.0	93673.0	3214.0	1074477.0	0.9366238002141686	2.0	4847.0	47669.0	1604.0	1125528.0
6	D28	127	0.9466264731132444	2.0	7225.0	97033.0	3717.0	1071673.0	0.9359678782755706	2.0	4753.0	48719.0	1913.0	1124263.0
6	D28	129	0.94591940696211	2.0	7869.0	102593.0	3862.0	1065324.0	0.9435805907857612	2.0	4233.0	52339.0	2026.0	1121050.0
6	D28	130	0.9423554131528156	2.0	7886.0	99116.0	4240.0	1068406.0	0.9362827737158292	2.0	4591.0	50262.0	2250.0	1122545.0
6	D28	132	0.9383681963763448	2.0	8432.0	101226.0	4865.0	1065125.0	0.9327147900772248	2.0	4685.0	50063.0	2538.0	1122362.0
6	D28	134	0.9803438397937138	2.0	428.0	111395.0	4039.0	1063786.0	0.9764394937238858	1.0	726.0	55970.0	1975.0	1120977.0
6	D28	138	0.9742653598075284	2.0	491.0	104072.0	5007.0	1070078.0	0.9633880344120648	1.1055446639128832	896.0	51456.0	3015.0	1124281.0
6	D28	139	0.9758121153166672	2.0	459.0	111851.0	5086.0	1062252.0	0.9711206635587576	1.0	639.0	56140.0	2700.0	1120169.0
6	D28	141	0.9546151792305156	1.171875	5437.0	91171.0	3232.0	1079808.0	0.9487826221238482	1.006843041469846	2850.0	46080.0	2125.0	1128593.0
6	D28	148	0.9449661638688536	2.0	6430.0	95443.0	4687.0	1073088.0	0.9276792170614048	2.0	3595.0	46826.0	3706.0	1125521.0
6	D28	149	0.946161215526378	1.875	6490.0	102219.0	5143.0	1065796.0	0.9401260119418292	1.006843041469846	3718.0	51329.0	2820.0	1121781.0
6	D28	150	0.9457221193729056	1.3101960805662831	6790.0	100892.0	4791.0	1067175.0	0.9392254904699386	1.0270986518465497	3840.0	50435.0	2687.0	1122686.0
6	D28	151	0.9618005060593954	1.2890625	2684.0	90277.0	4487.0	1082200.0	0.9564777327935222	1.206519157146914	1964.0	46305.0	2250.0	1129129.0
6	D28	157	0.9464158389201552	1.640625	6091.0	105523.0	5858.0	1062176.0	0.9363005529654126	1.0270986518465497	4006.0	51813.0	3044.0	1120785.0
6	D28	159	0.9731038567397136	1.0337623279948105	272.0	111724.0	5904.0	1061748.0	0.9677969753113016	1.0337623279948105	563.0	56154.0	3174.0	1119757.0
6	D28	160	0.9390793880347084	2.0	7571.0	98701.0	5235.0	1068141.0	0.9338125413789842	2.0	4439.0	49366.0	2559.0	1123284.0
6	D28	162	0.9682511210762332	2.0	371.0	105261.0	6532.0	1067484.0	0.9655515659995024	1.0	463.0	54320.0	3413.0	1121452.0
6	D3	7	0.9792043399638336	1.171875	779.0	100719.0	3499.0	1074651.0	0.9647209067205874	1.006843041469846	1512.0	45325.0	1803.0	1131008.0
6	D3	8	0.9766453358549568	1.4256474680386453	1730.0	104315.0	3259.0	1070344.0	0.9658211589269118	1.0270986518465497	1539.0	46244.0	1734.0	1130131.0
6	D3	9	0.9739774185748032	1.3101960805662831	1415.0	104724.0	4181.0	1069328.0	0.9682024908368676	1.154163023647981	1206.0	50454.0	2108.0	1125880.0
6	D3	12	0.9673831766855022	1.640625	661.0	102205.0	6231.0	1070551.0	0.9585998178274454	6.588605998533093	1446.0	48937.0	2781.0	1126484.0
6	D3	17	0.9697918745174248	1.7578125	632.0	111785.0	6332.0	1060899.0	0.9650718124944928	1.171875	875.0	54763.0	3089.0	1120921.0
6	D3	18	0.9733832331234928	1.171875	1206.0	106767.0	4633.0	1067042.0	0.9675698576848268	1.116777678328368	1057.0	50243.0	2311.0	1126037.0
6	D3	20	0.9745638204493928	1.0546875	1744.0	103812.0	3675.0	1070417.0	0.9598569905287588	8.372962817763868	1512.0	45909.0	2328.0	1129899.0
6	D3	21	0.9722873102970984	1.4150980324367106	620.0	98342.0	4986.0	1075700.0	0.9630760957246572	7.128237340193226	701.0	44771.0	2732.0	1131444.0
6	D3	22	0.9723135886508596	1.1649273213649425	336.0	101985.0	5472.0	1071855.0	0.9661431677048908	7.265625	887.0	49553.0	2586.0	1126622.0
6	D3	24	0.9744719874980114	1.2890625	1720.0	104135.0	3736.0	1070057.0	0.9693977523772932	7.8515625	1491.0	50462.0	1695.0	1126000.0
6	D3	35	0.972975572225428	1.0546875	1118.0	111287.0	5064.0	1062179.0	0.9595099302151006	1.0	2149.0	51767.0	2220.0	1123512.0
6	D3	38	0.9762636788821916	1.5413609106991295	1048.0	108438.0	4225.0	1065937.0	0.9730333730631704	1.006843041469846	734.0	52248.0	2162.0	1124504.0
6	D3	39	0.9717278863855529	2.0	1586.0	110845.0	4864.0	1062353.0	0.9572228790727424	7.3828125	1200.0	49386.0	3214.0	1125848.0
6	D3	40	0.9729540706930346	1.1590180127617733	1608.0	105728.0	4270.0	1068042.0	0.9676724545128196	1.0	1211.0	51216.0	2211.0	1125010.0
6	D3	42	0.9724703926864742	2.0	1245.0	112332.0	5115.0	1060956.0	0.9662864659350956	5.0390625	1188.0	53626.0	2554.0	1122280.0
6	D3	43	0.968645307066666	1.1590180127617733	3333.0	99028.0	3078.0	1074209.0	0.955412785094764	8.380190934439158	2340.0	44613.0	1824.0	1130871.0
6	D3	44	0.975280434870432	1.006843041469846	1577.0	108636.0	3930.0	1065505.0	0.9669835983036734	7.810191065054442	1327.0	49936.0	2083.0	1126302.0
6	D3	47	0.975888638003678	1.223473419012955	850.0	104808.0	4329.0	1069661.0	0.9652735124306652	1.2890625	1821.0	51076.0	1854.0	1124897.0
6	D3	48	0.9762421473443746	1.1590180127617733	904.0	102564.0	4088.0	1072092.0	0.9674744147747324	8.086786640196618	1461.0	49347.0	1857.0	1126983.0
6	D3	54	0.969628775038338	1.9921875	1094.0	102115.0	5303.0	1071136.0	0.9631485906327096	5.8474305338033945	1326.0	49580.0	2468.0	1126274.0
6	D3	61	0.9621174813717052	2.0	1433.0	104523.0	6798.0	1066894.0	0.9538376902144547	5.36741493331811	1312.0	48547.0	3387.0	1126402.0
6	D3	65	0.9706901956864472	1.2890625	1311.0	106823.0	5140.0	1066374.0	0.9673377137353258	1.013639886898942	996.0	50718.0	2429.0	1125505.0
6	D3	68	0.9737697060076692	1.08041536608901	1716.0	109701.0	4194.0	1064037.0	0.965739494394718	1.0	1480.0	49146.0	2007.0	1127015.0
6	D3	70	0.9717353295201948	2.0	2349.0	110600.0	4085.0	1062614.0	0.9584426261598088	1.7617144193405752	2355.0	48963.0	1891.0	1126439.0
6	D3	71	0.9728748115694174	2.0	1054.0	110360.0	5100.0	1063134.0	0.9645137558015968	1.0080849922315578	673.0	53096.0	3234.0	1122645.0
6	D3	73	0.9637637619548866	2.0	1610.0	106666.0	6411.0	1064961.0	0.9563484410157506	1.0599982034919917	1248.0	52066.0	3505.0	1122829.0
6	D3	74	0.9796753187196184	1.171875	1318.0	106814.0	3114.0	1068402.0	0.971890747735239	1.0	1278.0	50048.0	1617.0	1126705.0
6	D3	76	0.9764205540748492	1.3707320124663318	986.0	110088.0	4331.0	1064243.0	0.9711360966605136	6.4718912210081605	994.0	52083.0	2102.0	1124469.0
6	D3	79	0.9470574728884807	2.0	2415.0	107241.0	9575.0	1060417.0	0.9312504940320924	4.921875	1876.0	47125.0	5082.0	1125565.0
6	D3	80	0.978156712615632	1.8223231920837344	832.0	104630.0	3841.0	1070345.0	0.9722738508114736	1.0	909.0	50742.0	1985.0	1126012.0
6	D3	82	0.9660979887275924	2.0	727.0	108245.0	6870.0	1063806.0	0.9673838999445952	1.006843041469846	653.0	53254.0	2938.0	1122803.0
6	D3	83	0.97760694724505	1.2890625	1383.0	105933.0	3470.0	1068862.0	0.9685169922916566	1.0	1342.0	49944.0	1905.0	1126457.0
6	D3	86	0.9732228036863798	1.3101960805662831	561.0	105074.0	5221.0	1068792.0	0.9680232014220228	1.1055446639128832	665.0	51736.0	2753.0	1124494.0
6	D3	87	0.9641286820749148	2.0	956.0	109418.0	7186.0	1062088.0	0.9570071788469257	1.0546875	827.0	53657.0	3994.0	1121170.0
6	D3	88	0.9746113989637306	1.006843041469846	1108.0	105336.0	4380.0	1068824.0	0.9616760972625784	1.006843041469846	1218.0	47163.0	2541.0	1128726.0
6	D3	91	0.969216507062714	1.2890625	622.0	101413.0	5820.0	1071793.0	0.9613259668508288	1.1590180127617733	753.0	47763.0	3090.0	1128042.0
6	D3	92	0.973556434327944	1.40625	620.0	106970.0	5191.0	1066867.0	0.9577251834529472	1.0	1500.0	47507.0	2694.0	1127947.0
6	D3	93	0.9829462892801426	1.7578125	1070.0	110262.0	2756.0	1065560.0	0.9777015762352228	1.0	1071.0	51607.0	1283.0	1125687.0
6	D3	95	0.9675805723608748	1.1649273213649425	940.0	116831.0	6889.0	1054988.0	0.9563475798338116	1.0599982034919917	1565.0	51331.0	3121.0	1123631.0
6	D3	96	0.9707057755482138	1.08041536608901	637.0	103717.0	5623.0	1069671.0	0.9644900263455024	1.0535004894398483	619.0	51253.0	3155.0	1124621.0
6	D3	97	0.9704060099603276	1.40625	1214.0	114964.0	5798.0	1057672.0	0.9596826258222068	1.0599982034919917	1351.0	51284.0	2958.0	1124055.0
6	D3	98	0.9712919307902276	1.0546875	1264.0	107641.0	5099.0	1065644.0	0.965439746734022	1.006843041469846	1184.0	49403.0	2353.0	1126708.0
6	D3	123	0.9726212880361724	2.109375	769.0	99487.0	4832.0	1074560.0	0.969881078066174	1.0	725.0	48689.0	2299.0	1127935.0
6	D3	126	0.9769761741248892	1.40625	592.0	97448.0	4001.0	1077607.0	0.9713161710282174	1.0080849922315578	919.0	47899.0	1910.0	1128920.0
6	D3	127	0.9790861142983868	1.2890625	578.0	101542.0	3760.0	1073768.0	0.9726292673188262	1.0	826.0	48719.0	1916.0	1128187.0
6	D3	129	0.9744598327814268	2.0	484.0	106526.0	5100.0	1067538.0	0.966829231972004	1.0599982034919917	1028.0	51940.0	2536.0	1124144.0
6	D3	130	0.974335947914182	1.4150980324367106	265.0	104157.0	5222.0	1070004.0	0.9700416487146344	1.1649273213649425	447.0	50658.0	2682.0	1125861.0
6	D3	132	0.9671997710155816	1.40625	703.0	108131.0	6631.0	1064183.0	0.9566301436571708	1.1590180127617733	1187.0	49111.0	3266.0	1126084.0
6	D3	134	0.9763312807492308	1.875	487.0	108054.0	4752.0	1066355.0	0.9725144588267696	7.03125	602.0	52968.0	2392.0	1123686.0
6	D3	138	0.97583340673401	1.950388708253114	528.0	105249.0	4685.0	1069186.0	0.9666819829478736	1.950388708253114	854.0	47336.0	2409.0	1129049.0
6	D3	139	0.9770287592006096	1.527938063719371	585.0	110904.0	4630.0	1063529.0	0.9728980708321336	1.0	732.0	54062.0	2280.0	1122574.0
6	D3	141	0.9409147119251404	1.129007618718758	7145.0	96631.0	4991.0	1070881.0	0.9288620525472884	1.1044123154420182	4145.0	42919.0	2429.0	1130155.0
6	D3	148	0.9376341333753372	2.003430285823854	7081.0	95243.0	5589.0	1071735.0	0.9281487743026204	2.003430285823854	3901.0	43371.0	2814.0	1129562.0
6	D3	149	0.9430130356368284	1.1590180127617733	7278.0	103267.0	5203.0	1063900.0	0.9347108652009988	4.723979149393681	4012.0	47724.0	2655.0	1125257.0
6	D3	150	0.9715035173482772	1.3707320124663318	354.0	105924.0	5860.0	1067510.0	0.9601919125382204	1.006843041469846	1205.0	48832.0	2844.0	1126767.0
6	D3	151	0.9715258465565187	1.7421174313263874	602.0	95023.0	4968.0	1079055.0	0.960209678846324	1.0535004894398483	996.0	43413.0	2602.0	1132637.0
6	D3	157	0.9545229879482452	1.0611779458754784	4440.0	103319.0	5405.0	1066484.0	0.9502775320547092	1.013639886898942	2690.0	48878.0	2425.0	1125655.0
6	D3	159	0.9386851363035412	1.640625	7510.0	102595.0	5893.0	1063650.0	0.933823869256154	1.0270986518465497	4265.0	50511.0	2894.0	1121978.0
6	D3	160	0.9380429658562868	2.0	7099.0	97503.0	5781.0	1069265.0	0.9335756936097024	2.0	4171.0	47765.0	2626.0	1125086.0
6	D3	162	0.9717251109320968	1.0611779458754784	576.0	109167.0	5777.0	1064128.0	0.9602305917052104	1.0599982034919917	1227.0	50137.0	2926.0	1125358.0
7	D21	3	0.927275275750159	2.8169344381625656	6433.0	86002.0	7057.0	1080156.0	0.9542942618523288	1.0599982034919917	3836.0	45934.0	564.0	1129314.0
7	D21	9	0.9799040830604197	1.0	2982.0	96645.0	982.0	1079039.0	0.9725956717711082	1.0	2136.0	49953.0	679.0	1126880.0
7	D21	22	0.953280145885571	1.1590180127617733	8424.0	104551.0	1824.0	1064849.0	0.9463317655937928	1.0664563289523392	4438.0	51409.0	1393.0	1122408.0
7	D21	23	0.9725412141404526	1.2890625	3788.0	112382.0	2558.0	1060920.0	0.9683425806396456	1.006843041469846	2159.0	56634.0	1544.0	1119311.0
7	D21	26	0.9751250099214224	1.5234375	3493.0	92142.0	1208.0	1082805.0	0.9722495164610118	1.0535004894398483	1921.0	47000.0	762.0	1129965.0
7	D21	29	0.9593464869023708	1.2719988038639227	4474.0	92894.0	3399.0	1078881.0	0.95995636468421	1.1117382399029458	2434.0	46639.0	1457.0	1129118.0
7	D21	31	0.9506124656149344	2.0	8358.0	101081.0	2145.0	1068064.0	0.9422063573006968	1.1106122062431378	4103.0	49887.0	2017.0	1123641.0
7	D21	33	0.9586639371616136	1.0856002174056756	7193.0	96235.0	1106.0	1075114.0	0.9576006478482184	4.571814656983865	3939.0	49665.0	459.0	1125585.0
7	D21	34	0.981735702635746	1.0	1655.0	103230.0	2186.0	1072577.0	0.9773962695809189	1.0	816.0	51694.0	1575.0	1125563.0
7	D21	35	0.9513985121891432	1.0535004894398483	8925.0	95088.0	790.0	1074845.0	0.9439642410292164	1.0337623279948105	5451.0	49417.0	416.0	1124364.0
7	D21	39	0.957804943252242	1.0599982034919917	7560.0	98527.0	1121.0	1072440.0	0.956063837891369	1.0856002174056756	3829.0	50201.0	785.0	1124833.0
7	D21	40	0.9591293833131802	2.0	7347.0	95184.0	765.0	1076352.0	0.9555175695887804	1.6482153286301064	4188.0	49191.0	392.0	1125877.0
7	D21	42	0.963501463612563	1.1117382399029458	6433.0	99733.0	1123.0	1072359.0	0.9605782113943876	1.223473419012955	3601.0	50902.0	577.0	1124568.0
7	D21	43	0.965181407372524	1.1044123154420182	6050.0	96328.0	900.0	1076370.0	0.9676908770749658	1.006843041469846	2734.0	48910.0	532.0	1127472.0
7	D21	44	0.9596954295175388	1.5449996523563525	7164.0	99697.0	1210.0	1071577.0	0.9541922368096062	1.0337623279948105	3769.0	50222.0	1053.0	1124604.0
7	D21	47	0.9777924204876978	1.0535004894398483	3592.0	102391.0	1059.0	1072606.0	0.9720961614891906	1.0	2426.0	52587.0	593.0	1124042.0
7	D21	48	0.954953650806781	5.286205607670071	7712.0	92355.0	1001.0	1078580.0	0.9537165490479924	5.286205607670071	4102.0	47435.0	502.0	1127609.0
7	D21	51	0.9751341453630772	2.0	3524.0	103314.0	1745.0	1071065.0	0.970172627614987	1.001250438904398	2285.0	53587.0	1010.0	1122766.0
7	D21	54	0.9799772479366312	1.40625	2658.0	104665.0	1619.0	1070706.0	0.978771902189524	1.0	1207.0	52816.0	1084.0	1124541.0
7	D21	55	0.9560381868874016	2.0	6551.0	93784.0	2074.0	1077239.0	0.9547591305395958	1.863309911991293	3505.0	47526.0	999.0	1127618.0
7	D21	57	0.9519929776575056	2.0	8102.0	98150.0	1797.0	1071599.0	0.9502069274076284	1.988737822087165	4114.0	50971.0	1228.0	1123335.0
7	D21	59	0.9484842471537812	1.8816451256563365	8250.0	102764.0	2913.0	1065721.0	0.9409075593519776	1.8816451256563365	4611.0	51661.0	1878.0	1121498.0
7	D21	60	0.9529481036108703	1.1044123154420182	6368.0	99534.0	3461.0	1070285.0	0.9457970798013368	1.0270986518465497	3854.0	50655.0	1952.0	1123187.0
7	D21	61	0.949516572121731	2.0	7726.0	93149.0	2179.0	1076594.0	0.9390040929122484	2.0	4067.0	44852.0	1760.0	1128969.0
7	D21	63	0.957637045135093	2.0	7236.0	98108.0	1444.0	1072860.0	0.9585308948596372	1.0337623279948105	3694.0	50944.0	714.0	1124296.0
7	D21	64	0.9541894452861912	1.2890625	7618.0	100448.0	2027.0	1069555.0	0.9514684677847765	1.0337623279948105	3880.0	50150.0	1236.0	1124382.0
7	D21	66	0.9675927962270606	1.5234375	5244.0	98992.0	1387.0	1074025.0	0.9663544525877924	1.1590180127617733	2759.0	51225.0	808.0	1124856.0
7	D21	70	0.9646901860166772	1.640625	5658.0	93997.0	1223.0	1078770.0	0.9664986128098804	1.006843041469846	2733.0	48597.0	636.0	1127682.0
7	D21	71	0.9731636252108572	2.0	2405.0	104709.0	3370.0	1069164.0	0.966889291374236	1.0	940.0	51249.0	2570.0	1124889.0
7	D21	73	0.9573335788601418	2.0	7926.0	103976.0	1342.0	1066404.0	0.9536968617849988	1.0337623279948105	4117.0	53562.0	1084.0	1120885.0
7	D21	74	0.9525092657023428	1.1590180127617733	8502.0	96503.0	1121.0	1073522.0	0.9455310887054142	1.1590180127617733	4889.0	49187.0	778.0	1124794.0
7	D21	76	0.9557191904589808	1.6448049430802578	8884.0	105779.0	918.0	1064067.0	0.9551420690862922	1.1106122062431378	4529.0	54541.0	594.0	1119984.0
7	D21	78	0.9617507653929016	1.640625	7078.0	106021.0	1355.0	1065194.0	0.954670947596828	1.116777678328368	4326.0	54116.0	813.0	1120393.0
7	D21	80	0.9609610479944354	1.171875	6950.0	99471.0	1132.0	1072095.0	0.9575620175372854	1.0337623279948105	3745.0	51107.0	785.0	1124011.0
7	D21	83	0.9556382477626	1.2111642932783726	8325.0	101441.0	1093.0	1068789.0	0.950518151243654	1.2111642932783726	4569.0	52144.0	860.0	1122075.0
7	D3	3	0.9761373457619008	5.707404216509025	3237.0	99955.0	1650.0	1074806.0	0.9682541445052688	5.707404216509025	1784.0	43600.0	1075.0	1133189.0
7	D3	7	0.9491700854379164	2.049944025531551	8808.0	100874.0	1996.0	1067970.0	0.9472644798963188	1.0337623279948105	4413.0	46047.0	714.0	1128474.0
7	D3	9	0.9659077675556074	4.564024788016056	5859.0	99531.0	1167.0	1073091.0	0.9538421587933608	4.564024788016056	3110.0	44078.0	1156.0	1131304.0
7	D3	22	0.974375682596206	1.1044123154420182	4370.0	106167.0	1214.0	1067897.0	0.9705330515671596	1.0535004894398483	1823.0	49141.0	1161.0	1127523.0
7	D3	23	0.9657601234645444	1.0535004894398483	6324.0	107633.0	1308.0	1064383.0	0.9682771409970604	1.0337623279948105	2132.0	49081.0	1084.0	1127351.0
7	D3	29	0.9673337743962952	1.0481568644530264	5643.0	93576.0	677.0	1079752.0	0.957115504394565	1.0481568644530264	2869.0	41490.0	849.0	1134440.0
7	D3	31	0.9789289374393948	1.0	3905.0	106506.0	680.0	1068557.0	0.9701490997265644	1.0	2382.0	47011.0	511.0	1129744.0
7	D3	33	0.9496462514217416	1.1590180127617733	9824.0	98522.0	624.0	1070678.0	0.9427955069552928	1.1590180127617733	4815.0	44359.0	568.0	1129906.0
7	D3	34	0.9465937721917956	1.1649273213649425	10451.0	97307.0	529.0	1071361.0	0.9373835578302676	1.1590180127617733	5312.0	43773.0	536.0	1130027.0
7	D3	35	0.9446153398989484	1.2280544270435452	10932.0	97498.0	501.0	1070717.0	0.935705060220722	1.1590180127617733	5487.0	44555.0	636.0	1128970.0
7	D3	39	0.9491900858704138	1.2502197072539891	9872.0	97273.0	542.0	1071961.0	0.9424872217293964	1.2502197072539891	4932.0	44623.0	514.0	1129579.0
7	D3	40	0.9547272237531856	1.6482153286301064	8474.0	92156.0	266.0	1078752.0	0.9564187939326674	1.6482153286301064	3914.0	45241.0	209.0	1130284.0
7	D3	42	0.9510378534153752	1.390625	9465.0	97683.0	593.0	1071907.0	0.9416059952601576	1.540548933213418	4848.0	44102.0	622.0	1130076.0
7	D3	43	0.9771291637161708	1.995631214757	4217.0	104182.0	660.0	1070589.0	0.968368525239195	1.013639886898942	2523.0	46962.0	545.0	1129618.0
7	D3	44	0.9506389798816236	1.1044123154420182	9706.0	101427.0	827.0	1067688.0	0.9407670649273956	1.0535004894398483	4638.0	44606.0	979.0	1129425.0
7	D3	47	0.973009063272438	1.154163023647981	5008.0	102741.0	692.0	1071207.0	0.9653635605120168	1.0546875	2845.0	47437.0	559.0	1128807.0
7	D3	48	0.9698677650119228	1.1590180127617733	5013.0	98428.0	1103.0	1075104.0	0.9637688094858298	1.006843041469846	2621.0	45314.0	786.0	1130927.0
7	D3	51	0.978181246011696	1.6314662512311586	2276.0	111901.0	2716.0	1062755.0	0.969454973332176	1.0270986518465497	1269.0	50258.0	1898.0	1126223.0
7	D3	54	0.9521978072898808	1.116777678328368	8353.0	102745.0	1963.0	1066587.0	0.9446731599558188	1.116777678328368	4329.0	47040.0	1181.0	1127098.0
7	D3	55	0.9576385537422069	1.129007618718758	6786.0	97230.0	1816.0	1073816.0	0.9516255019528028	1.129007618718758	3069.0	43249.0	1328.0	1132002.0
7	D3	57	0.9529230202891164	1.1590180127617733	7213.0	100956.0	2762.0	1068717.0	0.9476054584133244	1.1590180127617733	3168.0	45658.0	1881.0	1128941.0
7	D3	59	0.9774559615443122	1.171875	1954.0	112448.0	3233.0	1062013.0	0.9677692800361676	1.006843041469846	1205.0	51375.0	2217.0	1124851.0
7	D3	60	0.9750331478257732	1.0611779458754784	2726.0	108099.0	2810.0	1066013.0	0.970931338680445	1.0	1397.0	48482.0	1506.0	1128263.0
7	D3	61	0.952156032803444	1.1824780735942844	7895.0	98979.0	2052.0	1070722.0	0.9394114756783316	1.1590180127617733	4284.0	43018.0	1265.0	1131081.0
7	D3	62	0.9498778396809746	1.0856002174056756	8728.0	97779.0	1591.0	1071550.0	0.9428029389877052	1.0856002174056756	4278.0	44975.0	1179.0	1129216.0
7	D3	63	0.9601444877627217	1.2890625	5751.0	98880.0	2458.0	1072559.0	0.957566100682169	1.006843041469846	2538.0	48077.0	1723.0	1127310.0
7	D3	64	0.9609970038547158	1.0664563289523392	5649.0	108572.0	3164.0	1062263.0	0.9537722361088148	1.013639886898942	2629.0	49032.0	2124.0	1125863.0
7	D3	70	0.9676063700399034	2.0	3822.0	93479.0	2437.0	1079910.0	0.964806668210234	1.006843041469846	1593.0	45837.0	1751.0	1130467.0
7	D3	71	0.9767278131966988	1.0	1260.0	112374.0	4095.0	1061919.0	0.9638439857816692	1.0080849922315578	844.0	49757.0	2889.0	1126158.0
7	D3	73	0.9634790337760116	1.1590180127617733	4830.0	110565.0	3552.0	1060701.0	0.9566169736680608	1.0337623279948105	2198.0	50661.0	2397.0	1124392.0
7	D3	74	0.9644536711434988	1.2934112252706986	4458.0	102438.0	3093.0	1069659.0	0.9521597400137568	1.2934112252706986	2469.0	47757.0	2330.0	1127092.0
7	D3	76	0.9795622752771672	1.0664563289523392	1435.0	114287.0	3334.0	1060592.0	0.968581096741297	8.263852598251315	873.0	52238.0	2516.0	1124021.0
7	D3	78	0.9648755727758388	2.0	1457.0	110444.0	6584.0	1061163.0	0.958122615562062	1.08041536608901	1085.0	53995.0	3635.0	1120933.0
7	D3	80	0.9685980458986594	1.5582755392580607	3338.0	106570.0	3572.0	1066168.0	0.9652192826353462	1.006843041469846	999.0	48815.0	2519.0	1127315.0
7	D3	83	0.9535016766857072	1.129007618718758	6458.0	108334.0	4108.0	1060748.0	0.9434098578829792	1.1055446639128832	2822.0	49621.0	3131.0	1124074.0
7	sham	2	0.959410636794833	1.2719988038639227	6851.0	95068.0	1193.0	1076536.0	0.9624881195526884	1.129007618718758	3019.0	47596.0	691.0	1128342.0
7	sham	2	0.9327244668467984	2.006854708321581	9658.0	88544.0	3115.0	1078331.0	0.9333082021801276	2.006854708321581	4809.0	44565.0	1560.0	1128714.0
7	sham	11	0.9387711942815752	2.0	8889.0	88781.0	2692.0	1079286.0	0.9328961015830444	2.0	4885.0	44522.0	1520.0	1128721.0
7	sham	11	0.9592039997238848	2.0	6886.0	97270.0	1388.0	1074104.0	0.9585577055841568	1.7610040471010422	2967.0	48596.0	1235.0	1126850.0
7	sham	12	0.927462764836227	2.0840639994746444	13144.0	90199.0	965.0	1075340.0	0.925086698106452	2.0840639994746444	6976.0	45215.0	347.0	1127110.0
7	sham	12	0.9562404157232612	1.9220179062722724	7437.0	99460.0	1666.0	1071085.0	0.9502816322236992	1.9220179062722724	4208.0	49685.0	991.0	1124764.0
7	sham	13	0.970666190458288	2.0	3859.0	103275.0	2383.0	1070131.0	0.964314497235498	1.1590180127617733	2342.0	51451.0	1466.0	1124389.0
7	sham	13	0.9784566027321652	1.223473419012955	2066.0	113454.0	2930.0	1061198.0	0.97536	1.0	1056.0	56388.0	1793.0	1120411.0
7	sham	14	0.9540542859336124	1.2934112252706986	8093.0	105641.0	2082.0	1063832.0	0.95067740919116	1.0535004894398483	4245.0	52803.0	1234.0	1121366.0
7	sham	14	0.955735123176722	2.097201562685678	7034.0	101954.0	2410.0	1068250.0	0.9558458119626064	1.1590180127617733	3366.0	50970.0	1343.0	1123969.0
7	sham	16	0.9639997508301668	2.0	6444.0	100590.0	1069.0	1071545.0	0.9581450791148368	1.0337623279948105	3487.0	49836.0	867.0	1125458.0
7	sham	16	0.9707318384203972	2.1126277004671814	2219.0	108356.0	4315.0	1064758.0	0.9659797215955198	1.830527267790622	1392.0	54162.0	2423.0	1121671.0
7	sham	17	0.9601095235630912	1.5582755392580607	3314.0	102039.0	5165.0	1069130.0	0.9595328677152536	1.0337623279948105	1477.0	50695.0	2799.0	1124677.0
7	sham	17	0.9727704678362572	2.0	3735.0	95814.0	1629.0	1078470.0	0.9727467550847116	1.08041536608901	1928.0	48114.0	768.0	1128838.0
7	sham	25	0.962580421173688	2.0	4711.0	88722.0	2187.0	1084028.0	0.9671865787640028	1.013639886898942	2487.0	45112.0	574.0	1131475.0
7	sham	25	0.9512498082357193	1.4150980324367106	8784.0	96110.0	1067.0	1073687.0	0.9446092782897452	1.4150980324367106	4774.0	48074.0	864.0	1125936.0
7	sham	32	0.9308153789973396	2.0	4597.0	89214.0	8665.0	1077172.0	0.9354782124173228	2.0	2328.0	45330.0	3925.0	1128065.0
7	sham	32	0.964215150249438	1.7578125	5180.0	102727.0	2445.0	1069296.0	0.9628510122212892	1.006843041469846	2572.0	51604.0	1410.0	1124062.0
7	sham	45	0.9518492672714584	2.0	4819.0	88660.0	4151.0	1082018.0	0.9646860027378508	1.500732243148324	2164.0	45101.0	1138.0	1131245.0
7	sham	45	0.9521689548879294	1.340339057500937	8368.0	95603.0	1237.0	1074440.0	0.9446314102564104	1.129007618718758	4562.0	47156.0	966.0	1126964.0
7	sham	49	0.9520535838876228	1.1106122062431378	9062.0	102341.0	1246.0	1066999.0	0.9462963477809596	1.1106122062431378	4650.0	51056.0	1145.0	1122797.0
7	sham	49	0.9628587562785444	1.640625	6793.0	97190.0	705.0	1074960.0	0.959380470581254	1.1106122062431378	3509.0	48501.0	598.0	1127040.0
7	sham	52	0.9307729105446594	2.0	11813.0	88530.0	1356.0	1077949.0	0.9234356134726674	2.003430285823854	6540.0	44360.0	816.0	1127932.0
7	sham	52	0.959953849794888	2.0	6210.0	97347.0	1912.0	1074179.0	0.9591440070678316	1.0535004894398483	3239.0	48854.0	923.0	1126632.0
7	sham	53	0.9533566534093632	1.171875	8434.0	99478.0	1300.0	1070436.0	0.9492557898971324	1.0535004894398483	4314.0	49554.0	984.0	1124796.0
7	sham	53	0.9619282846571676	2.0	6016.0	97755.0	1722.0	1074155.0	0.9607235294696544	1.0337623279948105	2948.0	48811.0	1043.0	1126846.0
7	sham	58	0.9750888702836986	1.4721743657873037	2210.0	106566.0	3235.0	1067637.0	0.9712716326697648	1.0611779458754784	1192.0	53401.0	1967.0	1123088.0
7	sham	58	0.9745286870482	1.7849468216868536	2715.0	101446.0	2588.0	1072899.0	0.9718086181506684	1.7849468216868536	1630.0	50484.0	1299.0	1126235.0
7	sham	65	0.9365296617094296	2.003430285823854	11330.0	91690.0	1098.0	1075530.0	0.931911834684972	2.003430285823854	5815.0	46022.0	910.0	1126901.0
7	sham	65	0.96548473530783	2.0	2745.0	94226.0	3992.0	1078685.0	0.9653357181329458	1.660666281948303	1445.0	47495.0	1966.0	1128742.0
7	sham	67	0.9585243407971176	1.5974413440424815	7389.0	92315.0	600.0	1079344.0	0.958561067353852	1.5974413440424815	3403.0	46125.0	585.0	1129535.0
7	sham	67	0.9611027308192458	1.0337623279948105	5183.0	92386.0	2295.0	1079784.0	0.9609358723280136	1.0337623279948105	2604.0	46123.0	1146.0	1129775.0
7	sham	72	0.956642526862987	1.0546875	5832.0	101583.0	3376.0	1068857.0	0.9511190248430144	1.006843041469846	2903.0	50211.0	2258.0	1124276.0
7	sham	72	0.9605475420043208	2.0	6895.0	101819.0	1469.0	1069465.0	0.955879857458001	1.013639886898942	3554.0	50697.0	1126.0	1124271.0
7	sham	75	0.9549905466038322	1.0546875	8804.0	101526.0	766.0	1068552.0	0.9515221332527573	1.0535004894398483	4342.0	50385.0	792.0	1124129.0
7	sham	75	0.958890641897744	2.0	3476.0	102410.0	5305.0	1068457.0	0.9595382243447524	2.34375	1484.0	51034.0	2820.0	1124310.0
7	sham	77	0.959738643128804	3.090196823221783	2947.0	97532.0	5236.0	1073933.0	0.961025388217895	5.712647230392076	1200.0	48736.0	2753.0	1126959.0
7	sham	77	0.9513159716042792	1.1590180127617733	8966.0	96218.0	882.0	1073582.0	0.9483835378947576	1.116777678328368	4549.0	48139.0	691.0	1126269.0
7	sham	81	0.9714575564816844	1.9356089561814904	4758.0	106293.0	1488.0	1067109.0	0.9675274819572032	1.7765322666732652	2742.0	53557.0	853.0	1122496.0
7	sham	81	0.961646132639866	1.1777197993501043	5213.0	101508.0	2884.0	1070043.0	0.961796176774426	1.0664563289523392	2517.0	50741.0	1514.0	1124876.0
8	24h	2	0.9488196524354654	2.0	4190.0	111353.0	7823.0	1056282.0	0.9393571213343572	1.2447153916659022	1969.0	48321.0	4270.0	1125088.0
8	24h	3	0.9815387992536494	1.773368666065026	2744.0	111785.0	1461.0	1063658.0	0.9708067991844072	1.0	1263.0	50231.0	1758.0	1126396.0
8	24h	4	0.9486666697175912	2.22964424887974	4408.0	103648.0	6809.0	1064783.0	0.9388983119295696	1.0664563289523392	2113.0	46498.0	3939.0	1127098.0
8	24h	7	0.976966982086476	1.0	3645.0	103813.0	1250.0	1070940.0	0.97072892192195	4.6875	1841.0	51851.0	1286.0	1124670.0
8	24h	8	0.9553317750195526	2.0	2615.0	108102.0	7494.0	1061437.0	0.9495543217154876	1.31447489070018	1389.0	53957.0	4344.0	1119958.0
8	24h	9	0.9610637843711796	1.0535004894398483	4931.0	99053.0	3095.0	1072569.0	0.9619102315756684	1.006843041469846	2175.0	49409.0	1738.0	1126326.0
8	24h	20	0.95702063504429	2.0	2564.0	104421.0	6815.0	1065848.0	0.9488057957925532	1.0535004894398483	1408.0	48326.0	3807.0	1126107.0
8	24h	21	0.9560493740205316	2.472073020671365	2115.0	108590.0	7869.0	1061074.0	0.9427610795656546	1.1106122062431378	1512.0	46406.0	4123.0	1127607.0
8	24h	22	0.9510191393934012	1.1590180127617733	3554.0	107080.0	7476.0	1061538.0	0.9435566795431176	1.0337623279948105	1886.0	50928.0	4207.0	1122627.0
8	24h	24	0.9798655287166368	1.0337623279948105	3141.0	108209.0	1306.0	1066992.0	0.9741162765299064	1.0	1820.0	53516.0	1024.0	1123288.0
8	24h	25	0.984138766995856	1.9356089561814904	1949.0	104735.0	1427.0	1071537.0	0.9763690843020169	8.355946288656137	1049.0	45945.0	1175.0	1131479.0
8	24h	26	0.9774424990404204	1.222450312129291	3203.0	99315.0	1381.0	1075749.0	0.9718353637138416	1.0	1672.0	48463.0	1137.0	1128376.0
8	24h	29	0.9779422551808016	4.890063366313621	3407.0	103324.0	1254.0	1071663.0	0.9702915864927156	10.643965724656212	1425.0	45888.0	1385.0	1130950.0
8	24h	30	0.9837073872930708	1.0	2366.0	105238.0	1120.0	1070924.0	0.977733215530164	1.0	1357.0	49245.0	886.0	1128160.0
8	24h	31	0.9543012347933262	2.0	2406.0	104527.0	7605.0	1065110.0	0.9474957657875636	1.0535004894398483	1206.0	48950.0	4219.0	1125273.0
8	24h	32	0.9582716247994966	1.0	6713.0	101262.0	2106.0	1069567.0	0.9507561235356764	1.0	3178.0	44638.0	1446.0	1130386.0
8	24h	41	0.9437228602686382	2.0	5260.0	97907.0	6417.0	1070064.0	0.9399445581796276	1.4721743657873037	2605.0	47979.0	3526.0	1125538.0
8	24h	43	0.9760776818630604	1.1106122062431378	4110.0	107758.0	1172.0	1066608.0	0.9704461890092416	6.826109005880015	1942.0	48828.0	1032.0	1127846.0
8	24h	45	0.971242069818517	1.0	3757.0	103261.0	2358.0	1070272.0	0.9625347891243844	1.0	1882.0	49456.0	1968.0	1126342.0
8	24h	46	0.9684010289870784	1.0546875	6022.0	98253.0	390.0	1074983.0	0.9648974770061598	1.006843041469846	2650.0	45740.0	678.0	1130580.0
8	24h	49	0.9544833365871312	1.9921875	3542.0	100226.0	6017.0	1069863.0	0.9444008400330922	1.116777678328368	2003.0	44520.0	3239.0	1129886.0
8	24h	52	0.9297305531411572	2.795357916064819	8845.0	103757.0	6839.0	1060207.0	0.9122447945691272	3.7518306078708097	4955.0	45017.0	3706.0	1125970.0
8	24h	53	0.9729019125567194	2.0	4243.0	103239.0	1508.0	1070658.0	0.965060433416751	1.0	2323.0	45312.0	958.0	1131055.0
8	24h	55	0.9746045386690528	1.013639886898942	5218.0	110008.0	515.0	1063907.0	0.9659421869118142	1.013639886898942	2728.0	48754.0	710.0	1127456.0
8	24h	56	0.9616691533907686	1.0535004894398483	5110.0	99903.0	2854.0	1071781.0	0.960372774702298	6.745156139605387	2384.0	48228.0	1596.0	1127440.0
8	24h	58	0.953151894874544	2.0	3425.0	96906.0	6101.0	1073216.0	0.9430759441894287	1.0599982034919917	1725.0	41501.0	3285.0	1133137.0
8	24h	59	0.9736483329996471	1.3707320124663318	5173.0	102125.0	355.0	1071995.0	0.9701370380474702	1.0	2182.0	46228.0	664.0	1130574.0
8	24h	60	0.9454221870674312	2.123232835979429	4934.0	105182.0	7210.0	1062322.0	0.9380679905755638	1.2447153916659022	2451.0	47379.0	3805.0	1126013.0
8	24h	67	0.9802526630571944	1.0	3389.0	102928.0	758.0	1072573.0	0.9728892834715576	1.0	1758.0	44929.0	746.0	1132215.0
8	D14	2	0.9518784565507596	2.0	3040.0	104818.0	7558.0	1064232.0	0.9496613355083514	7.5	1495.0	53559.0	4183.0	1120411.0
8	D14	3	0.9545963972336878	2.0	3021.0	104766.0	6945.0	1064916.0	0.9486784081378676	2.005926886948089	1337.0	52599.0	4354.0	1121358.0
8	D14	4	0.9459367077790752	2.0	4129.0	99627.0	7259.0	1068633.0	0.942232182371164	1.1824780735942844	2012.0	50033.0	4123.0	1123480.0
8	D14	5	0.9801893856813808	1.0599982034919917	3500.0	103409.0	680.0	1072059.0	0.9751969652757514	1.0535004894398483	1879.0	51801.0	756.0	1125212.0
8	D14	20	0.979512839446154	1.0664563289523392	3097.0	106786.0	1370.0	1068395.0	0.9754152703230436	1.006843041469846	1653.0	53701.0	1054.0	1123240.0
8	D14	21	0.9509776297617012	1.129007618718758	3468.0	102940.0	7145.0	1066095.0	0.9476530391520658	1.0599982034919917	1746.0	52572.0	4062.0	1121268.0
8	D14	22	0.9546552949538024	2.0	2934.0	107456.0	7274.0	1061984.0	0.9501023385446152	1.0664563289523392	1706.0	54543.0	4023.0	1119376.0
8	D14	24	0.9815527294430926	1.006843041469846	2651.0	106896.0	1367.0	1068734.0	0.9772182911890004	1.006843041469846	1365.0	53447.0	1127.0	1123709.0
8	D14	25	0.9797599539395012	1.0664563289523392	2481.0	99549.0	1632.0	1075986.0	0.9770123914528248	1.0	1222.0	50067.0	1134.0	1127225.0
8	D14	26	0.9752326834525326	1.0856002174056756	3779.0	99542.0	1277.0	1075050.0	0.9703710880728612	1.0856002174056756	1935.0	50076.0	1123.0	1126514.0
8	D14	29	0.9747857384318638	2.0	2389.0	98042.0	2683.0	1076534.0	0.9683414306592408	1.0	1162.0	49031.0	2044.0	1127411.0
8	D14	30	0.9549068437557646	1.7578125	2738.0	103531.0	7040.0	1066339.0	0.9505781863587832	1.0270986518465497	1635.0	52528.0	3827.0	1121658.0
8	D14	31	0.97958781092658	1.0	2667.0	104283.0	1679.0	1071019.0	0.9761357022090412	1.0	1448.0	52827.0	1135.0	1124238.0
8	D14	32	0.9733375297873296	1.640625	2997.0	97416.0	2340.0	1076895.0	0.9705452678959212	1.006843041469846	1485.0	49162.0	1499.0	1127502.0
8	D14	41	0.9795497641853456	1.0	3253.0	100732.0	953.0	1074710.0	0.9737632839574912	1.0	2045.0	50717.0	688.0	1126198.0
8	D14	43	0.9736949345006158	1.0	2809.0	106327.0	2936.0	1067576.0	0.9721949505958224	1.0	1641.0	53968.0	1446.0	1122593.0
8	D14	45	0.966727463659979	2.0	4465.0	104946.0	2759.0	1067478.0	0.9614575147458652	1.0856002174056756	2592.0	53221.0	1675.0	1122160.0
8	D14	46	0.9654384657620204	1.3101960805662831	6355.0	98467.0	695.0	1074131.0	0.9570668106773648	1.0856002174056756	3921.0	49622.0	531.0	1125574.0
8	D14	49	0.9740666630255064	1.006843041469846	3085.0	98089.0	2138.0	1076336.0	0.9747133627220034	1.0	1434.0	49860.0	1153.0	1127201.0
8	D14	52	0.9803414936733656	1.0599982034919917	2686.0	105098.0	1529.0	1070335.0	0.9758990791152896	1.0	1355.0	53146.0	1270.0	1123877.0
8	D14	53	0.9629228367550956	2.0	4850.0	97767.0	2679.0	1074352.0	0.9542233851762562	1.0856002174056756	2536.0	48684.0	2135.0	1126293.0
8	D14	56	0.9795146396559814	1.0	3416.0	101249.0	819.0	1074164.0	0.9770322727964684	1.0	1601.0	51345.0	813.0	1125889.0
8	D14	58	0.9812237291861872	1.1044123154420182	2693.0	93726.0	894.0	1082335.0	0.9787203046794518	1.0	1331.0	47028.0	714.0	1130575.0
8	D14	59	0.9798071127185052	1.0270986518465497	3184.0	104032.0	1104.0	1071328.0	0.9787059175134488	1.006843041469846	1443.0	52396.0	837.0	1124972.0
8	D14	60	0.9813313879954336	1.0535004894398483	2179.0	103581.0	1762.0	1072126.0	0.977261469733362	4.827499200948277	1094.0	52283.0	1339.0	1124932.0
8	D14	67	0.950507182896998	1.9921875	3617.0	99280.0	6722.0	1070029.0	0.9490653501168312	1.2111642932783726	1684.0	50365.0	3722.0	1123877.0
8	D28	3	0.9782418528443882	1.1044123154420182	3338.0	105678.0	1363.0	1069269.0	0.969392326577424	1.0	1884.0	54095.0	1532.0	1122137.0
8	D28	4	0.9454392578630298	1.834274512792796	4778.0	102323.0	7032.0	1065515.0	0.940912395492548	1.2280544270435452	2321.0	51769.0	4181.0	1121377.0
8	D28	5	0.97740550629958	1.0599982034919917	3576.0	104729.0	1266.0	1070077.0	0.9721747326981546	1.0664563289523392	1847.0	52600.0	1164.0	1124037.0
8	D28	20	0.9438401316647406	2.0	5105.0	104947.0	7384.0	1062212.0	0.9384756821407214	1.0599982034919917	2760.0	52572.0	4133.0	1120183.0
8	D28	21	0.9484678511232074	2.0	3854.0	102978.0	7336.0	1065480.0	0.9330113807858246	4.1015625	2223.0	52550.0	5323.0	1119552.0
8	D28	22	0.901408579029848	3.0	6777.0	98935.0	14865.0	1059071.0	0.9006838506049447	2.5004394145079782	3830.0	51366.0	7498.0	1116954.0
8	D28	24	0.975213791231166	1.0599982034919917	3742.0	107766.0	1736.0	1066404.0	0.9689243742711044	1.0270986518465497	2204.0	54003.0	1260.0	1122181.0
8	D28	25	0.949251272395634	1.2111642932783726	3928.0	96798.0	6422.0	1072500.0	0.9445782211520084	1.1590180127617733	2373.0	49426.0	3427.0	1124422.0
8	D28	26	0.9722227769235378	1.0664563289523392	4791.0	97372.0	773.0	1076712.0	0.9671037135903274	1.0664563289523392	2589.0	49272.0	763.0	1127024.0
8	D28	29	0.9727217174398686	1.1044123154420182	3981.0	97100.0	1465.0	1077102.0	0.9671976771560856	1.411124364702222	2179.0	49300.0	1165.0	1127004.0
8	D28	31	0.9476859465300944	1.458114752964423	4002.0	100848.0	7132.0	1067666.0	0.947562905305906	1.129007618718758	1986.0	51799.0	3747.0	1122116.0
8	D28	32	0.9765239068705168	1.013639886898942	3924.0	95776.0	681.0	1079267.0	0.9730033745781778	1.0	2272.0	49305.0	464.0	1127607.0
8	D28	41	0.9787330012764038	1.0	3604.0	101983.0	828.0	1073233.0	0.9754922037966606	1.0	1914.0	51207.0	659.0	1125868.0
8	D28	43	0.9534631238039158	1.640625	3600.0	103630.0	6516.0	1065902.0	0.9504121064720984	1.006843041469846	1799.0	52755.0	3706.0	1121388.0
8	D28	45	0.9529004313507902	2.0	2864.0	106479.0	7662.0	1062643.0	0.9498944735402172	1.0856002174056756	1688.0	54684.0	4081.0	1119195.0
8	D28	46	0.979977563653118	1.0337623279948105	3373.0	97839.0	625.0	1077811.0	0.9762241556378012	1.0337623279948105	1719.0	50380.0	735.0	1126814.0
8	D28	52	0.9516720003710404	1.1106122062431378	3644.0	102595.0	6776.0	1066633.0	0.949434206854334	1.1106122062431378	1863.0	52733.0	3754.0	1121298.0
8	D28	53	0.9842483481171894	1.725554711534815	1536.0	95259.0	1513.0	1081340.0	0.9695918162671748	3.7518306078708097	725.0	48339.0	2307.0	1128277.0
8	D28	56	0.9516685205784204	2.0	4401.0	102666.0	6027.0	1066554.0	0.9505365134712512	1.1044123154420182	2242.0	52885.0	3262.0	1121259.0
8	D28	58	0.9796055409440768	1.013639886898942	2972.0	96282.0	1037.0	1079357.0	0.9785779306159604	1.0	1374.0	48376.0	744.0	1129154.0
8	D28	59	0.97914109296981	1.2457202124298417	2377.0	106087.0	2143.0	1069041.0	0.9602453592760828	5.137329158123533	1209.0	53695.0	3237.0	1121507.0
8	D28	60	0.9858254520461532	1.1600970628841796	2020.0	104706.0	991.0	1071931.0	0.9825223765147888	1.0	1061.0	53349.0	837.0	1124401.0
8	D28	67	0.9797400277640252	1.171875	2797.0	100924.0	1377.0	1074550.0	0.9739749146561312	4.921875	1382.0	50785.0	1332.0	1126149.0
8	D3	2	0.9534690992920034	1.2111642932783726	2803.0	113326.0	8258.0	1055261.0	0.94740377886634	1.2111642932783726	1244.0	50769.0	4393.0	1123242.0
8	D3	3	0.977398554605039	1.0	3241.0	110426.0	1866.0	1064115.0	0.9710533473209776	1.0	1437.0	49984.0	1543.0	1126684.0
8	D3	4	0.9535450322275656	1.2890625	2590.0	104889.0	7630.0	1064539.0	0.9459518774190974	1.116777678328368	1423.0	47413.0	3995.0	1126817.0
8	D3	5	0.970163637050754	2.0	4221.0	102686.0	2095.0	1070646.0	0.9692739823851464	1.0	2114.0	50899.0	1113.0	1125522.0
8	D3	20	0.9824567900091652	1.1590180127617733	2797.0	106124.0	993.0	1069734.0	0.9776932022412516	7.734375	1630.0	50864.0	691.0	1126463.0
8	D3	21	0.9534866189219752	2.128228819971257	2999.0	107508.0	7490.0	1061651.0	0.945950690489194	1.1649273213649425	1706.0	48497.0	3836.0	1125609.0
8	D3	22	0.9468929755963637	2.0	5011.0	106917.0	6982.0	1060738.0	0.9416294913337344	1.1824780735942844	2618.0	52453.0	3885.0	1120692.0
8	D3	24	0.9739085437263392	1.0	4750.0	107277.0	998.0	1066623.0	0.9690275542949608	1.0	2430.0	53297.0	977.0	1122944.0
8	D3	25	0.9700855703831656	1.013639886898942	4605.0	103334.0	1768.0	1069941.0	0.9664683277550514	4.116601891464913	2155.0	46779.0	1091.0	1129623.0
8	D3	26	0.9753150165327824	1.0	4317.0	98223.0	655.0	1076453.0	0.9708295896975142	1.0	2270.0	48624.0	652.0	1128102.0
8	D3	29	0.975681692497483	1.0	3738.0	103212.0	1407.0	1071291.0	0.9669175126639012	1.0270986518465497	2021.0	46384.0	1153.0	1130090.0
8	D3	31	0.9806436610547856	1.006843041469846	3581.0	105429.0	581.0	1070057.0	0.975687124040154	6.36039706928005	1931.0	50444.0	583.0	1126690.0
8	D3	32	0.962514648230682	1.0	5226.0	102259.0	2739.0	1069424.0	0.9553229302569264	1.0270986518465497	2631.0	46497.0	1718.0	1128802.0
8	D3	41	0.8809368900455433	2.1361295177039827	10990.0	85302.0	12068.0	1071288.0	0.880203171456888	2.1361295177039827	5647.0	42630.0	5957.0	1125414.0
8	D3	43	0.9482908394006968	2.0306639779653968	4123.0	105889.0	7425.0	1062211.0	0.9398364934367084	1.1590180127617733	2149.0	48973.0	4121.0	1124405.0
8	D3	45	0.9754355516988183	1.0	4594.0	102291.0	558.0	1072205.0	0.9706556358269246	1.0	2339.0	49981.0	683.0	1126645.0
8	D3	46	0.9653655372219268	1.0	6333.0	98963.0	768.0	1073584.0	0.958135268117755	1.0	2854.0	45956.0	1162.0	1129676.0
8	D3	49	0.979580565930792	1.1590180127617733	2421.0	101103.0	1794.0	1074330.0	0.971735006411819	1.006843041469846	1270.0	45845.0	1397.0	1131136.0
8	D3	52	0.9483328094177248	1.199772113778279	4033.0	104080.0	7308.0	1064227.0	0.9412156368221942	1.199772113778279	2049.0	46649.0	3778.0	1127172.0
8	D3	53	0.9456886212888856	1.0664563289523392	4038.0	96595.0	7057.0	1071958.0	0.9380827726456528	1.0599982034919917	2078.0	43361.0	3646.0	1130563.0
8	D3	55	0.948212510082237	2.0	4570.0	111094.0	7565.0	1056419.0	0.9401846647932556	1.154163023647981	2428.0	50353.0	3979.0	1122888.0
8	D3	56	0.9671651767064918	2.0	4049.0	104184.0	3025.0	1068390.0	0.962026796589525	4.3359375	1879.0	49364.0	2018.0	1126387.0
8	D3	58	0.9759260003213884	1.0	2870.0	97171.0	1924.0	1077683.0	0.9685526183871938	1.1044123154420182	1541.0	43473.0	1282.0	1133352.0
8	D3	59	0.9722779154029588	1.0	3284.0	104989.0	2703.0	1068672.0	0.9693279747265712	1.006843041469846	1347.0	48479.0	1721.0	1128101.0
8	D3	60	0.9758352842961108	2.0	2881.0	107539.0	2445.0	1066783.0	0.9707108012560978	1.0270986518465497	1594.0	49150.0	1372.0	1127532.0
8	D3	67	0.975787340728784	1.0664563289523392	4240.0	99442.0	695.0	1075271.0	0.9711099524351704	1.006843041469846	2074.0	45631.0	641.0	1131302.0
8	sham	1	0.951340230913645	1.8786585400642264	3262.0	103121.0	7287.0	1065978.0	0.9483399540799592	1.0535004894398483	1883.0	52043.0	3787.0	1121935.0
8	sham	7	0.9791895551169078	1.0270986518465497	2678.0	107398.0	1887.0	1067685.0	0.9743115942028986	1.0270986518465497	1560.0	53782.0	1276.0	1123030.0
8	sham	7	0.9837268965000656	1.0270986518465497	2412.0	105064.0	1064.0	1071108.0	0.979468689284113	1.0270986518465497	1432.0	52429.0	766.0	1125021.0
8	sham	7	0.974171813587872	2.0	2631.0	104100.0	2889.0	1070028.0	0.9656294108299605	1.0535004894398483	1484.0	51652.0	2193.0	1124319.0
8	sham	8	0.9548895816414744	1.0664563289523392	3075.0	109353.0	7257.0	1059963.0	0.952648370467605	1.006843041469846	1701.0	54793.0	3746.0	1119408.0
8	sham	8	0.9511402596073482	2.0840639994746444	3604.0	111525.0	7854.0	1056665.0	0.9469372429212678	1.0337623279948105	1992.0	55482.0	4226.0	1117948.0
8	sham	8	0.950726869452234	1.340339057500937	3319.0	108660.0	7944.0	1059725.0	0.9436704393967116	1.340339057500937	1954.0	54153.0	4511.0	1119030.0
8	sham	9	0.97688843940379	1.0	3275.0	101423.0	1524.0	1073426.0	0.9684470467940618	1.0	1852.0	50198.0	1419.0	1126179.0
8	sham	9	0.9824423680784252	1.0	2862.0	102622.0	806.0	1073358.0	0.9785030477901132	1.0	1374.0	51208.0	876.0	1126190.0
8	sham	9	0.9797988770400984	1.001250438904398	3257.0	104789.0	1064.0	1070538.0	0.9741170327826054	1.0	1898.0	52238.0	878.0	1124634.0
8	sham	17	0.9783691377299948	1.0	3479.0	99009.0	899.0	1076261.0	0.9717429159411112	1.0	1948.0	49108.0	908.0	1127684.0
8	sham	17	0.9513022044684004	1.1590180127617733	3136.0	99188.0	7019.0	1070305.0	0.9466266374491992	1.0270986518465497	1804.0	49031.0	3725.0	1125088.0
8	sham	17	0.9482968456923584	2.0	3640.0	99345.0	7193.0	1069470.0	0.94595702882864	1.0270986518465497	1911.0	49597.0	3756.0	1124384.0
8	sham	17	0.9816345362001052	1.0	2820.0	98936.0	882.0	1077010.0	0.9771385044565573	1.0	1612.0	49388.0	699.0	1127949.0
8	sham	18	0.9476695640271028	1.614543430286485	4701.0	103848.0	6768.0	1064331.0	0.9439602858107552	4.840283537827355	2668.0	51721.0	3473.0	1121786.0
8	sham	18	0.9795544955531484	1.0599982034919917	3785.0	107607.0	707.0	1067549.0	0.9750818479447072	1.0535004894398483	2192.0	53610.0	548.0	1123298.0
8	sham	18	0.9826451116526996	1.0	2648.0	106645.0	1119.0	1069236.0	0.9798595883469384	1.0	1388.0	53176.0	798.0	1124286.0
8	sham	18	0.9403822101483384	3.0	5076.0	104886.0	8223.0	1061463.0	0.9350462929735162	1.2502197072539891	2734.0	52112.0	4506.0	1120296.0
8	sham	27	0.9753566543847438	1.0856002174056756	4304.0	100194.0	759.0	1074391.0	0.971811482632736	1.0856002174056756	2286.0	50179.0	625.0	1126558.0
8	sham	27	0.974938049657451	1.0611779458754784	4332.0	100326.0	826.0	1074164.0	0.9695759925169478	1.0611779458754784	2681.0	50273.0	474.0	1126220.0
8	sham	27	0.9818931352246342	1.013639886898942	2816.0	101704.0	935.0	1074193.0	0.9760034018536236	1.013639886898942	1610.0	50495.0	873.0	1126670.0
8	sham	27	0.983441824581706	1.0	2444.0	101978.0	990.0	1074236.0	0.979681725042609	0.9447958298787364	1642.0	51158.0	480.0	1126368.0
8	sham	30	0.9761532411048904	1.0337623279948105	4488.0	105488.0	666.0	1069006.0	0.9718844245549176	1.013639886898942	2198.0	49950.0	692.0	1126808.0
8	sham	42	0.9813671163485892	1.0337623279948105	3118.0	102098.0	759.0	1073673.0	0.97762501555813	7.209650819658761	1701.0	51055.0	636.0	1126256.0
8	sham	42	0.9733022987476748	1.0	4735.0	97849.0	633.0	1076431.0	0.969100676482292	1.0	2407.0	48707.0	699.0	1127835.0
8	sham	42	0.9688755803519176	2.0	4406.0	99333.0	1976.0	1073933.0	0.9623724920624198	1.006843041469846	2633.0	49861.0	1266.0	1125888.0
8	sham	42	0.9662556216451472	2.0	5518.0	99906.0	1460.0	1072764.0	0.9654557311646464	1.0664563289523392	2846.0	50335.0	756.0	1125711.0
8	sham	44	0.9823654907326558	1.08041536608901	2828.0	109130.0	1090.0	1066600.0	0.9799555767380376	1.0	1345.0	54487.0	884.0	1122932.0
8	sham	44	0.9735567618598064	1.0481568644530264	4782.0	103124.0	820.0	1070922.0	0.9679864328416186	7.03125	2699.0	51085.0	680.0	1125184.0
8	sham	44	0.9681052925309274	1.0	5624.0	104081.0	1234.0	1068709.0	0.9643422331220212	1.0	2991.0	52101.0	862.0	1123694.0
8	sham	44	0.9511963804054642	2.0	3740.0	109321.0	7478.0	1059109.0	0.947041042755054	1.013639886898942	1905.0	54202.0	4157.0	1119384.0
8	sham	47	0.9709972961932736	1.006843041469846	3227.0	99836.0	2737.0	1073848.0	0.9663036838073444	1.006843041469846	1719.0	49826.0	1756.0	1126347.0
8	sham	47	0.9767726570607392	2.0	2820.0	102125.0	2037.0	1072666.0	0.9716549715976897	1.0	1536.0	50888.0	1433.0	1125791.0
8	sham	47	0.94846948058916	2.0	3345.0	101647.0	7700.0	1066956.0	0.9474253025630516	1.0664563289523392	1653.0	50845.0	3990.0	1123160.0
8	sham	47	0.956133523269646	2.0	3853.0	97659.0	5108.0	1073028.0	0.9477084634603372	1.0599982034919917	2260.0	48553.0	3098.0	1125737.0
8	sham	48	0.9554035162434152	2.0	2151.0	103196.0	7483.0	1066818.0	0.9521170472179118	1.1590180127617733	1181.0	51540.0	4003.0	1122924.0
8	sham	48	0.9654727453864036	1.08041536608901	4500.0	101756.0	2778.0	1070614.0	0.962470317777168	8.0859375	2265.0	50868.0	1702.0	1124813.0
8	sham	48	0.9792911394762944	1.1590180127617733	2871.0	105146.0	1576.0	1070055.0	0.974195881354832	1.0270986518465497	1725.0	52534.0	1058.0	1124331.0
8	sham	50	0.9604047745079806	1.1590180127617733	7063.0	100697.0	1240.0	1070648.0	0.9547442479558852	1.1590180127617733	3948.0	50210.0	812.0	1124678.0
8	sham	50	0.9786473305587736	1.0	2405.0	102642.0	2074.0	1072527.0	0.9729098909508322	1.0	1533.0	50854.0	1299.0	1125962.0
8	sham	50	0.981206624862292	1.0	2968.0	105543.0	1075.0	1070062.0	0.9771054859386192	7.503661215741619	1634.0	52516.0	827.0	1124671.0
8	sham	50	0.9607521354001898	2.0	5104.0	97182.0	2836.0	1074526.0	0.9588622565639044	1.0	2923.0	48645.0	1251.0	1126829.0
8	sham	65	0.96842748378607	2.0	3516.0	103031.0	3202.0	1069899.0	0.9584603228355344	1.006843041469846	1870.0	50946.0	2546.0	1124286.0
8	sham	65	0.959175465545062	1.0664563289523392	5817.0	98973.0	2608.0	1072250.0	0.9545833091240098	1.0080849922315578	2984.0	49288.0	1706.0	1125670.0
8	sham	65	0.9525142410469802	2.0	3232.0	101749.0	6913.0	1067754.0	0.9479404392233156	1.0337623279948105	1726.0	50675.0	3840.0	1123407.0
8	sham	65	0.9808110594729764	1.0856002174056756	3322.0	103939.0	745.0	1071642.0	0.9739089496728026	1.0856002174056756	1580.0	51717.0	1191.0	1125160.0
9	24h	236	0.9574795014687149	2.0	1531.0	109359.0	8182.0	1060576.0	0.9466848310405932	1.2719988038639227	1118.0	46211.0	4087.0	1128232.0
9	24h	237	0.9561552772958172	3.0	1204.0	114349.0	9283.0	1054812.0	0.9438052676618808	1.3092407449071388	1276.0	49630.0	4634.0	1124108.0
9	24h	239	0.9857447142440752	1.9213668027279436	1362.0	109913.0	1817.0	1066556.0	0.9772601110229976	0.8203125	821.0	49293.0	1473.0	1128061.0
9	24h	242	0.962852363897525	4.021798816780403	2174.0	101890.0	5688.0	1069896.0	0.9592844854472468	8.143323688956801	1045.0	47675.0	3002.0	1127926.0
9	24h	243	0.9788754316145376	1.6356695996021018	1458.0	102199.0	2953.0	1073038.0	0.96681003352413	1.1055446639128832	1014.0	44845.0	2065.0	1131724.0
9	24h	246	0.9739150151920548	2.0	1838.0	107379.0	3914.0	1066517.0	0.9488372093023256	1.2111642932783726	2392.0	46002.0	2569.0	1128685.0
9	24h	256	0.9795667976605598	1.40625	3036.0	106187.0	1394.0	1069031.0	0.9714059640967312	1.0	1354.0	49107.0	1537.0	1127650.0
9	24h	260	0.9653903832474776	1.0664563289523392	6115.0	106540.0	1524.0	1065469.0	0.9533215802548282	1.0270986518465497	3329.0	47586.0	1331.0	1127402.0
9	24h	261	0.9829354562203808	1.0	2297.0	99765.0	1167.0	1076419.0	0.9772388623750188	1.0	1146.0	45253.0	962.0	1132287.0
9	24h	262	0.9670575898398812	2.0	5553.0	107898.0	1798.0	1064399.0	0.954506523254656	1.1044123154420182	3321.0	47921.0	1247.0	1127159.0
9	24h	265	0.9523895187823987	1.2111642932783726	8760.0	100589.0	1297.0	1069002.0	0.9483115369935112	1.1044123154420182	3974.0	47206.0	1172.0	1127296.0
9	24h	271	0.9681383869945208	2.0	1933.0	106897.0	5103.0	1065715.0	0.9601368493887906	1.206519157146914	998.0	49954.0	3150.0	1125546.0
9	24h	273	0.9828479391153644	1.0	2514.0	104347.0	1128.0	1071659.0	0.9756787794274464	1.0	1264.0	47578.0	1108.0	1129698.0
9	24h	275	0.9578068108802742	2.0	4368.0	102856.0	4694.0	1067730.0	0.9435215946843852	1.375732226909092	2068.0	46576.0	3508.0	1127496.0
9	24h	277	0.9781878802878397	1.1055446639128832	1745.0	104738.0	2926.0	1070239.0	0.9689259731185006	1.1055446639128832	1185.0	47146.0	1839.0	1129478.0
9	24h	279	0.9804642528848472	1.116777678328368	2568.0	109862.0	1810.0	1065408.0	0.9699339519429474	1.116777678328368	1511.0	47874.0	1457.0	1128806.0
9	24h	280	0.9443446084116038	2.0	1509.0	106676.0	11065.0	1060398.0	0.9308233884256254	1.7765322666732652	1804.0	46604.0	5123.0	1126117.0
9	24h	283	0.9769956885426936	1.1055446639128832	2356.0	115455.0	3081.0	1058756.0	0.9666786796146766	1.0664563289523392	1375.0	49623.0	2046.0	1126604.0
9	24h	288	0.9595941413873468	1.0856002174056756	5756.0	101289.0	2774.0	1069829.0	0.9575591091925832	1.0856002174056756	3141.0	48802.0	1185.0	1126520.0
9	24h	289	0.9247748543174996	2.238864043891734	693.0	115214.0	18051.0	1045690.0	0.9013090291739266	2.211931092994592	2736.0	50435.0	8309.0	1118168.0
9	24h	291	0.9684673488560198	2.0	1816.0	114944.0	5669.0	1057219.0	0.9440078308093404	1.2719988038639227	2817.0	50149.0	3132.0	1123550.0
9	24h	294	0.9451829748713392	2.0	420.0	112766.0	12660.0	1053802.0	0.9231965704964056	3.953233076585859	1465.0	48670.0	6633.0	1122880.0
9	24h	295	0.95082149675939	1.7617144193405752	1677.0	111055.0	9811.0	1057105.0	0.9420548612238272	1.3361430762880524	1069.0	49334.0	5000.0	1124245.0
9	24h	300	0.9809334167422928	2.0	1819.0	111333.0	2509.0	1063987.0	0.9597141193078056	1.1590180127617733	956.0	48610.0	3125.0	1126957.0
9	24h	301	0.9614781540026276	1.0856002174056756	2687.0	102096.0	5494.0	1069371.0	0.9538706668739312	1.0599982034919917	2033.0	49090.0	2715.0	1125810.0
9	24h	306	0.9475357994693728	1.0856002174056756	7236.0	106070.0	4510.0	1061832.0	0.9395768633540372	1.1590180127617733	4071.0	48407.0	2155.0	1125015.0
9	24h	309	0.8141767758863099	4.003431755420904	33528.0	77887.0	2025.0	1066208.0	0.7967813431450689	4.015419802636612	17425.0	36489.0	1188.0	1124546.0
9	24h	310	0.9520010611688016	1.5234375	5069.0	100478.0	5063.0	1069038.0	0.9376153930599496	7.675394591088216	3771.0	46975.0	2480.0	1126422.0
9	24h	311	0.944874694020282	1.116777678328368	7788.0	101326.0	4035.0	1066499.0	0.9367602566250456	1.116777678328368	4471.0	47527.0	1946.0	1125704.0
9	24h	314	0.9714110815882042	1.92493721995842	1402.0	109496.0	5043.0	1063707.0	0.9585042679318334	1.006843041469846	1415.0	47780.0	2722.0	1127731.0
9	24h	315	0.934397369318068	3.0	576.0	116503.0	15783.0	1046786.0	0.9198663536210944	2.067524655989621	1201.0	50933.0	7673.0	1119841.0
9	24h	321	0.9232917859181384	4.0	966.0	114039.0	17983.0	1046660.0	0.9007674138438042	3.479931653984924	2104.0	47479.0	8357.0	1121708.0
9	24h	328	0.9866709373355602	1.0	1988.0	107816.0	925.0	1068919.0	0.9803886199881752	1.0	1169.0	48916.0	788.0	1128775.0
9	24h	337	0.9837293733940424	1.0611779458754784	2217.0	106622.0	1310.0	1069499.0	0.9738142444757198	0.9447958298787364	1194.0	47397.0	1355.0	1129702.0
9	24h	340	0.9725146536668609	1.0080849922315578	3073.0	109422.0	3112.0	1064041.0	0.963860306183517	1.006843041469846	1905.0	49927.0	1839.0	1125977.0
9	24h	345	0.970813419770028	1.1649273213649425	1176.0	102581.0	4992.0	1070899.0	0.955175796375652	1.1590180127617733	1762.0	46252.0	2579.0	1129055.0
9	24h	348	0.92534630120837	2.044144767875125	13079.0	94191.0	2119.0	1070259.0	0.9124248171227308	2.0541973036930994	7027.0	42097.0	1054.0	1129470.0
9	24h	350	0.926434751598414	2.148948802794345	997.0	109109.0	16331.0	1053211.0	0.9117700914584196	2.087356142123931	1890.0	47304.0	7265.0	1123189.0
9	24h	353	0.9726855485006302	1.0599982034919917	3201.0	102256.0	2542.0	1071649.0	0.9643515097265736	1.0599982034919917	1887.0	46326.0	1538.0	1129897.0
9	24h	357	0.9835835373458358	1.0270986518465497	1277.0	106468.0	2277.0	1069626.0	0.976324125513908	1.0337623279948105	991.0	50701.0	1468.0	1126488.0
9	24h	361	0.9585508629527962	1.0337623279948105	5956.0	101442.0	2817.0	1069433.0	0.9465391574050144	1.0535004894398483	3159.0	45777.0	2012.0	1128700.0
9	24h	363	0.9781333637036616	1.0	1243.0	103062.0	3365.0	1071978.0	0.9698074083383078	1.0270986518465497	884.0	46302.0	1999.0	1130463.0
9	24h	364	0.9762202972681808	1.0535004894398483	585.0	111458.0	4845.0	1062760.0	0.9648100172711572	1.0535004894398483	856.0	49159.0	2730.0	1126903.0
9	24h	365	0.980059145815758	1.0337623279948105	608.0	105718.0	3694.0	1069628.0	0.969333472410556	1.0337623279948105	806.0	46465.0	2134.0	1130243.0
9	24h	368	0.9812478404198692	1.3101960805662831	719.0	105073.0	3297.0	1070559.0	0.971517909041711	1.006843041469846	819.0	48470.0	2023.0	1128336.0
9	24h	369	0.9793645942677952	1.0	642.0	110559.0	4017.0	1064430.0	0.969124706161231	1.0	484.0	49060.0	2642.0	1127462.0
9	24h	370	0.97752321361293	1.411124364702222	1340.0	102485.0	3373.0	1072450.0	0.9720661422379194	1.0270986518465497	845.0	48440.0	1939.0	1128424.0
9	24h	371	0.9703616161992146	1.013639886898942	1305.0	104277.0	5065.0	1069001.0	0.9551938666499088	1.0270986518465497	1602.0	45600.0	2676.0	1129770.0
9	24h	373	0.9763399942370756	1.0	884.0	106733.0	4289.0	1067742.0	0.9662853762944992	1.0	900.0	48193.0	2463.0	1128092.0
9	24h	376	0.9773334315766206	1.3101960805662831	1718.0	106113.0	3204.0	1068613.0	0.9710479014552212	1.1044123154420182	795.0	47811.0	2056.0	1128986.0
9	24h	379	0.9563822507398488	1.1590180127617733	6426.0	107615.0	3390.0	1062217.0	0.9409851669707304	1.1590180127617733	3587.0	47452.0	2365.0	1126244.0
9	24h	391	0.9473171269905484	1.0856002174056756	7196.0	103034.0	4264.0	1065154.0	0.9293943568549417	1.1590180127617733	4021.0	45538.0	2898.0	1127191.0
9	24h	401	0.9555674843046188	2.0	3572.0	102358.0	5947.0	1067771.0	0.9482778371773332	1.390625	1798.0	49667.0	3620.0	1124563.0
9	24h	403	0.9570400822199384	2.0	2142.0	116400.0	8308.0	1052798.0	0.9441551411986486	1.2719988038639227	1480.0	50585.0	4504.0	1123079.0
9	24h	405	0.9539784265632828	2.0	2188.0	108516.0	8282.0	1060662.0	0.9450840228273534	1.2934112252706986	1173.0	47860.0	4389.0	1126226.0
9	24h	407	0.9800105698386544	3.299650786446953	3271.0	110334.0	1230.0	1064813.0	0.9727622549758368	6.497111925994984	1817.0	48410.0	894.0	1128527.0
9	24h	409	0.9798952375003346	1.0	2999.0	109810.0	1507.0	1065332.0	0.9721767261111508	1.0	1771.0	47782.0	964.0	1129131.0
9	24h	410	0.9521356585604972	3.0	1742.0	114600.0	9780.0	1053526.0	0.9391362163060644	1.375732226909092	1581.0	50850.0	5010.0	1122207.0
9	24h	411	0.9732968619546014	3.9223185132688094	4173.0	105501.0	1616.0	1068358.0	0.9700490395997254	3.9223185132688094	2160.0	48760.0	851.0	1127877.0
9	24h	413	0.9814594855424816	2.5701225233743723	2889.0	105766.0	1107.0	1069886.0	0.9751838710678488	1.0	1416.0	47136.0	983.0	1130113.0
9	24h	418	0.9680270173538778	1.0546875	3716.0	105483.0	3252.0	1067197.0	0.9589598511858628	1.006843041469846	1854.0	49490.0	2382.0	1125922.0
9	24h	422	0.9550652711011496	2.0	2280.0	110364.0	8105.0	1058899.0	0.9478534954349056	1.129007618718758	1324.0	49468.0	4119.0	1124737.0
9	24h	423	0.9724563425392372	2.046591702723396	4987.0	105053.0	964.0	1068644.0	0.965722771879829	6.220879424993905	2662.0	48121.0	754.0	1128111.0
9	24h	426	0.9795277459523364	1.006843041469846	2901.0	107296.0	1584.0	1067867.0	0.9701124887100748	5.15758150421845	1648.0	47260.0	1264.0	1129476.0
9	24h	428	0.9791778743969872	1.0546875	3386.0	111028.0	1336.0	1063898.0	0.974215732544812	1.0	1443.0	50573.0	1234.0	1126398.0
9	24h	434	0.97941082438913	1.8223231920837344	2639.0	107221.0	1869.0	1067919.0	0.9719950940310712	7.209650819658761	1332.0	47550.0	1408.0	1129358.0
9	24h	437	0.97959383193352	1.0	3208.0	110219.0	1384.0	1064837.0	0.9763328208924064	1.0	1467.0	51442.0	1027.0	1125712.0
9	24h	447	0.9545214416502968	1.013639886898942	8036.0	93052.0	831.0	1077729.0	0.945467064000086	1.006843041469846	4150.0	43942.0	919.0	1130637.0
9	24h	451	0.9817264631698152	1.0	1824.0	114432.0	2436.0	1060956.0	0.9692240500800698	1.0664563289523392	1155.0	49932.0	2016.0	1126545.0
9	24h	452	0.9776921102210774	1.0270986518465497	2627.0	112351.0	2500.0	1062170.0	0.973628350422738	1.0270986518465497	1165.0	54124.0	1767.0	1122592.0
9	24h	453	0.9822596947752408	1.741399064868533	2270.0	118074.0	1995.0	1057309.0	0.97409793814433	1.0	1100.0	52913.0	1714.0	1123921.0
9	24h	455	0.973587936111359	7.704860035332407	3218.0	109110.0	2702.0	1064618.0	0.959936509212192	8.84033309654181	1880.0	47777.0	2108.0	1127883.0
9	24h	456	0.9521400693369384	2.463726098628356	2112.0	109170.0	8863.0	1059503.0	0.9465405483266912	3.8329768360611376	1451.0	49284.0	4116.0	1124797.0
9	24h	459	0.9588350602072248	1.40625	2750.0	107856.0	6511.0	1062531.0	0.959011295106055	1.1590180127617733	1527.0	53193.0	3020.0	1121908.0
9	24h	460	0.9703439436215648	1.7617144193405752	2830.0	104851.0	3579.0	1068388.0	0.9605056890012642	1.2447153916659022	1415.0	47485.0	2490.0	1128258.0
9	24h	461	0.9800692479392586	1.40625	2154.0	111526.0	2382.0	1063586.0	0.972295385816018	5.205646442355887	1001.0	49835.0	1839.0	1126973.0
9	24h	462	0.9530290972622412	1.4102374024432909	2554.0	104188.0	7716.0	1065190.0	0.9435692384586548	1.4102374024432909	1334.0	49084.0	4537.0	1124693.0
10	D7	5	0.9594579999018116	2.0	5136.0	97716.0	3122.0	1073674.0	0.9538639560286092	7.05562182351111	3093.0	47811.0	1532.0	1127212.0
10	D7	13	0.9277529588512666	2.097201562685678	12590.0	93556.0	1981.0	1071521.0	0.9271779178159416	4.798706897761625	6141.0	46052.0	1093.0	1126362.0
10	D7	19	0.8136103117791148	4.02907675189444	30219.0	68423.0	1131.0	1079875.0	0.8100671856670577	4.001716245582169	15468.0	34182.0	561.0	1129437.0
10	D7	21	0.962129361201287	2.0	5038.0	99730.0	2813.0	1072067.0	0.9616714528511984	1.195082698498309	2722.0	49227.0	1202.0	1126497.0
10	D7	24	0.7724118056722942	5.043753872365304	36758.0	64328.0	1150.0	1077412.0	0.7633547583994638	5.0	19227.0	31888.0	544.0	1127989.0
10	D7	33	0.7818500122604228	5.006861746721318	37787.0	68553.0	468.0	1072840.0	0.7737806071350455	5.006861746721318	19391.0	33608.0	260.0	1126389.0
10	D7	39	0.7941413272452548	4.008573879920545	36430.0	72004.0	900.0	1070314.0	0.7856830982840676	4.008573879920545	18418.0	35989.0	1216.0	1124025.0
10	D7	43	0.888696139667966	3.0228015319505346	20121.0	84016.0	924.0	1074587.0	0.8886315057963843	3.0228015319505346	10084.0	42198.0	493.0	1126873.0
10	D7	44	0.9743950877477404	2.0	3905.0	96165.0	1149.0	1078429.0	0.9613785867064852	6.683798077312124	3022.0	47644.0	806.0	1128176.0
10	D7	45	0.8290133172264393	4.01712946039364	28815.0	71371.0	626.0	1078836.0	0.8240354444065765	4.01712946039364	14621.0	35059.0	352.0	1129616.0
10	D7	49	0.92601805873361	2.013686082939692	14284.0	97531.0	1300.0	1066533.0	0.926990216765778	5.702589872154581	6711.0	48324.0	901.0	1123712.0
10	D7	52	0.9591401895533972	1.0535004894398483	7267.0	101959.0	1420.0	1069002.0	0.957186486332682	1.0535004894398483	3759.0	50460.0	755.0	1124674.0
10	D7	53	0.8583161776167619	4.0	25520.0	79841.0	839.0	1073448.0	0.8476579491804148	6.796875	13327.0	39948.0	1032.0	1125341.0
10	D7	54	0.95637160108923	1.1649273213649425	7415.0	96934.0	1429.0	1073870.0	0.9517283297060956	7.1484375	3987.0	48541.0	937.0	1126183.0
10	D7	57	0.9153254091035756	2.057537234816481	16679.0	95257.0	945.0	1066767.0	0.9107480057034952	2.0541973036930994	8521.0	47266.0	743.0	1123118.0
10	D7	58	0.8340246347029086	4.0	25689.0	66154.0	641.0	1087164.0	0.8295239185459355	5.954483317806109	13061.0	32609.0	342.0	1133636.0
10	D7	60	0.9618768042918412	1.0546875	6914.0	98791.0	917.0	1073026.0	0.9557539487883842	1.013639886898942	4054.0	48710.0	456.0	1126428.0
10	D7	64	0.9360744418876912	2.0	11282.0	92750.0	1386.0	1074230.0	0.9249951731076042	2.0	6580.0	45513.0	801.0	1126754.0
10	D7	65	0.9184617932754606	2.060871753121116	15623.0	94270.0	1115.0	1068640.0	0.9184261965125504	2.060871753121116	7716.0	47456.0	714.0	1123762.0
10	D7	70	0.961958339668542	2.8169344381625656	5691.0	94902.0	1815.0	1077240.0	0.9587466718751606	1.129007618718758	2979.0	46632.0	1034.0	1129003.0
10	D7	72	0.8661516632508277	4.02907675189444	24434.0	82410.0	1036.0	1071768.0	0.860268418107135	4.006860571647708	12699.0	40735.0	534.0	1125680.0
10	D7	74	0.9043618606191028	2.0340425515614218	17881.0	87412.0	607.0	1073748.0	0.9013784683453162	2.006854708321581	9113.0	43190.0	338.0	1127007.0
10	D7	81	0.957214847349948	1.640625	7848.0	97634.0	880.0	1073286.0	0.9583296452561492	1.013639886898942	3526.0	48721.0	711.0	1126690.0
10	D7	82	0.925377311344328	2.0840639994746444	14099.0	92584.0	833.0	1072132.0	0.9247783241503248	2.0840639994746444	7079.0	46828.0	539.0	1125202.0
10	D7	85	0.9539787146539878	3.418216508877473	8145.0	95105.0	1031.0	1075367.0	0.9521060921701132	1.0337623279948105	4124.0	46846.0	589.0	1128089.0
10	D7	87	0.8862755654256185	3.018255006000984	19482.0	79019.0	797.0	1080350.0	0.8874304883265416	3.011422346795821	9531.0	39417.0	469.0	1130231.0
10	D7	90	0.942264801297648	2.057537234816481	9767.0	92945.0	1623.0	1075313.0	0.9355531358441797	7.3828125	5419.0	45967.0	914.0	1127348.0
10	D7	91	0.9542391361778368	1.0337623279948105	7507.0	99332.0	2020.0	1070789.0	0.9541874265512854	1.013639886898942	3705.0	49123.0	1012.0	1125808.0
10	D7	93	0.9715028925985838	1.5234375	3720.0	104200.0	2393.0	1069335.0	0.9647726215939738	1.2987091698346094	2288.0	51871.0	1500.0	1123989.0
10	D7	95	0.9540434042125738	3.9998550388771914	2811.0	104473.0	7254.0	1065110.0	0.9304904129455066	1.2719988038639227	2820.0	50688.0	4753.0	1121387.0
10	D7	97	0.883225865459368	3.018255006000984	17902.0	77254.0	2526.0	1081966.0	0.8840128274387651	6.5625	8731.0	38455.0	1360.0	1131102.0
10	D7	98	0.8199913119994654	4.01712946039364	31621.0	73618.0	701.0	1073708.0	0.8151794686508519	4.001716245582169	15932.0	36099.0	437.0	1127180.0
10	D7	99	0.916050879578807	3.0	14589.0	83864.0	782.0	1080413.0	0.908209508039566	3.0	7954.0	41685.0	472.0	1129537.0
10	D7	106	0.936409469076122	2.0	8134.0	90268.0	4126.0	1077120.0	0.927831201568481	2.0	4536.0	44721.0	2421.0	1127970.0
10	D7	107	0.934843330437045	2.013686082939692	12303.0	95218.0	970.0	1071157.0	0.9319647561086384	2.0	6046.0	46170.0	695.0	1126737.0
10	D7	108	0.8311000808923471	4.02225407353032	30114.0	75515.0	579.0	1073440.0	0.8078159835362716	7.500915471471216	15102.0	37683.0	2828.0	1124035.0
11	24h	3	0.961070793903688	2.8326211670079093	1858.0	109786.0	7036.0	1060968.0	0.9266996339848922	1.5271189492492885	2654.0	47599.0	4876.0	1124519.0
11	24h	4	0.9574919813760994	2.0	2112.0	115677.0	8159.0	1053700.0	0.91697044068286	3.804206206724505	4900.0	50813.0	4302.0	1119633.0
11	24h	5	0.93460315752187	2.9296875	3263.0	104219.0	11322.0	1060844.0	0.8991379310344828	4.679902697472726	4874.0	46935.0	5656.0	1122183.0
11	24h	9	0.9726121935770536	1.875	3609.0	102880.0	2185.0	1070974.0	0.9574062948669648	1.0546875	2603.0	47012.0	1580.0	1128453.0
11	24h	27	0.9546056120669472	1.5939223252424348	6539.0	99899.0	2962.0	1070248.0	0.9422913226742696	7.334119350039581	4108.0	45940.0	1519.0	1128081.0
11	24h	28	0.9402299653393168	3.0	7200.0	107693.0	6492.0	1058263.0	0.8692790083614493	1.725554711534815	11049.0	47407.0	3209.0	1117983.0
11	24h	29	0.937758061764204	2.0	5568.0	109924.0	9024.0	1055132.0	0.8618700745473908	6.818880505453681	10054.0	50581.0	6159.0	1112854.0
11	24h	30	0.9421875	3.7358211765663047	2635.0	110952.0	10981.0	1055080.0	0.9305531400745088	6.329504093553657	2138.0	50831.0	5449.0	1121230.0
11	24h	31	0.9077571091718898	3.0022879459099605	15943.0	90084.0	2365.0	1071256.0	0.8967904828057641	7.5	8064.0	40669.0	1297.0	1129618.0
11	24h	32	0.9462838066451628	2.601984763028264	6796.0	104879.0	5111.0	1062862.0	0.8389798990525104	2.2265625	15931.0	47373.0	2253.0	1114091.0
11	24h	34	0.9526108936999278	3.7518306078708097	2094.0	113435.0	9192.0	1054927.0	0.930087238027122	5.994916669888435	2126.0	49416.0	5303.0	1122803.0
11	24h	35	0.9468338148853968	2.0	8509.0	100113.0	2734.0	1068292.0	0.934889852004234	2.0	5137.0	46809.0	1383.0	1126319.0
11	24h	36	0.955878898545843	2.0340425515614218	2235.0	107837.0	7720.0	1061856.0	0.9356534631253476	7.278671921539413	2140.0	47963.0	4457.0	1125088.0
11	24h	37	0.9622123816966224	3.0	2013.0	110818.0	6691.0	1060126.0	0.943309554164923	7.040033576191682	2355.0	48463.0	3470.0	1125360.0
11	24h	38	0.96076908931162	3.8747637276758566	6453.0	94042.0	1227.0	1077926.0	0.9574400131873112	7.718216232809641	3409.0	46466.0	722.0	1129051.0
11	24h	39	0.9641042963116936	2.966950523712226	2258.0	111315.0	6031.0	1060044.0	0.9518448533068126	1.668915312504652	1151.0	47854.0	3691.0	1126952.0
11	24h	41	0.9766714712380884	1.6314662512311586	2326.0	108077.0	2837.0	1066408.0	0.9683998564536066	1.0	1552.0	48573.0	1618.0	1127905.0
11	24h	43	0.9188758546122642	3.4302480322128317	3450.0	113030.0	16508.0	1046660.0	0.9029350759008058	5.669211022115975	2527.0	49191.0	8049.0	1119881.0
11	24h	44	0.9543380186194488	2.0	4734.0	109788.0	5772.0	1059354.0	0.9470007415212894	7.580879009884012	2110.0	48530.0	3322.0	1125686.0
11	24h	49	0.9545859539934252	2.3728660232011625	4297.0	108745.0	6050.0	1060556.0	0.9441349397590362	1.7957537262421317	2032.0	48977.0	3764.0	1124875.0
11	24h	53	0.9510299751692708	2.559413632950182	2645.0	109348.0	8616.0	1059039.0	0.934247483810564	1.640625	2404.0	47897.0	4338.0	1125009.0
11	24h	54	0.910430120420014	3.0022879459099605	3186.0	106300.0	17730.0	1052432.0	0.8940352793189863	3.020529124409538	2136.0	45843.0	8731.0	1122938.0
11	24h	55	0.93517069860247	3.555168236723299	2281.0	115062.0	13672.0	1048633.0	0.9154711473425652	2.0840639994746444	2640.0	51433.0	6858.0	1118717.0
11	24h	56	0.9498139989371368	2.304806670647779	3011.0	110811.0	8699.0	1057127.0	0.9384638036809816	1.129007618718758	1695.0	47803.0	4574.0	1125576.0
11	24h	57	0.921943184822173	3.318326611999827	2730.0	113346.0	16463.0	1047109.0	0.900901063417186	3.092418037136352	2735.0	49941.0	8252.0	1118720.0
11	24h	58	0.950701236227296	2.0	3925.0	107511.0	7225.0	1060987.0	0.9423620138597024	1.0599982034919917	2179.0	48207.0	3718.0	1125544.0
11	24h	59	0.932539265263983	2.656353398722815	3664.0	97552.0	10450.0	1067982.0	0.900840554030986	2.0840639994746444	3908.0	41690.0	5270.0	1128780.0
11	24h	60	0.9299794258005584	4.118869734602565	4706.0	108935.0	11698.0	1054309.0	0.9151600532206308	7.046857677362301	2914.0	46772.0	5758.0	1124204.0
