# Supplementary material for: Automatic Cerebral Hemisphere Segmentation in Rat MRI with Ischemic Lesions via Attention-based Convolutional Neural Networks
Source: Neuroinformatics. 2022 Sep 30;21(1):57–70. doi: 10.1007/s12021-022-09607-1 (PMC9931784; doi:10.1007/s12021-022-09607-1)
Supplement: Supplementary file 1 — Supplementary file1 (RAR 1.26 MB) [file 12021_2022_9607_MOESM1_ESM.zip › methodComparison/voxresnet.csv]

cohort	timepoint	id	brain_dice	brain_hd	brain_fp	brain_tp	brain_fn	brain_tn	contra_dice	contra_hd	contra_fp	contra_tp	contra_fn	contra_tn
1	24h	3	0.9614409061691076	2.0	632.0	110683.0	8246.0	1060087.0	0.94443682529731	3.515625	1262.0	48205.0	4410.0	1125771.0
1	24h	5	0.7329510739295954	6.0	43302.0	62380.0	2154.0	1071812.0	0.7198841035210922	6.0	21449.0	29318.0	1367.0	1127514.0
1	24h	22	0.8305742989118019	4.0	28458.0	74532.0	1949.0	1074709.0	0.8218143924043304	4.001716245582169	14334.0	35488.0	1055.0	1128771.0
1	24h	25	0.9502147699632564	2.109375	710.0	110166.0	10834.0	1057938.0	0.9359303991423232	4.108253471005805	1137.0	49324.0	5616.0	1123571.0
1	24h	32	0.9683499350368124	1.40625	1611.0	111796.0	5697.0	1060544.0	0.9506511709396718	1.001250438904398	2165.0	48834.0	2905.0	1125744.0
1	24h	35	0.9766373391008546	2.125	907.0	116276.0	4656.0	1057809.0	0.9673790564903846	1.001250438904398	1230.0	51511.0	2244.0	1124663.0
1	24h	43	0.970427395355541	2.614667630198196	368.0	114459.0	6608.0	1058213.0	0.9617660229232368	2.614667630198196	826.0	50473.0	3187.0	1125162.0
1	24h	45	0.9587197394700352	1.9921875	310.0	113046.0	9425.0	1056867.0	0.9482147171087596	1.116777678328368	1087.0	49063.0	4272.0	1125226.0
1	2h	6	0.7808428276611593	5.0	34207.0	63944.0	1687.0	1079810.0	0.764176006128829	5.0	18062.0	30922.0	1023.0	1129641.0
1	2h	26	0.7198632527163145	6.0	45806.0	60854.0	1557.0	1071431.0	0.7111207803038544	6.0	22809.0	29418.0	1092.0	1126329.0
1	2h	28	0.7335295734640582	6.0	44219.0	64043.0	2311.0	1069075.0	0.7424439691248954	5.005490149887921	20789.0	31934.0	1367.0	1125558.0
1	2h	29	0.8117954996411534	5.0	33201.0	76916.0	2463.0	1067068.0	0.7953725994270215	5.0	17494.0	36508.0	1291.0	1124355.0
1	2h	36	0.8931933459422283	3.018255006000984	17652.0	83117.0	2226.0	1076653.0	0.8755375217765232	3.018255006000984	10037.0	39703.0	1251.0	1128657.0
1	2h	38	0.8534918110543791	4.0	24387.0	76475.0	1868.0	1076918.0	0.8434040511361689	3.0091413460695065	12454.0	36912.0	1253.0	1129029.0
1	2h	40	0.8890042814016118	3.1012869839844317	18922.0	87314.0	2881.0	1070531.0	0.8776838546069315	3.0091413460695065	9696.0	41532.0	1880.0	1126540.0
1	2h	50	0.9083791555264088	3.0022879459099605	15469.0	90034.0	2693.0	1071452.0	0.8969852389291969	3.0022879459099605	8258.0	43023.0	1624.0	1126743.0
1	sham	4	0.8643356007523967	3.0	21169.0	76049.0	2704.0	1079726.0	0.8535001312620561	3.0	11113.0	37388.0	1722.0	1129425.0
1	sham	7	0.7913015495816624	5.0	31982.0	63934.0	1742.0	1081990.0	0.7962147129039403	5.0	15330.0	32351.0	1230.0	1130737.0
1	sham	8	0.767339718541943	6.0	36305.0	63332.0	2100.0	1077911.0	0.7623178896462898	6.0	18570.0	31369.0	991.0	1128718.0
1	sham	9	0.8094877497600038	5.0	28951.0	67880.0	3000.0	1079817.0	0.8000047575436802	5.001373102474584	15212.0	33631.0	1603.0	1129202.0
1	sham	11	0.8472705645057019	4.0	26730.0	81912.0	2801.0	1068205.0	0.8305705955851729	3.0835235811942887	14950.0	39884.0	1322.0	1123492.0
1	sham	14	0.85426452009977	3.0091413460695065	24883.0	79116.0	2111.0	1073538.0	0.8470918009810792	3.0091413460695065	13136.0	39286.0	1047.0	1126179.0
1	sham	15	0.8578250414874522	3.0022879459099605	22942.0	75987.0	2246.0	1078473.0	0.843826820972757	3.0022879459099605	12572.0	37587.0	1341.0	1128148.0
1	sham	20	0.9217225067480598	3.0	8940.0	84857.0	5473.0	1080378.0	0.9136094170737676	3.0	5646.0	42920.0	2471.0	1128611.0
1	sham	23	0.8465558458886974	4.01712946039364	26000.0	76135.0	1600.0	1075913.0	0.8413079664406288	4.01712946039364	13452.0	37654.0	753.0	1127789.0
1	sham	24	0.8724973768728063	3.0	21742.0	81907.0	2197.0	1073802.0	0.8547211676989894	3.0	12497.0	40639.0	1318.0	1125194.0
1	sham	27	0.8923081736083592	3.0	18606.0	85567.0	2048.0	1073427.0	0.8822461120968583	3.0	10129.0	42264.0	1153.0	1126102.0
1	sham	30	0.8477611613736066	3.0228015319505346	25933.0	77493.0	1899.0	1074323.0	0.8433016177142981	3.0228015319505346	13306.0	38732.0	1088.0	1126522.0
1	sham	31	0.8437362589042301	4.0	26334.0	76753.0	2096.0	1074465.0	0.8353036472700206	4.0	13599.0	38155.0	1447.0	1126447.0
1	sham	33	0.890107154576417	3.0	17714.0	78665.0	1710.0	1081559.0	0.8837698914857162	3.0	9373.0	39459.0	1006.0	1129810.0
1	sham	34	0.8318798655719573	4.0	29685.0	78220.0	1931.0	1069812.0	0.8255400308589063	3.0022879459099605	15267.0	38523.0	1015.0	1124843.0
1	sham	37	0.8071931452273099	5.002745828074069	33487.0	73951.0	1841.0	1070369.0	0.8010951492740819	5.002745828074069	17302.0	36721.0	933.0	1124692.0
1	sham	39	0.8166776113939994	5.0	32343.0	75862.0	1715.0	1069728.0	0.8170400689358035	5.0	16029.0	37927.0	957.0	1124735.0
1	sham	41	0.8471025841816758	4.008573879920545	27130.0	82213.0	2548.0	1067757.0	0.8394244841588853	4.0	13903.0	40723.0	1677.0	1123345.0
1	sham	42	0.8379516944392436	4.02225407353032	28014.0	80559.0	3144.0	1067931.0	0.828291171915333	4.02225407353032	14967.0	40110.0	1663.0	1122908.0
1	sham	44	0.8641531493632435	3.0566849287923428	22472.0	79086.0	2393.0	1075697.0	0.8500087420229041	3.0566849287923428	12520.0	38893.0	1206.0	1127029.0
1	sham	47	0.8054396769524135	5.0	34153.0	75396.0	2272.0	1067827.0	0.7986229155459925	5.0	17576.0	37116.0	1142.0	1123814.0
1	sham	48	0.804574051359158	5.001373102474584	32379.0	71169.0	2194.0	1073906.0	0.7962780047591254	5.0	16780.0	35471.0	1370.0	1126027.0
1	sham	51	0.7882972725564251	5.0	33797.0	65016.0	1124.0	1079711.0	0.7839303000968054	5.0	17333.0	32392.0	523.0	1129400.0
1	sham	52	0.7871514842880787	5.0	36505.0	71103.0	1948.0	1070092.0	0.785556439494387	5.0	18358.0	35548.0	1050.0	1124692.0
2	24h	2	0.7868511435907992	5.001373102474584	38969.0	72624.0	377.0	1067678.0	0.7797968108426897	5.001373102474584	19350.0	35039.0	439.0	1124820.0
2	24h	4	0.9487090238917596	2.060871753121116	9353.0	106300.0	2141.0	1061854.0	0.9396801740111174	2.060871753121116	4391.0	46657.0	1599.0	1127001.0
2	24h	5	0.9457974832543932	2.017093094227743	8543.0	101241.0	3061.0	1066803.0	0.9352102324346948	2.003430285823854	4564.0	45808.0	1783.0	1127493.0
2	24h	6	0.8877481890666528	4.0	20860.0	85175.0	680.0	1072933.0	0.8720369972036998	4.0	11240.0	40541.0	658.0	1127209.0
2	24h	7	0.9658389780101736	2.0	4679.0	108795.0	3017.0	1063157.0	0.9584222692175282	7.379852250437081	2669.0	48719.0	1558.0	1126702.0
2	24h	8	0.940590822504784	2.017093094227743	11152.0	107890.0	2477.0	1058129.0	0.9235110270704536	2.0541973036930994	6151.0	47130.0	1656.0	1124711.0
2	24h	9	0.9771321362514048	1.0856002174056756	2819.0	110413.0	2349.0	1064067.0	0.9647490652791472	1.0856002174056756	2233.0	49413.0	1378.0	1126624.0
2	24h	14	0.965902278177458	2.0	4115.0	103112.0	3165.0	1069256.0	0.9553073745839517	2.0	2092.0	47645.0	2366.0	1127545.0
2	24h	15	0.9782553926351424	1.0	2226.0	106780.0	2521.0	1068121.0	0.9721763904118714	1.0	1207.0	47432.0	1508.0	1129501.0
2	24h	16	0.9150713681701018	3.0296085278516185	15557.0	89817.0	1115.0	1073159.0	0.9042098973328264	3.0296085278516185	7977.0	41614.0	840.0	1129217.0
2	24h	17	0.9774958542751055	1.40625	2210.0	114650.0	3069.0	1059719.0	0.9650592422838754	1.006843041469846	1417.0	49481.0	2166.0	1126584.0
2	24h	18	0.8241632497377706	4.02907675189444	32369.0	77787.0	823.0	1068669.0	0.8154953505007153	4.013709416643163	15982.0	36482.0	526.0	1126658.0
2	24h	19	0.972578899158964	1.171875	4393.0	116797.0	2193.0	1056265.0	0.9710761664153084	1.006843041469846	1339.0	50545.0	1672.0	1126092.0
3	D35	3	0.9506412910294528	2.0	2207.0	113662.0	9596.0	1054183.0	0.9498893137452205	2.0	1315.0	59000.0	4910.0	1114423.0
3	D35	6	0.9617319726539726	2.0	1360.0	111345.0	7501.0	1059442.0	0.9659507770292804	1.013639886898942	892.0	57930.0	3192.0	1117634.0
3	D35	64	0.9599688136180534	1.9921875	2215.0	110814.0	7027.0	1059592.0	0.9586559189390952	4.8175323729127655	1666.0	57145.0	3263.0	1117574.0
3	D35	65	0.9739591666545456	1.7578125	2096.0	100441.0	3275.0	1073836.0	0.964335611524374	1.0599982034919917	2234.0	51077.0	1544.0	1124793.0
3	D35	67	0.9708833829122264	2.005926886948089	2649.0	103135.0	3537.0	1070327.0	0.9627566683211088	1.0	2316.0	52373.0	1736.0	1123223.0
3	D35	71	0.9747043946304664	1.9921875	1114.0	112727.0	4737.0	1061070.0	0.9676751002257185	1.006843041469846	992.0	57447.0	2846.0	1118363.0
3	D35	74	0.970031098487842	1.7578125	2241.0	104338.0	4206.0	1068863.0	0.9661709762142566	1.0	1318.0	52237.0	2340.0	1123753.0
3	D35	75	0.9648420733161353	2.109375	1368.0	111268.0	6741.0	1060271.0	0.9630903058330038	1.006843041469846	1241.0	56022.0	3053.0	1119332.0
3	D35	77	0.967087761327075	1.40625	2199.0	104151.0	4890.0	1068408.0	0.9563018175665446	1.1824780735942844	2489.0	53693.0	2418.0	1121048.0
3	D35	135	0.955142549666046	2.2265625	3447.0	111830.0	7057.0	1057314.0	0.9530181892569168	1.567063647897717	2746.0	55905.0	2766.0	1118231.0
3	D35	138	0.9589298032832712	1.3101960805662831	2438.0	106341.0	6671.0	1064198.0	0.9562496685580952	1.0	2011.0	54096.0	2939.0	1120602.0
3	D35	139	0.9712859039480184	1.0	1466.0	107178.0	4871.0	1066133.0	0.9708720735343414	1.0	1101.0	55030.0	2201.0	1121316.0
3	D35	140	0.9533313790013914	2.910447237968763	1610.0	115447.0	9693.0	1052898.0	0.9624768224846296	1.154163023647981	1107.0	59175.0	3507.0	1115859.0
3	D35	154	0.9701187065083912	2.308326047295962	2493.0	101910.0	3785.0	1071460.0	0.9643676232029984	1.0080849922315578	1759.0	51720.0	2063.0	1124106.0
3	D35	156	0.962156265944158	1.527938063719371	4960.0	109376.0	3644.0	1061668.0	0.9512020248265852	1.154163023647981	3944.0	55057.0	1705.0	1118942.0
3	D35	157	0.9616546800728032	1.7957537262421317	3506.0	108842.0	5174.0	1062126.0	0.9581935460783524	1.7957537262421317	2616.0	53552.0	2057.0	1121423.0
3	sham	120	0.961038616592404	2.0	1613.0	108705.0	7201.0	1062129.0	0.9629147575872168	1.0337623279948105	1157.0	54747.0	3060.0	1120684.0
4	24h	6	0.9608249702800586	2.1070009788796966	5103.0	104262.0	3399.0	1066884.0	0.9505593572400124	1.0599982034919917	1612.0	45076.0	3077.0	1129883.0
4	24h	7	0.9713710244464504	1.8260872724386696	1875.0	107065.0	4436.0	1066272.0	0.9588402390047996	1.2890625	1226.0	48944.0	2976.0	1126502.0
4	24h	8	0.9711716180110708	1.3361430762880524	481.0	103776.0	5680.0	1069711.0	0.962748327941731	1.2675766202803087	693.0	48510.0	3061.0	1127384.0
4	24h	9	0.9372519862711703	2.1329126579046784	9939.0	108411.0	4577.0	1056721.0	0.9227651810088464	2.1329126579046784	4958.0	49182.0	3275.0	1122233.0
4	24h	19	0.9739011602461616	3.081097866426836	2543.0	109037.0	3301.0	1064767.0	0.9605374994940704	2.046591702723396	1801.0	47464.0	2099.0	1128284.0
4	24h	20	0.974813539147282	1.116777678328368	2717.0	115473.0	3250.0	1058208.0	0.962750224223804	1.1044123154420182	1616.0	50451.0	2288.0	1125293.0
4	24h	21	0.9746593424063792	4.118869734602565	3538.0	116483.0	2519.0	1057108.0	0.955243613174165	2.5868224505413973	1413.0	49132.0	3191.0	1125912.0
4	24h	22	0.9373876628309892	3.928840925212549	9664.0	101176.0	3852.0	1064956.0	0.9241751675274232	2.174360650462855	4168.0	43305.0	2938.0	1129237.0
4	24h	23	0.9620666821461434	1.0664563289523392	5694.0	111872.0	3128.0	1058954.0	0.9432711976720736	3.546737332130052	2536.0	49110.0	3371.0	1124631.0
4	24h	24	0.9755857656576412	2.254146569727111	547.0	108111.0	4864.0	1066126.0	0.9619598149448392	1.0481568644530264	387.0	50007.0	3568.0	1125686.0
4	24h	25	0.9700193207830048	1.8260872724386696	3181.0	108696.0	3538.0	1064233.0	0.9548480861009092	1.0535004894398483	1335.0	48618.0	3263.0	1126432.0
4	24h	26	0.972698317730696	3.8024008143704418	3468.0	110553.0	2738.0	1062889.0	0.9549476913395736	3.1884285565394515	1925.0	48561.0	2657.0	1126505.0
4	24h	27	0.9563056644104024	3.8171478456802337	6362.0	107374.0	3450.0	1062462.0	0.9391523451399776	1.0599982034919917	3298.0	48827.0	3029.0	1124494.0
4	24h	28	0.9713727729656448	1.5413609106991295	732.0	111415.0	5835.0	1061666.0	0.957238089074216	1.3361430762880524	492.0	51766.0	4133.0	1123257.0
4	24h	29	0.96218672269964	1.5801541719184398	917.0	107152.0	7505.0	1064074.0	0.9552599981527662	1.0599982034919917	567.0	51713.0	4277.0	1123091.0
4	24h	30	0.9750662290274746	1.9921875	603.0	117045.0	5383.0	1056617.0	0.962695484097698	1.08041536608901	471.0	54787.0	3775.0	1120615.0
4	24h	31	0.977919648325098	2.0	1385.0	116569.0	3879.0	1057815.0	0.9571955927522756	2.0	710.0	50952.0	3847.0	1124139.0
4	24h	32	0.9776620766428574	2.0	475.0	112853.0	4682.0	1061638.0	0.9599397475498608	1.0	512.0	50345.0	3690.0	1125101.0
4	24h	33	0.9657313962515248	1.527938063719371	497.0	108850.0	7228.0	1063073.0	0.955448134052416	1.0	564.0	52971.0	4376.0	1121737.0
4	24h	34	0.961919778819362	1.013639886898942	5568.0	111335.0	3247.0	1059498.0	0.9447204190097712	3.3331553093737245	2519.0	48971.0	3212.0	1124946.0
4	24h	36	0.9778172209684284	1.5765965680164504	1888.0	121749.0	3636.0	1052375.0	0.957675322697672	1.5765965680164504	1120.0	53456.0	3605.0	1121467.0
4	24h	37	0.964872411971388	4.149526104813807	4784.0	115062.0	3594.0	1056208.0	0.9464306532468038	2.6953125	1491.0	48709.0	4023.0	1125425.0
4	24h	38	0.9738794710215674	1.116777678328368	3388.0	109727.0	2498.0	1064035.0	0.9644982678470968	1.0337623279948105	998.0	48861.0	2599.0	1127190.0
4	24h	39	0.9625889731811734	2.0	5317.0	110961.0	3308.0	1060062.0	0.9427722319591556	2.0	3135.0	49488.0	2873.0	1124152.0
4	24h	40	0.9659777840822296	3.19859626498973	4517.0	110660.0	3278.0	1061193.0	0.9407376394016672	3.19859626498973	2792.0	49432.0	3436.0	1123988.0
4	24h	41	0.9759401509585198	1.527938063719371	1267.0	109581.0	4136.0	1064664.0	0.9658494847661916	1.006843041469846	882.0	51926.0	2790.0	1124050.0
4	24h	42	0.9691567676091684	1.0337623279948105	4396.0	115853.0	2978.0	1056421.0	0.9550262783887676	1.0337623279948105	1918.0	50062.0	2797.0	1124871.0
4	24h	43	0.9693807693512374	1.1044123154420182	3250.0	108322.0	3593.0	1064483.0	0.9507208825290266	1.006843041469846	785.0	48434.0	4236.0	1126193.0
4	24h	44	0.9645282553225244	2.125	502.0	109432.0	7547.0	1062167.0	0.9586690513715004	1.0856002174056756	298.0	54137.0	4370.0	1120843.0
4	24h	45	0.9624061479448665	2.0	5272.0	108890.0	3235.0	1062251.0	0.9389688538006066	1.0337623279948105	2963.0	48763.0	3376.0	1124546.0
4	24h	47	0.9673564673762514	1.195082698498309	2304.0	110016.0	5121.0	1062207.0	0.9516937886775154	1.013639886898942	2152.0	51903.0	3117.0	1122476.0
4	24h	49	0.9688816107522854	1.0535004894398483	4359.0	111231.0	2786.0	1061272.0	0.9543374986587068	1.1044123154420182	1344.0	48916.0	3337.0	1126051.0
4	24h	50	0.9757973777746392	1.1649273213649425	1465.0	103637.0	3676.0	1070870.0	0.9614313805657768	1.0535004894398483	1154.0	49382.0	2808.0	1126304.0
4	24h	51	0.9601975982169588	2.3018255535349	6118.0	115458.0	3454.0	1054618.0	0.9444043184064472	2.3018255535349	2841.0	49687.0	3009.0	1124111.0
4	24h	52	0.9696793641571702	1.1590180127617733	3675.0	101811.0	2692.0	1071470.0	0.9527045073341668	1.1590180127617733	1465.0	44588.0	2962.0	1130633.0
4	24h	53	0.9607462412426858	3.082721821398259	5943.0	109845.0	3033.0	1060827.0	0.9321573301549464	3.082721821398259	2607.0	48880.0	4508.0	1123653.0
4	24h	54	0.9653332141420462	1.0535004894398483	5280.0	107987.0	2476.0	1063905.0	0.9481770348523894	1.2111642932783726	2903.0	48385.0	2386.0	1125974.0
4	24h	55	0.947189951303254	3.0	6329.0	111453.0	6099.0	1055767.0	0.9288346828672004	1.7610040471010422	3606.0	50530.0	4137.0	1121375.0
4	24h	57	0.962908683951078	2.0	5840.0	108411.0	2512.0	1062885.0	0.9438109305760708	1.1044123154420182	2993.0	47922.0	2713.0	1126020.0
4	24h	58	0.9603122470514944	2.0	6367.0	113301.0	2998.0	1056982.0	0.930732749983301	1.0664563289523392	3355.0	48769.0	3904.0	1123620.0
5	24h	69	0.9722622393865876	1.2890625	4350.0	103596.0	1561.0	1070141.0	0.968792428521877	1.0270986518465497	1701.0	48878.0	1448.0	1127621.0
5	24h	70	0.9782364009004468	2.0	3071.0	116461.0	2111.0	1058005.0	0.9712347743014093	2.0	1634.0	50832.0	1377.0	1125805.0
5	24h	71	0.96052379914509	1.4304557362187933	7032.0	107972.0	1843.0	1062801.0	0.9485625940163798	1.2457202124298417	3331.0	45402.0	1593.0	1129322.0
5	24h	72	0.9635442524950606	2.003430285823854	6033.0	95097.0	1163.0	1077355.0	0.9554890152407228	2.003430285823854	2877.0	42600.0	1092.0	1133079.0
5	24h	73	0.9785438871410856	1.819239222217972	1070.0	122705.0	4311.0	1051562.0	0.9565352460139795	1.0	1513.0	52344.0	3244.0	1122547.0
5	24h	74	0.9707652041220386	2.7357697335770514	1550.0	100514.0	4504.0	1073080.0	0.966420429340174	1.006843041469846	931.0	50106.0	2551.0	1126060.0
5	24h	75	0.9690713750595928	1.1117382399029458	5372.0	113831.0	1894.0	1058551.0	0.9634202780503156	1.1117382399029458	2589.0	52043.0	1363.0	1123653.0
5	24h	77	0.9728819950610924	1.013639886898942	4267.0	105780.0	1630.0	1067971.0	0.9687482518786478	1.006843041469846	2228.0	51953.0	1124.0	1124343.0
5	24h	78	0.9787964828723208	1.7578125	3540.0	106865.0	1090.0	1068153.0	0.9767146017699117	1.0337623279948105	1794.0	52977.0	732.0	1124145.0
5	24h	81	0.941781447820958	3.232761146281341	1217.0	113366.0	12799.0	1052266.0	0.9269115303361624	2.0	1306.0	50018.0	6582.0	1121742.0
5	24h	82	0.9821202783579503	1.0599982034919917	2689.0	104860.0	1129.0	1070970.0	0.9764696909025036	1.0535004894398483	1274.0	51209.0	1194.0	1125971.0
5	24h	83	0.9727595587124076	1.0	2749.0	102988.0	3019.0	1070892.0	0.9671958885004108	1.0	1703.0	50624.0	1731.0	1125590.0
5	24h	84	0.9764963989728292	1.963783417920622	3479.0	107045.0	1674.0	1067450.0	0.96754678474462	1.0	2151.0	53098.0	1411.0	1122988.0
5	24h	85	0.960885590351779	2.238864043891734	7960.0	114969.0	1400.0	1055319.0	0.9521480701226394	1.0270986518465497	3311.0	50620.0	1777.0	1123940.0
5	24h	86	0.98269001838925	1.129007618718758	2390.0	106075.0	1347.0	1069836.0	0.9773632674336348	1.129007618718758	1260.0	52502.0	1172.0	1124714.0
5	24h	87	0.9715008792578878	1.0	2887.0	104414.0	3239.0	1069108.0	0.9728830260943936	1.006843041469846	1591.0	52327.0	1326.0	1124404.0
5	24h	89	0.9709805299277008	2.0	2058.0	121609.0	5211.0	1050770.0	0.9616704598822295	1.1117382399029458	1106.0	53240.0	3138.0	1122164.0
5	24h	90	0.965065208245688	2.548168766487024	1904.0	114698.0	6400.0	1056646.0	0.9657719599806074	1.006843041469846	1261.0	54781.0	2622.0	1120984.0
5	24h	93	0.9628172065451256	2.0	4173.0	96883.0	3310.0	1075282.0	0.9552894211576848	2.0	2432.0	47860.0	2048.0	1127308.0
5	24h	94	0.97513424800826	1.640625	2802.0	108138.0	2713.0	1065995.0	0.9742107237281468	1.013639886898942	1245.0	53245.0	1574.0	1123584.0
5	24h	95	0.9684071738873206	2.559413632950182	2056.0	114580.0	5420.0	1057592.0	0.9604465348217828	1.0	1416.0	50847.0	2772.0	1124613.0
5	24h	97	0.9711698030853448	1.013639886898942	5868.0	106801.0	473.0	1066506.0	0.95941306588996	1.0	3450.0	47927.0	605.0	1127666.0
5	24h	99	0.966419474925779	1.2502197072539891	6393.0	114095.0	1536.0	1057624.0	0.9604594873422744	1.006843041469846	2693.0	48411.0	1293.0	1127251.0
5	sham	76	0.974641265488026	1.5234375	3967.0	99506.0	1211.0	1074964.0	0.9672382851445664	1.0337623279948105	2311.0	48507.0	975.0	1127855.0
5	sham	80	0.9789008854052946	3.0	2377.0	109841.0	2358.0	1065072.0	0.9746770025839794	1.1055446639128832	1408.0	54694.0	1434.0	1122112.0
5	sham	91	0.9621472876156042	3.0	1116.0	108040.0	7385.0	1063107.0	0.9621289480460667	7.2807302657855	640.0	54177.0	3625.0	1121206.0
6	D28	7	0.9487221180701688	2.0	6709.0	99187.0	4013.0	1069739.0	0.9461831954252452	2.0	3839.0	50714.0	1930.0	1123165.0
6	D28	8	0.912838362626931	3.0	14985.0	95199.0	3195.0	1066269.0	0.9082932863872104	3.0	7903.0	47724.0	1734.0	1122287.0
6	D28	9	0.9531049914405488	2.006854708321581	5682.0	106062.0	4755.0	1063149.0	0.9510393221236596	1.0664563289523392	2976.0	53874.0	2571.0	1120227.0
6	D28	12	0.9451854208283238	2.0	6748.0	101020.0	4969.0	1066911.0	0.9408584353966678	2.0	3838.0	51162.0	2594.0	1122054.0
6	D28	17	0.9544914573215472	2.0	5584.0	109274.0	4836.0	1059954.0	0.942824376023182	2.0	3916.0	53848.0	2615.0	1119269.0
6	D28	18	0.9566811581949816	1.7617144193405752	4619.0	107497.0	5116.0	1062416.0	0.9492467934922958	1.1590180127617733	3449.0	55137.0	2447.0	1118615.0
6	D28	20	0.9410574602125336	2.027279773797884	7635.0	93958.0	4135.0	1073920.0	0.9371108905530994	2.003430285823854	3847.0	46737.0	2426.0	1126638.0
6	D28	21	0.930529555071163	2.027279773797884	9684.0	90715.0	3861.0	1075388.0	0.9203066285886068	2.003430285823854	5852.0	45921.0	2101.0	1125774.0
6	D28	22	0.9330131751223544	2.003430285823854	9669.0	96558.0	4196.0	1069225.0	0.9285844643594694	2.006854708321581	5305.0	48337.0	2130.0	1123876.0
6	D28	24	0.9406835846581372	2.148948802794345	8356.0	100029.0	4259.0	1067004.0	0.935490412979351	2.148948802794345	5102.0	50741.0	1896.0	1121909.0
6	D28	35	0.9446800861150226	2.0	7562.0	110358.0	5363.0	1056365.0	0.940883823641394	2.0	4474.0	55602.0	2513.0	1117059.0
6	D28	38	0.9310131143477482	2.006854708321581	10780.0	101412.0	4249.0	1063207.0	0.922743477914702	2.013686082939692	6781.0	52153.0	1952.0	1118762.0
6	D28	39	0.9241349607800016	3.0	12181.0	100849.0	4377.0	1062241.0	0.910553049914156	3.0	7506.0	51179.0	2549.0	1118414.0
6	D28	40	0.9316717314099512	2.003430285823854	10114.0	101787.0	4816.0	1062931.0	0.9233136094674556	2.003430285823854	5997.0	50713.0	2427.0	1120511.0
6	D28	42	0.9395785595542976	2.0	8093.0	104561.0	5355.0	1061639.0	0.9346499735496384	2.0	4922.0	53004.0	2490.0	1119232.0
6	D28	43	0.9572656697754388	2.0	4232.0	91864.0	3970.0	1079582.0	0.951973148901546	1.013639886898942	2707.0	46799.0	2015.0	1128127.0
6	D28	44	0.941964472212294	2.013686082939692	7915.0	101467.0	4588.0	1065678.0	0.9350958548762504	2.013686082939692	5056.0	52630.0	2250.0	1119712.0
6	D28	47	0.9523556852601092	1.0535004894398483	5729.0	107690.0	5046.0	1061183.0	0.9461988915612256	1.1590180127617733	3828.0	54291.0	2346.0	1119183.0
6	D28	48	0.9278061042995708	3.996107114469343	11154.0	97807.0	4067.0	1066620.0	0.916641707225758	3.996107114469343	6909.0	48967.0	1997.0	1121775.0
6	D28	54	0.9443948309736094	2.006854708321581	5702.0	97819.0	5817.0	1070310.0	0.93348320550119	2.006854708321581	4178.0	49413.0	2864.0	1123193.0
6	D28	61	0.9339643037305724	2.006854708321581	8048.0	97200.0	5697.0	1068703.0	0.921818333596134	2.006854708321581	5706.0	49692.0	2723.0	1121527.0
6	D28	65	0.9292246704157832	2.1648661639492865	10713.0	100793.0	4641.0	1063501.0	0.9176846692384626	2.1648661639492865	6977.0	51383.0	2241.0	1119047.0
6	D28	68	0.927474464019768	2.1329126579046784	9378.0	96839.0	5767.0	1067664.0	0.923319456637686	2.1329126579046784	5372.0	48905.0	2751.0	1122620.0
6	D28	70	0.949017199017199	2.0	4463.0	101970.0	6493.0	1066722.0	0.9379270661008416	1.0599982034919917	3468.0	52160.0	3436.0	1120584.0
6	D28	71	0.9466541049319622	2.0	5787.0	106509.0	6217.0	1061135.0	0.939103804829372	1.0270986518465497	4087.0	54584.0	2992.0	1117985.0
6	D28	73	0.9175625577089936	2.060871753121116	13344.0	98877.0	4423.0	1063004.0	0.919624952577096	2.060871753121116	6802.0	50904.0	2096.0	1119846.0
6	D28	74	0.9565647939530488	2.0	4963.0	105291.0	4599.0	1064795.0	0.9483649636317374	2.0	3576.0	54044.0	2309.0	1119719.0
6	D28	76	0.951910120380864	2.0	5339.0	106672.0	5439.0	1062198.0	0.9510807132884436	2.0	2991.0	53815.0	2545.0	1120297.0
6	D28	79	0.9342345334893104	2.0840639994746444	8023.0	97031.0	5638.0	1068956.0	0.9273922376944852	2.0840639994746444	4627.0	48817.0	3017.0	1123187.0
6	D28	80	0.9608723424496804	1.889591659757473	2748.0	106051.0	5889.0	1064960.0	0.957622376380093	1.013639886898942	2226.0	53906.0	2545.0	1120971.0
6	D28	82	0.9544454969889709	2.0	4775.0	112846.0	5997.0	1056030.0	0.9471533373816284	1.0535004894398483	3170.0	57711.0	3270.0	1115497.0
6	D28	83	0.9235960791356708	2.006854708321581	9758.0	97710.0	6408.0	1065772.0	0.9194652877310326	2.006854708321581	5604.0	49076.0	2993.0	1121975.0
6	D28	86	0.9534846801079536	1.129007618718758	5083.0	108108.0	5465.0	1060992.0	0.9454820575530708	1.129007618718758	3471.0	53736.0	2726.0	1119715.0
6	D28	87	0.9539167345538738	2.0	5160.0	111241.0	5588.0	1057659.0	0.9458820739134486	1.006843041469846	3715.0	55834.0	2674.0	1117425.0
6	D28	88	0.9516284668813116	2.0	4541.0	99606.0	5585.0	1069916.0	0.9443153503737508	1.6314662512311586	3338.0	50595.0	2629.0	1123086.0
6	D28	93	0.9513851837571008	2.0	5448.0	106098.0	5395.0	1062707.0	0.9436063313625156	1.0270986518465497	3589.0	53385.0	2792.0	1119882.0
6	D28	95	0.931831034932788	2.463726098628356	7747.0	107100.0	7923.0	1056878.0	0.9267786586894684	2.0	4696.0	53597.0	3773.0	1117582.0
6	D28	96	0.9266916852900802	2.003430285823854	11056.0	98897.0	4591.0	1065104.0	0.9223247729786502	2.003430285823854	5886.0	49616.0	2471.0	1121675.0
6	D28	97	0.9198639041796908	2.067524655989621	12269.0	99762.0	5113.0	1062504.0	0.9031266927742404	2.067524655989621	8272.0	50851.0	2637.0	1117888.0
6	D28	98	0.9483716291029548	2.0	6262.0	103639.0	5022.0	1064725.0	0.9388755681208174	2.0	4489.0	52470.0	2343.0	1120346.0
6	D28	123	0.9134216887233498	2.017093094227743	13556.0	94662.0	4389.0	1067041.0	0.9119733159529196	2.0541973036930994	7208.0	47574.0	1976.0	1122890.0
6	D28	126	0.91807837434164	2.0541973036930994	13218.0	93431.0	3456.0	1069543.0	0.9112142364040808	2.0306639779653968	7505.0	47518.0	1755.0	1122870.0
6	D28	127	0.9289265867212636	2.013686082939692	10941.0	96868.0	3882.0	1067957.0	0.9197708274631352	2.006854708321581	6874.0	48964.0	1668.0	1122142.0
6	D28	129	0.9220979804183678	2.044144767875125	12886.0	102091.0	4364.0	1060307.0	0.918932713800447	2.044144767875125	7058.0	52211.0	2154.0	1118225.0
6	D28	130	0.9195084600156874	2.027279773797884	12356.0	98472.0	4884.0	1063936.0	0.914982941709122	2.017093094227743	6801.0	50018.0	2494.0	1120335.0
6	D28	132	0.9176524030162624	3.0	13043.0	101006.0	5085.0	1060514.0	0.9098201131341056	3.0	7336.0	50021.0	2580.0	1119711.0
6	D28	134	0.9643475130861672	2.0	3970.0	111183.0	4251.0	1060244.0	0.9544482955368015	2.0	3443.0	56039.0	1906.0	1118260.0
6	D28	138	0.952905165195668	1.013639886898942	5347.0	104133.0	4946.0	1065222.0	0.93951865681812	1.013639886898942	3891.0	51705.0	2766.0	1121286.0
6	D28	139	0.9569044045007248	2.0	5016.0	111876.0	5061.0	1057695.0	0.9474224894322908	2.0	3661.0	56257.0	2583.0	1117147.0
6	D28	141	0.9455979913750991	2.013686082939692	5965.0	90011.0	4392.0	1079280.0	0.9403767201006789	2.013686082939692	3156.0	45581.0	2624.0	1128287.0
6	D28	148	0.9387188542279772	2.017093094227743	8057.0	95693.0	4437.0	1071461.0	0.9271852137081248	2.0306639779653968	5190.0	48158.0	2374.0	1123926.0
6	D28	149	0.941229459099288	2.0	6648.0	101353.0	6009.0	1065638.0	0.9360796103551944	2.0	4065.0	51219.0	2930.0	1121434.0
6	D28	150	0.9297522961313666	2.097201562685678	9679.0	100218.0	5465.0	1064286.0	0.92501236966043	2.057537234816481	5539.0	50477.0	2645.0	1120987.0
6	D28	151	0.9528637791681211	2.0	2727.0	88714.0	6050.0	1082157.0	0.9496426894789004	2.0	1786.0	45514.0	3041.0	1129307.0
6	D28	157	0.9434041695590836	2.027279773797884	6580.0	105324.0	6057.0	1061687.0	0.9332241843059292	2.027279773797884	4436.0	51870.0	2987.0	1120355.0
6	D28	159	0.9619902296253257	1.08041536608901	2955.0	111752.0	5876.0	1059065.0	0.9596919826910628	1.0270986518465497	1736.0	56332.0	2996.0	1118584.0
6	D28	160	0.9102836373017372	3.0	14338.0	98799.0	5137.0	1061374.0	0.9062660127369884	2.013686082939692	7841.0	49522.0	2403.0	1119882.0
6	D28	162	0.948112320300954	2.0	5645.0	105852.0	5941.0	1062210.0	0.9428285891515612	2.0	3621.0	54718.0	3015.0	1118294.0
6	D3	7	0.9609611608480048	1.527938063719371	5052.0	101059.0	3159.0	1070378.0	0.9436659105739056	1.0664563289523392	3866.0	45555.0	1573.0	1128654.0
6	D3	8	0.9530779517316036	1.0535004894398483	7511.0	104769.0	2805.0	1064563.0	0.9407010543160113	1.0270986518465497	4318.0	46441.0	1537.0	1127352.0
6	D3	9	0.965300414876278	2.0	2826.0	104237.0	4668.0	1067917.0	0.9645561602027009	1.08041536608901	1381.0	50250.0	2312.0	1125705.0
6	D3	12	0.9494271442630864	1.40625	4717.0	102259.0	6177.0	1066495.0	0.937834468207538	6.638253252927309	3658.0	48894.0	2824.0	1124272.0
6	D3	17	0.9694847941982688	1.5234375	1245.0	112293.0	5824.0	1060286.0	0.9639130549057744	1.154163023647981	1278.0	55011.0	2841.0	1120518.0
6	D3	18	0.963886963886964	1.2890625	2976.0	106403.0	4997.0	1065272.0	0.959136130153335	1.154163023647981	1955.0	50229.0	2325.0	1125139.0
6	D3	20	0.9531010107100946	1.2890625	5364.0	102740.0	4747.0	1066797.0	0.9430122537614394	8.323612901756139	2871.0	45597.0	2640.0	1128540.0
6	D3	21	0.945236359450541	2.0	6629.0	98539.0	4789.0	1069691.0	0.9355937160524777	7.170496190989853	3448.0	44785.0	2718.0	1128697.0
6	D3	22	0.951683363442273	2.109375	4249.0	101409.0	6048.0	1067942.0	0.9488299441728616	7.265625	2371.0	49203.0	2936.0	1125138.0
6	D3	24	0.9695782567947516	1.875	2075.0	103454.0	4417.0	1069702.0	0.9632609072188756	7.914987914798496	1713.0	50052.0	2105.0	1125778.0
6	D3	35	0.9410987111370974	2.027279773797884	8611.0	111060.0	5291.0	1054686.0	0.928070982227392	2.027279773797884	5452.0	51462.0	2525.0	1120209.0
6	D3	38	0.9610970152901394	1.640625	4238.0	108146.0	4517.0	1062747.0	0.9522294151876636	1.0337623279948105	3209.0	52365.0	2045.0	1122029.0
6	D3	39	0.9443430189902576	2.0	8033.0	110694.0	5015.0	1055906.0	0.9309236266274477	7.544727470071815	4099.0	49372.0	3228.0	1122949.0
6	D3	40	0.9598420490155234	1.154163023647981	4850.0	105980.0	4018.0	1064800.0	0.9484306787371904	1.006843041469846	3781.0	51597.0	1830.0	1122440.0
6	D3	42	0.9668636482141304	2.0	1436.0	111257.0	6190.0	1060765.0	0.9643825742217416	5.148253742927062	1289.0	53516.0	2664.0	1122179.0
6	D3	43	0.95995995995996	1.171875	4911.0	98777.0	3329.0	1072631.0	0.9475143763099908	8.387561999118844	2522.0	44076.0	2361.0	1130689.0
6	D3	44	0.957148925625686	2.0	5272.0	108154.0	4412.0	1061810.0	0.9490987025909908	7.8515625	2899.0	49598.0	2421.0	1124730.0
6	D3	47	0.9504148701039892	1.5234375	6733.0	104922.0	4215.0	1063778.0	0.9435418923047016	1.1106122062431378	4133.0	50964.0	1966.0	1122585.0
6	D3	48	0.9563247150403114	1.0599982034919917	5971.0	103197.0	3455.0	1067025.0	0.9478322942940084	8.140103900068246	4069.0	49792.0	1412.0	1124375.0
6	D3	54	0.953816688672538	2.2265625	738.0	98607.0	8811.0	1071492.0	0.9538379646514928	5.7421875	1017.0	48382.0	3666.0	1126583.0
6	D3	61	0.9469275577108874	3.0	946.0	100951.0	10370.0	1067381.0	0.9442775443394248	5.372529637613109	954.0	47305.0	4629.0	1126760.0
6	D3	65	0.9710388563150054	1.006843041469846	966.0	106572.0	5391.0	1066719.0	0.963758926783688	1.006843041469846	1194.0	50540.0	2607.0	1125307.0
6	D3	68	0.9616152337884863	1.8786585400642264	3673.0	108876.0	5019.0	1062080.0	0.9548942174837578	1.1044123154420182	2173.0	48723.0	2430.0	1126322.0
6	D3	70	0.9497646967728616	1.1590180127617733	7387.0	110394.0	4291.0	1057576.0	0.9343834037648868	1.9921875	4622.0	48644.0	2210.0	1124172.0
6	D3	71	0.9707309602467892	2.2265625	2152.0	110923.0	4537.0	1062036.0	0.9660102508767198	1.0599982034919917	1165.0	53715.0	2615.0	1122153.0
6	D3	73	0.9533026548026798	2.109375	1674.0	104512.0	8565.0	1064897.0	0.9457391757566732	2.0	1066.0	50807.0	4764.0	1123011.0
6	D3	74	0.9716907832795546	1.9921875	2568.0	106302.0	3626.0	1067152.0	0.9679935579637732	1.0611779458754784	1521.0	49887.0	1778.0	1126462.0
6	D3	76	0.97248440961133	1.5234375	1083.0	109316.0	5103.0	1064146.0	0.9661822115610744	6.449572455851725	765.0	51355.0	2830.0	1124698.0
6	D3	79	0.955423672353034	2.0	2343.0	108989.0	7827.0	1060489.0	0.9439539611301522	4.862670958193269	1560.0	48060.0	4147.0	1125881.0
6	D3	80	0.9676324537854868	1.9213668027279436	2859.0	104349.0	4122.0	1068318.0	0.9659274251291208	1.006843041469846	1431.0	50589.0	2138.0	1125490.0
6	D3	82	0.9685309614733892	1.7578125	2244.0	110198.0	4917.0	1062289.0	0.9648481135814926	1.1044123154420182	1261.0	53551.0	2641.0	1122195.0
6	D3	83	0.973537630230019	1.7578125	1535.0	105218.0	4185.0	1068710.0	0.966578929476782	1.006843041469846	1351.0	49759.0	2090.0	1126448.0
6	D3	86	0.9701599981422568	1.6356695996021018	575.0	104445.0	5850.0	1068778.0	0.9686627830745312	1.0	571.0	51714.0	2775.0	1124588.0
6	D3	87	0.9581815842822732	3.0	823.0	108000.0	8604.0	1062221.0	0.95781043297937	1.40625	647.0	53578.0	4073.0	1121350.0
6	D3	88	0.962799694532218	1.0599982034919917	3692.0	105273.0	4443.0	1066240.0	0.9561046688118512	1.0270986518465497	1878.0	47244.0	2460.0	1128066.0
6	D3	91	0.9589521083799476	1.171875	618.0	99346.0	7887.0	1071797.0	0.9558375634517766	1.0337623279948105	572.0	47075.0	3778.0	1128223.0
6	D3	92	0.9567755497337802	1.006843041469846	4713.0	107189.0	4972.0	1062774.0	0.9448459791995082	1.0270986518465497	3012.0	47650.0	2551.0	1126435.0
6	D3	93	0.9735634130471598	1.875	2141.0	109227.0	3791.0	1064489.0	0.9726312587339462	1.013639886898942	1146.0	51157.0	1733.0	1125612.0
6	D3	95	0.93796705795241	2.0	8236.0	116541.0	7179.0	1047692.0	0.9277019717644064	1.0599982034919917	4526.0	51025.0	3427.0	1120670.0
6	D3	96	0.9592165495868744	3.0	816.0	101523.0	7817.0	1069492.0	0.9544246611745948	2.6953125	675.0	50281.0	4127.0	1124565.0
6	D3	97	0.9513536396575124	1.8786585400642264	5570.0	114611.0	6151.0	1053316.0	0.9376450621531124	1.0337623279948105	3659.0	51104.0	3138.0	1121747.0
6	D3	98	0.9673886568456758	2.0	1726.0	107236.0	5504.0	1065182.0	0.961784374969402	1.0337623279948105	1261.0	49114.0	2642.0	1126631.0
6	D3	123	0.9682048659096164	2.0	580.0	98434.0	5885.0	1074749.0	0.965162066028756	1.0546875	653.0	48164.0	2824.0	1128007.0
6	D3	126	0.9608057827696058	1.0270986518465497	3427.0	96965.0	4484.0	1074772.0	0.9638178225847308	1.0270986518465497	1324.0	47562.0	2247.0	1128515.0
6	D3	127	0.964109005100099	1.375732226909092	3566.0	101324.0	3978.0	1070780.0	0.9677155945030872	1.006843041469846	1196.0	48589.0	2046.0	1127817.0
6	D3	129	0.9657862790475628	1.6572815184059708	2107.0	106208.0	5418.0	1065915.0	0.9586995785671284	1.006843041469846	1736.0	51753.0	2723.0	1123436.0
6	D3	130	0.972321040403521	1.4150980324367106	540.0	103998.0	5381.0	1069729.0	0.9667605957789408	1.0270986518465497	561.0	50433.0	2907.0	1125747.0
6	D3	132	0.9539382186870704	1.1590180127617733	4454.0	108717.0	6045.0	1060432.0	0.942842904239822	1.1590180127617733	2777.0	49190.0	3187.0	1124494.0
6	D3	134	0.9546618626256204	1.7578125	5566.0	108104.0	4702.0	1061276.0	0.9466609543190704	7.03125	3647.0	53031.0	2329.0	1120641.0
6	D3	138	0.9506919713293964	1.939798284052365	6450.0	105446.0	4488.0	1063264.0	0.9413719345371336	1.939798284052365	3459.0	47311.0	2434.0	1126444.0
6	D3	139	0.9628896887719084	1.9921875	3463.0	110481.0	5053.0	1060651.0	0.953595897979932	1.013639886898942	2840.0	53933.0	2409.0	1120466.0
6	D3	141	0.9335206266522296	2.0	7706.0	95698.0	5924.0	1070320.0	0.9274209453684832	2.0	3597.0	42321.0	3027.0	1130703.0
6	D3	148	0.922789051507811	2.013686082939692	10564.0	95427.0	5405.0	1068252.0	0.9129205837398714	2.0306639779653968	5735.0	43602.0	2583.0	1127728.0
6	D3	149	0.9380029997073456	2.027279773797884	7653.0	102565.0	5905.0	1063525.0	0.9328376509362708	4.840283537827355	4018.0	47550.0	2829.0	1125251.0
6	D3	150	0.9466773476064104	1.3707320124663318	5899.0	105768.0	6016.0	1061965.0	0.9356838509078348	1.0599982034919917	3777.0	48751.0	2925.0	1124195.0
6	D3	151	0.9517905228889514	1.2890625	4331.0	94726.0	5265.0	1075326.0	0.938059247676136	1.0599982034919917	2881.0	43192.0	2823.0	1130752.0
6	D3	157	0.958298633166302	2.0	1975.0	101836.0	6888.0	1068949.0	0.9542715559960356	1.013639886898942	1454.0	48143.0	3160.0	1126891.0
6	D3	159	0.9388916287650464	2.0	7697.0	102803.0	5685.0	1063463.0	0.9346968265436558	2.0	4099.0	50454.0	2951.0	1122144.0
6	D3	160	0.9233576815331308	3.0	10284.0	97399.0	5885.0	1066080.0	0.9183977831445864	3.0	5815.0	47725.0	2666.0	1123442.0
6	D3	162	0.9482204716216276	1.0856002174056756	6353.0	109354.0	5590.0	1058351.0	0.9385420741817098	1.0599982034919917	3915.0	50380.0	2683.0	1122670.0
7	D21	3	0.9243755272221236	2.548168766487024	7037.0	86021.0	7038.0	1079552.0	0.9498948410243722	1.1044123154420182	4430.0	46068.0	430.0	1128720.0
7	D21	9	0.972496984318456	1.0664563289523392	4589.0	96744.0	883.0	1077432.0	0.967082551321074	1.0546875	2477.0	49724.0	908.0	1126539.0
7	D21	22	0.957494920214108	2.1135086811538057	7269.0	104377.0	1998.0	1066004.0	0.9504475850688202	2.044144767875125	4121.0	51548.0	1254.0	1122725.0
7	D21	23	0.9692685925015364	2.0	4127.0	111967.0	2973.0	1060581.0	0.9686461172971912	1.0	2166.0	56675.0	1503.0	1119304.0
7	D21	26	0.969033792467218	2.0	3317.0	90860.0	2490.0	1082981.0	0.9707159582039672	1.0270986518465497	2131.0	47054.0	708.0	1129755.0
7	D21	29	0.964990002337116	2.0	3350.0	92902.0	3391.0	1080005.0	0.9564947365152316	1.1106122062431378	2310.0	46203.0	1893.0	1129242.0
7	D21	31	0.9435397576737428	2.017093094227743	9820.0	100963.0	2263.0	1066602.0	0.9368206012444712	2.006854708321581	4823.0	49985.0	1919.0	1122921.0
7	D21	33	0.961923546727007	1.31447489070018	6340.0	96075.0	1266.0	1075967.0	0.9566987630974664	4.528049785866013	3943.0	49579.0	545.0	1125581.0
7	D21	34	0.9793778861742504	1.0337623279948105	2550.0	103603.0	1813.0	1071682.0	0.9765486434999672	1.006843041469846	1261.0	52031.0	1238.0	1125118.0
7	D21	35	0.9584974526651966	1.1106122062431378	6848.0	94539.0	1339.0	1076922.0	0.951995103325658	1.006843041469846	4101.0	48993.0	840.0	1125714.0
7	D21	39	0.9504088504088504	2.0	9457.0	98795.0	853.0	1070543.0	0.9441654856542184	2.0	5262.0	50299.0	687.0	1123400.0
7	D21	40	0.9651352467478836	2.0	4288.0	93483.0	2466.0	1079411.0	0.9670294842971604	1.5271189492492885	2566.0	48820.0	763.0	1127499.0
7	D21	42	0.9652547051929056	2.0	5968.0	99650.0	1206.0	1072824.0	0.9552348129853788	1.1649273213649425	4149.0	50861.0	618.0	1124020.0
7	D21	43	0.9696191655505294	2.003430285823854	4705.0	95922.0	1306.0	1077715.0	0.9712416083950962	1.1044123154420182	2124.0	48683.0	759.0	1128082.0
7	D21	44	0.9668657599914604	1.013639886898942	5558.0	99636.0	1271.0	1073183.0	0.9555296547933784	1.013639886898942	3837.0	50419.0	856.0	1124536.0
7	D21	47	0.976921128470314	1.1649273213649425	3584.0	102205.0	1245.0	1072614.0	0.9735070434306196	1.1649273213649425	2091.0	52418.0	762.0	1124377.0
7	D21	48	0.9687064781599494	5.266923059588492	4390.0	91814.0	1542.0	1081902.0	0.9683564507326516	5.266923059588492	2156.0	47020.0	917.0	1129555.0
7	D21	51	0.9715831952285984	1.006843041469846	4779.0	103768.0	1291.0	1069810.0	0.9662017841437368	1.006843041469846	2999.0	53830.0	767.0	1122052.0
7	D21	54	0.9739955586242932	1.1106122062431378	3677.0	104387.0	1897.0	1069687.0	0.9690479035861042	1.006843041469846	2174.0	52707.0	1193.0	1123574.0
7	D21	55	0.965217122291772	1.8816451256563365	4488.0	93600.0	2258.0	1079302.0	0.957221790119092	1.6934213241984406	3092.0	47382.0	1143.0	1128031.0
7	D21	57	0.9568133389632452	2.0	6288.0	97439.0	2508.0	1073413.0	0.9533429262007542	2.0	3446.0	50684.0	1515.0	1124003.0
7	D21	59	0.9496282921706448	2.017093094227743	8344.0	103085.0	2592.0	1065627.0	0.9422265261003818	2.013686082939692	4354.0	51569.0	1970.0	1121755.0
7	D21	60	0.959317951929098	2.0	5033.0	99582.0	3413.0	1071620.0	0.9469666419709092	2.0	3536.0	50488.0	2119.0	1123505.0
7	D21	61	0.958882214946766	2.0	5637.0	92990.0	2338.0	1078683.0	0.9491761282773016	2.0	3227.0	45018.0	1594.0	1129809.0
7	D21	63	0.9583474665840792	2.0340425515614218	6395.0	97474.0	2078.0	1073701.0	0.9572540827952906	2.0	3253.0	50409.0	1249.0	1124737.0
7	D21	64	0.9594285085852814	2.0	6336.0	100326.0	2149.0	1070837.0	0.9581310737708842	2.0	3023.0	50036.0	1350.0	1125239.0
7	D21	66	0.9659616359893798	2.0	3607.0	97140.0	3239.0	1075662.0	0.9578701613135672	2.0	2201.0	49849.0	2184.0	1125414.0
7	D21	70	0.9678054369336528	2.0	3881.0	92919.0	2301.0	1080547.0	0.9635309781466168	1.863309911991293	2535.0	48125.0	1108.0	1127880.0
7	D21	71	0.9731724773474668	2.0	1675.0	104019.0	4060.0	1069894.0	0.9683243376090592	2.0	752.0	51220.0	2599.0	1125077.0
7	D21	73	0.956849416284912	2.027279773797884	7626.0	103600.0	1718.0	1066704.0	0.9533113084053892	2.027279773797884	4124.0	53527.0	1119.0	1120878.0
7	D21	74	0.958285213651388	2.013686082939692	7010.0	96254.0	1370.0	1075014.0	0.9540292576504276	2.013686082939692	3732.0	48977.0	988.0	1125951.0
7	D21	76	0.9590093859138532	2.0	7762.0	105445.0	1252.0	1065189.0	0.9529001116611128	2.0	4412.0	54190.0	945.0	1120101.0
7	D21	78	0.9668394303829316	2.1135086811538057	5550.0	105677.0	1699.0	1066722.0	0.9579924397039772	2.1135086811538057	3785.0	53980.0	949.0	1120934.0
7	D21	80	0.9729069399382764	2.0	3232.0	98357.0	2246.0	1075813.0	0.9691963385233068	2.0	1767.0	50452.0	1440.0	1125989.0
7	D21	83	0.952257409548518	2.0	8928.0	101304.0	1230.0	1068186.0	0.9477168160904909	1.199772113778279	4860.0	52114.0	890.0	1121784.0
7	D3	3	0.9706643151087596	5.770815118239905	3449.0	99066.0	2539.0	1074594.0	0.962800485453108	5.770815118239905	1902.0	43236.0	1439.0	1133071.0
7	D3	7	0.9423143642109014	2.003430285823854	9929.0	100495.0	2375.0	1066849.0	0.939237220035852	2.0	4721.0	45584.0	1177.0	1128166.0
7	D3	9	0.9541515844211076	4.564024788016056	7506.0	98717.0	1981.0	1071444.0	0.9465395503205024	4.564024788016056	3330.0	43635.0	1599.0	1131084.0
7	D3	22	0.9745169343085828	2.1070009788796966	4149.0	105987.0	1394.0	1068118.0	0.971629171817058	2.1070009788796966	1695.0	49128.0	1174.0	1127651.0
7	D3	23	0.967830493523794	1.0856002174056756	5732.0	107525.0	1416.0	1064975.0	0.9638204078426752	1.0599982034919917	2604.0	49084.0	1081.0	1126879.0
7	D3	29	0.950103971192372	1.914205989519545	9251.0	93666.0	587.0	1076144.0	0.9426382978723404	1.3666293503543674	4251.0	41535.0	804.0	1133058.0
7	D3	31	0.9564830142507558	1.1590180127617733	8803.0	106315.0	871.0	1063659.0	0.9546620521172638	1.222450312129291	3825.0	46893.0	629.0	1128301.0
7	D3	33	0.9469487739859268	2.044144767875125	10474.0	98575.0	571.0	1070028.0	0.9429477188629832	2.044144767875125	4922.0	44468.0	459.0	1129799.0
7	D3	34	0.9448705680046244	2.003430285823854	10769.0	97256.0	580.0	1071043.0	0.937281856919552	2.003430285823854	5321.0	43772.0	537.0	1130018.0
7	D3	35	0.9433901980907384	2.0840639994746444	11134.0	97439.0	560.0	1070515.0	0.9365479038146796	2.0340425515614218	5491.0	44634.0	557.0	1128966.0
7	D3	39	0.9512441123764944	2.0	9285.0	97142.0	673.0	1072548.0	0.9487332594045892	2.0	4159.0	44488.0	649.0	1130352.0
7	D3	40	0.9657777754229432	2.0	5176.0	91139.0	1283.0	1082050.0	0.968918991560501	1.9532656199378644	2503.0	45062.0	388.0	1131695.0
7	D3	42	0.9510915371161596	2.057537234816481	9374.0	97611.0	665.0	1071998.0	0.9448898333279672	2.003430285823854	4432.0	44021.0	703.0	1130492.0
7	D3	43	0.9785523671465752	1.741399064868533	3672.0	103957.0	885.0	1071134.0	0.9729470712626436	1.006843041469846	1790.0	46700.0	807.0	1130351.0
7	D3	44	0.9510131019099924	2.006854708321581	9675.0	101475.0	779.0	1067719.0	0.941402719687257	2.0	4782.0	44791.0	794.0	1129281.0
7	D3	47	0.9621266136295408	1.4102374024432909	7196.0	102555.0	878.0	1069019.0	0.9552223736685344	1.206519157146914	3744.0	47305.0	691.0	1127908.0
7	D3	48	0.9719362002826568	1.2111642932783726	4855.0	98687.0	844.0	1075262.0	0.9686022056390056	1.3101960805662831	2205.0	45364.0	736.0	1131343.0
7	D3	51	0.9767628344809552	1.006843041469846	2779.0	112064.0	2553.0	1062252.0	0.967741935483871	1.006843041469846	1524.0	50325.0	1831.0	1125968.0
7	D3	54	0.9510086455331412	2.0	7404.0	101640.0	3068.0	1067536.0	0.9428247029723044	1.1590180127617733	3921.0	46502.0	1719.0	1127506.0
7	D3	55	0.9538178128478688	2.0	7153.0	96823.0	2223.0	1073449.0	0.945464131545128	2.0	3426.0	43038.0	1539.0	1131645.0
7	D3	57	0.9484682883588028	2.017093094227743	7788.0	100577.0	3141.0	1068142.0	0.9402981966598642	2.0	3350.0	45155.0	2384.0	1128759.0
7	D3	59	0.9732237126784942	1.013639886898942	2963.0	112456.0	3225.0	1061004.0	0.96462853878499	1.013639886898942	1687.0	51502.0	2090.0	1124369.0
7	D3	60	0.9759791028966904	1.116777678328368	3170.0	108727.0	2182.0	1065569.0	0.967752864972596	1.0270986518465497	1805.0	48557.0	1431.0	1127855.0
7	D3	61	0.9524112041582444	2.0	7803.0	98946.0	2085.0	1070814.0	0.937704270767071	2.0	4146.0	42749.0	1534.0	1131219.0
7	D3	62	0.9522516892551656	2.0	7932.0	97522.0	1848.0	1072346.0	0.9463469116810318	2.0	3845.0	44907.0	1247.0	1129649.0
7	D3	63	0.965202270351592	2.0	4587.0	98801.0	2537.0	1073723.0	0.962314059561286	2.0	1787.0	47840.0	1960.0	1128061.0
7	D3	64	0.9576157300986669	2.0	6166.0	108314.0	3422.0	1061746.0	0.9443830930857562	1.0337623279948105	2852.0	48317.0	2839.0	1125640.0
7	D3	70	0.972683941324578	2.0	1396.0	92137.0	3779.0	1082336.0	0.964083582603456	2.0	550.0	44800.0	2788.0	1131510.0
7	D3	71	0.9750546589412464	1.006843041469846	1432.0	112162.0	4307.0	1061747.0	0.9612314266291152	1.006843041469846	835.0	49489.0	3157.0	1126167.0
7	D3	73	0.9643579616607264	1.1590180127617733	4144.0	110121.0	3996.0	1061387.0	0.955881652747755	1.0270986518465497	1765.0	50190.0	2868.0	1124825.0
7	D3	74	0.9663355801614106	1.0337623279948105	3272.0	101716.0	3815.0	1070845.0	0.9587386511024644	1.0270986518465497	1293.0	47308.0	2779.0	1128268.0
7	D3	76	0.97647577960663	2.003430285823854	1834.0	113964.0	3657.0	1060193.0	0.9634279019164784	8.215518910973458	983.0	51804.0	2950.0	1123911.0
7	D3	78	0.9471236827509706	2.0	1618.0	106729.0	10299.0	1061002.0	0.9485618723082871	2.0	841.0	52750.0	4880.0	1121177.0
7	D3	80	0.9712290068659092	1.5582755392580607	2386.0	106234.0	3908.0	1067120.0	0.965366285606264	1.0611779458754784	661.0	48514.0	2820.0	1127653.0
7	D3	83	0.9480076869291422	2.0	7169.0	107788.0	4654.0	1060037.0	0.9367069400451415	2.0	3308.0	49386.0	3366.0	1123588.0
7	sham	2	0.9656512621199924	3.2650362058913296	4603.0	94165.0	2096.0	1078784.0	0.9665970984983456	1.006843041469846	2466.0	47472.0	815.0	1128895.0
7	sham	2	0.9450830696848744	2.044144767875125	5204.0	86778.0	4881.0	1082785.0	0.944453451798048	2.003430285823854	2703.0	43689.0	2436.0	1130820.0
7	sham	11	0.9510369074324956	2.013686082939692	4151.0	86697.0	4776.0	1084024.0	0.953707845554622	1.8260872724386696	1908.0	43707.0	2335.0	1131698.0
7	sham	11	0.9634434490203004	2.0	5532.0	96841.0	1817.0	1075458.0	0.954882168184422	2.0	3076.0	48339.0	1492.0	1126741.0
7	sham	12	0.944997012985652	3.0	9497.0	90165.0	999.0	1078987.0	0.9444850560788656	2.0840639994746444	4975.0	45221.0	341.0	1129111.0
7	sham	12	0.9654372150849564	2.0	4971.0	99008.0	2118.0	1073551.0	0.9590420228264972	2.0	3090.0	49535.0	1141.0	1125882.0
7	sham	13	0.9579827105890462	2.0	3188.0	100068.0	5590.0	1070802.0	0.963533125420644	1.006843041469846	1753.0	50823.0	2094.0	1124978.0
7	sham	13	0.9777162988739274	2.0	1861.0	113090.0	3294.0	1061403.0	0.971739451101528	1.006843041469846	1072.0	55996.0	2185.0	1120395.0
7	sham	14	0.9555716944305752	2.060871753121116	7326.0	105261.0	2462.0	1064599.0	0.9489261866089154	2.060871753121116	4203.0	52580.0	1457.0	1121408.0
7	sham	14	0.964675457542344	1.92493721995842	4929.0	101835.0	2529.0	1070355.0	0.963797794913802	1.725554711534815	2714.0	51182.0	1131.0	1124621.0
7	sham	16	0.9684054978446062	2.0	3755.0	98957.0	2702.0	1074234.0	0.9716747926172726	1.0856002174056756	1920.0	49724.0	979.0	1127025.0
7	sham	16	0.97241828548993	2.9091572320487	2487.0	108976.0	3695.0	1064490.0	0.9703751065643648	1.8528970665049096	1387.0	54636.0	1949.0	1121676.0
7	sham	17	0.958375122992314	2.0	2364.0	100811.0	6393.0	1070080.0	0.9579871512274156	1.0337623279948105	1815.0	50849.0	2645.0	1124339.0
7	sham	17	0.9535717646074876	2.952608255053911	2651.0	91212.0	6231.0	1079554.0	0.964492679430736	1.792624047747463	1687.0	47101.0	1781.0	1129079.0
7	sham	25	0.962326791409507	2.0	4421.0	88408.0	2501.0	1084318.0	0.9653567790703907	1.741399064868533	2562.0	45017.0	669.0	1131400.0
7	sham	25	0.972356403490968	2.0340425515614218	4087.0	95816.0	1361.0	1078384.0	0.9670345232194698	1.3092407449071388	2122.0	47801.0	1137.0	1128588.0
7	sham	32	0.9582308831839216	2.0	4442.0	94116.0	3763.0	1077327.0	0.961602940879436	2.0	2155.0	47608.0	1647.0	1128238.0
7	sham	32	0.9708666386201094	2.839884048029074	2463.0	101541.0	3631.0	1072013.0	0.9694507575757576	1.171875	1399.0	51187.0	1827.0	1125235.0
7	sham	45	0.9520683832840862	3.0	6491.0	90218.0	2593.0	1080346.0	0.9490757807151508	2.0	3651.0	45055.0	1184.0	1129758.0
7	sham	45	0.950378744661114	2.097201562685678	8955.0	95792.0	1048.0	1073853.0	0.93931514082753	2.0840639994746444	5109.0	47140.0	982.0	1126417.0
7	sham	49	0.9532087308848516	2.057537234816481	8539.0	102102.0	1485.0	1067522.0	0.945871644840717	2.057537234816481	4548.0	50921.0	1280.0	1122899.0
7	sham	49	0.9625751926423068	2.0541973036930994	6444.0	96811.0	1084.0	1075309.0	0.961225238808487	2.003430285823854	3262.0	48452.0	647.0	1127287.0
7	sham	52	0.9493390527410585	2.003430285823854	7598.0	88083.0	1803.0	1082164.0	0.9389165284687672	2.003430285823854	4731.0	44161.0	1015.0	1129741.0
7	sham	52	0.9665869333985848	2.643397213459415	4212.0	96780.0	2479.0	1076177.0	0.9611173206460992	1.0	2738.0	48584.0	1193.0	1127133.0
7	sham	53	0.9584831013436904	2.003430285823854	7157.0	99330.0	1448.0	1071713.0	0.9514937914742008	2.003430285823854	4053.0	49540.0	998.0	1125057.0
7	sham	53	0.9704660495694436	2.0	2626.0	96245.0	3232.0	1077545.0	0.9715381772045676	1.0270986518465497	1620.0	48625.0	1229.0	1128174.0
7	sham	58	0.9736655515962476	1.0535004894398483	3104.0	107111.0	2690.0	1066743.0	0.9665894985271996	1.0535004894398483	1993.0	53652.0	1716.0	1122287.0
7	sham	58	0.969675734828268	2.6589370600039595	3299.0	101015.0	3019.0	1072315.0	0.9669411165659496	1.6655473129162377	1981.0	50323.0	1460.0	1125884.0
7	sham	65	0.947721577677869	2.097201562685678	8206.0	90959.0	1829.0	1078654.0	0.9390026074280904	2.097201562685678	4746.0	45736.0	1196.0	1127970.0
7	sham	65	0.9444790883846864	3.0	802.0	88603.0	9615.0	1080628.0	0.9495386814064436	2.0	521.0	45180.0	4281.0	1129666.0
7	sham	67	0.9605315784702187	2.1994789200015648	4544.0	90058.0	2857.0	1082189.0	0.9588467748788986	2.0	2295.0	45131.0	1579.0	1130643.0
7	sham	67	0.966064790228359	2.5589247161893995	2664.0	90955.0	3726.0	1082303.0	0.9650034059945504	2.0	1351.0	45332.0	1937.0	1131028.0
7	sham	72	0.9667378787733636	2.0	2896.0	100911.0	4048.0	1071793.0	0.9582226469182992	2.0	2042.0	50139.0	2330.0	1125137.0
7	sham	72	0.9555037418307842	2.0	3553.0	97738.0	5550.0	1072807.0	0.951075414140634	2.0	2505.0	49260.0	2563.0	1125320.0
7	sham	75	0.9593230163971814	2.013686082939692	7220.0	100951.0	1341.0	1070136.0	0.948195878723746	2.013686082939692	4485.0	50179.0	998.0	1123986.0
7	sham	75	0.9644398747222236	3.0	1563.0	101773.0	5942.0	1070370.0	0.9617371159469826	2.2265625	823.0	50647.0	3207.0	1124971.0
7	sham	77	0.9537793538377844	3.284094748985251	1083.0	94675.0	8093.0	1075797.0	0.9457701528470416	6.17999860942541	620.0	46748.0	4741.0	1127539.0
7	sham	77	0.949154550615882	2.0840639994746444	9327.0	96128.0	972.0	1073221.0	0.9428647199222088	2.0840639994746444	4984.0	47997.0	833.0	1125834.0
7	sham	81	0.9703055854970823	1.5974413440424815	5420.0	106672.0	1109.0	1066447.0	0.9651583996531196	1.5974413440424815	2869.0	53422.0	988.0	1122369.0
7	sham	81	0.975321125329592	1.910615518663096	1506.0	100797.0	3595.0	1073750.0	0.972166538164996	1.006843041469846	1069.0	50436.0	1819.0	1126324.0
8	24h	2	0.9697548365577052	2.0	4371.0	116293.0	2883.0	1056101.0	0.9662500594021765	1.129007618718758	1792.0	50832.0	1759.0	1125265.0
8	24h	3	0.9810522806140132	1.006843041469846	2885.0	111812.0	1434.0	1063517.0	0.9748957192011226	1.006843041469846	1340.0	50717.0	1272.0	1126319.0
8	24h	4	0.9742771310552008	1.0	4266.0	108969.0	1488.0	1064925.0	0.9689018654961592	1.0	2182.0	49445.0	992.0	1127029.0
8	24h	7	0.9751498366908936	1.8373332460474476	4288.0	104048.0	1015.0	1070297.0	0.968064245027547	4.5703125	2118.0	51835.0	1302.0	1124393.0
8	24h	8	0.9679952243384444	1.0	2825.0	111076.0	4520.0	1061227.0	0.9588327979594856	1.006843041469846	1500.0	55072.0	3229.0	1119847.0
8	24h	9	0.9655633238835962	2.0	3123.0	98262.0	3886.0	1074377.0	0.9597941081128868	1.0535004894398483	1800.0	48854.0	2293.0	1126701.0
8	24h	20	0.9790163256313762	1.222450312129291	2303.0	108872.0	2364.0	1066109.0	0.9710871055248246	1.0	1158.0	50296.0	1837.0	1126357.0
8	24h	21	0.9828549346271924	2.452042456204878	1985.0	114451.0	2008.0	1061204.0	0.9735837078038668	1.0270986518465497	1207.0	49073.0	1456.0	1127912.0
8	24h	22	0.973390758981432	1.5234375	3791.0	112212.0	2344.0	1061301.0	0.9713009974433762	1.006843041469846	2001.0	53948.0	1187.0	1122512.0
8	24h	24	0.979306416909252	1.006843041469846	3388.0	108325.0	1190.0	1066745.0	0.9749101982021406	1.0	1679.0	53467.0	1073.0	1123429.0
8	24h	25	0.9664412154946442	2.0	5621.0	104524.0	1638.0	1067865.0	0.9546140162902704	8.3427880121939	3127.0	45884.0	1236.0	1129401.0
8	24h	26	0.9790731553665644	1.222450312129291	3022.0	99466.0	1230.0	1075930.0	0.9719080774338954	1.0	1490.0	48298.0	1302.0	1128558.0
8	24h	29	0.9779865568206596	4.853417771272117	3225.0	103159.0	1419.0	1071845.0	0.9741654633035742	10.592879988242691	1389.0	46211.0	1062.0	1130986.0
8	24h	30	0.976140113768381	1.340339057500937	4246.0	105449.0	909.0	1069044.0	0.9685846431231137	1.0664563289523392	2498.0	49423.0	708.0	1127019.0
8	24h	31	0.9691132214873948	2.1126277004671814	2282.0	107558.0	4574.0	1065234.0	0.9655716662705016	1.0	1229.0	50777.0	2392.0	1125250.0
8	24h	32	0.961481369425246	1.199772113778279	6473.0	101693.0	1675.0	1069807.0	0.956484513795244	1.006843041469846	2668.0	44686.0	1398.0	1130896.0
8	24h	41	0.9450553714959278	2.0	4416.0	97413.0	6911.0	1070908.0	0.9459732762598544	2.0	2175.0	48177.0	3328.0	1125968.0
8	24h	43	0.98110017181662	1.0	3150.0	107922.0	1008.0	1067568.0	0.9769836764369018	6.977332334345717	1499.0	49048.0	812.0	1128289.0
8	24h	45	0.9737290835160304	1.0	3919.0	103930.0	1689.0	1070110.0	0.9721202309019245	1.001250438904398	1906.0	50437.0	987.0	1126318.0
8	24h	46	0.9686136328818032	1.0481568644530264	5707.0	97999.0	644.0	1075298.0	0.9638727559321676	1.006843041469846	2553.0	45556.0	862.0	1130677.0
8	24h	49	0.9566024377642984	2.0	2815.0	99986.0	6257.0	1070590.0	0.9476987225170987	1.0856002174056756	1706.0	44548.0	3211.0	1130183.0
8	24h	52	0.9426905574516496	2.7257117225655487	8364.0	106064.0	4532.0	1060688.0	0.9249229348033456	3.8386732861310624	4811.0	46057.0	2666.0	1126114.0
8	24h	53	0.970926073968107	2.0	5314.0	103842.0	905.0	1069587.0	0.9655179712967276	1.013639886898942	2601.0	45613.0	657.0	1130777.0
8	24h	55	0.9543753310697568	1.171875	9888.0	109903.0	620.0	1059237.0	0.9442117510180338	1.0664563289523392	4983.0	48693.0	771.0	1125201.0
8	24h	56	0.9606902328373818	3.0	4572.0	99210.0	3547.0	1072319.0	0.963108304615446	6.80375908563145	2229.0	48349.0	1475.0	1127595.0
8	24h	58	0.9771669722298412	1.0	3272.0	101534.0	1473.0	1073369.0	0.9671204840718988	1.0	1644.0	43474.0	1312.0	1133218.0
8	24h	59	0.969115818055806	1.0	6102.0	102076.0	404.0	1071066.0	0.9607690793631062	1.0270986518465497	3267.0	46372.0	520.0	1129489.0
8	24h	60	0.9653046108815734	2.0	3557.0	108173.0	4219.0	1063699.0	0.9582334884642044	1.0	1420.0	48386.0	2798.0	1127044.0
8	24h	67	0.9682322068793314	1.0270986518465497	5815.0	102758.0	928.0	1070147.0	0.964033721741932	1.006843041469846	2557.0	44883.0	792.0	1131416.0
8	D14	2	0.9758676633762284	1.0	3459.0	110376.0	2000.0	1063813.0	0.9743819604868462	7.503661215741619	1750.0	56520.0	1222.0	1120156.0
8	D14	3	0.979387082571745	1.0270986518465497	3036.0	110112.0	1599.0	1064901.0	0.9751516851962264	2.005926886948089	1490.0	55609.0	1344.0	1121205.0
8	D14	4	0.9642727145457092	1.527938063719371	4087.0	103317.0	3569.0	1068675.0	0.9628856649459308	1.0	1997.0	52134.0	2022.0	1123495.0
8	D14	5	0.9582376684935564	1.0856002174056756	8438.0	103505.0	584.0	1067121.0	0.950585115688098	1.0856002174056756	4432.0	51622.0	935.0	1122659.0
8	D14	20	0.9670785441047678	1.1106122062431378	5658.0	106559.0	1597.0	1065834.0	0.961676089601374	1.1106122062431378	3279.0	53750.0	1005.0	1121614.0
8	D14	21	0.9782200898252196	1.006843041469846	3212.0	108467.0	1618.0	1066351.0	0.9764384332129328	1.0	1600.0	55553.0	1081.0	1121414.0
8	D14	22	0.977452002751972	1.001250438904398	3429.0	112948.0	1782.0	1061489.0	0.9719426110445708	1.2280544270435452	1947.0	57210.0	1356.0	1119135.0
8	D14	24	0.9627379160018876	1.2280544270435452	7135.0	107107.0	1156.0	1064250.0	0.9561555654894948	1.0535004894398483	3803.0	53473.0	1101.0	1121271.0
8	D14	25	0.9730355859884752	1.0599982034919917	3879.0	99543.0	1638.0	1074588.0	0.9735212366508996	1.006843041469846	1424.0	49910.0	1291.0	1127023.0
8	D14	26	0.9699427713486268	1.5271189492492885	4835.0	99488.0	1331.0	1073994.0	0.9677038356535712	1.5271189492492885	2116.0	49979.0	1220.0	1126333.0
8	D14	29	0.9662601870206844	2.0	2527.0	96512.0	4213.0	1076396.0	0.965612050123132	1.0337623279948105	1219.0	48817.0	2258.0	1127354.0
8	D14	30	0.9741705754231852	1.013639886898942	2936.0	107791.0	2780.0	1066141.0	0.97254728654764	1.0	1768.0	55017.0	1338.0	1121525.0
8	D14	31	0.9769809008368456	1.0337623279948105	3388.0	104429.0	1533.0	1070298.0	0.9671712970664892	1.0337623279948105	1913.0	52323.0	1639.0	1123773.0
8	D14	32	0.9777886746758868	1.0270986518465497	2390.0	97707.0	2049.0	1077502.0	0.9742889377115374	1.0	1161.0	49224.0	1437.0	1127826.0
8	D14	41	0.979099819573804	1.0	2993.0	100392.0	1293.0	1074970.0	0.970797555503984	1.0	1813.0	50198.0	1207.0	1126430.0
8	D14	43	0.966961226996131	2.9877067462457725	2612.0	104719.0	4544.0	1067773.0	0.969470901387028	1.0270986518465497	1498.0	53540.0	1874.0	1122736.0
8	D14	45	0.9648070992334358	2.614667630198196	3233.0	103395.0	4310.0	1068710.0	0.9634079638273044	1.0	1959.0	52841.0	2055.0	1122793.0
8	D14	46	0.958340657409035	1.2111642932783726	7506.0	98136.0	1026.0	1072980.0	0.9534203181287002	1.3101960805662831	4030.0	49360.0	793.0	1125465.0
8	D14	49	0.9658246060830896	2.0	2917.0	96327.0	3900.0	1076504.0	0.9712708050855784	1.0	1338.0	49427.0	1586.0	1127297.0
8	D14	52	0.9754594107844912	1.0664563289523392	3736.0	105076.0	1551.0	1069285.0	0.9701462449144156	1.0664563289523392	1779.0	52937.0	1479.0	1123453.0
8	D14	53	0.9576294904344002	2.0	3839.0	95807.0	4639.0	1075363.0	0.9565615361655556	2.0	1619.0	48072.0	2747.0	1127210.0
8	D14	56	0.9781580485730988	1.1590180127617733	3686.0	101233.0	835.0	1073894.0	0.9748447411718832	1.1590180127617733	1738.0	51251.0	907.0	1125752.0
8	D14	58	0.9755367470287916	1.1106122062431378	3604.0	93533.0	1087.0	1081424.0	0.9739274611398964	1.0	1766.0	46992.0	750.0	1130140.0
8	D14	59	0.9717213592006894	1.1106122062431378	5242.0	104307.0	829.0	1069270.0	0.9665122678284797	1.1106122062431378	3105.0	52687.0	546.0	1123310.0
8	D14	60	0.972083879423329	1.1590180127617733	4459.0	103838.0	1505.0	1069846.0	0.9652530226746536	4.8046875	2691.0	52531.0	1091.0	1123335.0
8	D14	67	0.9712424068875516	1.2987091698346094	3572.0	103448.0	2554.0	1070074.0	0.970353982300885	1.340339057500937	1761.0	52632.0	1455.0	1123800.0
8	D28	3	0.97044133526317	1.3101960805662831	4993.0	105601.0	1440.0	1067614.0	0.9624356121390512	1.1044123154420182	2888.0	54278.0	1349.0	1121133.0
8	D28	4	0.9726929342798218	1.013639886898942	4466.0	107770.0	1585.0	1065827.0	0.9700009714139372	1.0	2367.0	54920.0	1030.0	1121331.0
8	D28	5	0.9548354148712548	1.0664563289523392	8612.0	104702.0	1293.0	1065041.0	0.948358074673864	1.0664563289523392	4681.0	52705.0	1059.0	1121203.0
8	D28	20	0.9677791425087277	2.0	4904.0	109916.0	2415.0	1062413.0	0.965763418447108	1.0	2836.0	55599.0	1106.0	1120107.0
8	D28	21	0.9744145278015012	1.013639886898942	3767.0	108389.0	1925.0	1065567.0	0.959073452792732	3.984375	2164.0	55316.0	2557.0	1119611.0
8	D28	22	0.937947430753186	2.0	6367.0	106125.0	7675.0	1059481.0	0.9353861300425214	2.0	3854.0	55105.0	3759.0	1116930.0
8	D28	24	0.9575285118775444	1.0664563289523392	7910.0	107845.0	1657.0	1062236.0	0.9445048393884136	1.0664563289523392	4934.0	53867.0	1396.0	1119451.0
8	D28	25	0.973156089193825	1.0664563289523392	4537.0	102123.0	1097.0	1071891.0	0.9660925425937996	1.0	2673.0	51884.0	969.0	1124122.0
8	D28	26	0.9550025433345072	1.129007618718758	8683.0	97628.0	517.0	1072820.0	0.9471984312368428	1.129007618718758	4727.0	49269.0	766.0	1124886.0
8	D28	29	0.9738214643931796	1.0	3745.0	97090.0	1475.0	1077338.0	0.9700435516145486	1.2890625	2036.0	49447.0	1018.0	1127147.0
8	D28	31	0.9738626607471615	1.001250438904398	3772.0	106059.0	1921.0	1067896.0	0.972936340208484	1.0270986518465497	2043.0	54554.0	992.0	1122059.0
8	D28	32	0.9690224560658672	1.2621480016721494	5534.0	95862.0	595.0	1077657.0	0.9658337181994164	1.0	2853.0	49145.0	624.0	1127026.0
8	D28	41	0.9694539045940604	1.1590180127617733	5368.0	101766.0	1045.0	1071469.0	0.9650697094495032	1.1590180127617733	2917.0	51085.0	781.0	1124865.0
8	D28	43	0.9716142209048024	1.0	3649.0	107513.0	2633.0	1065853.0	0.9704656225487172	1.0	1945.0	55055.0	1406.0	1121242.0
8	D28	45	0.9572113119315808	2.0	3155.0	107670.0	6471.0	1062352.0	0.9525918365581724	1.8373332460474476	1782.0	55066.0	3699.0	1119101.0
8	D28	46	0.9585212873176316	1.199772113778279	7972.0	97958.0	506.0	1073212.0	0.9525801558363248	1.199772113778279	4470.0	50552.0	563.0	1124063.0
8	D28	52	0.9728467948863508	1.3556207137438	3716.0	107108.0	2263.0	1066561.0	0.9721477744495244	1.5271189492492885	2190.0	55497.0	990.0	1120971.0
8	D28	53	0.9726577817613298	1.0599982034919917	4094.0	95497.0	1275.0	1078782.0	0.9599874038064122	3.8671875	2196.0	48776.0	1870.0	1126806.0
8	D28	56	0.9548502083226412	2.0	3311.0	102327.0	6366.0	1067644.0	0.9512433488978174	2.0	1801.0	52560.0	3587.0	1121700.0
8	D28	58	0.97527873015873	1.0270986518465497	3552.0	96004.0	1315.0	1078777.0	0.9757463629654344	1.0270986518465497	1536.0	48257.0	863.0	1128992.0
8	D28	59	0.9797140435567676	1.195082698498309	2520.0	106346.0	1884.0	1068898.0	0.9616557578784042	5.15625	1289.0	53921.0	3011.0	1121427.0
8	D28	60	0.972798241201349	1.08041536608901	4569.0	104426.0	1271.0	1069382.0	0.9706719374822704	1.0535004894398483	2057.0	53038.0	1148.0	1123405.0
8	D28	67	0.970653257618449	1.195082698498309	4556.0	100764.0	1537.0	1072791.0	0.9612375230616396	5.022435018556736	2779.0	50799.0	1318.0	1124752.0
8	D3	2	0.9783855097838552	1.0535004894398483	2700.0	119025.0	2559.0	1055364.0	0.9761281913390636	1.0	1003.0	53546.0	1616.0	1123483.0
8	D3	3	0.9584589541656668	1.1590180127617733	7066.0	109837.0	2455.0	1060290.0	0.9546614478405188	1.0599982034919917	2955.0	49756.0	1771.0	1125166.0
8	D3	4	0.9810929193380314	1.1777197993501043	2860.0	111097.0	1422.0	1064269.0	0.9764412094932052	1.0	1467.0	50441.0	967.0	1126773.0
8	D3	5	0.9802313065166984	2.0	2748.0	103360.0	1421.0	1072119.0	0.9744224897747568	1.0	1397.0	50745.0	1267.0	1126239.0
8	D3	20	0.9588246193616032	1.129007618718758	8075.0	106081.0	1036.0	1064456.0	0.9546623307872646	7.748566525695253	3735.0	50494.0	1061.0	1124358.0
8	D3	21	0.9741955017301038	1.2934112252706986	3585.0	112617.0	2381.0	1061065.0	0.9722653903724962	1.0	1565.0	50989.0	1344.0	1125750.0
8	D3	22	0.9694976518274908	1.0	4701.0	111579.0	2320.0	1061048.0	0.970016618560308	1.0	2541.0	55451.0	887.0	1120769.0
8	D3	24	0.9720195695248632	1.006843041469846	5084.0	107188.0	1087.0	1066289.0	0.965477131666712	1.006843041469846	2647.0	53122.0	1152.0	1122727.0
8	D3	25	0.9731140621206178	1.0270986518465497	4859.0	104203.0	899.0	1069687.0	0.9655941053848218	4.116601891464913	2248.0	46784.0	1086.0	1129530.0
8	D3	26	0.9735726714355823	1.006843041469846	4649.0	98196.0	682.0	1076121.0	0.9680426498094562	1.006843041469846	2310.0	48391.0	885.0	1128062.0
8	D3	29	0.9739496469460718	1.0535004894398483	4582.0	103656.0	963.0	1070447.0	0.9700428256621346	1.0599982034919917	2006.0	46661.0	876.0	1130105.0
8	D3	31	0.9681400570255788	1.0270986518465497	6358.0	105429.0	581.0	1067280.0	0.9592939031995013	6.6796875	3212.0	49996.0	1031.0	1125409.0
8	D3	32	0.967540767167156	1.0337623279948105	5264.0	103329.0	1669.0	1069386.0	0.9635545140601874	1.006843041469846	2206.0	46875.0	1340.0	1129227.0
8	D3	41	0.921164053320368	3.0022879459099605	9137.0	90941.0	6429.0	1073141.0	0.9222794780161374	3.0022879459099605	4640.0	45550.0	3037.0	1126421.0
8	D3	43	0.96017126444933	1.0	3987.0	108315.0	4999.0	1062347.0	0.9615620894647802	1.0	1843.0	50870.0	2224.0	1124711.0
8	D3	45	0.9719035443735802	1.1044123154420182	5316.0	102253.0	596.0	1071483.0	0.9619592531024084	1.0270986518465497	3038.0	49766.0	898.0	1125946.0
8	D3	46	0.9639053398649802	1.0664563289523392	6549.0	98875.0	856.0	1073368.0	0.9563111819367124	1.0546875	3312.0	46208.0	910.0	1129218.0
8	D3	49	0.9783721870367876	1.0	3244.0	101647.0	1250.0	1073507.0	0.971144863491797	1.006843041469846	1767.0	46260.0	982.0	1130639.0
8	D3	52	0.9767623684526164	1.0	3782.0	109939.0	1449.0	1064478.0	0.9711642554866649	1.0270986518465497	1843.0	49340.0	1087.0	1127378.0
8	D3	53	0.9778171969176775	1.006843041469846	3530.0	102530.0	1122.0	1072466.0	0.969806190521357	1.0	1869.0	46011.0	996.0	1130772.0
8	D3	55	0.9725786854413208	1.0337623279948105	4798.0	116867.0	1792.0	1056191.0	0.968405905336114	1.006843041469846	2302.0	53165.0	1167.0	1123014.0
8	D3	56	0.9660676028403296	2.275369668626672	3307.0	103262.0	3947.0	1069132.0	0.9639423076923076	4.3359375	1631.0	49323.0	2059.0	1126635.0
8	D3	58	0.9728355758947448	1.0664563289523392	4153.0	97787.0	1308.0	1076400.0	0.968134989140725	1.0481568644530264	1568.0	43462.0	1293.0	1133325.0
8	D3	59	0.9760380210909796	1.0	3050.0	105559.0	2133.0	1068906.0	0.9733159097030336	1.013639886898942	1261.0	48786.0	1414.0	1128187.0
8	D3	60	0.9771400162704512	1.006843041469846	3175.0	108101.0	1883.0	1066489.0	0.9702747290742588	1.006843041469846	1596.0	49109.0	1413.0	1127530.0
8	D3	67	0.9688556405679236	1.5234375	5860.0	99594.0	543.0	1073651.0	0.9594189798513816	1.3101960805662831	3230.0	45641.0	631.0	1130146.0
8	sham	1	0.9727898837078016	1.013639886898942	3317.0	107700.0	2708.0	1065923.0	0.9711876943917156	1.0	1891.0	54488.0	1342.0	1121927.0
8	sham	7	0.9531913386489108	1.116777678328368	8940.0	107652.0	1633.0	1061423.0	0.9486101933835512	1.116777678328368	4611.0	53836.0	1222.0	1119979.0
8	sham	7	0.959769696086291	1.3556207137438	8056.0	105352.0	776.0	1065464.0	0.9524961133183624	1.3556207137438	4413.0	52383.0	812.0	1122040.0
8	sham	7	0.9672633690345532	2.0	2163.0	102232.0	4757.0	1070496.0	0.9692988612226184	1.0	1230.0	51794.0	2051.0	1124573.0
8	sham	8	0.9753494021246386	1.222450312129291	3186.0	114032.0	2578.0	1059852.0	0.9644609207112952	1.0	1937.0	56325.0	2214.0	1119172.0
8	sham	8	0.9723303938564096	2.0	3334.0	116105.0	3274.0	1056935.0	0.9718156142996393	1.0	1999.0	58324.0	1384.0	1117941.0
8	sham	8	0.9662153984473608	1.6448049430802578	2978.0	111766.0	4838.0	1060066.0	0.9615817945696764	1.0	1706.0	55903.0	2761.0	1119278.0
8	sham	9	0.9790727095384794	1.0337623279948105	2769.0	101382.0	1565.0	1073932.0	0.970365212008666	1.0	1611.0	50164.0	1453.0	1126420.0
8	sham	9	0.9665718853004004	1.199772113778279	6150.0	102489.0	939.0	1070070.0	0.966110974757868	1.199772113778279	2678.0	51172.0	912.0	1124886.0
8	sham	9	0.9701581658867148	1.1590180127617733	5390.0	104796.0	1057.0	1068405.0	0.9663895849321782	1.0337623279948105	2777.0	52258.0	858.0	1123755.0
8	sham	17	0.9722399583501145	1.0337623279948105	4719.0	98975.0	933.0	1075021.0	0.962287616902512	1.0337623279948105	2967.0	49132.0	884.0	1126665.0
8	sham	17	0.9737691422584356	1.527938063719371	3494.0	104093.0	2114.0	1069947.0	0.9671061946067372	1.0	1960.0	51231.0	1525.0	1124932.0
8	sham	17	0.979475759684528	1.0337623279948105	3449.0	105563.0	975.0	1069661.0	0.9756675678678568	1.0	1963.0	52688.0	665.0	1124332.0
8	sham	17	0.9686729507031552	1.0599982034919917	5382.0	98809.0	1009.0	1074448.0	0.9604247856586128	1.0270986518465497	3264.0	49289.0	798.0	1126297.0
8	sham	18	0.9617662024216388	1.4102374024432909	4670.0	106795.0	3821.0	1064362.0	0.9567481374041676	4.909048266498559	2707.0	53100.0	2094.0	1121747.0
8	sham	18	0.9651416122004356	1.171875	7111.0	107649.0	665.0	1064223.0	0.951583299178502	1.116777678328368	4676.0	53400.0	758.0	1120814.0
8	sham	18	0.9793991928634066	1.013639886898942	3383.0	106660.0	1104.0	1068501.0	0.9739531816683152	1.0	2042.0	53172.0	802.0	1123632.0
8	sham	18	0.9710556359930188	1.2280544270435452	4505.0	110997.0	2112.0	1062034.0	0.965952916950247	1.0	2636.0	55352.0	1266.0	1120394.0
8	sham	27	0.952480085172722	1.199772113778279	9244.0	100199.0	754.0	1069451.0	0.9468519256686218	1.199772113778279	4679.0	49883.0	921.0	1124165.0
8	sham	27	0.9718215055325536	1.129007618718758	5010.0	100343.0	809.0	1073486.0	0.966389222997354	1.129007618718758	2962.0	50216.0	531.0	1125939.0
8	sham	27	0.963034071832218	1.0856002174056756	7002.0	101824.0	815.0	1070007.0	0.9562083155952888	1.0856002174056756	3799.0	50538.0	830.0	1124481.0
8	sham	27	0.9776098597371634	1.0535004894398483	3380.0	101690.0	1278.0	1073300.0	0.9771203800767464	1.0535004894398483	1541.0	50800.0	838.0	1126469.0
8	sham	30	0.9631749770613932	1.129007618718758	7411.0	105498.0	656.0	1066083.0	0.9512044471896232	1.0599982034919917	4543.0	50050.0	592.0	1124463.0
8	sham	42	0.9744952432934508	1.0856002174056756	4238.0	101768.0	1089.0	1072553.0	0.9644779332615716	7.265625	2662.0	50624.0	1067.0	1125295.0
8	sham	42	0.9775172337837228	1.0	3640.0	97631.0	851.0	1077526.0	0.968990305084066	1.0	2012.0	48325.0	1081.0	1128230.0
8	sham	42	0.9608895286788612	3.0	3358.0	96788.0	4521.0	1074981.0	0.9546696768060836	1.006843041469846	1658.0	48207.0	2920.0	1126863.0
8	sham	42	0.973008616574727	1.0337623279948105	2983.0	98864.0	2502.0	1075299.0	0.970439685212012	1.0337623279948105	1501.0	49572.0	1519.0	1127056.0
8	sham	44	0.9773122813313	1.2987091698346094	3779.0	108941.0	1279.0	1065649.0	0.9708237112383076	1.006843041469846	1897.0	54021.0	1350.0	1122380.0
8	sham	44	0.964530790898432	1.4486658733124074	6889.0	103240.0	704.0	1068815.0	0.9533048062247774	7.03125	4128.0	50906.0	859.0	1123755.0
8	sham	44	0.9596036984339236	3.815996411591768	4001.0	100827.0	4488.0	1070332.0	0.9546183101129564	1.2890625	2149.0	50327.0	2636.0	1124536.0
8	sham	44	0.9700540429607334	1.340339057500937	3647.0	113442.0	3357.0	1059202.0	0.9715889281006844	1.2621480016721494	2109.0	57127.0	1232.0	1119180.0
8	sham	47	0.9658209800589832	1.0	3329.0	98902.0	3671.0	1073746.0	0.9650319788037308	1.0	1738.0	49717.0	1865.0	1126328.0
8	sham	47	0.974564054425548	1.0080849922315578	2893.0	101744.0	2418.0	1072593.0	0.9714918985019872	1.0270986518465497	1507.0	50844.0	1477.0	1125820.0
8	sham	47	0.9741934307234958	1.1055446639128832	3145.0	106832.0	2515.0	1067156.0	0.9755659393004582	1.0	1619.0	53761.0	1074.0	1123194.0
8	sham	47	0.959406732661605	1.563476257514805	3245.0	97741.0	5026.0	1073636.0	0.9588987904556662	1.411124364702222	1973.0	49390.0	2261.0	1126024.0
8	sham	48	0.9714389832824672	2.057537234816481	2221.0	106630.0	4049.0	1066748.0	0.9686682175050888	1.0	1205.0	53300.0	2243.0	1122900.0
8	sham	48	0.968921493902439	1.875	3688.0	101698.0	2836.0	1071426.0	0.9641888483902588	8.14753860094607	1851.0	50658.0	1912.0	1125227.0
8	sham	48	0.957956189719784	1.1117382399029458	7424.0	104935.0	1787.0	1065502.0	0.9528723268491004	1.0535004894398483	3844.0	52266.0	1326.0	1122212.0
8	sham	50	0.9657396879925438	2.0	4039.0	98955.0	2982.0	1073672.0	0.9598475173187816	2.0	2731.0	49603.0	1419.0	1125895.0
8	sham	50	0.9772167961239714	1.0	1678.0	101654.0	3062.0	1073254.0	0.9785026799608092	1.0	1019.0	50934.0	1219.0	1126476.0
8	sham	50	0.9712390498458824	1.0270986518465497	5358.0	105715.0	903.0	1067672.0	0.9566966571574866	7.514634160256905	3709.0	52316.0	1027.0	1122596.0
8	sham	50	0.9506871137190848	2.515625	4056.0	94292.0	5726.0	1075574.0	0.944222146261034	2.0	2611.0	46959.0	2937.0	1127141.0
8	sham	65	0.9620815152150302	2.0	2709.0	100982.0	5251.0	1070706.0	0.952851660333876	1.013639886898942	1488.0	50029.0	3463.0	1124668.0
8	sham	65	0.969607396567264	1.0599982034919917	4738.0	100047.0	1534.0	1073329.0	0.966394502673384	1.0	2554.0	50066.0	928.0	1126100.0
8	sham	65	0.9782032092373626	1.0	3635.0	107506.0	1156.0	1067351.0	0.9721222040370976	1.0	2008.0	53457.0	1058.0	1123125.0
8	sham	65	0.9561171803815818	1.2280544270435452	8737.0	103885.0	799.0	1066227.0	0.9470406125776256	1.1590180127617733	4572.0	51698.0	1210.0	1122168.0
9	24h	236	0.979735086283366	1.0	1503.0	114315.0	3226.0	1060604.0	0.9671187256750792	1.0	1187.0	48207.0	2091.0	1128163.0
9	24h	237	0.9661956197607766	2.0	1173.0	116643.0	6989.0	1054843.0	0.9571140547568352	1.340339057500937	1083.0	50795.0	3469.0	1124301.0
9	24h	239	0.9831299677378657	1.0	1108.0	109094.0	2636.0	1066810.0	0.9758745716790184	1.0	641.0	48985.0	1781.0	1128241.0
9	24h	242	0.9600650369398408	4.0422346102782365	1793.0	100971.0	6607.0	1070277.0	0.9505552617662612	8.222202518657182	920.0	46735.0	3942.0	1128051.0
9	24h	243	0.9794894425311064	1.0	1225.0	102101.0	3051.0	1073271.0	0.9672861245056076	1.0	742.0	44633.0	2277.0	1131996.0
9	24h	246	0.968640382928968	1.1117382399029458	1612.0	106039.0	5254.0	1066743.0	0.9497768331562167	1.1117382399029458	842.0	44687.0	3884.0	1130235.0
9	24h	256	0.9752278978208276	1.3361430762880524	3823.0	106018.0	1563.0	1068244.0	0.9721770176840152	1.0270986518465497	1462.0	49285.0	1359.0	1127542.0
9	24h	260	0.9707850215124336	2.013686082939692	4845.0	106499.0	1565.0	1066739.0	0.9573005665750888	2.013686082939692	2889.0	47563.0	1354.0	1127842.0
9	24h	261	0.9794807822644808	1.006843041469846	2964.0	99718.0	1214.0	1075752.0	0.9765151515151516	1.0	1070.0	45115.0	1100.0	1132363.0
9	24h	262	0.9632098655109244	2.0	6326.0	107788.0	1908.0	1063626.0	0.9545158478049562	2.0	2998.0	47627.0	1541.0	1127482.0
9	24h	265	0.9580199073018768	2.0541973036930994	7822.0	100868.0	1018.0	1069940.0	0.9543431183830606	2.013686082939692	3771.0	47595.0	783.0	1127499.0
9	24h	271	0.9627264701981	3.0	1388.0	105239.0	6761.0	1066260.0	0.9555592236214816	1.7578125	680.0	49207.0	3897.0	1125864.0
9	24h	273	0.981650203755153	1.0	2105.0	103703.0	1772.0	1072068.0	0.974242126086191	1.0	834.0	47033.0	1653.0	1130128.0
9	24h	275	0.958677453130062	2.4449006242585813	3342.0	102091.0	5459.0	1068756.0	0.9522170828230484	1.08041536608901	1677.0	47040.0	3044.0	1127887.0
9	24h	277	0.96886957343285	2.0	1476.0	102550.0	5114.0	1070508.0	0.9608615268913796	1.006843041469846	757.0	45995.0	2990.0	1129906.0
9	24h	279	0.9752771810916464	1.0	3534.0	109647.0	2025.0	1064442.0	0.967973922787002	1.0	1326.0	47513.0	1818.0	1128991.0
9	24h	280	0.9501895395382128	1.964420462606275	1065.0	107532.0	10209.0	1060842.0	0.9312009896841392	1.4915533665653735	1838.0	46669.0	5058.0	1126083.0
9	24h	283	0.9788945654874972	1.3361430762880524	2683.0	116208.0	2328.0	1058429.0	0.9689079312527388	1.0	1275.0	49751.0	1918.0	1126704.0
9	24h	288	0.9744379959388816	2.0	2758.0	101496.0	2567.0	1072827.0	0.9692273721821868	2.0	1363.0	48284.0	1703.0	1128298.0
9	24h	289	0.945720308098418	3.0	531.0	120019.0	13246.0	1045852.0	0.9201582867783984	2.0	1563.0	51389.0	7355.0	1119341.0
9	24h	291	0.9727180020898992	1.875	1782.0	115894.0	4719.0	1057253.0	0.956956379645116	1.2457202124298417	975.0	49778.0	3503.0	1125392.0
9	24h	294	0.9405572911842228	2.0	386.0	111694.0	13732.0	1053836.0	0.9233898176219576	3.9998550388771914	1338.0	48580.0	6723.0	1123007.0
9	24h	295	0.9737175758742328	2.0	1765.0	116350.0	4516.0	1057017.0	0.9649084997329486	1.006843041469846	899.0	51488.0	2846.0	1124415.0
9	24h	300	0.9804811620517476	1.0	1827.0	111240.0	2602.0	1063979.0	0.9614220504579468	1.0	937.0	48759.0	2976.0	1126976.0
9	24h	301	0.9639527479733518	2.109375	1426.0	101430.0	6160.0	1070632.0	0.954956728923195	2.0	1267.0	48497.0	3308.0	1126576.0
9	24h	306	0.9472803721595991	2.003430285823854	7093.0	105887.0	4693.0	1061975.0	0.9399110297767956	2.0306639779653968	3890.0	48279.0	2283.0	1125196.0
9	24h	309	0.8213386271600767	5.001373102474584	31709.0	77782.0	2130.0	1068027.0	0.8004185482982707	5.001373102474584	16778.0	36335.0	1342.0	1125193.0
9	24h	310	0.9541619918359552	1.640625	3987.0	99927.0	5614.0	1070120.0	0.9383628894900312	7.696835191990033	3526.0	46829.0	2626.0	1126667.0
9	24h	311	0.942071206476372	2.027279773797884	7940.0	100893.0	4468.0	1066347.0	0.935914539543249	2.027279773797884	4366.0	47354.0	2119.0	1125809.0
9	24h	314	0.9684055319186732	1.1590180127617733	1601.0	109026.0	5513.0	1063508.0	0.958989266997274	1.0599982034919917	1243.0	47668.0	2834.0	1127903.0
9	24h	315	0.9361536735478908	2.3349443959185088	465.0	116817.0	15469.0	1046897.0	0.91839589858382	2.067524655989621	1310.0	50875.0	7731.0	1119732.0
9	24h	321	0.9373064145977436	3.041953156099918	413.0	116809.0	15213.0	1047213.0	0.9114796426910188	3.4704123972564487	1498.0	48009.0	7827.0	1122314.0
9	24h	328	0.9800800440743254	1.540548933213418	3261.0	107627.0	1114.0	1067646.0	0.9742828685258964	1.006843041469846	1787.0	48909.0	795.0	1128157.0
9	24h	337	0.9816861995400772	1.0337623279948105	2330.0	106296.0	1636.0	1069386.0	0.9743573900148296	1.0	1045.0	47307.0	1445.0	1129851.0
9	24h	340	0.9751762154749024	1.222450312129291	2545.0	109504.0	3030.0	1064569.0	0.9679431135979484	1.0	1355.0	49821.0	1945.0	1126527.0
9	24h	345	0.9495393240355674	1.0664563289523392	6725.0	103317.0	4256.0	1065350.0	0.9366290777285542	1.0664563289523392	3976.0	46513.0	2318.0	1126841.0
9	24h	348	0.9257673830719022	3.0	12477.0	93752.0	2558.0	1070861.0	0.9115837389874438	3.0	6822.0	41854.0	1297.0	1129675.0
9	24h	350	0.9510864601409864	3.0	888.0	114546.0	10894.0	1053320.0	0.9342453035743044	1.540548933213418	1681.0	49309.0	5260.0	1123398.0
9	24h	353	0.9493713172180208	1.129007618718758	8423.0	102309.0	2489.0	1066427.0	0.9415901860942566	1.129007618718758	4205.0	46322.0	1542.0	1127579.0
9	24h	357	0.9693041357195712	1.171875	4076.0	106101.0	2644.0	1066827.0	0.9586378390691142	1.1044123154420182	2691.0	50502.0	1667.0	1124788.0
9	24h	361	0.9568170423694342	2.0	6019.0	101148.0	3111.0	1069370.0	0.9456378329347735	2.0	3356.0	45871.0	1918.0	1128503.0
9	24h	363	0.9641203324359124	2.0	4192.0	102956.0	3471.0	1069029.0	0.9571604938271604	2.0	2381.0	46518.0	1783.0	1128966.0
9	24h	364	0.9580068227592068	1.3101960805662831	4501.0	111067.0	5236.0	1058844.0	0.9435299540940784	1.0856002174056756	3114.0	49123.0	2766.0	1124645.0
9	24h	365	0.9544925102256412	1.1044123154420182	6379.0	105711.0	3701.0	1063857.0	0.9454737848865012	1.0599982034919917	3222.0	46462.0	2137.0	1127827.0
9	24h	368	0.9761573716463258	1.0270986518465497	981.0	104258.0	4112.0	1070297.0	0.9680600084689372	1.006843041469846	684.0	48009.0	2484.0	1128471.0
9	24h	369	0.960791944137156	1.0270986518465497	4259.0	109868.0	4708.0	1060813.0	0.9558930004109348	1.0599982034919917	1655.0	48849.0	2853.0	1126291.0
9	24h	370	0.9745987833070882	1.0599982034919917	1259.0	101810.0	4048.0	1072531.0	0.9667927026186728	1.0599982034919917	1130.0	48198.0	2181.0	1128139.0
9	24h	371	0.9455610553562508	1.129007618718758	6757.0	104111.0	5231.0	1063549.0	0.9342665667751106	1.129007618718758	3646.0	45517.0	2759.0	1127726.0
9	24h	373	0.9588596353171304	1.013639886898942	4745.0	106618.0	4404.0	1063881.0	0.9493026519981416	1.0599982034919917	2493.0	48020.0	2636.0	1126499.0
9	24h	376	0.9577370687709352	1.1044123154420182	6123.0	106078.0	3239.0	1064208.0	0.94856167239086	1.1044123154420182	3095.0	47780.0	2087.0	1126686.0
9	24h	379	0.9536187812240954	2.0340425515614218	7020.0	107562.0	3443.0	1061623.0	0.9372815782479008	2.0340425515614218	4159.0	47605.0	2212.0	1125672.0
9	24h	391	0.9482440773724904	2.0	7376.0	103388.0	3910.0	1064974.0	0.9306673433138796	2.0306639779653968	4242.0	45847.0	2589.0	1126970.0
9	24h	401	0.9548818827333092	2.0	2894.0	101598.0	6707.0	1068449.0	0.9540064025992642	1.3101960805662831	1442.0	49916.0	3371.0	1124919.0
9	24h	403	0.9811700329926772	2.0	1902.0	121930.0	2778.0	1053038.0	0.9729566813710716	1.006843041469846	1137.0	53265.0	1824.0	1123422.0
9	24h	405	0.975726309604051	2.16083073217802	1733.0	112913.0	3885.0	1061117.0	0.9678246179537466	1.006843041469846	907.0	49842.0	2407.0	1126492.0
9	24h	407	0.9798778185049428	3.2535474929778574	3238.0	110273.0	1291.0	1064846.0	0.9738821773591756	6.5039285378747245	1574.0	48288.0	1016.0	1128770.0
9	24h	409	0.972952912797222	1.0546875	4917.0	110112.0	1205.0	1063414.0	0.972480789337448	1.006843041469846	1866.0	47901.0	845.0	1129036.0
9	24h	410	0.9716579680314948	1.0	1523.0	118963.0	5417.0	1053745.0	0.9553970814695314	1.0	1121.0	52115.0	3745.0	1122667.0
9	24h	411	0.9791324540992632	4.005466540495783	3225.0	105831.0	1286.0	1069306.0	0.9758332080388914	4.005466540495783	1477.0	48677.0	934.0	1128560.0
9	24h	413	0.9671503564633336	2.601984763028264	5767.0	105475.0	1398.0	1067008.0	0.9647976736566186	1.0270986518465497	2432.0	47113.0	1006.0	1129097.0
9	24h	418	0.9771198093317444	1.5234375	2851.0	106594.0	2141.0	1068062.0	0.9722157817451116	1.0	1322.0	50318.0	1554.0	1126454.0
9	24h	422	0.9691048277988046	2.0	1921.0	113174.0	5295.0	1059258.0	0.962161444503452	1.006843041469846	1132.0	50729.0	2858.0	1124929.0
9	24h	423	0.9731455138435916	2.0765677906253144	4968.0	105180.0	837.0	1068663.0	0.9662934862137053	6.220678289295007	2693.0	48205.0	670.0	1128080.0
9	24h	426	0.9767260209897232	2.0	3784.0	107539.0	1341.0	1066984.0	0.9685912570651783	5.253631788834867	1932.0	47383.0	1141.0	1129192.0
9	24h	428	0.9788792912513844	1.0	2895.0	110491.0	1873.0	1064389.0	0.9744007447056086	1.0	1077.0	50244.0	1563.0	1126764.0
9	24h	434	0.9671829591832124	2.0	5169.0	106998.0	2092.0	1065389.0	0.9614302000625512	7.12613494935412	2513.0	47648.0	1310.0	1128177.0
9	24h	437	0.9817579658662964	1.0	2769.0	110274.0	1329.0	1065276.0	0.9778682753239832	1.006843041469846	1243.0	51386.0	1083.0	1125936.0
9	24h	447	0.9599954481502938	2.0	6648.0	92797.0	1086.0	1079117.0	0.9541338197928204	1.013639886898942	3298.0	43935.0	926.0	1131489.0
9	24h	451	0.9811122006363018	1.0	2106.0	114563.0	2305.0	1060674.0	0.9716408093782644	1.0	1212.0	50228.0	1720.0	1126488.0
9	24h	452	0.970425821251526	1.171875	3636.0	111680.0	3171.0	1061161.0	0.9645785795778664	1.0337623279948105	2192.0	54109.0	1782.0	1121565.0
9	24h	453	0.9830652201022572	1.5582755392580607	2253.0	118248.0	1821.0	1057326.0	0.9764685375631864	1.0	1157.0	53219.0	1408.0	1123864.0
9	24h	455	0.9752934460737094	7.624231518651568	3074.0	109346.0	2466.0	1064762.0	0.965399875133426	8.949320199392242	1486.0	47935.0	1950.0	1128277.0
9	24h	456	0.9690424951568494	2.516122330498112	1972.0	112798.0	5235.0	1059643.0	0.9561091340450772	3.8329768360611376	1160.0	49972.0	3428.0	1125088.0
9	24h	459	0.971297561835898	1.5234375	2293.0	110150.0	4217.0	1062988.0	0.9705874443079848	1.0	1203.0	54135.0	2078.0	1122232.0
9	24h	460	0.9663683186022036	2.0	2550.0	103758.0	4672.0	1068668.0	0.9662271150899266	1.006843041469846	1296.0	47921.0	2054.0	1128377.0
9	24h	461	0.9793745958714002	1.0	2107.0	111326.0	2582.0	1063633.0	0.9703163968898236	5.135261497190893	966.0	49605.0	2069.0	1127008.0
9	24h	462	0.9689940700028928	1.6314662512311586	2150.0	107194.0	4710.0	1065594.0	0.9530200055597626	1.3556207137438	990.0	49710.0	3911.0	1125037.0
10	D7	5	0.9578952559424008	2.0	4821.0	97121.0	3717.0	1073989.0	0.9565478454056	7.03125	2791.0	47792.0	1551.0	1127514.0
10	D7	13	0.9441427934681308	3.0	8693.0	93202.0	2335.0	1075418.0	0.939799331103679	4.710879197400417	4843.0	46084.0	1061.0	1127660.0
10	D7	19	0.8315594406446972	4.013709416643163	26285.0	68207.0	1347.0	1083809.0	0.826439242785537	4.013709416643163	13488.0	33965.0	778.0	1131417.0
10	D7	21	0.972605285292334	1.7578125	2504.0	99445.0	3098.0	1074601.0	0.9692052260194098	1.1590180127617733	1722.0	49035.0	1394.0	1127497.0
10	D7	24	0.7812089717206383	5.083080514759849	34316.0	63965.0	1513.0	1079854.0	0.7736528114973099	5.001373102474584	17828.0	31707.0	725.0	1129388.0
10	D7	33	0.7765505329424331	6.0	38645.0	68338.0	683.0	1071982.0	0.7631473899109251	6.0	20355.0	33456.0	412.0	1125425.0
10	D7	39	0.8031226284540869	5.0	34341.0	71963.0	941.0	1072403.0	0.8060138609434384	4.042687565705053	16202.0	36053.0	1152.0	1126241.0
10	D7	43	0.8989919592919023	3.036400263881559	17620.0	83742.0	1198.0	1077088.0	0.8982564980211787	3.036400263881559	8810.0	41989.0	702.0	1128147.0
10	D7	44	0.9718789490512126	2.0	3977.0	95750.0	1564.0	1078357.0	0.9668245486195448	6.696114668982025	2593.0	47765.0	685.0	1128605.0
10	D7	45	0.8464536057977902	4.098354400129703	25097.0	71246.0	751.0	1082554.0	0.8442013709026515	4.098354400129703	12561.0	35039.0	372.0	1131676.0
10	D7	49	0.9387550249255612	2.006854708321581	11123.0	97263.0	1568.0	1069694.0	0.9378896463322264	5.71319744101322	5462.0	48291.0	934.0	1124961.0
10	D7	52	0.9593520522440956	1.1590180127617733	6733.0	101510.0	1869.0	1069536.0	0.9539827720625986	1.1106122062431378	3794.0	50169.0	1046.0	1124639.0
10	D7	53	0.8694102062288415	4.003431755420904	23016.0	79741.0	939.0	1075952.0	0.8622018764643008	6.886017450466198	11712.0	39929.0	1051.0	1126956.0
10	D7	54	0.9628871946351588	2.0	5564.0	96489.0	1874.0	1075721.0	0.9532275090516265	7.1484375	3574.0	48311.0	1167.0	1126596.0
10	D7	57	0.9150365893073356	3.0656572532706994	16255.0	94844.0	1358.0	1067191.0	0.9071700727398684	3.0656572532706994	8781.0	47142.0	867.0	1122858.0
10	D7	58	0.8586578637849359	4.003431755420904	21025.0	66069.0	726.0	1091828.0	0.854774509675131	5.9765625	10638.0	32534.0	417.0	1136059.0
10	D7	60	0.9704655546924094	1.0664563289523392	4328.0	98067.0	1641.0	1075612.0	0.9642967588759316	1.0	2745.0	48332.0	834.0	1127737.0
10	D7	64	0.9321070183493182	3.0	11697.0	92376.0	1760.0	1073815.0	0.924162545250599	3.0	6437.0	45314.0	1000.0	1126897.0
10	D7	65	0.9186303549034056	3.0	15417.0	94127.0	1258.0	1068846.0	0.9189241561058792	2.0840639994746444	7620.0	47422.0	748.0	1123858.0
10	D7	70	0.9720668653621872	2.7151556700307258	2440.0	93768.0	2949.0	1080491.0	0.9683059186215924	2.0	1194.0	45858.0	1808.0	1130788.0
10	D7	72	0.8629607921123694	4.013709416643163	25189.0	82449.0	997.0	1071013.0	0.8538202847534337	4.013709416643163	13433.0	40749.0	520.0	1124946.0
10	D7	74	0.902401539966158	3.0296085278516185	18037.0	87195.0	824.0	1073592.0	0.8950188859869099	3.018255006000984	9568.0	43007.0	521.0	1126552.0
10	D7	81	0.974391018110744	1.2890625	4071.0	97462.0	1052.0	1077063.0	0.9727586724733444	1.0	1871.0	48582.0	850.0	1128345.0
10	D7	82	0.936428004638955	3.0	11130.0	92049.0	1368.0	1075101.0	0.9312040050062578	3.0	6006.0	46502.0	865.0	1126275.0
10	D7	85	0.9660814188484074	3.4382456577628364	5416.0	94889.0	1247.0	1078096.0	0.9608555662535848	2.0	2751.0	46405.0	1030.0	1129462.0
10	D7	87	0.9034617371835352	3.011422346795821	15687.0	78687.0	1129.0	1084145.0	0.8978857915110979	3.0	8229.0	39199.0	687.0	1131533.0
10	D7	90	0.9533351098720892	2.2778361656748385	7553.0	93015.0	1553.0	1077527.0	0.9498719960360062	7.274125571643045	3983.0	46008.0	873.0	1128784.0
10	D7	91	0.9527532584787682	2.003430285823854	7680.0	99194.0	2158.0	1070616.0	0.9511465796780644	2.0	3882.0	48985.0	1150.0	1125631.0
10	D7	93	0.9732487756690136	1.0337623279948105	3581.0	104433.0	2160.0	1069474.0	0.966122588957169	1.0337623279948105	2401.0	52117.0	1254.0	1123876.0
10	D7	95	0.9542524528961186	2.138471202057968	1997.0	103774.0	7953.0	1065924.0	0.9445997010407866	1.3361430762880524	1396.0	50870.0	4571.0	1122811.0
10	D7	97	0.8915035702928508	3.0454323507713976	16080.0	77095.0	2685.0	1083788.0	0.8849878654801803	6.531894779775811	8426.0	38289.0	1526.0	1131407.0
10	D7	98	0.8215027284175178	5.001373102474584	30965.0	73391.0	928.0	1074364.0	0.8157625150818403	5.001373102474584	15484.0	35834.0	702.0	1127628.0
10	D7	99	0.9102366828515036	4.0	15567.0	83704.0	942.0	1079435.0	0.9007870596536938	4.0	8470.0	41488.0	669.0	1129021.0
10	D7	106	0.942394815273306	2.003430285823854	7272.0	90591.0	3803.0	1077982.0	0.931266107080388	2.0	4488.0	44989.0	2153.0	1128018.0
10	D7	107	0.937220882899261	3.0	11378.0	94858.0	1330.0	1072082.0	0.932195806471294	2.003430285823854	5640.0	45837.0	1028.0	1127143.0
10	D7	108	0.8346849242222814	5.0	29092.0	75342.0	752.0	1074462.0	0.8072651500504823	7.567280417042588	15012.0	37579.0	2932.0	1124125.0
11	24h	3	0.9657876601795232	2.0	1737.0	110715.0	6107.0	1061089.0	0.9482819417780042	2.0	1211.0	48406.0	4069.0	1125962.0
11	24h	4	0.9634919916190884	2.0	2065.0	117032.0	6804.0	1053747.0	0.9519394018545122	4.276942404115935	1060.0	51023.0	4092.0	1123473.0
11	24h	5	0.9382663283023908	2.874840773444027	3697.0	105372.0	10169.0	1060410.0	0.9251464056911528	4.9718445552179125	2104.0	47077.0	5514.0	1124953.0
11	24h	9	0.9760907611969324	1.40625	2875.0	102899.0	2166.0	1071708.0	0.961619674574587	1.0270986518465497	1568.0	46452.0	2140.0	1129488.0
11	24h	27	0.9659746363442157	3.0	3625.0	99478.0	3383.0	1073162.0	0.9519255184088024	7.341775831723633	2073.0	44988.0	2471.0	1130116.0
11	24h	28	0.942426271709731	3.0	7418.0	108363.0	5822.0	1058045.0	0.9070743756468084	3.0	5356.0	46454.0	4162.0	1123676.0
11	24h	29	0.9354551685675484	3.174500529733969	6078.0	109865.0	9083.0	1054622.0	0.897836582090094	8.20129815967608	3987.0	49469.0	7271.0	1118921.0
11	24h	30	0.9397519971889065	3.77240216127685	3286.0	110988.0	10945.0	1054429.0	0.9316156795674602	6.5763711290165565	1815.0	50658.0	5622.0	1121553.0
11	24h	31	0.8986408939897312	4.0	16949.0	89262.0	3187.0	1070250.0	0.8853174427362545	7.4060274887460755	8353.0	39965.0	2001.0	1129329.0
11	24h	32	0.9427263764393028	3.018255006000984	6899.0	104225.0	5765.0	1062759.0	0.9101280766674272	3.018255006000984	5303.0	45870.0	3756.0	1124719.0
11	24h	34	0.9389808434663068	3.7752163250310895	2021.0	110311.0	12316.0	1055000.0	0.9262476612318148	6.185255472000025	1522.0	48515.0	6204.0	1123407.0
11	24h	35	0.958111861897942	2.0340425515614218	5550.0	99681.0	3166.0	1071251.0	0.942110263246606	2.0	3588.0	46113.0	2079.0	1127868.0
11	24h	36	0.9587859777782688	2.0	2285.0	108513.0	7044.0	1061806.0	0.9471117447519788	7.233248596163846	1122.0	48163.0	4257.0	1126106.0
11	24h	37	0.9631950221852468	2.697858851536251	2130.0	111145.0	6364.0	1060009.0	0.9520103505150568	7.149397988751396	1122.0	48196.0	3737.0	1126593.0
11	24h	38	0.9626853838754348	3.885381758109491	2862.0	91071.0	4198.0	1081517.0	0.9579802982182268	8.081690460734375	1206.0	44491.0	2697.0	1131254.0
11	24h	39	0.9654654913663728	2.966950523712226	2600.0	111938.0	5408.0	1059702.0	0.9504829832079674	1.563476257514805	987.0	47575.0	3970.0	1127116.0
11	24h	41	0.9621980504423926	3.419305542156916	2099.0	104780.0	6134.0	1066635.0	0.9548965810494772	1.2890625	1423.0	47159.0	3032.0	1128034.0
11	24h	43	0.9303507798235242	3.525377099177654	3444.0	115664.0	13874.0	1046666.0	0.9093896584327008	5.333346048975727	2165.0	49534.0	7706.0	1120243.0
11	24h	44	0.959119496855346	1.5234375	4593.0	110715.0	4845.0	1059495.0	0.955826884939923	7.696835191990033	1854.0	49162.0	2690.0	1125942.0
11	24h	49	0.9550876884532548	2.415882202510348	4069.0	108646.0	6149.0	1060784.0	0.9453523755821076	2.0	1499.0	48619.0	4122.0	1125408.0
11	24h	53	0.9470720278958266	2.3349443959185088	2820.0	108641.0	9323.0	1058864.0	0.9326627604809944	2.0	1776.0	47196.0	5039.0	1125637.0
11	24h	54	0.9325859086836018	3.0	4025.0	111880.0	12150.0	1051593.0	0.9195077475344414	2.34375	2013.0	48156.0	6418.0	1123061.0
11	24h	55	0.9260026052832532	3.0	2770.0	113383.0	15351.0	1048144.0	0.905889129659599	3.0020846435487543	1541.0	49539.0	8752.0	1119816.0
11	24h	56	0.9645056855736724	2.308326047295962	3471.0	114550.0	4960.0	1056667.0	0.9489945528163202	1.4823176532039275	1744.0	48868.0	3509.0	1125527.0
11	24h	57	0.9205908796882056	3.0566849287923428	2852.0	113142.0	16667.0	1046987.0	0.9083728711296384	3.0566849287923428	1513.0	49683.0	8510.0	1119942.0
11	24h	58	0.9563169960964124	2.2265625	3172.0	108038.0	6698.0	1061740.0	0.9462920639924344	1.1044123154420182	1557.0	48030.0	3895.0	1126166.0
11	24h	59	0.9456693803708728	2.656353398722815	3892.0	100362.0	7640.0	1067754.0	0.9237220578118004	2.0	2319.0	42294.0	4666.0	1130369.0
11	24h	60	0.9433744481515182	4.07177426966734	4780.0	111971.0	8662.0	1054235.0	0.9238716481456164	7.102971876099204	2571.0	47305.0	5225.0	1124547.0
