# Supplementary material for: Automatic Cerebral Hemisphere Segmentation in Rat MRI with Ischemic Lesions via Attention-based Convolutional Neural Networks
Source: Neuroinformatics. 2022 Sep 30;21(1):57–70. doi: 10.1007/s12021-022-09607-1 (PMC9931784; doi:10.1007/s12021-022-09607-1)
Supplement: Supplementary file 1 — Supplementary file1 (RAR 1.26 MB) [file 12021_2022_9607_MOESM1_ESM.zip › methodComparison/v-net.csv]

cohort	timepoint	id	brain_dice	brain_hd	brain_fp	brain_tp	brain_fn	brain_tn	contra_dice	contra_hd	contra_fp	contra_tp	contra_fn	contra_tn
1	24h	3	0.9658709702488116	1.2890625	834.0	111858.0	7071.0	1059885.0	0.9579077684927269	3.7518306078708097	1257.0	49520.0	3095.0	1125776.0
1	24h	5	0.7265141256669329	6.0	45499.0	62773.0	1761.0	1069615.0	0.71205823703241	6.018282692139013	22923.0	29638.0	1047.0	1126040.0
1	24h	22	0.8547591096116803	4.003431755420904	23999.0	74994.0	1487.0	1079168.0	0.8334262226557058	4.006860571647708	13692.0	35889.0	654.0	1129413.0
1	24h	25	0.9654642870778484	1.154163023647981	934.0	113793.0	7207.0	1057714.0	0.9497661137307208	4.116601891464913	965.0	50557.0	4383.0	1123743.0
1	24h	32	0.9656270415028056	1.2987091698346094	2050.0	111598.0	5895.0	1060105.0	0.9527892775313936	1.2987091698346094	1508.0	48446.0	3293.0	1126401.0
1	24h	35	0.9699175358351048	2.229083003200251	3606.0	117264.0	3668.0	1055110.0	0.9565241384384744	1.0535004894398483	2972.0	52000.0	1755.0	1122921.0
1	24h	43	0.9832431189784532	2.6589370600039595	560.0	117618.0	3449.0	1058021.0	0.9732939923266184	2.6589370600039595	797.0	51624.0	2036.0	1125191.0
1	24h	45	0.975275538671326	1.222450312129291	395.0	116937.0	5534.0	1056782.0	0.9672440437251724	1.013639886898942	1131.0	51011.0	2324.0	1125182.0
1	2h	6	0.7870142952189675	5.0	31907.0	63285.0	2346.0	1082110.0	0.7572396720548046	5.012344380766973	18759.0	30895.0	1050.0	1128944.0
1	2h	26	0.7021606890286674	6.0	50453.0	61062.0	1349.0	1066784.0	0.6933016139565258	6.0	25516.0	29726.0	784.0	1123622.0
1	2h	28	0.7218400085227114	6.0	47624.0	64369.0	1985.0	1065670.0	0.717459027495598	5.012344380766973	23513.0	31782.0	1519.0	1122834.0
1	2h	29	0.8073919586050318	5.0	33558.0	76458.0	2921.0	1066711.0	0.7932633048638154	5.0	17516.0	36362.0	1437.0	1124333.0
1	2h	36	0.9220805079589828	3.0091413460695065	12102.0	83357.0	1986.0	1082203.0	0.8888394940985574	3.011422346795821	9036.0	39988.0	966.0	1129658.0
1	2h	38	0.8416903393450926	4.008573879920545	26857.0	76444.0	1899.0	1074448.0	0.8274058577405857	4.006860571647708	14522.0	37177.0	988.0	1126961.0
1	2h	40	0.8704364781760912	4.001716245582169	22767.0	87048.0	3147.0	1066686.0	0.8624511552618284	4.001716245582169	11754.0	41825.0	1587.0	1124482.0
1	2h	50	0.8955971747102109	3.0296085278516185	19461.0	90977.0	1750.0	1067460.0	0.8881549439347605	3.004574149578023	9889.0	43564.0	1083.0	1125112.0
1	sham	4	0.8570399509265981	3.0022879459099605	22795.0	76145.0	2608.0	1078100.0	0.8402383906416164	3.0	13237.0	37925.0	1185.0	1127301.0
1	sham	7	0.765479315382514	6.0	38262.0	64448.0	1228.0	1075710.0	0.7626195150853305	6.0	19674.0	32822.0	759.0	1126393.0
1	sham	8	0.7377882030528766	6.0	43264.0	63535.0	1897.0	1070952.0	0.7318793503480279	6.0	22296.0	31544.0	816.0	1124992.0
1	sham	9	0.8361426717726367	5.0	21056.0	66049.0	4831.0	1087712.0	0.823975796051979	5.012344380766973	12188.0	33226.0	2008.0	1132226.0
1	sham	11	0.8341881748918373	4.0	28594.0	81076.0	3637.0	1066341.0	0.8219530140833394	3.0566849287923428	15633.0	39658.0	1548.0	1122809.0
1	sham	14	0.8317248842914856	4.0	29963.0	79159.0	2068.0	1068458.0	0.8312369748965925	3.0228015319505346	14908.0	39288.0	1045.0	1124407.0
1	sham	15	0.857009082191008	4.0	23076.0	75961.0	2272.0	1078339.0	0.8341419942568571	3.0022879459099605	14055.0	37908.0	1020.0	1126665.0
1	sham	20	0.9534914361001318	4.0	4986.0	86844.0	3486.0	1084332.0	0.9426924889669652	4.0	3962.0	44003.0	1388.0	1130295.0
1	sham	23	0.8382515890385284	4.0	27635.0	76029.0	1706.0	1074278.0	0.8346276228833359	4.0	13966.0	37509.0	898.0	1127275.0
1	sham	24	0.8534246361502958	3.018255006000984	26071.0	82006.0	2098.0	1069473.0	0.8416426793415351	3.0022879459099605	14583.0	41081.0	876.0	1123108.0
1	sham	27	0.8799212082794172	3.004574149578023	19287.0	83981.0	3634.0	1072746.0	0.8735311443896692	3.004574149578023	11081.0	42261.0	1156.0	1125150.0
1	sham	30	0.8333171672755881	4.0	28861.0	77321.0	2071.0	1071395.0	0.8362190946306478	3.0296085278516185	14052.0	38709.0	1111.0	1125776.0
1	sham	31	0.8327635435685996	4.0	28870.0	76852.0	1997.0	1071929.0	0.8296697323505751	3.0091413460695065	14225.0	38159.0	1443.0	1125821.0
1	sham	33	0.9019992000881062	4.0	14338.0	77806.0	2569.0	1084935.0	0.8885474954304361	4.001716245582169	9093.0	39619.0	846.0	1130090.0
1	sham	34	0.8250117150273526	4.0	31430.0	78346.0	1805.0	1068067.0	0.8162056793635741	4.001716245582169	16636.0	38731.0	807.0	1123474.0
1	sham	37	0.7932679394479839	5.006861746721318	36527.0	73835.0	1957.0	1067329.0	0.7892210037913369	5.006861746721318	18712.0	36741.0	913.0	1123282.0
1	sham	39	0.8108934441563995	4.008573879920545	33655.0	75853.0	1724.0	1068416.0	0.8153410619907213	4.013709416643163	16144.0	37873.0	1011.0	1124620.0
1	sham	41	0.8329605412637904	4.0	30808.0	82486.0	2275.0	1064079.0	0.8324685853263073	3.0091413460695065	15206.0	41074.0	1326.0	1122042.0
1	sham	42	0.8283025158361758	4.0	30517.0	80745.0	2958.0	1065428.0	0.8233369795234055	4.001716245582169	15777.0	40269.0	1504.0	1122098.0
1	sham	44	0.8461856201016024	4.0	26064.0	78870.0	2609.0	1072105.0	0.8319082221247177	4.0	14476.0	38868.0	1231.0	1125073.0
1	sham	47	0.7987451046894293	4.03078061705329	35671.0	75362.0	2306.0	1066309.0	0.7939360987622733	4.03078061705329	18307.0	37236.0	1022.0	1123083.0
1	sham	48	0.7948733762047061	5.001373102474584	34112.0	70888.0	2475.0	1072173.0	0.791569191506509	5.001373102474584	17139.0	35359.0	1482.0	1125668.0
1	sham	51	0.7747611084567606	5.0	36437.0	64863.0	1277.0	1077071.0	0.7609962406015037	5.005490149887921	19817.0	32388.0	527.0	1126916.0
1	sham	52	0.7679522990975505	5.006861746721318	41628.0	71481.0	1570.0	1064969.0	0.7671000868269571	5.006861746721318	20910.0	35781.0	817.0	1122140.0
2	24h	2	0.7800764633029993	5.006861746721318	40275.0	72434.0	567.0	1066372.0	0.7720740122181691	5.006861746721318	20400.0	35134.0	344.0	1123770.0
2	24h	4	0.9520301455996788	2.017093094227743	9060.0	106744.0	1697.0	1062147.0	0.94172606337654	2.0	4527.0	46970.0	1286.0	1126865.0
2	24h	5	0.9466389787612752	2.0340425515614218	9323.0	102113.0	2189.0	1066023.0	0.9345666047338234	2.0340425515614218	5165.0	46276.0	1315.0	1126892.0
2	24h	6	0.9160758538950544	3.0	14744.0	85021.0	834.0	1079049.0	0.8945525805883389	3.0	9006.0	40627.0	572.0	1129443.0
2	24h	7	0.9553023973405126	1.199772113778279	6348.0	108049.0	3763.0	1061488.0	0.9409078884196704	7.483335163934678	3769.0	48015.0	2262.0	1125602.0
2	24h	8	0.9447669189426346	2.027279773797884	9890.0	107668.0	2699.0	1059391.0	0.9241952029700552	2.0306639779653968	6271.0	47298.0	1488.0	1124591.0
2	24h	9	0.9758664537106704	1.0337623279948105	3619.0	110896.0	1866.0	1063267.0	0.9708709297763828	1.0337623279948105	1674.0	49495.0	1296.0	1127183.0
2	24h	14	0.9643769699908612	1.40625	4777.0	103414.0	2863.0	1068594.0	0.9599147850029645	1.0270986518465497	1740.0	47762.0	2249.0	1127897.0
2	24h	15	0.9718708141092424	1.0856002174056756	4681.0	107745.0	1556.0	1065666.0	0.9641989800048572	1.0856002174056756	2241.0	47643.0	1297.0	1128467.0
2	24h	16	0.9070433925547776	3.0656572532706994	17186.0	89727.0	1205.0	1071530.0	0.8983771963061999	3.0296085278516185	8425.0	41492.0	962.0	1128769.0
2	24h	17	0.982192811203232	1.0	2711.0	116216.0	1503.0	1059218.0	0.9726447863445236	1.0	1739.0	50543.0	1104.0	1126262.0
2	24h	18	0.8229451964431779	4.034186188455486	32913.0	77972.0	638.0	1068125.0	0.817116715018969	4.008573879920545	15997.0	36615.0	393.0	1126643.0
2	24h	19	0.9619591296434186	1.8528970665049096	6478.0	116272.0	2718.0	1054180.0	0.957821727391549	1.1649273213649425	2402.0	50198.0	2019.0	1125029.0
3	D35	3	0.9465591095006496	1.7578125	2043.0	112588.0	10670.0	1054347.0	0.946149812431931	1.375732226909092	1405.0	58640.0	5270.0	1114333.0
3	D35	6	0.9478832219239608	1.4495293215062088	1089.0	108053.0	10793.0	1059713.0	0.9448380913260764	1.2447153916659022	529.0	55205.0	5917.0	1117997.0
3	D35	64	0.9609568553004542	1.9921875	1477.0	110351.0	7490.0	1060330.0	0.955906553789254	4.710879197400417	1134.0	56344.0	4064.0	1118106.0
3	D35	65	0.9728236371831968	1.640625	2247.0	100356.0	3360.0	1073685.0	0.9637973559123424	1.0599982034919917	2205.0	50995.0	1626.0	1124822.0
3	D35	67	0.9727361292174757	1.0664563289523392	2464.0	103343.0	3329.0	1070512.0	0.9649147059636706	1.0	2048.0	52350.0	1759.0	1123491.0
3	D35	71	0.969455337690632	2.0	791.0	111245.0	6219.0	1061393.0	0.9620497863392796	1.013639886898942	917.0	56734.0	3559.0	1118438.0
3	D35	74	0.9594708855526952	2.0	2212.0	102128.0	6416.0	1068892.0	0.9444008805162168	2.0	1289.0	49981.0	4596.0	1123782.0
3	D35	75	0.9633589969108388	1.7578125	1623.0	111175.0	6834.0	1060016.0	0.9605868071697918	1.0337623279948105	1291.0	55788.0	3287.0	1119282.0
3	D35	77	0.9649232095099366	1.3092407449071388	1455.0	103007.0	6034.0	1069152.0	0.9565209570066558	1.0481568644530264	1896.0	53173.0	2938.0	1121641.0
3	D35	135	0.9530659691950014	2.0	3598.0	111503.0	7384.0	1057163.0	0.9524696789331124	1.006843041469846	2047.0	55208.0	3463.0	1118930.0
3	D35	138	0.9492467710595496	2.0	1901.0	103812.0	9200.0	1064735.0	0.9353505816540588	1.1649273213649425	1583.0	51499.0	5536.0	1121030.0
3	D35	139	0.9766379240144408	1.2987091698346094	1054.0	107939.0	4110.0	1066545.0	0.9750119116946372	1.0	852.0	55251.0	1980.0	1121565.0
3	D35	140	0.9558214659447656	1.7578125	1085.0	115544.0	9596.0	1053423.0	0.9548425090584896	1.1824780735942844	1209.0	58370.0	4312.0	1115757.0
3	D35	154	0.9687507480765456	2.3357415260603003	2003.0	101171.0	4524.0	1071950.0	0.9630568702576816	1.08041536608901	1428.0	51277.0	2506.0	1124437.0
3	D35	156	0.9689745351981934	1.4102374024432909	2493.0	108561.0	4459.0	1064135.0	0.9577014322115808	1.129007618718758	2550.0	54498.0	2264.0	1120336.0
3	D35	157	0.9506504859132	1.9356089561814904	3625.0	106576.0	7440.0	1062007.0	0.938871545102491	1.9356089561814904	2344.0	51276.0	4333.0	1121695.0
3	sham	120	0.9781289082756308	1.171875	1344.0	112231.0	3675.0	1062398.0	0.97546001630218	1.0	1269.0	56246.0	1561.0	1120572.0
4	24h	6	0.9579859647837	2.0	6079.0	104568.0	3093.0	1065908.0	0.9350496155955424	1.3556207137438	3307.0	45183.0	2970.0	1128188.0
4	24h	7	0.976419686316928	1.7421174313263874	2055.0	108324.0	3177.0	1066092.0	0.9678025533233888	1.0599982034919917	1361.0	49957.0	1963.0	1126367.0
4	24h	8	0.9814657057997376	1.4102374024432909	1139.0	106570.0	2886.0	1069053.0	0.9720336999765972	1.0	1139.0	49842.0	1729.0	1126938.0
4	24h	9	0.9466871149697176	2.0	8578.0	109260.0	3728.0	1058082.0	0.9387874830858906	1.500732243148324	3618.0	49606.0	2851.0	1123573.0
4	24h	19	0.9761203736286252	3.1733178676367264	2593.0	109570.0	2768.0	1064717.0	0.9566416548367472	2.046591702723396	1885.0	47172.0	2391.0	1128200.0
4	24h	20	0.9744782334277956	1.0856002174056756	2326.0	115024.0	3699.0	1058599.0	0.9547523325494957	1.1044123154420182	2379.0	50346.0	2393.0	1124530.0
4	24h	21	0.9757267283157371	4.189052009498241	2949.0	116171.0	2831.0	1057697.0	0.9548364431259272	2.5868224505413973	1227.0	48922.0	3401.0	1126098.0
4	24h	22	0.9433250473866984	3.871217912362981	9533.0	102272.0	2756.0	1065087.0	0.9319968512201522	2.0840639994746444	4634.0	44398.0	1845.0	1128771.0
4	24h	23	0.9541607235892486	2.0	7450.0	111716.0	3284.0	1057198.0	0.9316307528598032	3.585248095494926	3743.0	49028.0	3453.0	1123424.0
4	24h	24	0.9804026749633444	1.5234375	1069.0	109660.0	3315.0	1065604.0	0.9674899265228728	1.0	877.0	51023.0	2552.0	1125196.0
4	24h	25	0.9582215542176044	2.049333566407931	6984.0	109656.0	2578.0	1060430.0	0.9345423308198912	1.3707320124663318	3933.0	48956.0	2925.0	1123834.0
4	24h	26	0.9836353087589852	3.8024008143704418	1452.0	111048.0	2243.0	1064905.0	0.9645042598823368	3.248168429212261	1409.0	49019.0	2199.0	1127021.0
4	24h	27	0.9564788211031006	3.8171478456802337	7576.0	108524.0	2300.0	1061248.0	0.9375820163176812	1.1044123154420182	4007.0	49299.0	2557.0	1123785.0
4	24h	28	0.973140262694134	1.294378244201632	1035.0	112097.0	5153.0	1061363.0	0.9634795980009884	1.2675766202803087	723.0	52632.0	3267.0	1123026.0
4	24h	29	0.9561036545089352	2.0	1501.0	106389.0	8268.0	1063490.0	0.9505202333446996	1.0664563289523392	949.0	51570.0	4420.0	1122709.0
4	24h	30	0.9656911149862386	1.1106122062431378	647.0	114910.0	7518.0	1056573.0	0.950399801208722	1.0535004894398483	573.0	53546.0	5016.0	1120513.0
4	24h	31	0.979349666074331	2.0	743.0	116287.0	4161.0	1058457.0	0.9532683970497156	2.0	974.0	50793.0	4006.0	1123875.0
4	24h	32	0.977737985562346	1.0611779458754784	639.0	113027.0	4508.0	1061474.0	0.9637049859530634	1.006843041469846	742.0	50940.0	3095.0	1124871.0
4	24h	33	0.969227795156585	1.9921875	1228.0	110302.0	5776.0	1062342.0	0.9654272437903944	1.0	1320.0	54746.0	2601.0	1120981.0
4	24h	34	0.956476357660739	1.0856002174056756	6389.0	110880.0	3702.0	1058677.0	0.934137709446304	3.28125	3382.0	48698.0	3485.0	1124083.0
4	24h	36	0.972101306699013	1.3101960805662831	1303.0	119811.0	5574.0	1052960.0	0.9463631154325424	1.006843041469846	859.0	52023.0	5038.0	1121728.0
4	24h	37	0.9757539817011184	4.167688676742782	2246.0	115178.0	3478.0	1058746.0	0.9484797379631704	2.656353398722815	1201.0	48648.0	4084.0	1125715.0
4	24h	38	0.9610941208991308	1.1044123154420182	6163.0	109521.0	2704.0	1061260.0	0.9452917226772918	1.1044123154420182	3070.0	48873.0	2587.0	1125118.0
4	24h	39	0.9695633728279076	1.1106122062431378	3530.0	110840.0	3429.0	1061849.0	0.9434302370177188	1.1590180127617733	2737.0	49198.0	3163.0	1124550.0
4	24h	40	0.9739154226001616	3.241246098267031	2322.0	110349.0	3589.0	1063388.0	0.9447310668771416	3.241246098267031	1949.0	49075.0	3793.0	1124831.0
4	24h	41	0.9661585571792044	2.0	1073.0	107275.0	6442.0	1064858.0	0.9643580812938288	1.0	739.0	51638.0	3078.0	1124193.0
4	24h	42	0.9729894523790368	1.0	2442.0	114894.0	3937.0	1058375.0	0.9549898010237464	1.0599982034919917	1446.0	49627.0	3232.0	1125343.0
4	24h	43	0.9673323823109844	1.1106122062431378	3909.0	108496.0	3419.0	1063824.0	0.9462734605242747	1.0535004894398483	1677.0	48805.0	3865.0	1125301.0
4	24h	44	0.9672388262404824	1.939798284052365	889.0	110390.0	6589.0	1061780.0	0.964830186038782	1.0535004894398483	669.0	55155.0	3352.0	1120472.0
4	24h	45	0.9658860507326577	1.08041536608901	4673.0	109092.0	3033.0	1062850.0	0.9420590796436464	1.0599982034919917	3140.0	49224.0	2915.0	1124369.0
4	24h	47	0.9585409043643214	1.0856002174056756	4548.0	110156.0	4981.0	1059963.0	0.9421292727388154	1.0535004894398483	3302.0	51941.0	3079.0	1121326.0
4	24h	49	0.966761789936594	1.0664563289523392	5104.0	111457.0	2560.0	1060527.0	0.945927367432494	1.9213668027279436	2183.0	48851.0	3402.0	1125212.0
4	24h	50	0.976242022363212	1.0856002174056756	1686.0	103940.0	3373.0	1070649.0	0.9630397504335442	1.0856002174056756	1327.0	49702.0	2488.0	1126131.0
4	24h	51	0.968040856716368	2.2505424693282285	4145.0	115435.0	3477.0	1056591.0	0.940601431980907	2.2505424693282285	2790.0	49264.0	3432.0	1124162.0
4	24h	52	0.9813758550920127	1.0	1220.0	101857.0	2646.0	1073925.0	0.9562115171769054	1.0	1018.0	44493.0	3057.0	1131080.0
4	24h	53	0.9623882270988772	3.0956532182491387	5541.0	109834.0	3044.0	1061229.0	0.9295262742262352	3.0956532182491387	2867.0	48848.0	4540.0	1123393.0
4	24h	54	0.9700183671264452	1.0337623279948105	3935.0	107738.0	2725.0	1065250.0	0.9476341818397838	1.1044123154420182	2374.0	47856.0	2915.0	1126503.0
4	24h	55	0.947833551098764	1.9984429974513909	6863.0	112078.0	5474.0	1055233.0	0.9283352311546345	1.914205989519545	4154.0	50954.0	3713.0	1120827.0
4	24h	57	0.9600137231529824	1.1824780735942844	7299.0	109131.0	1792.0	1061426.0	0.9365273887332712	1.222450312129291	4036.0	48145.0	2490.0	1124977.0
4	24h	58	0.9735445194457436	1.006843041469846	3300.0	113434.0	2865.0	1060049.0	0.9437605927073748	1.006843041469846	1858.0	48724.0	3949.0	1125117.0
5	24h	69	0.961158250647209	1.2111642932783726	7602.0	104327.0	830.0	1066889.0	0.9557953156229988	1.0856002174056756	3485.0	49255.0	1071.0	1125837.0
5	24h	70	0.978789376523418	1.0	2299.0	115850.0	2722.0	1058777.0	0.9628135900989152	1.0270986518465497	2054.0	50372.0	1837.0	1125385.0
5	24h	71	0.9564062728226372	2.0	8073.0	108039.0	1776.0	1061760.0	0.940659204237446	2.0	4204.0	45463.0	1532.0	1128449.0
5	24h	72	0.9569512843401772	2.0	7733.0	95409.0	851.0	1075655.0	0.9459256687905222	1.0664563289523392	3374.0	42237.0	1455.0	1132582.0
5	24h	73	0.9795536070147468	1.0481568644530264	999.0	122885.0	4131.0	1051633.0	0.9577917629543026	1.0481568644530264	1463.0	52430.0	3158.0	1122597.0
5	24h	74	0.9719297413895276	1.013639886898942	3410.0	102507.0	2511.0	1071220.0	0.9657548469917502	1.013639886898942	2128.0	51157.0	1500.0	1124863.0
5	24h	75	0.965258319762918	1.0664563289523392	5957.0	113511.0	2214.0	1057966.0	0.953315365871668	1.1044123154420182	3295.0	51643.0	1763.0	1122947.0
5	24h	77	0.972692748206643	1.0535004894398483	3363.0	104884.0	2526.0	1068875.0	0.9618119715549582	1.0535004894398483	2546.0	51531.0	1546.0	1124025.0
5	24h	78	0.9804426618585912	1.2987091698346094	2877.0	106580.0	1375.0	1068816.0	0.9744113882673592	1.116777678328368	1982.0	52912.0	797.0	1123957.0
5	24h	81	0.935839333586268	3.0	1455.0	112231.0	13934.0	1052028.0	0.9266913164445746	2.0	2037.0	50627.0	5973.0	1121011.0
5	24h	82	0.974199498542436	1.006843041469846	4680.0	105102.0	887.0	1068979.0	0.9625755811770008	1.0	2844.0	51261.0	1142.0	1124401.0
5	24h	83	0.9740601031642302	1.013639886898942	4280.0	104710.0	1297.0	1069361.0	0.9638334648480066	1.0270986518465497	2796.0	51301.0	1054.0	1124497.0
5	24h	84	0.9794257477290684	2.0	3015.0	107229.0	1490.0	1067914.0	0.97212492967715	1.0	2130.0	53567.0	942.0	1123009.0
5	24h	85	0.9751448295736268	1.0	4547.0	115051.0	1318.0	1058732.0	0.9567654578164948	1.0	2691.0	50522.0	1875.0	1124560.0
5	24h	86	0.9754892034681444	1.0599982034919917	3887.0	105983.0	1439.0	1068339.0	0.9715079144682032	1.006843041469846	1880.0	52476.0	1198.0	1124094.0
5	24h	87	0.9642693068564304	2.0	2817.0	102848.0	4805.0	1069178.0	0.9630405310644664	2.0	1801.0	51501.0	2152.0	1124194.0
5	24h	89	0.9560481101053172	2.0	1596.0	117603.0	9217.0	1051232.0	0.9448398086335296	1.0856002174056756	1076.0	51447.0	4931.0	1122194.0
5	24h	90	0.9591860857818304	2.548168766487024	2176.0	113606.0	7492.0	1056374.0	0.9570647098065376	1.0337623279948105	1223.0	53799.0	3604.0	1121022.0
5	24h	93	0.955409568639783	1.8816451256563365	6104.0	97222.0	2971.0	1073351.0	0.94605011523562	1.013639886898942	3825.0	48232.0	1676.0	1125915.0
5	24h	94	0.9678568030770486	1.171875	3062.0	106818.0	4033.0	1065735.0	0.9687226277372264	1.006843041469846	1695.0	53086.0	1733.0	1123134.0
5	24h	95	0.9610576146726612	2.5723064074690343	2243.0	113079.0	6921.0	1057405.0	0.9522141321946278	1.0599982034919917	1713.0	50285.0	3334.0	1124316.0
5	24h	97	0.9681850491916096	1.0664563289523392	6675.0	106922.0	352.0	1065699.0	0.9579510779850932	1.0599982034919917	3547.0	47876.0	656.0	1127569.0
5	24h	99	0.9640577138390688	1.0856002174056756	6965.0	114089.0	1542.0	1057052.0	0.9505008897059546	1.0599982034919917	3673.0	48342.0	1362.0	1126271.0
5	sham	76	0.9572282810011978	1.5234375	7664.0	99490.0	1227.0	1071267.0	0.9497857184790904	1.1044123154420182	4185.0	48535.0	947.0	1125981.0
5	sham	80	0.9657506026736796	3.0	5783.0	110168.0	2031.0	1061666.0	0.9576985201030253	1.0599982034919917	3562.0	54845.0	1283.0	1119958.0
5	sham	91	0.968993992999925	2.0	1372.0	109772.0	5653.0	1062851.0	0.9626630122452589	7.265625	862.0	54441.0	3361.0	1120984.0
6	D28	7	0.9428622259834304	2.0	6727.0	98044.0	5156.0	1069721.0	0.941072768192048	2.0	3818.0	50178.0	2466.0	1123186.0
6	D28	8	0.9126409076168764	2.1135086811538057	13934.0	94279.0	4115.0	1067320.0	0.9050143073879896	2.017093094227743	7559.0	47125.0	2333.0	1122631.0
6	D28	9	0.9528131574779992	2.0	4905.0	105293.0	5524.0	1063926.0	0.9437878401771512	2.0	3654.0	53702.0	2743.0	1119549.0
6	D28	12	0.9451997812665044	1.1590180127617733	6853.0	101117.0	4872.0	1066806.0	0.9389098689684812	1.1590180127617733	4266.0	51341.0	2415.0	1121626.0
6	D28	17	0.9479631281593816	2.0	6182.0	108392.0	5718.0	1059356.0	0.9456018416821166	2.0	3537.0	53809.0	2654.0	1119648.0
6	D28	18	0.968737282847557	2.0	1423.0	107122.0	5491.0	1065612.0	0.963841887242856	1.1106122062431378	1448.0	54912.0	2672.0	1120616.0
6	D28	20	0.9430857419423144	2.067524655989621	6727.0	93531.0	4562.0	1074828.0	0.9396092183359028	2.003430285823854	3452.0	46622.0	2541.0	1127033.0
6	D28	21	0.931988448929676	2.006854708321581	9349.0	90689.0	3887.0	1075723.0	0.9232293908604036	2.003430285823854	5760.0	46113.0	1909.0	1125866.0
6	D28	22	0.9294466307146676	2.013686082939692	9422.0	95654.0	5100.0	1069472.0	0.9191843116318534	2.0306639779653968	6218.0	48208.0	2259.0	1122963.0
6	D28	24	0.9403993023377388	2.017093094227743	7191.0	98938.0	5350.0	1068169.0	0.9368741674972288	2.017093094227743	4430.0	50290.0	2347.0	1122581.0
6	D28	35	0.9436627721465318	1.8223231920837344	5115.0	107947.0	7774.0	1058812.0	0.9372520611266344	1.5234375	3501.0	54340.0	3775.0	1118032.0
6	D28	38	0.9258740485449418	2.017093094227743	10901.0	100474.0	5187.0	1063086.0	0.9203711886875828	2.017093094227743	6975.0	52070.0	2035.0	1118568.0
6	D28	39	0.9176574035062008	2.057537234816481	12942.0	100188.0	5038.0	1061480.0	0.9066657194110438	2.003430285823854	7830.0	51048.0	2680.0	1118090.0
6	D28	40	0.9115228573498516	2.003430285823854	13591.0	100654.0	5949.0	1059454.0	0.9097566885955072	2.003430285823854	7598.0	50683.0	2457.0	1118910.0
6	D28	42	0.9348463655642286	2.0	8119.0	103595.0	6321.0	1061613.0	0.9291419281877296	2.0	5108.0	52582.0	2912.0	1119046.0
6	D28	43	0.9708997917270834	1.006843041469846	1753.0	92068.0	3766.0	1082061.0	0.9663884642399704	1.006843041469846	1219.0	46779.0	2035.0	1129615.0
6	D28	44	0.9479805713963604	2.067524655989621	5923.0	100904.0	5151.0	1067670.0	0.9430682857706588	2.003430285823854	4045.0	52577.0	2303.0	1120723.0
6	D28	47	0.9588982768944182	1.294378244201632	4630.0	108099.0	4637.0	1062282.0	0.9444863360981824	1.1044123154420182	4254.0	54486.0	2151.0	1118757.0
6	D28	48	0.917329410648192	3.57181655956129	12207.0	96659.0	5215.0	1065567.0	0.9076608727293084	3.57181655956129	7575.0	48642.0	2322.0	1121109.0
6	D28	54	0.9525943786033036	2.0	4097.0	97981.0	5655.0	1071915.0	0.9357071459555288	2.0	4155.0	49614.0	2663.0	1123216.0
6	D28	61	0.922065186039804	2.057537234816481	9219.0	95904.0	6993.0	1067532.0	0.911191977554932	2.027279773797884	6379.0	49203.0	3212.0	1120854.0
6	D28	65	0.9211490873909242	2.1648661639492865	10536.0	99018.0	6416.0	1063678.0	0.91181616493209	2.1648661639492865	6706.0	50552.0	3072.0	1119318.0
6	D28	68	0.9196454295757064	2.239695370259648	9887.0	95759.0	6847.0	1067155.0	0.9132576366369488	2.239695370259648	5818.0	48299.0	3357.0	1122174.0
6	D28	70	0.9382389034244832	1.1824780735942844	6178.0	101304.0	7159.0	1065007.0	0.9273255030239852	1.116777678328368	4086.0	51595.0	4001.0	1119966.0
6	D28	71	0.9445471432088266	2.0	5176.0	105513.0	7213.0	1061746.0	0.9370171081677704	1.0337623279948105	4060.0	54332.0	3244.0	1118012.0
6	D28	73	0.9151820004121471	3.018255006000984	12513.0	97703.0	5597.0	1063835.0	0.9142633528389288	2.0340425515614218	6652.0	50231.0	2769.0	1119996.0
6	D28	74	0.9486248335944504	2.0	6206.0	104750.0	5140.0	1063552.0	0.93882897437017	1.1044123154420182	4407.0	53755.0	2598.0	1118888.0
6	D28	76	0.9465761524337926	1.4150980324367106	6366.0	106460.0	5651.0	1061171.0	0.9430091920657958	1.0337623279948105	3722.0	53603.0	2757.0	1119566.0
6	D28	79	0.9388991882590408	2.027279773797884	6939.0	96985.0	5684.0	1070040.0	0.9340743287116612	2.027279773797884	3980.0	48910.0	2924.0	1123834.0
6	D28	80	0.9512684058179464	1.792624047747463	4723.0	105821.0	6119.0	1062985.0	0.9458352459305815	1.0599982034919917	3259.0	53574.0	2877.0	1119938.0
6	D28	82	0.960042483194529	1.4495293215062088	1595.0	111183.0	7660.0	1059210.0	0.9551015649074298	1.0337623279948105	1750.0	57340.0	3641.0	1116917.0
6	D28	83	0.9387659017504872	2.003430285823854	8584.0	99696.0	4422.0	1066946.0	0.9378308622671012	2.003430285823854	4312.0	49781.0	2288.0	1123267.0
6	D28	86	0.9514358743046158	1.2502197072539891	4985.0	107576.0	5997.0	1061090.0	0.9486988063974986	1.0664563289523392	3387.0	54008.0	2454.0	1119799.0
6	D28	87	0.9612866593828232	1.415981950030614	3910.0	111739.0	5090.0	1058909.0	0.9565755981673172	1.0	2981.0	56371.0	2137.0	1118159.0
6	D28	88	0.9423445293682552	1.1106122062431378	6343.0	99374.0	5817.0	1068114.0	0.9376748349558016	1.006843041469846	3740.0	50280.0	2944.0	1122684.0
6	D28	93	0.9436437587532271	1.2447153916659022	6549.0	105447.0	6046.0	1061606.0	0.9337997034880108	1.0270986518465497	3873.0	52593.0	3584.0	1119598.0
6	D28	95	0.9282440987148264	2.0	5773.0	104621.0	10402.0	1058852.0	0.9210062603490564	2.0	3557.0	52006.0	5364.0	1118721.0
6	D28	96	0.9163086328856748	2.006854708321581	12791.0	98319.0	5169.0	1063369.0	0.9109088058145862	2.006854708321581	6951.0	49379.0	2708.0	1120610.0
6	D28	97	0.907596501671322	2.0541973036930994	14410.0	99105.0	5770.0	1060363.0	0.8946980919517799	2.0840639994746444	8814.0	50431.0	3057.0	1117346.0
6	D28	98	0.9394865217690036	2.0	7102.0	102552.0	6109.0	1063885.0	0.932894476519362	2.013686082939692	4517.0	51868.0	2945.0	1120318.0
6	D28	123	0.9115050218803616	3.0	13876.0	94565.0	4486.0	1066721.0	0.9086737559619578	3.0022879459099605	7767.0	47724.0	1826.0	1122331.0
6	D28	126	0.9135139612272044	2.1199964069839834	14612.0	93748.0	3139.0	1068149.0	0.910965483788128	2.1199964069839834	7977.0	47889.0	1384.0	1122398.0
6	D28	127	0.9163491769048197	2.0340425515614218	13165.0	96328.0	4422.0	1065733.0	0.9061501970378948	2.0840639994746444	7936.0	48518.0	2114.0	1121080.0
6	D28	129	0.919728670540204	2.013686082939692	12350.0	101149.0	5306.0	1060843.0	0.9198195563354692	2.013686082939692	6575.0	51893.0	2472.0	1118708.0
6	D28	130	0.9175052929051754	2.0541973036930994	12708.0	98374.0	4982.0	1063584.0	0.91218166191704	2.003430285823854	7609.0	50414.0	2098.0	1119527.0
6	D28	132	0.929936071717246	2.0	10409.0	101244.0	4847.0	1063148.0	0.9167310877967974	2.003430285823854	6253.0	49806.0	2795.0	1120794.0
6	D28	134	0.966471690513301	1.0535004894398483	2597.0	110373.0	5061.0	1061617.0	0.9632199741713302	1.0	2266.0	55939.0	2006.0	1119437.0
6	D28	138	0.957140502225397	1.129007618718758	4795.0	104514.0	4565.0	1065774.0	0.9418769802250628	1.0337623279948105	3639.0	51726.0	2745.0	1121538.0
6	D28	139	0.9464734547319824	2.0	6294.0	110709.0	6228.0	1056417.0	0.9434672311543436	1.0270986518465497	4048.0	56158.0	2682.0	1116760.0
6	D28	141	0.9515782275569462	2.057537234816481	6787.0	91843.0	2560.0	1078458.0	0.9460024688083408	1.0337623279948105	3453.0	46365.0	1840.0	1127990.0
6	D28	148	0.9338020889205292	2.1648661639492865	9199.0	95753.0	4377.0	1070319.0	0.924097444166578	2.0541973036930994	5182.0	47853.0	2679.0	1123934.0
6	D28	149	0.9472637000087916	1.40625	6393.0	102358.0	5004.0	1065893.0	0.9404159230797248	1.006843041469846	4037.0	51642.0	2507.0	1121462.0
6	D28	150	0.9329775223237196	2.1648661639492865	8673.0	99990.0	5693.0	1065292.0	0.9281980844218696	2.0	5012.0	50345.0	2777.0	1121514.0
6	D28	151	0.9658648264487918	1.5234375	545.0	89017.0	5747.0	1084339.0	0.9606162230140431	1.2719988038639227	1034.0	45831.0	2724.0	1130059.0
6	D28	157	0.9556393448609564	1.640625	3012.0	104675.0	6706.0	1065255.0	0.945905697957968	1.006843041469846	1770.0	50815.0	4042.0	1123021.0
6	D28	159	0.9472687408822952	1.0856002174056756	5770.0	111036.0	6592.0	1056250.0	0.9460859894345728	1.0856002174056756	3216.0	56145.0	3183.0	1117104.0
6	D28	160	0.9102180121195236	2.0306639779653968	13409.0	98010.0	5926.0	1062303.0	0.9026482108295036	2.013686082939692	7890.0	49202.0	2723.0	1119833.0
6	D28	162	0.940085541060602	2.0	6910.0	105283.0	6510.0	1060945.0	0.9361978265383816	2.0	3742.0	54101.0	3632.0	1118173.0
6	D3	7	0.9548138784597098	1.171875	6578.0	101216.0	3002.0	1068852.0	0.9384795273652252	1.1590180127617733	4619.0	45749.0	1379.0	1127901.0
6	D3	8	0.9524717952462668	1.171875	7189.0	104349.0	3225.0	1064885.0	0.9395816646219672	1.0599982034919917	4316.0	46335.0	1643.0	1127354.0
6	D3	9	0.9612779071422994	1.7578125	4176.0	104650.0	4255.0	1066567.0	0.9578073877376831	1.0270986518465497	2385.0	50498.0	2064.0	1124701.0
6	D3	12	0.9435562205086891	1.3361430762880524	6307.0	102482.0	5954.0	1064905.0	0.9383125548057494	6.796875	3976.0	49222.0	2496.0	1123954.0
6	D3	17	0.9696677569289034	1.40625	1587.0	112656.0	5461.0	1059944.0	0.9643000541172774	1.222450312129291	1476.0	55238.0	2614.0	1120320.0
6	D3	18	0.96571134746015	1.171875	3254.0	107052.0	4348.0	1064994.0	0.9485805903989436	1.0080849922315578	3187.0	50289.0	2265.0	1123907.0
6	D3	20	0.9525148908007942	1.171875	6471.0	103626.0	3861.0	1065690.0	0.9331359039445586	8.271327339492208	4720.0	46319.0	1918.0	1126691.0
6	D3	21	0.9419854915941088	1.5801541719184398	7371.0	98559.0	4769.0	1068949.0	0.9311186088762003	7.225823441938123	3977.0	44845.0	2658.0	1128168.0
6	D3	22	0.9448885071642632	1.0856002174056756	6791.0	102313.0	5144.0	1065400.0	0.9371266483826126	7.195350671722852	4442.0	49887.0	2252.0	1123067.0
6	D3	24	0.9718802306118652	1.171875	2693.0	104516.0	3355.0	1069084.0	0.9647919437583128	7.8515625	2326.0	50777.0	1380.0	1125165.0
6	D3	35	0.9434177220611352	1.129007618718758	6996.0	110136.0	6215.0	1056301.0	0.9284739781347208	1.1590180127617733	4918.0	51041.0	2946.0	1120743.0
6	D3	38	0.956436161488095	1.1117382399029458	5039.0	107875.0	4788.0	1061946.0	0.9461055106007866	1.0856002174056756	3873.0	52322.0	2088.0	1121365.0
6	D3	39	0.9446479377140228	1.1106122062431378	8183.0	110896.0	4813.0	1055756.0	0.9215239759450492	7.357487981269915	5415.0	49572.0	3028.0	1121633.0
6	D3	40	0.9460841586827962	1.3258252147247769	7267.0	105267.0	4731.0	1062383.0	0.9379460328773632	1.294378244201632	4687.0	51323.0	2104.0	1121534.0
6	D3	42	0.9746138057686076	1.0611779458754784	1203.0	112775.0	4672.0	1060998.0	0.971000800784589	5.148253742927062	1002.0	53959.0	2221.0	1122466.0
6	D3	43	0.94851346391271	1.2934112252706986	8186.0	99491.0	2615.0	1069356.0	0.9287991498405952	8.401837974375384	4971.0	44574.0	1863.0	1128240.0
6	D3	44	0.9448068893528184	1.1106122062431378	8739.0	108615.0	3951.0	1058343.0	0.934472508366206	7.8515625	4975.0	49984.0	2035.0	1122654.0
6	D3	47	0.9519223308061328	1.199772113778279	5671.0	104275.0	4862.0	1064840.0	0.9338503481560624	1.375732226909092	4947.0	50695.0	2235.0	1121771.0
6	D3	48	0.9482915590568736	1.3092407449071388	6556.0	102076.0	4576.0	1066440.0	0.938958468156382	8.0859375	4541.0	49331.0	1873.0	1123903.0
6	D3	54	0.9591928810728308	2.0	1006.0	99922.0	7496.0	1071224.0	0.9625641473375824	5.833322288866032	1423.0	49612.0	2436.0	1126177.0
6	D3	61	0.9502425941274528	2.4743434459026195	1403.0	102038.0	9283.0	1066924.0	0.9437790952134644	5.482594084065043	1158.0	47440.0	4494.0	1126556.0
6	D3	65	0.9753864334459444	1.0	1619.0	108125.0	3838.0	1066066.0	0.9718378795579904	1.0	1470.0	51625.0	1522.0	1125031.0
6	D3	68	0.9700634882659684	1.1649273213649425	2339.0	109477.0	4418.0	1063414.0	0.9641934438146508	1.0599982034919917	1568.0	49076.0	2077.0	1126927.0
6	D3	70	0.947542978592119	1.1777197993501043	8122.0	110565.0	4120.0	1056841.0	0.9285361498423312	1.875	5550.0	48880.0	1974.0	1123244.0
6	D3	71	0.96542484034606	2.0	1911.0	109526.0	5934.0	1062277.0	0.9593840579710144	1.1044123154420182	1112.0	52958.0	3372.0	1122206.0
6	D3	73	0.9644392200497116	1.640625	2329.0	107480.0	5597.0	1064242.0	0.9588432815281014	1.0599982034919917	1171.0	52256.0	3315.0	1122906.0
6	D3	74	0.9718419578062149	1.006843041469846	2918.0	106665.0	3263.0	1066802.0	0.9623071815548648	1.006843041469846	2253.0	50001.0	1664.0	1125730.0
6	D3	76	0.9770545488157542	1.2280544270435452	1783.0	110989.0	3430.0	1063446.0	0.9724440820562236	6.454893447150193	1265.0	52476.0	1709.0	1124198.0
6	D3	79	0.9382502921491556	2.0	3115.0	105981.0	10835.0	1059717.0	0.9246723375567584	5.0390625	2025.0	46634.0	5573.0	1125416.0
6	D3	80	0.974690053667932	1.6314662512311586	1190.0	104247.0	4224.0	1069987.0	0.967482869327711	1.0535004894398483	1142.0	50476.0	2251.0	1125779.0
6	D3	82	0.9529183230936032	2.0	776.0	105469.0	9646.0	1063757.0	0.9523993097624556	2.0	875.0	51881.0	4311.0	1122581.0
6	D3	83	0.9774333739566328	2.34375	1773.0	106269.0	3134.0	1068472.0	0.968433224127963	1.0535004894398483	1679.0	50252.0	1597.0	1126120.0
6	D3	86	0.970392401598003	1.1777197993501043	655.0	104569.0	5726.0	1068698.0	0.9669916707954344	1.006843041469846	763.0	51721.0	2768.0	1124396.0
6	D3	87	0.9491482965931864	2.643397213459415	856.0	106092.0	10512.0	1062188.0	0.94778820013323	2.0	792.0	52643.0	5008.0	1121205.0
6	D3	88	0.9535544080809544	1.0856002174056756	6001.0	105445.0	4271.0	1063931.0	0.9359068457281148	1.0856002174056756	3938.0	47180.0	2524.0	1126006.0
6	D3	91	0.9680659455853624	2.0	1053.0	101584.0	5649.0	1071362.0	0.9676044330775788	1.0	1220.0	48805.0	2048.0	1127575.0
6	D3	92	0.9527340707275276	1.0599982034919917	5481.0	107023.0	5138.0	1062006.0	0.9370407892277882	1.0599982034919917	3834.0	47634.0	2567.0	1125613.0
6	D3	93	0.960298437214005	1.1106122062431378	6268.0	110176.0	2842.0	1060362.0	0.9567481422456128	1.0535004894398483	3407.0	51629.0	1261.0	1123351.0
6	D3	95	0.936161993368316	2.0	8464.0	116320.0	7400.0	1047464.0	0.9257866184448464	2.0	4952.0	51196.0	3256.0	1120244.0
6	D3	96	0.9569614733858776	3.0	699.0	100958.0	8382.0	1069609.0	0.9666072601069318	1.9777201402435585	677.0	51525.0	2883.0	1124563.0
6	D3	97	0.9433887732176804	1.129007618718758	7630.0	114634.0	6128.0	1051256.0	0.9284051696811064	1.0599982034919917	4917.0	51254.0	2988.0	1120489.0
6	D3	98	0.9606479420093684	1.1590180127617733	3973.0	107875.0	4865.0	1062935.0	0.9500110234559972	1.0664563289523392	3013.0	49554.0	2202.0	1124879.0
6	D3	123	0.9684977415124582	1.1055446639128832	1869.0	99702.0	4617.0	1073460.0	0.9640732063560526	1.0	1851.0	49174.0	1814.0	1126809.0
6	D3	126	0.9503845853506168	1.171875	6082.0	97365.0	4084.0	1072117.0	0.9471794016347598	1.0599982034919917	3838.0	48264.0	1545.0	1126001.0
6	D3	127	0.9509959821974652	1.0546875	6183.0	101069.0	4233.0	1068163.0	0.9488517643857448	1.0599982034919917	3445.0	48817.0	1818.0	1125568.0
6	D3	129	0.9685266894774016	1.773368666065026	818.0	105582.0	6044.0	1067204.0	0.9640397431011888	1.006843041469846	1254.0	51861.0	2615.0	1123918.0
6	D3	130	0.9712012728719172	1.5271189492492885	543.0	103768.0	5611.0	1069726.0	0.9696395413388464	1.1824780735942844	485.0	50653.0	2687.0	1125823.0
6	D3	132	0.9584655756307736	1.222450312129291	2721.0	108113.0	6649.0	1062165.0	0.948329207920792	1.2111642932783726	2007.0	49040.0	3337.0	1125264.0
6	D3	134	0.9507091363771636	1.7578125	5309.0	107018.0	5788.0	1061533.0	0.943843140061184	7.05562182351111	3676.0	52758.0	2602.0	1120612.0
6	D3	138	0.9515397383191097	1.889591659757473	5978.0	105197.0	4737.0	1063736.0	0.9346001803176364	1.889591659757473	4022.0	47166.0	2579.0	1125881.0
6	D3	139	0.9614543931521012	1.1777197993501043	3488.0	110187.0	5347.0	1060626.0	0.9519545828879816	1.0535004894398483	3471.0	54329.0	2013.0	1119835.0
6	D3	141	0.93276666361141	2.0	8993.0	96678.0	4944.0	1069033.0	0.9216547508362456	2.013686082939692	5104.0	43121.0	2227.0	1129196.0
6	D3	148	0.9144129659581208	2.027279773797884	12265.0	95264.0	5568.0	1066551.0	0.901981090065553	2.0541973036930994	6829.0	43549.0	2636.0	1126634.0
6	D3	149	0.9332293560511604	2.044144767875125	9174.0	102917.0	5553.0	1062004.0	0.9262837890171172	4.895296540829396	5072.0	47837.0	2542.0	1124197.0
6	D3	150	0.9394975339636416	1.0856002174056756	7338.0	105530.0	6254.0	1060526.0	0.9237071757936054	1.9213668027279436	4810.0	48478.0	3198.0	1123162.0
6	D3	151	0.946282997375068	1.0535004894398483	6387.0	95532.0	4459.0	1073270.0	0.9328429020736712	1.0599982034919917	4032.0	43748.0	2267.0	1129601.0
6	D3	157	0.96852494870992	1.0337623279948105	1633.0	103622.0	5102.0	1069291.0	0.9665689956933	1.0337623279948105	1248.0	49151.0	2152.0	1127097.0
6	D3	159	0.932171180060666	2.013686082939692	8388.0	102028.0	6460.0	1062772.0	0.9323842759282852	2.013686082939692	4416.0	50497.0	2908.0	1121827.0
6	D3	160	0.9300075845389888	2.044144767875125	8871.0	97482.0	5802.0	1067493.0	0.9209031961017534	2.0306639779653968	5858.0	48003.0	2388.0	1123399.0
6	D3	162	0.9420427965000432	1.195082698498309	7176.0	108740.0	6204.0	1057528.0	0.9306595481476658	1.0599982034919917	4421.0	50029.0	3034.0	1122164.0
7	D21	3	0.9289876662212192	2.390165396996618	4718.0	84811.0	8248.0	1081871.0	0.965259992135942	1.1044123154420182	2186.0	45415.0	1083.0	1130964.0
7	D21	9	0.9709578932064632	1.129007618718758	5004.0	96838.0	789.0	1077017.0	0.9671554138145612	1.0856002174056756	2481.0	49735.0	897.0	1126535.0
7	D21	22	0.9703722157633468	1.2719988038639227	5214.0	105167.0	1208.0	1068059.0	0.9627908273765814	1.2719988038639227	2990.0	51789.0	1013.0	1123856.0
7	D21	23	0.9489768825007966	1.725554711534815	3813.0	107223.0	7717.0	1060895.0	0.9464500866261532	1.129007618718758	1720.0	53809.0	4369.0	1119750.0
7	D21	26	0.9536101409624484	2.8824313772458225	2075.0	86964.0	6386.0	1084223.0	0.9610989749621912	1.3092407449071388	1698.0	45756.0	2006.0	1130188.0
7	D21	29	0.9686058776084214	1.2719988038639227	3449.0	93670.0	2623.0	1079906.0	0.9667461648215456	1.0270986518465497	1510.0	46413.0	1683.0	1130042.0
7	D21	31	0.9517319436911976	2.067524655989621	7914.0	100905.0	2321.0	1068508.0	0.943436765622752	2.109375	3172.0	49179.0	2725.0	1124572.0
7	D21	33	0.964258394395684	2.017093094227743	5562.0	95801.0	1540.0	1076745.0	0.9698888779624348	4.571814656983865	2252.0	49314.0	810.0	1127272.0
7	D21	34	0.981118808023794	1.013639886898942	1808.0	103250.0	2166.0	1072424.0	0.976746830405367	1.0	725.0	51540.0	1729.0	1125654.0
7	D21	35	0.940748512773813	2.1361295177039827	11135.0	95041.0	837.0	1072635.0	0.935295456269438	2.0840639994746444	6311.0	49320.0	513.0	1123504.0
7	D21	39	0.9592109238701376	2.0840639994746444	7138.0	98416.0	1232.0	1072862.0	0.9592652371070632	1.2111642932783726	3178.0	49924.0	1062.0	1125484.0
7	D21	40	0.9593499238191976	2.656353398722815	6503.0	94448.0	1501.0	1077196.0	0.9552707553058676	1.8816451256563365	3974.0	48971.0	612.0	1126091.0
7	D21	42	0.9725402478146982	1.1590180127617733	3874.0	99132.0	1724.0	1074918.0	0.9703197877658912	1.013639886898942	2277.0	50657.0	822.0	1125892.0
7	D21	43	0.9692263503469404	1.6572815184059708	5050.0	96171.0	1057.0	1077370.0	0.9672188161411808	1.222450312129291	2526.0	48669.0	773.0	1127680.0
7	D21	44	0.9722442428335144	1.0599982034919917	4106.0	99341.0	1566.0	1074635.0	0.966140259539924	1.006843041469846	2342.0	50105.0	1170.0	1126031.0
7	D21	47	0.9794086866765744	1.013639886898942	3336.0	102477.0	973.0	1072862.0	0.9767831698935546	1.0	1756.0	52443.0	737.0	1124712.0
7	D21	48	0.9577313241357192	5.241855662000815	7385.0	92570.0	786.0	1078907.0	0.9572844148584786	5.241855662000815	3362.0	47096.0	841.0	1128349.0
7	D21	51	0.9747488793253798	1.3707320124663318	3694.0	103396.0	1663.0	1070895.0	0.9715083697564336	1.3707320124663318	2113.0	53568.0	1029.0	1122938.0
7	D21	54	0.9772559369206536	1.171875	3774.0	105163.0	1121.0	1069590.0	0.974096513311386	1.006843041469846	1725.0	52816.0	1084.0	1124023.0
7	D21	55	0.9683864022193698	2.0	3800.0	93550.0	2308.0	1079990.0	0.968664224564554	1.8223231920837344	2012.0	47466.0	1059.0	1129111.0
7	D21	57	0.9504674446036712	2.044144767875125	7713.0	97498.0	2449.0	1071988.0	0.948196930466434	2.0	3860.0	50537.0	1662.0	1123589.0
7	D21	59	0.9365958223114113	2.174360650462855	10904.0	102679.0	2998.0	1063067.0	0.935745830139786	2.044144767875125	4780.0	51277.0	2262.0	1121329.0
7	D21	60	0.9559436750080746	1.5234375	5294.0	99150.0	3845.0	1071359.0	0.9440684471154296	1.0599982034919917	3794.0	50426.0	2181.0	1123247.0
7	D21	61	0.9658064178401298	1.540548933213418	3453.0	92249.0	3079.0	1080867.0	0.9515401469261504	1.540548933213418	2198.0	44298.0	2314.0	1130838.0
7	D21	63	0.9421566293739586	3.0	7104.0	94992.0	4560.0	1072992.0	0.9510837811174008	2.013686082939692	3097.0	49648.0	2010.0	1124893.0
7	D21	64	0.9674544881584368	1.171875	4014.0	99776.0	2699.0	1073159.0	0.9682471404829408	1.0270986518465497	1383.0	49521.0	1865.0	1126879.0
7	D21	66	0.9749347515635004	1.375732226909092	3701.0	98990.0	1389.0	1075568.0	0.9722028589708088	1.375732226909092	1784.0	50906.0	1127.0	1125831.0
7	D21	70	0.9708524077186068	2.0	2460.0	92147.0	3073.0	1081968.0	0.9746478873239436	1.006843041469846	1363.0	48094.0	1139.0	1129052.0
7	D21	71	0.9741830857270676	2.7677538593200897	1985.0	104524.0	3555.0	1069584.0	0.9658937949077672	1.0	727.0	50948.0	2871.0	1125102.0
7	D21	73	0.964645520644474	2.017093094227743	5467.0	103219.0	2099.0	1068863.0	0.9627746668717152	1.0664563289523392	2683.0	53214.0	1432.0	1122319.0
7	D21	74	0.9365397721740824	2.123232835979429	11604.0	96192.0	1432.0	1070420.0	0.9351880335307236	2.0541973036930994	5418.0	48641.0	1324.0	1124265.0
7	D21	76	0.9706028349236115	1.0270986518465497	5287.0	105588.0	1109.0	1067664.0	0.969559550802521	1.0270986518465497	2581.0	54306.0	829.0	1121932.0
7	D21	78	0.9621507165273944	2.0	2416.0	101784.0	5592.0	1069856.0	0.967603495149162	1.0270986518465497	1843.0	53209.0	1720.0	1122876.0
7	D21	80	0.9711935766223478	1.1590180127617733	4594.0	99306.0	1297.0	1074451.0	0.9703096834495322	1.0	2089.0	50868.0	1024.0	1125667.0
7	D21	83	0.9641734577867797	1.2987091698346094	5887.0	100921.0	1613.0	1071227.0	0.9633475585271788	1.1590180127617733	2502.0	51581.0	1423.0	1124142.0
7	D3	3	0.966443213081722	5.714618128235911	5087.0	99764.0	1841.0	1072956.0	0.9570508707100656	5.714618128235911	2459.0	43252.0	1423.0	1132514.0
7	D3	7	0.9291709858818996	2.211931092994592	13860.0	101288.0	1582.0	1062918.0	0.9244136417218812	2.0541973036930994	6160.0	45483.0	1278.0	1126727.0
7	D3	9	0.9597578347578348	4.564024788016056	7379.0	99715.0	983.0	1071571.0	0.9451168390050948	4.564024788016056	3836.0	43964.0	1270.0	1130578.0
7	D3	22	0.9757035355292308	1.9213668027279436	4507.0	106580.0	801.0	1067760.0	0.973087060782021	1.1044123154420182	1515.0	49101.0	1201.0	1127831.0
7	D3	23	0.979559627202431	1.0664563289523392	3560.0	107994.0	947.0	1067147.0	0.9758200376573184	1.0599982034919917	1510.0	49235.0	930.0	1127973.0
7	D3	29	0.9393977396425364	1.5974413440424815	11462.0	93634.0	619.0	1073933.0	0.92464090858479	1.458114752964423	5950.0	41521.0	818.0	1131359.0
7	D3	31	0.9478785507542784	1.3101960805662831	11134.0	106597.0	589.0	1061328.0	0.9392407592407592	1.453397991830266	5569.0	47009.0	513.0	1126557.0
7	D3	33	0.9346482315660836	2.097201562685678	13312.0	98661.0	485.0	1067190.0	0.9303203877384024	2.044144767875125	6055.0	44340.0	587.0	1128666.0
7	D3	34	0.9290333033131768	2.087356142123931	14540.0	97483.0	353.0	1067272.0	0.9253408994664182	2.0541973036930994	6445.0	43702.0	607.0	1128894.0
7	D3	35	0.935318802004652	2.057537234816481	13002.0	97514.0	485.0	1068647.0	0.9265411207773602	2.057537234816481	6510.0	44625.0	566.0	1127947.0
7	D3	39	0.9451940971530474	1.222450312129291	10724.0	97260.0	555.0	1071109.0	0.9375342465753423	1.1590180127617733	5277.0	44486.0	651.0	1129234.0
7	D3	40	0.9543498518464228	2.0	7447.0	91149.0	1273.0	1079779.0	0.9566921626374558	1.129007618718758	3791.0	45153.0	297.0	1130407.0
7	D3	42	0.936306679002344	2.1329126579046784	12672.0	97661.0	615.0	1068700.0	0.9215618629449585	2.0541973036930994	6855.0	44076.0	648.0	1128069.0
7	D3	43	0.9497042497042496	1.8373332460474476	10575.0	104363.0	479.0	1064231.0	0.9404180622250918	1.1824780735942844	5008.0	46609.0	898.0	1127133.0
7	D3	44	0.9424170428815192	2.027279773797884	11479.0	101348.0	906.0	1065915.0	0.9303546039976582	2.0	5574.0	44497.0	1088.0	1128489.0
7	D3	47	0.9564388390511136	1.4256474680386453	8766.0	102832.0	601.0	1067449.0	0.9488382327935424	1.3666293503543674	4550.0	47431.0	565.0	1127102.0
7	D3	48	0.9663525850705464	1.527938063719371	6330.0	98969.0	562.0	1073787.0	0.9592499709003948	1.2621480016721494	3077.0	45326.0	774.0	1130471.0
7	D3	51	0.9785210561643	1.199772113778279	2564.0	112253.0	2364.0	1062467.0	0.9707833152032652	1.340339057500937	1301.0	50422.0	1734.0	1126191.0
7	D3	54	0.9506573488466432	1.1824780735942844	9110.0	103114.0	1594.0	1065830.0	0.9433837985648846	1.1824780735942844	4716.0	47264.0	957.0	1126711.0
7	D3	55	0.9547682752963692	2.044144767875125	7992.0	97774.0	1272.0	1072610.0	0.9463806679337496	1.340339057500937	3929.0	43569.0	1008.0	1131142.0
7	D3	57	0.9445250991121782	2.027279773797884	9697.0	101493.0	2225.0	1066233.0	0.93603871020209	2.027279773797884	4793.0	46040.0	1499.0	1127316.0
7	D3	59	0.9635578201151972	1.2502197072539891	5960.0	113087.0	2594.0	1058007.0	0.9541208335636504	1.0599982034919917	3171.0	51783.0	1809.0	1122885.0
7	D3	60	0.9544563143001294	1.1824780735942844	8249.0	108777.0	2132.0	1060490.0	0.9477029590659288	1.129007618718758	3817.0	48457.0	1531.0	1125843.0
7	D3	61	0.9578030164136906	1.4721743657873037	6975.0	99260.0	1771.0	1071642.0	0.9435141379689734	1.2934112252706986	3729.0	42878.0	1405.0	1131636.0
7	D3	62	0.9438229314215786	2.017093094227743	10239.0	97949.0	1421.0	1070039.0	0.9341246537108706	2.017093094227743	5210.0	45015.0	1139.0	1128284.0
7	D3	63	0.9423789787246192	2.013686082939692	9791.0	99020.0	2318.0	1068519.0	0.9424151520498796	2.0	4140.0	48066.0	1734.0	1125708.0
7	D3	64	0.967885555151526	1.4823176532039275	4638.0	109132.0	2604.0	1063274.0	0.9542052518076874	1.0664563289523392	2430.0	48893.0	2263.0	1126062.0
7	D3	70	0.9467462641493154	2.2731690133558597	1738.0	87779.0	8137.0	1081994.0	0.9541438245727184	1.7453376788694073	1060.0	44382.0	3206.0	1131000.0
7	D3	71	0.9749736644745683	1.0	1756.0	112452.0	4017.0	1061423.0	0.9582716722486176	1.0270986518465497	853.0	49213.0	3433.0	1126149.0
7	D3	73	0.9774192551928652	1.222450312129291	1746.0	110746.0	3371.0	1063785.0	0.9674797521722992	1.195082698498309	1187.0	50828.0	2230.0	1125403.0
7	D3	74	0.9693294922510408	1.1044123154420182	3768.0	102794.0	2737.0	1070349.0	0.952438496319346	1.2987091698346094	1926.0	47290.0	2797.0	1127635.0
7	D3	76	0.9779864631126256	1.0	1440.0	113932.0	3689.0	1060587.0	0.966443704346366	8.277136360367939	641.0	51798.0	2956.0	1124253.0
7	D3	78	0.9365616733923752	2.0	768.0	103742.0	13286.0	1061852.0	0.9391689911774592	2.0	747.0	51682.0	5948.0	1121271.0
7	D3	80	0.9770459127461244	1.0	1739.0	106860.0	3282.0	1067767.0	0.9657311639945076	1.0	1015.0	48880.0	2454.0	1127299.0
7	D3	83	0.9562462267934024	1.171875	5987.0	108500.0	3942.0	1061219.0	0.9451802725652182	1.2502197072539891	2279.0	49311.0	3441.0	1124617.0
7	sham	2	0.9584804849171736	3.2024961272907886	6663.0	94718.0	1543.0	1076724.0	0.962185001364615	1.1044123154420182	3048.0	47594.0	693.0	1128313.0
7	sham	2	0.9332820215401126	2.7252526402381485	6742.0	86092.0	5567.0	1081247.0	0.9352434318338004	2.027279773797884	4230.0	44230.0	1895.0	1129293.0
7	sham	11	0.9303905477233448	3.0	6930.0	85595.0	5878.0	1081245.0	0.933405407697118	3.0	4273.0	44032.0	2010.0	1129333.0
7	sham	11	0.9562795131906272	3.646697256272619	6441.0	96294.0	2364.0	1074549.0	0.9580124859680564	1.8669913599910557	3078.0	48645.0	1186.0	1126739.0
7	sham	12	0.9281522254219372	3.0	11750.0	89117.0	2047.0	1076734.0	0.9236385324119776	3.0022879459099605	6775.0	44911.0	651.0	1127311.0
7	sham	12	0.9487490281486776	3.431333246940976	7720.0	98233.0	2893.0	1070802.0	0.9495403629267546	2.0	4231.0	49632.0	1044.0	1124741.0
7	sham	13	0.9491594546532306	2.0	5140.0	100077.0	5581.0	1068850.0	0.9506596953509882	2.0	2676.0	50365.0	2552.0	1124055.0
7	sham	13	0.9781586688174456	1.1777197993501043	2075.0	113395.0	2989.0	1061189.0	0.9731138118486202	1.0	1134.0	56209.0	1972.0	1120333.0
7	sham	14	0.9492668157888792	2.0	8538.0	105034.0	2689.0	1063387.0	0.9484655158411464	2.0	4228.0	52554.0	1483.0	1121383.0
7	sham	14	0.9439175707250952	2.044144767875125	7049.0	99580.0	4784.0	1068235.0	0.95165078828194	1.6314662512311586	3477.0	50644.0	1669.0	1123858.0
7	sham	16	0.9490491832255594	3.0	5363.0	96645.0	5014.0	1072626.0	0.9601068980208374	1.340339057500937	2995.0	49578.0	1125.0	1125950.0
7	sham	16	0.965746698652557	2.0	2656.0	107688.0	4983.0	1064321.0	0.9647056725891718	1.9921875	1480.0	54106.0	2479.0	1121583.0
7	sham	17	0.954843450296304	2.780130568257991	2319.0	100059.0	7145.0	1070125.0	0.9605432885651416	1.006843041469846	1302.0	50636.0	2858.0	1124852.0
7	sham	17	0.944338176012141	2.548168766487024	2724.0	89604.0	7839.0	1079481.0	0.9566215662156622	2.0	2014.0	46664.0	2218.0	1128752.0
7	sham	25	0.9373587503956378	3.190581384373779	4776.0	84404.0	6505.0	1083963.0	0.9551988113311154	1.340339057500937	2833.0	44358.0	1328.0	1131129.0
7	sham	25	0.9475782260983384	2.0541973036930994	8955.0	95559.0	1618.0	1073516.0	0.9406652445287192	2.0541973036930994	4694.0	47624.0	1314.0	1126016.0
7	sham	32	0.9273585298774898	2.251098364722486	5086.0	89019.0	8860.0	1076683.0	0.9406624154746094	2.0	2991.0	46393.0	2862.0	1127402.0
7	sham	32	0.9449014161512514	2.8639606330765965	2897.0	96782.0	8390.0	1071579.0	0.9605175783102814	2.0	1774.0	50626.0	2388.0	1124860.0
7	sham	45	0.9209101566663114	3.0	8440.0	86409.0	6402.0	1078397.0	0.8996759846243635	5.71319744101322	8435.0	44704.0	1535.0	1124974.0
7	sham	45	0.9457504790821532	2.1135086811538057	9062.0	95003.0	1837.0	1073746.0	0.939313773447405	2.1135086811538057	5003.0	47046.0	1076.0	1126523.0
7	sham	49	0.9477722783802284	2.0306639779653968	9407.0	101777.0	1810.0	1066654.0	0.9427950356718192	2.003430285823854	4702.0	50745.0	1456.0	1122745.0
7	sham	49	0.9475400871076736	2.044144767875125	9879.0	97030.0	865.0	1071874.0	0.9429517133956388	2.0	5191.0	48430.0	669.0	1125358.0
7	sham	52	0.9253657513697194	3.0	10048.0	86053.0	3833.0	1079714.0	0.9203487699443608	3.0022879459099605	6149.0	43752.0	1424.0	1128323.0
7	sham	52	0.9410649619582856	2.6589370600039595	3526.0	91344.0	7915.0	1076863.0	0.9572774806057626	2.0	2173.0	47693.0	2084.0	1127698.0
7	sham	53	0.9541847668693888	2.013686082939692	7558.0	98844.0	1934.0	1071312.0	0.953722876597548	2.003430285823854	3780.0	49513.0	1025.0	1125330.0
7	sham	53	0.9460845647161013	3.0	2444.0	91493.0	7984.0	1077727.0	0.9625841780497872	2.0	1676.0	47813.0	2041.0	1128118.0
7	sham	58	0.9527270446113312	1.5234375	7060.0	106311.0	3490.0	1062787.0	0.9482681783339572	1.0546875	3631.0	53195.0	2173.0	1120649.0
7	sham	58	0.961361279845464	1.9356089561814904	5653.0	101526.0	2508.0	1069961.0	0.9579745582904388	1.415981950030614	2977.0	50343.0	1440.0	1124888.0
7	sham	65	0.9348301957595848	3.0454323507713976	9398.0	89682.0	3106.0	1077462.0	0.9288792000573142	3.0454323507713976	5396.0	45379.0	1553.0	1127320.0
7	sham	65	0.9255718872673956	2.1126277004671814	4009.0	88064.0	10154.0	1077421.0	0.93778191451278	2.0	2465.0	45843.0	3618.0	1127722.0
7	sham	67	0.9594499257652496	3.3400698936596	5905.0	91118.0	1797.0	1080828.0	0.9610296896653088	2.0	2772.0	45770.0	940.0	1130166.0
7	sham	67	0.9555533407122586	3.315124623529446	4872.0	91080.0	3601.0	1080095.0	0.9560413213663989	2.003430285823854	2805.0	45857.0	1412.0	1129574.0
7	sham	72	0.9499070970392434	2.044144767875125	7507.0	101736.0	3223.0	1067182.0	0.9449120838009728	2.044144767875125	3936.0	50515.0	1954.0	1123243.0
7	sham	72	0.944856945798749	3.547262162239528	7626.0	99321.0	3967.0	1068734.0	0.9456710261097828	2.0	4407.0	50435.0	1388.0	1123418.0
7	sham	75	0.948659183769314	2.0	9639.0	100999.0	1293.0	1067717.0	0.9432408605780954	2.0	5162.0	50287.0	890.0	1123309.0
7	sham	75	0.9412790095072976	2.344544136294143	4646.0	99897.0	7818.0	1067287.0	0.9485548592273876	2.344544136294143	2351.0	50705.0	3149.0	1123443.0
7	sham	77	0.9489082690198276	3.0296085278516185	4076.0	96457.0	6311.0	1072804.0	0.9542139304460652	5.565308279870936	1707.0	48538.0	2951.0	1126452.0
7	sham	77	0.9347896920151536	2.1994789200015648	12418.0	96109.0	991.0	1070130.0	0.9334346919283472	2.221224412486276	5888.0	47888.0	942.0	1124930.0
7	sham	81	0.9546984534463104	1.614543430286485	8675.0	106362.0	1419.0	1063192.0	0.9499574544314568	1.729529407861066	4206.0	53029.0	1381.0	1121032.0
7	sham	81	0.9506783959871392	1.1777197993501043	6898.0	100828.0	3564.0	1068358.0	0.9498376991016834	1.0535004894398483	3391.0	50330.0	1925.0	1124002.0
8	24h	2	0.9517597395992268	1.2987091698346094	4487.0	112281.0	6895.0	1055985.0	0.945589175987129	1.2111642932783726	1805.0	48782.0	3809.0	1125252.0
8	24h	3	0.9809171824086426	1.013639886898942	3253.0	112136.0	1110.0	1063149.0	0.9695654270968986	1.013639886898942	1421.0	50255.0	1734.0	1126238.0
8	24h	4	0.9563631603418	1.0337623279948105	5143.0	105933.0	4524.0	1064048.0	0.9491660284654329	1.013639886898942	2390.0	47716.0	2721.0	1126821.0
8	24h	7	0.9748894245395614	1.0337623279948105	4447.0	104145.0	918.0	1070138.0	0.9674805078667176	4.678435245641031	2284.0	51930.0	1207.0	1124227.0
8	24h	8	0.9800689604450848	1.0	2281.0	113270.0	2326.0	1061771.0	0.9710289538424484	1.001250438904398	1510.0	56443.0	1858.0	1119837.0
8	24h	9	0.952390145025458	3.30682924096577	6387.0	98670.0	3478.0	1071113.0	0.9534252357517676	1.2447153916659022	3401.0	49693.0	1454.0	1125100.0
8	24h	20	0.9748943685587176	1.0270986518465497	3399.0	109020.0	2216.0	1065013.0	0.9591758135952244	1.0664563289523392	1917.0	49810.0	2323.0	1125598.0
8	24h	21	0.980888281487638	2.463218189210256	2480.0	114478.0	1981.0	1060709.0	0.9733407740280592	0.8450510801868725	1903.0	49709.0	820.0	1127216.0
8	24h	22	0.9688409902372828	1.9921875	2843.0	110304.0	4252.0	1062249.0	0.9626830247927848	1.0	1683.0	52730.0	2405.0	1122830.0
8	24h	24	0.9791314411783322	1.0337623279948105	3390.0	108289.0	1226.0	1066743.0	0.97142233261457	1.006843041469846	1986.0	53385.0	1155.0	1123122.0
8	24h	25	0.970657271582792	1.0270986518465497	5445.0	105244.0	918.0	1068041.0	0.9549806646400728	8.372962817763868	3414.0	46180.0	940.0	1129114.0
8	24h	26	0.9617529403549376	2.0	3381.0	96409.0	4287.0	1075571.0	0.959295796023676	1.889591659757473	1829.0	47406.0	2194.0	1128219.0
8	24h	29	0.9759805698201484	4.860486458501994	4200.0	103675.0	903.0	1070870.0	0.9682494610085712	10.712418980331018	1779.0	46033.0	1240.0	1130596.0
8	24h	30	0.9800484266002388	1.013639886898942	3374.0	105439.0	919.0	1069916.0	0.9721635441138728	1.013639886898942	1932.0	49243.0	888.0	1127585.0
8	24h	31	0.9653830982467118	1.1590180127617733	1964.0	106461.0	5671.0	1065552.0	0.9641091113503624	1.0	1193.0	50595.0	2574.0	1125286.0
8	24h	32	0.9515730368518744	1.013639886898942	9037.0	102021.0	1347.0	1067243.0	0.9434117176480497	1.0270986518465497	4105.0	44813.0	1271.0	1129459.0
8	24h	41	0.9288652985348432	2.0	5154.0	94937.0	9387.0	1070170.0	0.9287160954688058	2.0	2447.0	46772.0	4733.0	1125696.0
8	24h	43	0.9665822947037904	1.1106122062431378	3959.0	105588.0	3342.0	1066759.0	0.9648363347830016	6.897158891982263	1672.0	48031.0	1829.0	1128116.0
8	24h	45	0.9542270851474652	1.006843041469846	4869.0	100816.0	4803.0	1069160.0	0.9478946393942642	1.006843041469846	2559.0	48636.0	2788.0	1125665.0
8	24h	46	0.9481865284974094	1.2890625	10368.0	98271.0	372.0	1070637.0	0.9406459601692292	1.0856002174056756	4913.0	45579.0	839.0	1128317.0
8	24h	49	0.9535084720006078	1.0664563289523392	3940.0	100393.0	5850.0	1069465.0	0.9435099597788368	1.0664563289523392	2017.0	44453.0	3306.0	1129872.0
8	24h	52	0.9289324769696808	2.795357916064819	9973.0	104569.0	6027.0	1059079.0	0.9079059337050868	3.75	5820.0	45344.0	3379.0	1125105.0
8	24h	53	0.9719572619466949	1.0	4701.0	103477.0	1270.0	1070200.0	0.962510897994769	1.0	2520.0	45264.0	1006.0	1130858.0
8	24h	55	0.9503389713257928	1.1590180127617733	10864.0	109901.0	622.0	1058261.0	0.9395487730388498	1.1590180127617733	5224.0	48453.0	1011.0	1124960.0
8	24h	56	0.9474752280572292	2.0	5642.0	97580.0	5177.0	1071249.0	0.9477171652853916	6.675386956246432	3059.0	47628.0	2196.0	1126765.0
8	24h	58	0.9741630709361904	1.0	4810.0	102386.0	621.0	1071831.0	0.9672262365544236	1.0270986518465497	2309.0	44106.0	680.0	1132553.0
8	24h	59	0.968967677036081	1.0	6164.0	102104.0	376.0	1071004.0	0.967135462958122	1.006843041469846	2497.0	46246.0	646.0	1130259.0
8	24h	60	0.9465587628308536	1.1824780735942844	4501.0	105033.0	7359.0	1062755.0	0.9367582248132194	1.1590180127617733	2254.0	47081.0	4103.0	1126210.0
8	24h	67	0.965732583816628	1.006843041469846	6615.0	102992.0	694.0	1069347.0	0.9562550581420112	1.0270986518465497	3333.0	44900.0	775.0	1130640.0
8	D14	2	0.9734036164676052	1.0	3016.0	109413.0	2963.0	1064256.0	0.9696953913730392	7.566372975210778	1602.0	55853.0	1889.0	1120304.0
8	D14	3	0.9706748016210268	1.0	3348.0	108503.0	3208.0	1064589.0	0.9648045871882366	2.008724257963559	1902.0	54853.0	2100.0	1120793.0
8	D14	4	0.9712404824535044	1.0856002174056756	4380.0	105045.0	1841.0	1068382.0	0.9666559470758488	1.0	2076.0	52603.0	1553.0	1123416.0
8	D14	5	0.9536797055866592	1.116777678328368	9352.0	103397.0	692.0	1066207.0	0.9474936185396292	1.116777678328368	4963.0	51781.0	776.0	1122128.0
8	D14	20	0.9720415798899892	1.129007618718758	4628.0	106649.0	1507.0	1066864.0	0.9721141670234764	1.0599982034919917	1660.0	53354.0	1401.0	1123233.0
8	D14	21	0.9774502896684184	1.0	3848.0	108908.0	1177.0	1065715.0	0.9748776394295404	0.8203125	1697.0	55472.0	1162.0	1121317.0
8	D14	22	0.9783351546373872	1.154163023647981	3070.0	112804.0	1926.0	1061848.0	0.973353965446878	1.1824780735942844	1809.0	57241.0	1325.0	1119273.0
8	D14	24	0.9523920277668444	2.0	8847.0	106466.0	1797.0	1062538.0	0.9460578700412342	1.1590180127617733	4725.0	53229.0	1345.0	1120349.0
8	D14	25	0.9728305244681736	1.0664563289523392	3863.0	99487.0	1694.0	1074604.0	0.97136898729243	1.0270986518465497	1576.0	49839.0	1362.0	1126871.0
8	D14	26	0.9645915342372552	1.3092407449071388	5709.0	99242.0	1577.0	1073120.0	0.9618585298196948	1.1590180127617733	2693.0	49932.0	1267.0	1125756.0
8	D14	29	0.978430150296338	1.0535004894398483	2522.0	98887.0	1838.0	1076401.0	0.974769653009214	1.0856002174056756	1222.0	49723.0	1352.0	1127351.0
8	D14	30	0.969676047893312	1.116777678328368	2845.0	106740.0	3831.0	1066232.0	0.9712116922641376	1.0	1788.0	54889.0	1466.0	1121505.0
8	D14	31	0.9787739614738008	1.006843041469846	2771.0	104213.0	1749.0	1070915.0	0.9738296473899076	1.0	1463.0	52598.0	1364.0	1124223.0
8	D14	32	0.9775425247978328	1.006843041469846	2911.0	98157.0	1599.0	1076981.0	0.9750046688094044	1.006843041469846	1480.0	49598.0	1063.0	1127507.0
8	D14	41	0.9742805248793186	1.40625	3920.0	100309.0	1376.0	1074043.0	0.9652164785143762	1.0664563289523392	2813.0	50573.0	832.0	1125430.0
8	D14	43	0.9624837217034716	2.0	3072.0	104211.0	5052.0	1067313.0	0.9676232257128872	1.0	1535.0	53377.0	2037.0	1122699.0
8	D14	45	0.9688172893132364	2.0	3159.0	104159.0	3546.0	1068784.0	0.9684449283251678	1.0	1953.0	53371.0	1525.0	1122799.0
8	D14	46	0.9537380667824706	1.340339057500937	8954.0	98555.0	607.0	1071532.0	0.9436536855689668	1.4721743657873037	5508.0	49723.0	430.0	1123987.0
8	D14	49	0.9648643655663792	1.0080849922315578	3432.0	96622.0	3605.0	1075989.0	0.9702929445743363	1.0	1396.0	49385.0	1628.0	1127239.0
8	D14	52	0.9787456332234156	1.0856002174056756	2853.0	104923.0	1704.0	1070168.0	0.9736471238428592	1.0856002174056756	1297.0	52852.0	1564.0	1123935.0
8	D14	53	0.9514560201119324	1.540548933213418	4659.0	95373.0	5073.0	1074543.0	0.947205650551687	1.006843041469846	1946.0	47473.0	3346.0	1126883.0
8	D14	56	0.9779885780660148	1.0481568644530264	3516.0	101036.0	1032.0	1074064.0	0.9728292244357166	1.006843041469846	2110.0	51397.0	761.0	1125380.0
8	D14	58	0.958012653440857	1.2502197072539891	7327.0	93731.0	889.0	1077701.0	0.955929650287017	1.2502197072539891	3549.0	46961.0	781.0	1128357.0
8	D14	59	0.977805370169176	1.1055446639128832	3533.0	103950.0	1186.0	1070979.0	0.9742736583824376	1.0080849922315578	1948.0	52413.0	820.0	1124467.0
8	D14	60	0.9705460510897588	1.0856002174056756	4474.0	103533.0	1810.0	1069831.0	0.9643787047808986	4.909048266498559	2460.0	52224.0	1398.0	1123566.0
8	D14	67	0.9671212790555592	1.2719988038639227	3887.0	102893.0	3109.0	1069759.0	0.9613361169102296	1.3092407449071388	1884.0	51804.0	2283.0	1123677.0
8	D28	3	0.9736157698846666	1.5413609106991295	4645.0	105944.0	1097.0	1067962.0	0.963653656411943	1.0664563289523392	2668.0	54206.0	1421.0	1121353.0
8	D28	4	0.9529915903861258	1.1055446639128832	4626.0	103746.0	5609.0	1065667.0	0.943241292185526	1.1044123154420182	2605.0	52265.0	3685.0	1121093.0
8	D28	5	0.950280571345285	1.4486658733124074	9239.0	104318.0	1677.0	1064414.0	0.945369843720376	1.4907142596440977	4643.0	52356.0	1408.0	1121241.0
8	D28	20	0.9589044746684195	1.0	4862.0	107941.0	4390.0	1062455.0	0.9485583165833616	1.0	2406.0	53327.0	3378.0	1120537.0
8	D28	21	0.9704134054170364	1.006843041469846	4523.0	108237.0	2077.0	1064811.0	0.956268019035048	4.225255400934363	2223.0	55060.0	2813.0	1119552.0
8	D28	22	0.9200005416653502	3.6521745448773393	5831.0	101908.0	11892.0	1060017.0	0.9257188702918157	2.0	4069.0	54230.0	4634.0	1116715.0
8	D28	24	0.94789870000397	1.2280544270435452	9750.0	107441.0	2061.0	1060396.0	0.939975350296758	1.0664563289523392	5372.0	53768.0	1495.0	1119013.0
8	D28	25	0.974895818847078	1.0535004894398483	3663.0	101648.0	1572.0	1072765.0	0.9711865518501512	1.0	2045.0	51823.0	1030.0	1124750.0
8	D28	26	0.9475858582912912	1.2719988038639227	10120.0	97481.0	664.0	1071383.0	0.9425212591947812	1.1590180127617733	5241.0	49267.0	768.0	1124372.0
8	D28	29	0.9731934092778622	1.875	4416.0	97604.0	961.0	1076667.0	0.9666991313244596	1.5234375	2052.0	49132.0	1333.0	1127131.0
8	D28	31	0.976667551511712	1.222450312129291	3816.0	106698.0	1282.0	1067852.0	0.9743744937649644	1.0	2068.0	54735.0	811.0	1122034.0
8	D28	32	0.9756968716674406	1.0535004894398483	3916.0	95610.0	847.0	1079275.0	0.9721437944884082	1.006843041469846	1926.0	48893.0	876.0	1127953.0
8	D28	41	0.9758840207051056	1.0664563289523392	3928.0	101712.0	1099.0	1072909.0	0.9713574806738968	1.0664563289523392	2291.0	51141.0	725.0	1125491.0
8	D28	43	0.9676805054151624	1.0	4235.0	107219.0	2927.0	1065267.0	0.9629924252468204	1.0	2202.0	54476.0	1985.0	1120985.0
8	D28	45	0.9559446888974522	1.1824780735942844	2362.0	106671.0	7470.0	1063145.0	0.9516316914999045	1.0535004894398483	1534.0	54735.0	4030.0	1119349.0
8	D28	46	0.9556475689856008	1.2447153916659022	8226.0	97628.0	836.0	1072958.0	0.9524294264574202	1.1590180127617733	4456.0	50524.0	591.0	1124077.0
8	D28	52	0.9618296876143098	1.0856002174056756	4155.0	105178.0	4193.0	1066122.0	0.9597243505141856	1.0270986518465497	2235.0	54175.0	2312.0	1120926.0
8	D28	53	0.9700914382409608	1.1044123154420182	4261.0	95165.0	1607.0	1078615.0	0.9517626513275383	3.75	2475.0	48232.0	2414.0	1126527.0
8	D28	56	0.938629862835242	2.0	3739.0	99430.0	9263.0	1067216.0	0.9359574331687928	2.0	1946.0	51100.0	5047.0	1121555.0
8	D28	58	0.9605209402433312	1.3556207137438	7000.0	96395.0	924.0	1075329.0	0.9593989163731428	1.2502197072539891	3024.0	48075.0	1045.0	1127504.0
8	D28	59	0.9633200762785752	1.4256474680386453	2942.0	103305.0	4925.0	1068476.0	0.9520397902750845	5.044510136725989	1431.0	53021.0	3911.0	1121285.0
8	D28	60	0.9807866110354064	1.2457202124298417	3129.0	104723.0	974.0	1070822.0	0.9783011427208864	1.2111642932783726	1516.0	53336.0	850.0	1123946.0
8	D28	67	0.97276958210077	1.195082698498309	4306.0	100955.0	1346.0	1073041.0	0.960449297498316	4.927452197256712	2672.0	50620.0	1497.0	1124859.0
8	D3	2	0.9635178041604768	1.1590180127617733	2954.0	115771.0	5813.0	1055110.0	0.9601052815637624	1.006843041469846	1336.0	52163.0	2999.0	1123150.0
8	D3	3	0.963594741317287	2.044144767875125	6550.0	110493.0	1799.0	1060806.0	0.9469138842067384	2.989585601770336	4077.0	49998.0	1529.0	1124044.0
8	D3	4	0.9767458376425366	1.0546875	2747.0	110027.0	2492.0	1064382.0	0.972941518766366	1.0	1542.0	50160.0	1248.0	1126698.0
8	D3	5	0.9749806406195002	1.1600970628841796	4422.0	103872.0	909.0	1070445.0	0.968754139934518	1.0270986518465497	2478.0	51188.0	824.0	1125158.0
8	D3	20	0.9652298025052782	1.129007618718758	6344.0	105836.0	1281.0	1066187.0	0.9607809293673168	7.739538207164317	2633.0	50098.0	1457.0	1125460.0
8	D3	21	0.979128167043747	1.2447153916659022	3221.0	113385.0	1613.0	1061429.0	0.9729847206342308	1.0	2011.0	51485.0	848.0	1125304.0
8	D3	22	0.9726897704130476	1.0	4141.0	111764.0	2135.0	1061608.0	0.962633404835677	1.0	2420.0	54525.0	1813.0	1120890.0
8	D3	24	0.9731839629049348	1.006843041469846	5105.0	107458.0	817.0	1066268.0	0.9683173177450294	1.0	2467.0	53256.0	1018.0	1122907.0
8	D3	25	0.971787475574579	1.0337623279948105	5400.0	104438.0	664.0	1069146.0	0.9618679449512912	4.116601891464913	2482.0	46653.0	1217.0	1129296.0
8	D3	26	0.97436635515874	1.013639886898942	4451.0	98164.0	714.0	1076319.0	0.9655943832456132	1.006843041469846	2511.0	48342.0	934.0	1127861.0
8	D3	29	0.971141112332998	1.0535004894398483	5312.0	103764.0	855.0	1069717.0	0.9638658940397352	1.0535004894398483	2529.0	46574.0	963.0	1129582.0
8	D3	31	0.9799009937841964	1.006843041469846	3618.0	105308.0	702.0	1070020.0	0.9724194880264244	6.5625	1860.0	50048.0	979.0	1126761.0
8	D3	32	0.9588814637358328	1.001250438904398	6473.0	102666.0	2332.0	1068177.0	0.9563536702595464	1.0270986518465497	2812.0	46759.0	1456.0	1128621.0
8	D3	41	0.893236924806459	3.0386608025010378	10924.0	87401.0	9969.0	1071354.0	0.8886080631241524	3.0	5500.0	43245.0	5342.0	1125561.0
8	D3	43	0.9469191190870409	2.0	4987.0	106375.0	6939.0	1061347.0	0.9400066543086648	1.129007618718758	2659.0	49442.0	3652.0	1123895.0
8	D3	45	0.96292025989368	1.0535004894398483	6887.0	101889.0	960.0	1069912.0	0.9514910384666884	1.1055446639128832	4151.0	49743.0	921.0	1124833.0
8	D3	46	0.95567781774811	1.222450312129291	8843.0	99358.0	373.0	1071074.0	0.9429356923295426	1.3092407449071388	4981.0	46474.0	644.0	1127549.0
8	D3	49	0.9797787763567232	1.0	3357.0	102042.0	855.0	1073394.0	0.9753350531680616	1.0	1613.0	46503.0	739.0	1130793.0
8	D3	52	0.9752859703077638	1.0	4397.0	110200.0	1188.0	1063863.0	0.9649295568663774	1.006843041469846	2654.0	49484.0	943.0	1126567.0
8	D3	53	0.9750262170151988	1.006843041469846	4350.0	102739.0	913.0	1071646.0	0.968545670175586	1.006843041469846	2132.0	46142.0	865.0	1130509.0
8	D3	55	0.9762106487249772	1.013639886898942	4595.0	117526.0	1133.0	1056394.0	0.968473345646774	1.0	2354.0	53221.0	1111.0	1122962.0
8	D3	56	0.965980917478738	1.0	4524.0	104381.0	2828.0	1067915.0	0.9608418280912692	4.3359375	2290.0	49627.0	1755.0	1125976.0
8	D3	58	0.9559407359894262	1.1590180127617733	8334.0	98362.0	733.0	1072219.0	0.945519860634718	1.1044123154420182	3972.0	43692.0	1063.0	1130921.0
8	D3	59	0.9736875988669388	1.0	3901.0	105871.0	1821.0	1068055.0	0.9720276945662308	1.0	1617.0	48997.0	1203.0	1127831.0
8	D3	60	0.977464345873105	1.013639886898942	3837.0	108804.0	1180.0	1065827.0	0.9686380986109472	1.0	1898.0	49232.0	1290.0	1127228.0
8	D3	67	0.9550708749254708	1.0664563289523392	8521.0	99314.0	823.0	1070990.0	0.9431626801673814	1.0337623279948105	4871.0	45642.0	630.0	1128505.0
8	sham	1	0.979070049884622	0.9375	3075.0	108830.0	1578.0	1066165.0	0.9731150335618142	0.6310740008360747	1998.0	54800.0	1030.0	1121820.0
8	sham	7	0.9529095999857328	1.2987091698346094	8142.0	106865.0	2420.0	1062221.0	0.9467859040198336	1.0535004894398483	4417.0	53465.0	1593.0	1120173.0
8	sham	7	0.9567184023319886	1.4721743657873037	8043.0	104698.0	1430.0	1065477.0	0.9506311437255278	1.4721743657873037	4291.0	52077.0	1118.0	1122162.0
8	sham	7	0.9717925216512971	1.0856002174056756	2949.0	103906.0	3083.0	1069710.0	0.9661991988922036	1.0481568644530264	1774.0	51982.0	1863.0	1124029.0
8	sham	8	0.9791457926466842	1.1649273213649425	3616.0	115314.0	1296.0	1059422.0	0.9718764797402422	1.0	2256.0	57469.0	1070.0	1118853.0
8	sham	8	0.9799595360803284	1.0	3135.0	117700.0	1679.0	1057134.0	0.9736955655868296	1.0	2133.0	58671.0	1037.0	1117807.0
8	sham	8	0.9702760176135752	1.0	3243.0	112928.0	3676.0	1059801.0	0.9606166137457748	1.0	2221.0	56271.0	2393.0	1118763.0
8	sham	9	0.9755406563009968	1.0270986518465497	4088.0	101924.0	1023.0	1072613.0	0.9709749870424048	1.0	1988.0	50581.0	1036.0	1126043.0
8	sham	9	0.9599368685089412	1.2719988038639227	7281.0	102180.0	1248.0	1068939.0	0.95830791896178	1.2719988038639227	3421.0	51062.0	1022.0	1124143.0
8	sham	9	0.9622045358241678	1.0856002174056756	6808.0	104455.0	1398.0	1066987.0	0.9618577456631456	1.0856002174056756	3347.0	52314.0	802.0	1123185.0
8	sham	17	0.9654178674351584	1.0535004894398483	5997.0	98825.0	1083.0	1073743.0	0.9553476896776136	1.0535004894398483	3758.0	49177.0	839.0	1125874.0
8	sham	17	0.9736577929803688	1.0	4211.0	104750.0	1457.0	1069230.0	0.9649409458008495	1.0	2674.0	51675.0	1081.0	1124218.0
8	sham	17	0.977470219523326	1.4721743657873037	3250.0	104950.0	1588.0	1069860.0	0.9694645857897524	1.0	2147.0	52211.0	1142.0	1124148.0
8	sham	17	0.9600513708626024	1.0535004894398483	7070.0	98676.0	1142.0	1072760.0	0.9516300256712156	1.0270986518465497	4228.0	49303.0	784.0	1125333.0
8	sham	18	0.9689726787696494	1.9921875	4558.0	108242.0	2374.0	1064474.0	0.9643292710067388	4.75873605568288	2976.0	54163.0	1031.0	1121478.0
8	sham	18	0.9631491687950888	1.1590180127617733	7383.0	107473.0	841.0	1063951.0	0.9530397315029956	1.1590180127617733	4644.0	53527.0	631.0	1120846.0
8	sham	18	0.9754326604330034	1.08041536608901	4275.0	106666.0	1098.0	1067609.0	0.9715147085693404	1.0535004894398483	2315.0	53171.0	803.0	1123359.0
8	sham	18	0.9639315489249672	2.7137728328438344	4951.0	109840.0	3269.0	1061588.0	0.9531446901134152	1.0270986518465497	2779.0	54080.0	2538.0	1120251.0
8	sham	27	0.947995409406922	2.148948802794345	9963.0	99950.0	1003.0	1068732.0	0.9392868615483456	2.148948802794345	5330.0	49708.0	1096.0	1123514.0
8	sham	27	0.9548043367212974	1.610284936936628	8315.0	100000.0	1152.0	1070181.0	0.9522199534640772	1.610284936936628	4416.0	50132.0	615.0	1124485.0
8	sham	27	0.954481340132749	2.0	8175.0	101165.0	1474.0	1068834.0	0.950389727755394	2.0	4381.0	50479.0	889.0	1123899.0
8	sham	27	0.9610442528191036	1.1824780735942844	6673.0	101419.0	1549.0	1070007.0	0.9594694039285244	1.1824780735942844	3507.0	50849.0	789.0	1124503.0
8	sham	30	0.973563980693416	1.0664563289523392	5280.0	105694.0	460.0	1068214.0	0.9678611866489892	1.0270986518465497	2685.0	50006.0	636.0	1126321.0
8	sham	42	0.963106943404098	1.0856002174056756	6501.0	101576.0	1281.0	1070290.0	0.954406951811308	7.218995193346682	3899.0	50742.0	949.0	1124058.0
8	sham	42	0.9601097167126278	1.006843041469846	7292.0	97659.0	823.0	1073874.0	0.950670976589284	1.006843041469846	4157.0	48527.0	879.0	1126085.0
8	sham	42	0.9665051325130376	1.0	5111.0	99522.0	1787.0	1073228.0	0.956082021167372	1.0	3270.0	49820.0	1307.0	1125251.0
8	sham	42	0.9598860096119014	1.1777197993501043	6304.0	99365.0	2001.0	1071978.0	0.9542547394384376	1.0337623279948105	3602.0	49908.0	1183.0	1124955.0
8	sham	44	0.954541673416314	1.419942024014537	9175.0	109012.0	1208.0	1060253.0	0.9494692440431576	1.419942024014537	4899.0	54472.0	899.0	1119378.0
8	sham	44	0.9475492199662912	1.1600970628841796	10640.0	103163.0	781.0	1065064.0	0.9392171500723496	7.03125	5783.0	50953.0	812.0	1122100.0
8	sham	44	0.9683927868700664	1.2457202124298417	6096.0	104584.0	731.0	1068237.0	0.9608840715957898	1.2987091698346094	3408.0	52127.0	836.0	1123277.0
8	sham	44	0.9773459755942004	1.1044123154420182	3460.0	114931.0	1868.0	1059389.0	0.9729890528319848	1.0	2058.0	57239.0	1120.0	1119231.0
8	sham	47	0.9708225902780812	1.0546875	3405.0	99969.0	2604.0	1073670.0	0.964071566262726	1.0	1889.0	49762.0	1820.0	1126177.0
8	sham	47	0.9781205835149832	1.0	2489.0	102084.0	2078.0	1072997.0	0.9746573052490806	1.0	1348.0	51016.0	1305.0	1125979.0
8	sham	47	0.9739457106860612	1.0535004894398483	2634.0	106294.0	3053.0	1067667.0	0.97675136957055	0.9152636338953112	1480.0	53756.0	1079.0	1123333.0
8	sham	47	0.9530695851221644	2.418205385230181	3799.0	97012.0	5755.0	1073082.0	0.9445762893947828	2.418205385230181	2383.0	48359.0	3292.0	1125614.0
8	sham	48	0.9719797929000846	1.875	1753.0	106303.0	4376.0	1067216.0	0.9624881117857926	1.0	1184.0	52625.0	2918.0	1122921.0
8	sham	48	0.9649041943767696	1.116777678328368	5506.0	102578.0	1956.0	1069608.0	0.9577250722407776	8.0859375	2977.0	51041.0	1529.0	1124101.0
8	sham	48	0.9520479884769312	1.129007618718758	8231.0	104433.0	2289.0	1064695.0	0.947127439223809	1.0856002174056756	4356.0	52128.0	1464.0	1121700.0
8	sham	50	0.9515231915868688	3.683997608428411	6735.0	98623.0	3314.0	1070976.0	0.951254473481864	1.2987091698346094	4217.0	50104.0	918.0	1124409.0
8	sham	50	0.9731246084034252	2.3373480273124176	3453.0	102507.0	2209.0	1071479.0	0.9677407169568994	1.0	2501.0	51238.0	915.0	1124994.0
8	sham	50	0.958444758818966	1.0535004894398483	7500.0	105012.0	1606.0	1065530.0	0.9514988944067858	7.494504822806007	4507.0	52498.0	845.0	1121798.0
8	sham	50	0.93533378321469	2.99417566128392	4899.0	92172.0	7846.0	1074731.0	0.9470825804030768	2.0	3419.0	47956.0	1940.0	1126333.0
8	sham	65	0.9717155844884674	1.0337623279948105	3705.0	103890.0	2343.0	1069710.0	0.9632869252217052	1.0	2095.0	51650.0	1842.0	1124061.0
8	sham	65	0.9669118176192052	1.5271189492492885	6089.0	100773.0	808.0	1071978.0	0.9605659012148215	1.0	3595.0	50447.0	547.0	1125059.0
8	sham	65	0.9785792549306064	1.0270986518465497	3204.0	107174.0	1488.0	1067782.0	0.9707688394738756	1.0	2138.0	53435.0	1080.0	1122995.0
8	sham	65	0.9541336039859752	1.2719988038639227	8667.0	103409.0	1275.0	1066297.0	0.947191031817266	1.1590180127617733	4568.0	51710.0	1198.0	1122172.0
9	24h	236	0.9690648601005823	1.0270986518465497	1765.0	112146.0	5395.0	1060342.0	0.9645146981733136	1.0	1060.0	47838.0	2460.0	1128290.0
9	24h	237	0.958400059897924	2.0	1573.0	115204.0	8428.0	1054443.0	0.9533994120750736	1.2719988038639227	1277.0	50595.0	3669.0	1124107.0
9	24h	239	0.9842490399308124	1.0	1608.0	109823.0	1907.0	1066310.0	0.9722762597392232	1.0	743.0	48730.0	2036.0	1128139.0
9	24h	242	0.9569207699024336	4.021798816780403	2325.0	100825.0	6753.0	1069745.0	0.9514199921139632	8.143323688956801	1180.0	47052.0	3625.0	1127791.0
9	24h	243	0.972219686889018	1.0	1824.0	101193.0	3959.0	1072672.0	0.9530022400699338	1.0337623279948105	998.0	43607.0	3303.0	1131740.0
9	24h	246	0.9553661720631768	1.375732226909092	2336.0	103919.0	7374.0	1066019.0	0.9380999104133784	1.375732226909092	1213.0	43980.0	4591.0	1129864.0
9	24h	256	0.9655699315557724	1.4304557362187933	6828.0	106793.0	788.0	1065239.0	0.9584295612009238	1.1044123154420182	3025.0	49385.0	1259.0	1125979.0
9	24h	260	0.9711678566224684	1.0270986518465497	4910.0	106642.0	1422.0	1066674.0	0.9537775073521956	1.0	2667.0	47026.0	1891.0	1128064.0
9	24h	261	0.9817778932558106	1.006843041469846	2918.0	100133.0	799.0	1075798.0	0.9786507627814512	1.006843041469846	1051.0	45290.0	925.0	1132382.0
9	24h	262	0.977177351376338	1.0	3151.0	107811.0	1885.0	1066801.0	0.9655472473211848	1.0599982034919917	1950.0	47713.0	1455.0	1128530.0
9	24h	265	0.9719712674155137	1.0337623279948105	4736.0	100808.0	1078.0	1073026.0	0.9660228680517476	1.0	2534.0	47566.0	812.0	1128736.0
9	24h	271	0.9723294520393684	1.729529407861066	2074.0	107931.0	4069.0	1065574.0	0.9687969138969652	1.006843041469846	1161.0	50981.0	2123.0	1125383.0
9	24h	273	0.9808475004444278	1.0	3451.0	104832.0	643.0	1070722.0	0.972746885939917	0.9943689110435824	1785.0	47793.0	893.0	1129177.0
9	24h	275	0.9534101914624152	1.340339057500937	4837.0	102381.0	5169.0	1067261.0	0.9444567204355075	1.340339057500937	2462.0	47016.0	3068.0	1127102.0
9	24h	277	0.9774082238157686	1.0	2282.0	105088.0	2576.0	1069702.0	0.96508067426156	1.0	1206.0	46804.0	2181.0	1129457.0
9	24h	279	0.9781114967769357	1.0	3736.0	110464.0	1208.0	1064240.0	0.9696689420824578	1.0270986518465497	1912.0	48226.0	1105.0	1128405.0
9	24h	280	0.9422904591424572	2.0	2061.0	106729.0	11012.0	1059846.0	0.9279103896492856	1.660666281948303	1967.0	46473.0	5254.0	1125954.0
9	24h	283	0.9757068896853844	1.0080849922315578	2348.0	115150.0	3386.0	1058764.0	0.9606088172863416	1.0	1460.0	49102.0	2567.0	1126519.0
9	24h	288	0.964607458340232	1.540548933213418	2248.0	99043.0	5020.0	1073337.0	0.9693485436795796	1.006843041469846	1375.0	48307.0	1680.0	1128286.0
9	24h	289	0.9533131706249658	2.0	668.0	121985.0	11280.0	1045715.0	0.9317642091930972	1.8528970665049096	1982.0	52968.0	5776.0	1118922.0
9	24h	291	0.965332905448772	1.4150980324367106	1904.0	114307.0	6306.0	1057131.0	0.9459721521933055	1.4150980324367106	1071.0	48780.0	4501.0	1125296.0
9	24h	294	0.9502762891409616	1.8223231920837344	523.0	114017.0	11409.0	1053699.0	0.9351795353203474	3.868962660754495	1412.0	49810.0	5493.0	1122933.0
9	24h	295	0.9733435519874024	1.2502197072539891	1706.0	116207.0	4659.0	1057076.0	0.9626312973444848	1.0	923.0	51276.0	3058.0	1124391.0
9	24h	300	0.9669492588676	1.199772113778279	1432.0	107898.0	5944.0	1064374.0	0.9436240663649468	1.199772113778279	666.0	46808.0	4927.0	1127247.0
9	24h	301	0.960787222942801	2.0	975.0	100372.0	7218.0	1071083.0	0.9614648063469732	1.995631214757	1341.0	49202.0	2603.0	1126502.0
9	24h	306	0.9365642777893196	2.0	9710.0	105939.0	4641.0	1059358.0	0.9256072679678176	2.1199964069839834	5257.0	48089.0	2473.0	1123829.0
9	24h	309	0.8470332716686039	4.0	25728.0	77609.0	2303.0	1074008.0	0.8243600460902375	4.006860571647708	14358.0	36487.0	1190.0	1127613.0
9	24h	310	0.964006168708354	1.08041536608901	1271.0	99390.0	6151.0	1072836.0	0.955276002205567	7.624231518651568	1702.0	46777.0	2678.0	1128491.0
9	24h	311	0.9427204972411676	1.129007618718758	8268.0	101317.0	4044.0	1066019.0	0.9326213287262448	1.129007618718758	4895.0	47504.0	1969.0	1125280.0
9	24h	314	0.9720757196384494	1.0599982034919917	1232.0	109481.0	5058.0	1063877.0	0.9607206410166186	1.0270986518465497	1185.0	47780.0	2722.0	1127961.0
9	24h	315	0.9295307965172523	3.0	495.0	115299.0	16987.0	1046867.0	0.910713633207878	2.1135086811538057	1015.0	49847.0	8759.0	1120027.0
9	24h	321	0.922695429147944	3.0	919.0	113862.0	18160.0	1046707.0	0.9009513150531616	3.3331553093737245	2102.0	47495.0	8341.0	1121710.0
9	24h	328	0.9848518712796772	1.0611779458754784	2537.0	107957.0	784.0	1068370.0	0.9777511124443776	1.0	1411.0	48890.0	814.0	1128533.0
9	24h	337	0.9799014769193696	1.0611779458754784	2130.0	105725.0	2207.0	1069586.0	0.9678597364871876	1.0	992.0	46646.0	2106.0	1129904.0
9	24h	340	0.9610952755021884	1.0481568644530264	3187.0	107054.0	5480.0	1063927.0	0.954248238440068	1.006843041469846	1811.0	48889.0	2877.0	1126071.0
9	24h	345	0.940562548648437	1.1590180127617733	7439.0	102107.0	5466.0	1064636.0	0.924360434068536	1.1649273213649425	4546.0	45870.0	2961.0	1126271.0
9	24h	348	0.9325628294323286	3.0091413460695065	11934.0	94567.0	1743.0	1071404.0	0.915422993492408	3.0091413460695065	6848.0	42201.0	950.0	1129649.0
9	24h	350	0.9518428128231644	2.0	1256.0	115054.0	10386.0	1052952.0	0.9335714621422192	2.0	2157.0	49659.0	4910.0	1122922.0
9	24h	353	0.9447296498744276	1.129007618718758	9492.0	102318.0	2480.0	1065358.0	0.9333279169671056	1.129007618718758	4652.0	45951.0	1913.0	1127132.0
9	24h	357	0.9619475601137948	1.1106122062431378	5829.0	106174.0	2571.0	1065074.0	0.9479827974605776	1.1590180127617733	4338.0	50919.0	1250.0	1123141.0
9	24h	361	0.9628955846124692	1.1106122062431378	5197.0	101624.0	2635.0	1070192.0	0.9547383309759548	1.0664563289523392	2463.0	45900.0	1889.0	1129396.0
9	24h	363	0.9746439244085864	1.0	2170.0	103226.0	3201.0	1071051.0	0.9662818226380068	1.0	1257.0	46325.0	1976.0	1130090.0
9	24h	364	0.9480745192719304	1.199772113778279	6564.0	110737.0	5566.0	1056781.0	0.9335096444073936	1.1590180127617733	3761.0	48711.0	3178.0	1123998.0
9	24h	365	0.9550717883048186	1.0856002174056756	6051.0	105534.0	3878.0	1064185.0	0.9412337168635004	1.0856002174056756	3622.0	46424.0	2175.0	1127427.0
9	24h	368	0.9800537729442084	1.006843041469846	1263.0	105345.0	3025.0	1070015.0	0.9703859228154368	1.006843041469846	998.0	48529.0	1964.0	1128157.0
9	24h	369	0.9684021969627122	1.0337623279948105	2907.0	110286.0	4290.0	1062165.0	0.964321197753229	1.006843041469846	940.0	49015.0	2687.0	1127006.0
9	24h	370	0.9726151639908638	1.013639886898942	2321.0	102412.0	3446.0	1071469.0	0.9644519888422328	1.0270986518465497	1780.0	48578.0	1801.0	1127489.0
9	24h	371	0.9469529079595564	1.0535004894398483	6837.0	104474.0	4868.0	1063469.0	0.93262788037261	1.0599982034919917	3974.0	45654.0	2622.0	1127398.0
9	24h	373	0.970327798096363	1.0	2296.0	106787.0	4235.0	1066330.0	0.9583167132030316	1.006843041469846	1574.0	48050.0	2606.0	1127418.0
9	24h	376	0.9513858396135958	1.1590180127617733	7701.0	106168.0	3149.0	1062630.0	0.9394001905716166	1.1590180127617733	4117.0	47815.0	2052.0	1125664.0
9	24h	379	0.9712238634011108	1.0664563289523392	3291.0	107902.0	3103.0	1065352.0	0.9549852501434714	1.0270986518465497	2080.0	47426.0	2391.0	1127751.0
9	24h	391	0.9592292835463994	1.0599982034919917	5865.0	104297.0	3001.0	1066485.0	0.9382099231192772	1.0535004894398483	3631.0	46007.0	2429.0	1127581.0
9	24h	401	0.9478550835061778	2.0	3548.0	100766.0	7539.0	1067795.0	0.9427714869483856	1.2447153916659022	2079.0	49372.0	3915.0	1124282.0
9	24h	403	0.9735064977178944	1.9777201402435585	1911.0	120083.0	4625.0	1053029.0	0.9652677013499862	1.0	1247.0	52554.0	2535.0	1123312.0
9	24h	405	0.981579240068789	1.773368666065026	2234.0	114726.0	2072.0	1060616.0	0.9706225025275624	0.8531378776500608	1204.0	50402.0	1847.0	1126195.0
9	24h	407	0.9718038836657588	3.2153349601946606	5455.0	110601.0	963.0	1062629.0	0.9657771176218436	6.15875781725199	2569.0	48440.0	864.0	1127775.0
9	24h	409	0.9673384110864276	1.0546875	5824.0	109731.0	1586.0	1062507.0	0.9547134935304992	1.0270986518465497	3280.0	47518.0	1228.0	1127622.0
9	24h	410	0.9755928781353546	1.375732226909092	1451.0	119835.0	4545.0	1053817.0	0.9635771825505064	1.0	1136.0	52990.0	2870.0	1122652.0
9	24h	411	0.95915995459214	3.906531239875729	8410.0	106461.0	656.0	1064121.0	0.9529178492282572	3.906531239875729	4253.0	49020.0	591.0	1125784.0
9	24h	413	0.9602949980950308	2.5727927812617364	7742.0	105861.0	1012.0	1065033.0	0.9467867458279846	1.6314662512311586	4390.0	47203.0	916.0	1127139.0
9	24h	418	0.9576969249238156	2.0	4136.0	103709.0	5026.0	1066777.0	0.9518562781162252	1.006843041469846	2066.0	48983.0	2889.0	1125710.0
9	24h	422	0.9564389925300506	1.1590180127617733	2163.0	110561.0	7908.0	1059016.0	0.9469649052191746	1.1590180127617733	1353.0	49406.0	4181.0	1124708.0
9	24h	423	0.9720641561421536	2.046591702723396	5531.0	105485.0	532.0	1068100.0	0.9641683366733468	6.318153795438388	2813.0	48112.0	763.0	1127960.0
9	24h	426	0.9799438664804648	2.0	3241.0	107712.0	1168.0	1067527.0	0.973017221090976	5.161573955987166	1659.0	47546.0	978.0	1129465.0
9	24h	428	0.9742111985715612	1.0	3684.0	110213.0	2151.0	1063600.0	0.9691762930283856	1.0	1467.0	50088.0	1719.0	1126374.0
9	24h	434	0.9781285251711492	1.8223231920837344	2785.0	107086.0	2004.0	1067773.0	0.971875223801193	7.046857677362301	1288.0	47497.0	1461.0	1129402.0
9	24h	437	0.98004700039906	1.006843041469846	3412.0	110515.0	1088.0	1064633.0	0.974728762969631	1.006843041469846	1632.0	51434.0	1035.0	1125547.0
9	24h	447	0.9710825558147284	1.013639886898942	4926.0	93255.0	628.0	1080839.0	0.9649007780400384	1.013639886898942	2501.0	44150.0	711.0	1132286.0
9	24h	451	0.9803391697613074	1.0	1612.0	113911.0	2957.0	1061168.0	0.9689245198575626	1.0599982034919917	1040.0	49794.0	2154.0	1126660.0
9	24h	452	0.9783910894328808	1.0270986518465497	2231.0	112129.0	2722.0	1062566.0	0.9742418133763384	1.0270986518465497	1354.0	54370.0	1521.0	1122403.0
9	24h	453	0.9823427524703948	1.729529407861066	2432.0	118250.0	1819.0	1057147.0	0.9760399823607232	1.0	1101.0	53120.0	1507.0	1123920.0
9	24h	455	0.9659955237121666	7.64312091774566	2993.0	107254.0	4558.0	1064843.0	0.9564052605942523	8.92305500624821	1535.0	47124.0	2761.0	1128228.0
9	24h	456	0.9737033519027204	2.463726098628356	1899.0	113786.0	4247.0	1059716.0	0.9638526912181304	3.831511576001207	1464.0	51036.0	2364.0	1124784.0
9	24h	459	0.940715787569804	2.0	2766.0	104022.0	10345.0	1062515.0	0.9489807984427728	2.0	1561.0	52165.0	4048.0	1121874.0
9	24h	460	0.958617625739472	1.116777678328368	2912.0	102493.0	5937.0	1068306.0	0.948530161774006	1.116777678328368	1567.0	46496.0	3479.0	1128106.0
9	24h	461	0.9798759373645664	1.0	2607.0	111918.0	1990.0	1063133.0	0.9702541178757106	5.129910233513472	1309.0	49922.0	1752.0	1126665.0
9	24h	462	0.9693496945780852	1.5234375	2492.0	107592.0	4312.0	1065252.0	0.9586050467819676	1.0270986518465497	1474.0	50715.0	2906.0	1124553.0
10	D7	5	0.9584854726854254	3.606939113101994	2562.0	95157.0	5681.0	1076248.0	0.9564550594538224	7.093474664260104	1690.0	46774.0	2569.0	1128615.0
10	D7	13	0.9365264875974773	2.097201562685678	10017.0	92954.0	2583.0	1074094.0	0.9363905475926472	4.8046875	5133.0	46025.0	1120.0	1127370.0
10	D7	19	0.8288010075871799	4.034186188455486	27156.0	68437.0	1117.0	1082938.0	0.8229770181537273	4.006860571647708	14014.0	34091.0	652.0	1130891.0
10	D7	21	0.9760978648472334	1.640625	1830.0	99500.0	3043.0	1075275.0	0.9745056560299536	1.2502197072539891	1199.0	49061.0	1368.0	1128020.0
10	D7	24	0.7906624931586036	5.03421520734923	32849.0	64286.0	1192.0	1081321.0	0.7786891248626877	5.001373102474584	17599.0	31899.0	533.0	1129617.0
10	D7	33	0.8053579001932049	4.008573879920545	32385.0	68362.0	659.0	1078242.0	0.7904425153006684	4.0	17615.0	33644.0	224.0	1128165.0
10	D7	39	0.7751547422764008	5.01782102431237	40385.0	71696.0	1208.0	1066359.0	0.7688664899856628	5.01782102431237	19469.0	35394.0	1811.0	1122974.0
10	D7	43	0.8966648850881881	3.011422346795821	18277.0	83883.0	1057.0	1076431.0	0.8936938084471759	3.011422346795821	9421.0	42097.0	594.0	1127536.0
10	D7	44	0.972445296923504	1.171875	4473.0	96328.0	986.0	1077861.0	0.9634375412482612	6.745156139605387	2595.0	47444.0	1006.0	1128603.0
10	D7	45	0.845706624268815	4.02225407353032	25288.0	71277.0	720.0	1082363.0	0.8410233037888146	4.013709416643163	12905.0	35061.0	350.0	1131332.0
10	D7	49	0.9335060200508466	2.0306639779653968	12335.0	97304.0	1527.0	1068482.0	0.9375182652405168	5.629880695061397	5309.0	48120.0	1105.0	1125114.0
10	D7	52	0.9738780465654292	1.1777197993501043	3959.0	101873.0	1506.0	1072310.0	0.9725613581307364	1.0664563289523392	2013.0	50385.0	830.0	1126420.0
10	D7	53	0.8661382171361375	4.0	23455.0	79547.0	1133.0	1075513.0	0.8553759451058841	6.871043783573297	12233.0	39766.0	1214.0	1126435.0
10	D7	54	0.9606934465923074	1.2502197072539891	6370.0	96811.0	1552.0	1074915.0	0.9507618441036696	7.152278681093967	4062.0	48515.0	963.0	1126108.0
10	D7	57	0.9154558161652744	2.087356142123931	16692.0	95293.0	909.0	1066754.0	0.9093727136200856	2.087356142123931	8636.0	47231.0	778.0	1123003.0
10	D7	58	0.8526687994611888	4.001716245582169	21787.0	65832.0	963.0	1091066.0	0.8428264860252863	5.859375	11805.0	32598.0	353.0	1134892.0
10	D7	60	0.9767469657504568	1.819239222217972	3022.0	98061.0	1647.0	1076918.0	0.972533491452519	1.0	1952.0	48385.0	781.0	1128530.0
10	D7	64	0.9364485698278342	2.044144767875125	11221.0	92766.0	1370.0	1074291.0	0.9305606749395912	2.0306639779653968	5911.0	45443.0	871.0	1127423.0
10	D7	65	0.9057240838628068	3.0	18371.0	94155.0	1230.0	1065892.0	0.904627820557024	3.0	9015.0	47227.0	943.0	1122463.0
10	D7	70	0.9755057149905436	2.8169344381625656	2954.0	94905.0	1812.0	1079977.0	0.9725122834103546	1.1117382399029458	1582.0	46613.0	1053.0	1130400.0
10	D7	72	0.863672166269337	4.001716245582169	24754.0	82238.0	1208.0	1071448.0	0.8591877883224778	4.001716245582169	12765.0	40695.0	574.0	1125614.0
10	D7	74	0.902354843390477	3.0296085278516185	17884.0	87061.0	958.0	1073745.0	0.8974038160775727	2.0306639779653968	9347.0	43035.0	493.0	1126773.0
10	D7	81	0.9516876692051496	2.044144767875125	9133.0	97725.0	789.0	1072001.0	0.9505043580452454	1.0535004894398483	4150.0	48528.0	904.0	1126066.0
10	D7	82	0.940936863543788	2.0541973036930994	10583.0	92400.0	1017.0	1075648.0	0.9383445351979666	2.0541973036930994	5470.0	46700.0	667.0	1126811.0
10	D7	85	0.9474868119836768	3.462127687564397	9610.0	95194.0	942.0	1073902.0	0.9445432530471568	1.0535004894398483	5084.0	47000.0	435.0	1127129.0
10	D7	87	0.8921102499801423	3.076835865838881	17819.0	78619.0	1197.0	1082013.0	0.8938544941004966	3.0296085278516185	8676.0	39242.0	644.0	1131086.0
10	D7	90	0.945279332180745	2.154465973927762	8532.0	92402.0	2166.0	1076548.0	0.9387792962711026	7.3828125	4602.0	45543.0	1338.0	1128165.0
10	D7	91	0.9569360931236508	1.0664563289523392	6893.0	99307.0	2045.0	1071403.0	0.9595730094995591	1.0664563289523392	2984.0	48991.0	1144.0	1126529.0
10	D7	93	0.9673193211625978	2.0	1081.0	100859.0	5734.0	1071974.0	0.9672826387366696	1.1590180127617733	810.0	50748.0	2623.0	1125467.0
10	D7	95	0.9548207987256798	2.1512765332834944	3099.0	104899.0	6828.0	1064822.0	0.9331500640823226	1.2280544270435452	1995.0	50238.0	5203.0	1122212.0
10	D7	97	0.91425957934627	3.0566849287923428	11616.0	76961.0	2819.0	1088252.0	0.9008507891803086	6.550980402831415	7017.0	38383.0	1432.0	1132816.0
10	D7	98	0.8252735893575426	5.0	30234.0	73451.0	868.0	1075095.0	0.8201133305322447	4.02225407353032	15415.0	36110.0	426.0	1127697.0
10	D7	99	0.9370031061124257	2.003430285823854	10151.0	83561.0	1085.0	1084851.0	0.9330475378192756	2.003430285823854	5380.0	41571.0	586.0	1132111.0
10	D7	106	0.9379476508597088	2.0	2582.0	85644.0	8750.0	1082672.0	0.93794210498154	2.0	2480.0	43823.0	3319.0	1130026.0
10	D7	107	0.9393931913002692	3.018255006000984	11217.0	95130.0	1058.0	1072243.0	0.9400295722225056	2.013686082939692	5108.0	46092.0	773.0	1127675.0
10	D7	108	0.8507482078599956	4.006860571647708	25628.0	75301.0	793.0	1077926.0	0.8284374174227076	7.5	12692.0	37621.0	2890.0	1126445.0
11	24h	3	0.9647659189076216	1.640625	2056.0	110786.0	6036.0	1060770.0	0.9378212926264567	1.375732226909092	1660.0	47797.0	4678.0	1125513.0
11	24h	4	0.961048596512922	2.0	2194.0	116580.0	7256.0	1053618.0	0.9420684219415616	4.262175230479444	1259.0	50200.0	4915.0	1123274.0
11	24h	5	0.9439146281223438	2.643397213459415	3116.0	106054.0	9487.0	1060991.0	0.927505645900928	4.9718445552179125	1785.0	47025.0	5566.0	1125272.0
11	24h	9	0.9685716282645668	1.1824780735942844	5615.0	103935.0	1130.0	1068968.0	0.9599630901727584	1.0270986518465497	2128.0	46815.0	1777.0	1128928.0
11	24h	27	0.9683633614109104	1.628020780013649	4243.0	100535.0	2326.0	1072544.0	0.9545754336742706	7.218043965743507	2471.0	45591.0	1868.0	1129718.0
11	24h	28	0.9477133332750036	2.463726098628356	6084.0	108317.0	5868.0	1059379.0	0.914069430480809	2.154465973927762	4470.0	46368.0	4248.0	1124562.0
11	24h	29	0.9365436368127512	2.7639141070963564	3752.0	108057.0	10891.0	1056948.0	0.7509532964406725	7.31400224953821	2057.0	35350.0	21390.0	1120851.0
11	24h	30	0.9376991558139636	3.77240216127685	2583.0	109911.0	12022.0	1055132.0	0.9255968750873989	6.629406884822446	1344.0	49643.0	6637.0	1122024.0
11	24h	31	0.913602950463536	3.0	15069.0	90417.0	2032.0	1072130.0	0.90705582002029	7.494504822806007	7052.0	40681.0	1285.0	1130630.0
11	24h	32	0.9488964245344756	2.633461529794246	4852.0	103675.0	6315.0	1064806.0	0.8732635089364806	2.2265625	4432.0	41897.0	7729.0	1125590.0
11	24h	34	0.9456322747855352	3.8671875	2062.0	111830.0	10797.0	1054959.0	0.9315845444877704	6.060778186550181	1040.0	48618.0	6101.0	1123889.0
11	24h	35	0.9570623533484632	1.0599982034919917	5606.0	99523.0	3324.0	1071195.0	0.9506845970744412	1.0337623279948105	3385.0	46729.0	1463.0	1128071.0
11	24h	36	0.9393023622401874	2.0541973036930994	2199.0	104279.0	11278.0	1061892.0	0.9245629617667246	7.316309270913597	855.0	45801.0	6619.0	1126373.0
11	24h	37	0.9575648732177028	2.7257117225655487	2063.0	109837.0	7672.0	1060076.0	0.9438124030391026	7.218995193346682	1170.0	47453.0	4480.0	1126545.0
11	24h	38	0.9649226895872136	3.871217912362981	5045.0	93515.0	1754.0	1079334.0	0.9544844114791016	8.07999101997103	3416.0	46198.0	990.0	1129044.0
11	24h	39	0.9643861333700768	3.0037513167131946	2910.0	111985.0	5361.0	1059392.0	0.9547606732184776	1.2447153916659022	995.0	47992.0	3553.0	1127108.0
11	24h	41	0.9751063422809624	1.0337623279948105	1606.0	107054.0	3860.0	1067128.0	0.963119643125658	1.001250438904398	1526.0	48038.0	2153.0	1127931.0
11	24h	43	0.9371109509225666	3.525377099177654	3904.0	117651.0	11887.0	1046206.0	0.9196460751099258	4.990139202248019	2711.0	51033.0	6207.0	1119697.0
11	24h	44	0.9542919113231106	1.0599982034919917	5453.0	110434.0	5126.0	1058635.0	0.9497024790184716	7.68254810659564	2336.0	48998.0	2854.0	1125460.0
11	24h	49	0.954781015529576	2.440815553540712	5008.0	109437.0	5358.0	1059845.0	0.9461777047983944	1.2447153916659022	2131.0	49267.0	3474.0	1124776.0
11	24h	53	0.9483357370991848	2.548168766487024	2715.0	108822.0	9142.0	1058969.0	0.9316524849175624	2.0	2130.0	47409.0	4826.0	1125283.0
11	24h	54	0.9345114689930838	2.044144767875125	4453.0	112689.0	11341.0	1051165.0	0.9203991864919832	2.044144767875125	2491.0	48650.0	5924.0	1122583.0
11	24h	55	0.9489494537159324	2.109375	2579.0	118557.0	10177.0	1048335.0	0.9322389972938327	2.027279773797884	1683.0	52362.0	5929.0	1119674.0
11	24h	56	0.966857708255596	2.3023690669205275	3701.0	115306.0	4204.0	1056437.0	0.9515981383158116	1.0	2023.0	49377.0	3000.0	1125248.0
11	24h	57	0.922774189360252	3.0454323507713976	2944.0	113719.0	16090.0	1046895.0	0.9111218683496672	3.0454323507713976	1416.0	49878.0	8315.0	1120039.0
11	24h	58	0.9691058315334772	1.0337623279948105	4590.0	112174.0	2562.0	1060322.0	0.9584645030812966	1.0856002174056756	2665.0	50236.0	1689.0	1125058.0
11	24h	59	0.9557264348868576	2.0	3493.0	102041.0	5961.0	1068153.0	0.9399330900243308	2.0	1837.0	43267.0	3693.0	1130851.0
11	24h	60	0.956142284860914	4.256457639942514	4834.0	114924.0	5709.0	1054181.0	0.9429259909948832	6.757636377762753	2524.0	49109.0	3421.0	1124594.0
