# Supplementary material for: Automatic Cerebral Hemisphere Segmentation in Rat MRI with Ischemic Lesions via Attention-based Convolutional Neural Networks
Source: Neuroinformatics. 2022 Sep 30;21(1):57–70. doi: 10.1007/s12021-022-09607-1 (PMC9931784; doi:10.1007/s12021-022-09607-1)
Supplement: Supplementary file 1 — Supplementary file1 (RAR 1.26 MB) [file 12021_2022_9607_MOESM1_ESM.zip › methodComparison/unet.csv]

cohort	timepoint	id	brain_dice	brain_hd	brain_fp	brain_tp	brain_fn	brain_tn	contra_dice	contra_hd	contra_fp	contra_tp	contra_fn	contra_tn
1	24h	3	0.9556270820788516	2.0	1612.0	110298.0	8631.0	1059107.0	0.9474218948437896	3.448579445991132	1257.0	48490.0	4125.0	1125776.0
1	24h	5	0.7274809204675575	8.0	44930.0	62579.0	1955.0	1070184.0	0.7171531289988422	8.0	21947.0	29423.0	1262.0	1127016.0
1	24h	22	0.8144921797663829	7.0	31303.0	74052.0	2429.0	1071864.0	0.8072426966806213	7.015677199137657	15596.0	35287.0	1256.0	1127509.0
1	24h	25	0.9524174686553428	2.0	1949.0	111780.0	9220.0	1056699.0	0.9422586930455636	4.128261317298876	1518.0	50294.0	4646.0	1123190.0
1	24h	32	0.9532473524169026	3.0	7293.0	113639.0	3854.0	1054862.0	0.9445252007030543	3.0566849287923428	3808.0	49708.0	2031.0	1124101.0
1	24h	35	0.9733583677975388	3.0	1822.0	116383.0	4549.0	1056894.0	0.964757668168126	3.0	1749.0	51725.0	2030.0	1124144.0
1	24h	43	0.9763855421686748	2.614667630198196	1063.0	116495.0	4572.0	1057518.0	0.9649028434453536	2.614667630198196	1181.0	51122.0	2538.0	1124807.0
1	24h	45	0.9792029810578616	2.0	803.0	118251.0	4220.0	1056374.0	0.9685860422180986	2.0	1414.0	51414.0	1921.0	1124899.0
1	2h	6	0.7566561847979218	7.015677199137657	38951.0	63645.0	1986.0	1075066.0	0.7466096339862928	7.003922589565436	19627.0	30720.0	1225.0	1128076.0
1	2h	26	0.6973597302870008	8.0	50991.0	60709.0	1702.0	1066246.0	0.6845560613685036	8.0	25693.0	29248.0	1262.0	1123445.0
1	2h	28	0.7168223720843903	8.0	47716.0	63723.0	2631.0	1065578.0	0.7174091990573165	8.143762141443366	23571.0	31811.0	1490.0	1122776.0
1	2h	29	0.8060818516747166	7.0	34205.0	76687.0	2692.0	1066064.0	0.7928778594325839	7.0	17556.0	36359.0	1440.0	1124293.0
1	2h	36	0.8606322137880836	6.0	24230.0	82767.0	2576.0	1070075.0	0.8503040413280956	6.2202612799322985	12458.0	39503.0	1451.0	1126236.0
1	2h	38	0.8489331246553751	6.0	24990.0	76210.0	2133.0	1076315.0	0.8413661027768912	6.0	12655.0	36904.0	1261.0	1128828.0
1	2h	40	0.8720300375469336	6.0	22461.0	87094.0	3101.0	1066992.0	0.8651167618059159	6.0	11261.0	41677.0	1735.0	1124975.0
1	2h	50	0.8933573706836777	5.0	18993.0	90188.0	2539.0	1067928.0	0.8845689989983851	5.021924587496311	9921.0	43274.0	1373.0	1125080.0
1	sham	4	0.8410260348667538	6.0	26884.0	76657.0	2096.0	1074011.0	0.8291844930025932	6.0	14391.0	37890.0	1220.0	1126147.0
1	sham	7	0.7500235671191554	8.0	40402.0	63650.0	2026.0	1073570.0	0.7569543903773827	8.0	19796.0	32504.0	1077.0	1126271.0
1	sham	8	0.7495205262560419	8.0	39215.0	62724.0	2708.0	1075001.0	0.7386459987819005	8.0	20451.0	30926.0	1434.0	1126837.0
1	sham	9	0.7707805408606621	8.021428972066401	37051.0	67678.0	3202.0	1071717.0	0.7695123067069265	8.244319925570347	18558.0	33640.0	1594.0	1125856.0
1	sham	11	0.8197510521718415	6.0	34190.0	82585.0	2128.0	1060745.0	0.8106802494214191	6.028542340724352	17635.0	40108.0	1098.0	1120807.0
1	sham	14	0.8401443075154843	6.0	27760.0	78945.0	2282.0	1070661.0	0.8355396006282253	6.0	14162.0	39102.0	1231.0	1125153.0
1	sham	15	0.8377503766110584	6.0	25922.0	75075.0	3158.0	1075493.0	0.8310361510852077	6.0	13019.0	36930.0	1998.0	1127701.0
1	sham	20	0.8897896803708427	6.0102908574715626	19361.0	87913.0	2417.0	1069957.0	0.8903808123320318	6.19038462588604	9316.0	43898.0	1493.0	1124941.0
1	sham	23	0.8222210160660008	6.0	30762.0	75743.0	1992.0	1071151.0	0.82171581769437	6.0	15212.0	37393.0	1014.0	1126029.0
1	sham	24	0.8317738504419522	6.0	30947.0	81916.0	2188.0	1064597.0	0.822224924997973	6.0	16145.0	40562.0	1395.0	1121546.0
1	sham	27	0.8861154446177847	5.0	19485.0	85200.0	2415.0	1072548.0	0.8797377158727838	5.0	10229.0	42128.0	1289.0	1126002.0
1	sham	30	0.836425818359481	6.0	27779.0	77039.0	2353.0	1072477.0	0.838378454811447	6.0	13578.0	38539.0	1281.0	1126250.0
1	sham	31	0.8275067354821956	6.0	29514.0	76479.0	2370.0	1071285.0	0.8262899634681481	6.0	14695.0	38225.0	1377.0	1125351.0
1	sham	33	0.8510744872569677	6.0	25136.0	78158.0	2217.0	1074137.0	0.847812466241763	4.0	12864.0	39241.0	1224.0	1126319.0
1	sham	34	0.8301418402096307	6.0	30121.0	78250.0	1901.0	1069376.0	0.8250437095753467	6.0	15232.0	38459.0	1079.0	1124878.0
1	sham	37	0.8009034222025826	7.0	34107.0	73404.0	2388.0	1069749.0	0.8031515151515152	7.0	16653.0	36443.0	1211.0	1125341.0
1	sham	39	0.800383561934127	7.000980853434485	35641.0	75539.0	2038.0	1066430.0	0.8067255652769162	7.000980853434485	16898.0	37712.0	1172.0	1123866.0
1	sham	41	0.8247336808987862	6.0	32349.0	82181.0	2580.0	1062538.0	0.8226938923531012	6.0	16035.0	40834.0	1566.0	1121213.0
1	sham	42	0.8145783586778936	6.0	34202.0	81020.0	2683.0	1061743.0	0.8100313731799533	6.0	17397.0	40278.0	1495.0	1120478.0
1	sham	44	0.8237398847538017	6.0	31609.0	79196.0	2283.0	1066560.0	0.8180557598167951	6.0	16158.0	38937.0	1162.0	1123391.0
1	sham	47	0.8008147376034377	7.0	35077.0	75291.0	2377.0	1066903.0	0.7967162603290203	5.0	17587.0	36976.0	1282.0	1123803.0
1	sham	48	0.7936913847973639	7.0	33718.0	70454.0	2909.0	1072567.0	0.7925098021542205	7.0	16745.0	35170.0	1671.0	1126062.0
1	sham	51	0.7579783173003511	7.0	39602.0	64532.0	1608.0	1073906.0	0.758264658520413	7.0	19521.0	32020.0	895.0	1127212.0
1	sham	52	0.7571649200810145	7.0	43233.0	70843.0	2208.0	1063364.0	0.7589767760733568	7.0	21328.0	35426.0	1172.0	1121722.0
2	24h	2	0.7804862271575657	7.0	40115.0	72394.0	607.0	1066532.0	0.7751668181515884	7.0	19773.0	34967.0	511.0	1124397.0
2	24h	4	0.9488889185830538	4.0	9552.0	106518.0	1923.0	1061655.0	0.9392477530676382	4.006860571647708	4736.0	46922.0	1334.0	1126656.0
2	24h	5	0.9468802542357224	4.0	9694.0	102496.0	1806.0	1065652.0	0.9384087237479806	4.320206542552393	4979.0	46470.0	1121.0	1127078.0
2	24h	6	0.8683511523048656	6.0	24702.0	84834.0	1021.0	1069091.0	0.8616188544178093	6.0	12392.0	40562.0	637.0	1126057.0
2	24h	7	0.9733037796649396	3.0	3525.0	109339.0	2473.0	1064311.0	0.9732191475669522	7.379852250437081	1578.0	49150.0	1127.0	1127793.0
2	24h	8	0.9229949441986172	4.0	15956.0	108259.0	2108.0	1053325.0	0.9089309114560916	4.098354400129703	8248.0	47513.0	1273.0	1122614.0
2	24h	9	0.9795004963131028	3.0022879459099605	2383.0	110519.0	2243.0	1064503.0	0.9733299115603284	3.020529124409538	1216.0	49305.0	1486.0	1127641.0
2	24h	14	0.9649256111517608	4.0	4064.0	102863.0	3414.0	1069307.0	0.963443137098224	4.0	1878.0	48229.0	1782.0	1127759.0
2	24h	15	0.9785595022986664	3.0	2345.0	106959.0	2342.0	1068002.0	0.9747378747930592	3.0091413460695065	1223.0	47691.0	1249.0	1129485.0
2	24h	16	0.8954799168217139	5.0	20080.0	90002.0	930.0	1068636.0	0.8968965111175343	5.005490149887921	9067.0	41890.0	564.0	1128127.0
2	24h	17	0.9780422685269686	2.017093094227743	2662.0	115208.0	2511.0	1059267.0	0.972568867596492	2.003430285823854	1539.0	50346.0	1301.0	1126462.0
2	24h	18	0.8097196378590528	7.0	35573.0	77676.0	934.0	1065465.0	0.8043041007660772	5.066844441825331	17386.0	36589.0	419.0	1125254.0
2	24h	19	0.9732832854934864	3.0	4235.0	116812.0	2178.0	1056423.0	0.9699919205360962	3.0566849287923428	1964.0	51024.0	1193.0	1125467.0
3	D35	3	0.9612608425633076	2.003430285823854	3021.0	116860.0	6398.0	1053369.0	0.9589574167315236	2.0840639994746444	1633.0	60375.0	3535.0	1114105.0
3	D35	6	0.966587387325838	2.003430285823854	2163.0	113184.0	5662.0	1058639.0	0.970027609422026	2.003430285823854	991.0	58498.0	2624.0	1117535.0
3	D35	64	0.9675349365779884	2.874840773444027	2992.0	113234.0	4607.0	1058815.0	0.9621701512861816	4.907649332690371	2087.0	57939.0	2469.0	1117153.0
3	D35	65	0.969398648420178	3.0	2960.0	100341.0	3375.0	1072972.0	0.9617221268001735	3.0	2388.0	50953.0	1668.0	1124639.0
3	D35	67	0.9622033155967236	3.0	4695.0	103255.0	3417.0	1068281.0	0.9561933259136274	3.0	3101.0	52408.0	1701.0	1122438.0
3	D35	71	0.9736007358440286	2.128228819971257	1936.0	113258.0	4206.0	1060248.0	0.9644443699394832	2.0	1481.0	57532.0	2761.0	1117874.0
3	D35	74	0.968583901496817	3.0	3327.0	105056.0	3488.0	1067777.0	0.9622111380588476	3.0	2120.0	52568.0	2009.0	1122951.0
3	D35	75	0.9770192040672464	2.34375	1713.0	114343.0	3666.0	1059926.0	0.972785412981358	2.0	1317.0	57192.0	1883.0	1119256.0
3	D35	77	0.9710368545800996	3.0	1660.0	104469.0	4572.0	1068947.0	0.9634895339051336	3.0	1775.0	53808.0	2303.0	1121762.0
3	D35	135	0.9648270378737206	2.0	4149.0	114675.0	4212.0	1056612.0	0.9561144692902734	1.729529407861066	3067.0	56547.0	2124.0	1117910.0
3	D35	138	0.9640934613617814	3.0	3124.0	108085.0	4927.0	1063512.0	0.959695603156708	1.9356089561814904	2021.0	54480.0	2555.0	1120592.0
3	D35	139	0.9723010088679856	2.0	2449.0	108326.0	3723.0	1065150.0	0.9687987793114334	2.0	1565.0	55238.0	1993.0	1120852.0
3	D35	140	0.9638353709274788	2.109375	4364.0	120464.0	4676.0	1050144.0	0.9603550957193722	2.003430285823854	2432.0	60148.0	2534.0	1114534.0
3	D35	154	0.963772310203152	3.0	3512.0	101571.0	4124.0	1070441.0	0.9565796902912892	3.0	2581.0	51673.0	2110.0	1123284.0
3	D35	156	0.9414886559639114	3.0	10639.0	109988.0	3032.0	1055989.0	0.933006839483239	3.0	6420.0	55248.0	1514.0	1116466.0
3	D35	157	0.9659687013979807	2.0	3664.0	109934.0	4082.0	1061968.0	0.9599271565152964	2.0	2646.0	53766.0	1843.0	1121393.0
3	sham	120	0.9729474786461624	2.0	2773.0	112427.0	3479.0	1060969.0	0.968588517367633	2.0	1773.0	55951.0	1856.0	1120068.0
4	24h	6	0.9575943922838998	3.0	6251.0	104644.0	3017.0	1065736.0	0.9374208417249756	3.0022879459099605	3024.0	45149.0	3004.0	1128471.0
4	24h	7	0.9670434743755864	3.0	4092.0	108217.0	3284.0	1064055.0	0.9528035498184751	3.0	2596.0	49602.0	2318.0	1125132.0
4	24h	8	0.9771666804715756	3.0	1682.0	106176.0	3280.0	1068510.0	0.9694265281864416	3.0	1317.0	49750.0	1821.0	1126760.0
4	24h	9	0.925052450645838	4.0	14590.0	109788.0	3200.0	1052070.0	0.912947928585699	4.108394607386199	7395.0	50266.0	2191.0	1119796.0
4	24h	19	0.954774569291976	3.089999304712705	7726.0	109674.0	2664.0	1059584.0	0.9415247380158276	3.081295955539649	4071.0	47708.0	1855.0	1126014.0
4	24h	20	0.9456996965643252	3.0	10530.0	115939.0	2784.0	1050395.0	0.9309981008651614	3.419305542156916	5520.0	50738.0	2001.0	1121389.0
4	24h	21	0.955837072947034	3.7742219034606985	8507.0	116723.0	2279.0	1052139.0	0.936197855374274	3.020529124409538	4175.0	49721.0	2602.0	1123150.0
4	24h	22	0.9437419996500568	4.0	9670.0	102480.0	2548.0	1064950.0	0.930094649207036	4.006860571647708	4455.0	44073.0	2170.0	1128950.0
4	24h	23	0.9489448374365086	3.0	9364.0	112282.0	2718.0	1055284.0	0.9310889005786428	3.517577582766477	4415.0	49560.0	2921.0	1122752.0
4	24h	24	0.974509048212317	3.0	1438.0	108725.0	4250.0	1065235.0	0.961976385938726	3.0	669.0	50270.0	3305.0	1125404.0
4	24h	25	0.9632308194350124	3.0	5318.0	109214.0	3020.0	1062096.0	0.9425826695631184	3.081295955539649	2880.0	48814.0	3067.0	1124887.0
4	24h	26	0.9596052557671284	3.644646384167468	7104.0	111046.0	2245.0	1059253.0	0.9397028668704298	3.2089219647385088	3593.0	48577.0	2641.0	1124837.0
4	24h	27	0.9492687446231224	3.8171478456802337	8258.0	107583.0	3241.0	1060566.0	0.9340014018071948	3.036400263881559	4417.0	49305.0	2551.0	1123375.0
4	24h	28	0.9737640889743356	3.0	1251.0	112442.0	4808.0	1061147.0	0.9618613004911664	3.0	746.0	52483.0	3416.0	1123003.0
4	24h	29	0.973421020196151	3.0	1948.0	110567.0	4090.0	1063043.0	0.9599240993641496	3.0	1015.0	52612.0	3378.0	1122643.0
4	24h	30	0.977321948669438	3.0	818.0	117780.0	4648.0	1056402.0	0.9661346214428228	3.0	511.0	55203.0	3359.0	1120575.0
4	24h	31	0.9559384691216036	2.1538851388609954	6643.0	116364.0	4084.0	1052557.0	0.9360071856726486	2.0	3245.0	51062.0	3737.0	1121604.0
4	24h	32	0.974863958830153	2.003430285823854	2185.0	113849.0	3686.0	1059928.0	0.9597000761085064	2.003430285823854	1323.0	51069.0	2966.0	1124290.0
4	24h	33	0.951763960284487	2.0	3010.0	108128.0	7950.0	1060560.0	0.9513091981383452	2.0	1688.0	53553.0	3794.0	1120613.0
4	24h	34	0.9332941275308746	3.0	12388.0	111090.0	3492.0	1052678.0	0.9144779378004328	3.19859626498973	5741.0	48797.0	3386.0	1121724.0
4	24h	36	0.9617925657825006	3.018255006000984	6852.0	122504.0	2881.0	1047411.0	0.9440556377937582	3.0022879459099605	3216.0	53890.0	3171.0	1119371.0
4	24h	37	0.9595600557792334	4.0531819218246605	7064.0	115947.0	2709.0	1053928.0	0.9382902759564672	3.0	2728.0	49013.0	3719.0	1124188.0
4	24h	38	0.9424644590473736	3.0	10888.0	109717.0	2508.0	1056535.0	0.9276147507716124	3.0022879459099605	5348.0	49139.0	2321.0	1122840.0
4	24h	39	0.9452111767501868	3.0	10002.0	111361.0	2908.0	1055377.0	0.9276265462619177	3.0296085278516185	5115.0	49718.0	2643.0	1122172.0
4	24h	40	0.9483818860119568	3.2497088962176672	9105.0	110964.0	2974.0	1056605.0	0.9302972589439092	3.2497088962176672	4421.0	49823.0	3045.0	1122359.0
4	24h	41	0.9742152268105048	3.0	2289.0	110174.0	3543.0	1063642.0	0.961353191960578	3.0	1561.0	52089.0	2627.0	1123371.0
4	24h	42	0.957230614050318	3.0	7293.0	115778.0	3053.0	1053524.0	0.935506772536198	3.0	4118.0	50073.0	2786.0	1122671.0
4	24h	43	0.9533377164146396	3.0	7483.0	108752.0	3163.0	1060250.0	0.931214619505338	3.0	3593.0	49021.0	3649.0	1123385.0
4	24h	44	0.96950795746751	3.0	1643.0	111602.0	5377.0	1061026.0	0.9671169755995392	3.0	671.0	55410.0	3097.0	1120470.0
4	24h	45	0.9512042580921682	3.0	7777.0	108745.0	3380.0	1059746.0	0.9286671260143928	3.0	3836.0	48521.0	3618.0	1123673.0
4	24h	47	0.957924529930018	3.0	5626.0	111011.0	4126.0	1058885.0	0.9409449174348372	3.0	3631.0	52110.0	2910.0	1120997.0
4	24h	49	0.9628201692585644	3.0	5965.0	111380.0	2637.0	1059666.0	0.9409550874632768	3.0022879459099605	2901.0	49004.0	3249.0	1124494.0
4	24h	50	0.9708045359678504	3.0	1915.0	103031.0	4282.0	1070420.0	0.9601881765033136	3.0	1078.0	49189.0	3001.0	1126380.0
4	24h	51	0.9587604942773555	3.0	6725.0	115685.0	3227.0	1054011.0	0.9363112500470792	3.26522313615873	3788.0	49720.0	2976.0	1123164.0
4	24h	52	0.9542762000797316	3.0022879459099605	6979.0	101733.0	2770.0	1068166.0	0.9376202310515864	3.0022879459099605	3534.0	45085.0	2465.0	1128564.0
4	24h	53	0.9506500271296798	3.0491277729510204	7994.0	109503.0	3375.0	1058776.0	0.9229861371300112	3.0491277729510204	4103.0	49269.0	4119.0	1122157.0
4	24h	54	0.9449248975876194	3.0	7755.0	105876.0	4587.0	1061430.0	0.931504181798709	3.0091413460695065	4100.0	47836.0	2935.0	1124777.0
4	24h	55	0.9382581764740072	3.0	10321.0	113001.0	4551.0	1051775.0	0.9222774636111086	3.0	5270.0	51292.0	3375.0	1119711.0
4	24h	57	0.9536245410440862	3.0	7917.0	108306.0	2617.0	1060808.0	0.928761079223771	3.0	4236.0	47573.0	3062.0	1124777.0
4	24h	58	0.9471184188672978	3.0	10489.0	114052.0	2247.0	1052860.0	0.9111278181531294	3.0022879459099605	5984.0	49082.0	3591.0	1120991.0
5	24h	69	0.974087216360071	3.0091413460695065	4708.0	104315.0	842.0	1069783.0	0.9707500440511384	3.0022879459099605	2245.0	49583.0	743.0	1127077.0
5	24h	70	0.9601297206992142	3.0	8405.0	117240.0	1332.0	1052671.0	0.9485570192922766	3.081295955539649	4499.0	51159.0	1050.0	1122940.0
5	24h	71	0.9730767853305636	3.0	4880.0	108681.0	1134.0	1064953.0	0.9675398573800102	3.0	2449.0	46335.0	660.0	1130204.0
5	24h	72	0.9562408992658952	4.0	7319.0	94894.0	1366.0	1076069.0	0.9484326261531314	4.0	3842.0	42872.0	820.0	1132114.0
5	24h	73	0.9723546086035572	2.0	4946.0	124862.0	2154.0	1047686.0	0.9668602054488612	2.1616920681855336	2242.0	54120.0	1468.0	1121818.0
5	24h	74	0.9784137165412606	3.0	2648.0	103116.0	1902.0	1071982.0	0.9737760077559904	3.0	1327.0	51225.0	1432.0	1125664.0
5	24h	75	0.9454635372663768	3.0	12214.0	114706.0	1019.0	1051709.0	0.9379931954612658	3.0091413460695065	6214.0	52658.0	748.0	1120028.0
5	24h	77	0.9602455329901054	3.0022879459099605	7604.0	106219.0	1191.0	1064634.0	0.954572552760224	3.0022879459099605	3915.0	52039.0	1038.0	1122656.0
5	24h	78	0.9565431303616636	3.0	8692.0	106931.0	1024.0	1063001.0	0.9530112032225	3.0091413460695065	4513.0	52996.0	713.0	1121426.0
5	24h	81	0.9579305216190376	2.822248729404444	1352.0	117221.0	8944.0	1052131.0	0.9555366392581592	1.2111642932783726	1069.0	52759.0	3841.0	1121979.0
5	24h	82	0.9762261925218628	3.0	4231.0	105101.0	888.0	1069428.0	0.9697546272311968	1.0270986518465497	2285.0	51477.0	926.0	1124960.0
5	24h	83	0.974075778493634	3.0091413460695065	4345.0	104775.0	1232.0	1069296.0	0.9660082032907452	3.0091413460695065	2475.0	51225.0	1130.0	1124818.0
5	24h	84	0.975259181960482	3.0	4210.0	107476.0	1243.0	1066719.0	0.9719225600232464	3.0	2099.0	53516.0	993.0	1123040.0
5	24h	85	0.9533994468948812	3.0	10221.0	115317.0	1052.0	1053058.0	0.941513073493987	3.0	4946.0	51006.0	1391.0	1122305.0
5	24h	86	0.9794285661678396	3.0	3434.0	106387.0	1035.0	1068792.0	0.9778750394095064	3.0	1440.0	52728.0	946.0	1124534.0
5	24h	87	0.9716082282293244	3.036400263881559	5032.0	106463.0	1190.0	1066963.0	0.9702826725403818	3.0386608025010378	2446.0	52861.0	792.0	1123549.0
5	24h	89	0.9784177730460922	2.0	3681.0	124987.0	1833.0	1049147.0	0.9707892114938678	2.0541973036930994	1987.0	55052.0	1326.0	1121283.0
5	24h	90	0.9782042833607908	2.548168766487024	2948.0	118754.0	2344.0	1055602.0	0.972605615324062	2.1329126579046784	1328.0	55599.0	1804.0	1120917.0
5	24h	93	0.9645171483435016	4.0	6309.0	99203.0	990.0	1073146.0	0.9576619211514392	4.006860571647708	3393.0	48971.0	937.0	1126347.0
5	24h	94	0.9738551237224916	3.0	3460.0	108486.0	2365.0	1065337.0	0.9732095732095732	3.0	1598.0	53473.0	1346.0	1123231.0
5	24h	95	0.9730561970746728	2.5723064074690343	4062.0	117552.0	2448.0	1055586.0	0.967382336224125	2.0	2701.0	52762.0	857.0	1123328.0
5	24h	97	0.961906133544566	3.0	8052.0	106862.0	412.0	1064322.0	0.9528361887347458	3.0	4155.0	47941.0	591.0	1126961.0
5	24h	99	0.9574130251293236	3.0	9126.0	114565.0	1066.0	1054891.0	0.9487443232542794	3.036400263881559	4463.0	48885.0	819.0	1125481.0
5	sham	76	0.9689591377484026	3.0	4892.0	99250.0	1467.0	1074039.0	0.9669381123725418	3.0022879459099605	2340.0	48505.0	977.0	1127826.0
5	sham	80	0.9729952985632058	3.0091413460695065	4669.0	110722.0	1477.0	1062780.0	0.968855270680329	3.0091413460695065	2490.0	55077.0	1051.0	1121030.0
5	sham	91	0.9769805186337832	3.0	2256.0	112385.0	3040.0	1061967.0	0.9743553982671151	7.172411131921573	1030.0	55890.0	1912.0	1120816.0
6	D28	7	0.9420356960442214	3.0	7617.0	98674.0	4526.0	1068831.0	0.9424154156397042	3.0091413460695065	3996.0	50472.0	2172.0	1123008.0
6	D28	8	0.8857126747857466	4.006860571647708	20184.0	94254.0	4140.0	1061070.0	0.8826289324635026	4.001716245582169	10318.0	47218.0	2240.0	1119872.0
6	D28	9	0.940331589679936	3.0	8703.0	106060.0	4757.0	1060128.0	0.9379307928778496	3.020529124409538	4188.0	53546.0	2899.0	1119015.0
6	D28	12	0.9362709971616026	3.0022879459099605	8314.0	100607.0	5382.0	1065345.0	0.932411547922782	3.0	4616.0	50981.0	2775.0	1121276.0
6	D28	17	0.942343181387006	3.0022879459099605	8538.0	109276.0	4834.0	1057000.0	0.9343112577033243	3.0566849287923428	4926.0	53821.0	2642.0	1118259.0
6	D28	18	0.9434893751592188	3.0	7657.0	107404.0	5209.0	1059378.0	0.9421181949711918	3.081295955539649	4200.0	55023.0	2561.0	1117864.0
6	D28	20	0.934631293752526	4.0	8666.0	93658.0	4435.0	1072889.0	0.9267792629158912	4.468647562200028	4754.0	46560.0	2603.0	1125731.0
6	D28	21	0.9264711871309306	4.0	10866.0	90998.0	3578.0	1074206.0	0.914324825663866	4.0	6702.0	46087.0	1935.0	1124924.0
6	D28	22	0.9238413293149792	4.001716245582169	11548.0	96407.0	4347.0	1067346.0	0.9144355060832564	4.027372165879384	6682.0	48140.0	2327.0	1122499.0
6	D28	24	0.9335489768651992	4.0	9457.0	99570.0	4718.0	1065903.0	0.9317541412219028	4.0	5177.0	50427.0	2210.0	1121834.0
6	D28	35	0.915937075609162	3.0	15591.0	110947.0	4774.0	1048336.0	0.9110606382457228	3.0091413460695065	8527.0	55756.0	2359.0	1113006.0
6	D28	38	0.9106320382819753	4.0	15791.0	101525.0	4136.0	1058196.0	0.9090829861776856	4.083247800177728	8482.0	52155.0	1950.0	1117061.0
6	D28	39	0.9055075251063676	4.0	15421.0	99815.0	5411.0	1059001.0	0.902265624308316	4.0	8266.0	50955.0	2773.0	1117654.0
6	D28	40	0.9070877708409842	4.0	16901.0	102505.0	4098.0	1056144.0	0.9015027696548312	4.108394607386199	9030.0	51021.0	2119.0	1117478.0
6	D28	42	0.9297289131197874	4.0	10520.0	104621.0	5295.0	1059212.0	0.927560337205536	4.0	5760.0	52979.0	2515.0	1118394.0
6	D28	43	0.9425993077303444	4.0	6810.0	91500.0	4334.0	1077004.0	0.9407231832165012	2.0	3697.0	46634.0	2180.0	1127137.0
6	D28	44	0.937695579838052	4.0	9196.0	101732.0	4323.0	1064397.0	0.9347781784673184	4.0	5231.0	52750.0	2130.0	1119537.0
6	D28	47	0.9399375465461148	3.0	8965.0	107910.0	4826.0	1057947.0	0.9344023197811396	3.0	5100.0	54136.0	2501.0	1117911.0
6	D28	48	0.9084875857065968	4.001716245582169	14735.0	97056.0	4818.0	1063039.0	0.9046533784162448	4.0	7671.0	48427.0	2537.0	1121013.0
6	D28	54	0.9300605503180808	4.0	8040.0	97076.0	6560.0	1067972.0	0.921477474431578	4.468647562200028	5143.0	49059.0	3218.0	1122228.0
6	D28	61	0.933278498161409	4.0	7338.0	96445.0	6452.0	1069413.0	0.9260183189147972	4.0	4629.0	49185.0	3230.0	1122604.0
6	D28	65	0.9112782365883324	4.0	14069.0	100026.0	5408.0	1060145.0	0.9081905304784638	4.015419802636612	7668.0	50984.0	2640.0	1118356.0
6	D28	68	0.9104192033397112	4.0	13278.0	96829.0	5777.0	1063764.0	0.9079569572178576	4.0	7002.0	48770.0	2886.0	1120990.0
6	D28	70	0.9368778416026754	3.0	6932.0	101692.0	6771.0	1064253.0	0.9307725946220916	3.110130639966149	4308.0	52147.0	3449.0	1119744.0
6	D28	71	0.9169775518702482	3.0	13412.0	106799.0	5927.0	1053510.0	0.9183965279413248	3.26522313615873	6721.0	54595.0	2981.0	1115351.0
6	D28	73	0.9013331856630626	4.0	15740.0	97659.0	5641.0	1060608.0	0.9056546258192348	4.0	8030.0	50507.0	2493.0	1118618.0
6	D28	74	0.9436366827318996	3.0	7482.0	104847.0	5043.0	1062276.0	0.9439068509509844	3.0	3782.0	53747.0	2606.0	1119513.0
6	D28	76	0.9184908046126332	3.0	12766.0	106054.0	6057.0	1054771.0	0.9183518662184296	3.020529124409538	6381.0	53269.0	3091.0	1116907.0
6	D28	79	0.9229525733983122	4.0	10596.0	97060.0	5609.0	1066383.0	0.9171659873401078	4.042687565705053	5815.0	48829.0	3005.0	1121999.0
6	D28	80	0.953123878561688	3.0	4749.0	106239.0	5701.0	1062959.0	0.955913700377271	3.0	2081.0	53589.0	2862.0	1121116.0
6	D28	82	0.9438675003659632	3.0	7415.0	112837.0	6006.0	1053390.0	0.940457368258056	3.0091413460695065	4023.0	57698.0	3283.0	1114644.0
6	D28	83	0.9054281176122932	4.0	14411.0	98047.0	6071.0	1061119.0	0.9023357489919448	4.369199558861583	7684.0	49120.0	2949.0	1119895.0
6	D28	86	0.9456763814531132	3.0	7146.0	108279.0	5294.0	1058929.0	0.944107744107744	3.0091413460695065	3906.0	53977.0	2485.0	1119280.0
6	D28	87	0.9384319059244928	3.0022879459099605	8832.0	111085.0	5744.0	1053987.0	0.933143837459634	3.0022879459099605	4923.0	55481.0	3027.0	1116217.0
6	D28	88	0.9272529858849076	3.0	6947.0	96929.0	8262.0	1067510.0	0.9302316824039992	3.0	3593.0	49406.0	3818.0	1122831.0
6	D28	93	0.9361317363669164	3.0	7931.0	105085.0	6408.0	1060224.0	0.9342274772787434	3.020529124409538	4215.0	52938.0	3239.0	1119256.0
6	D28	95	0.9037810574774896	3.0	14515.0	106798.0	8225.0	1050110.0	0.9052992141849688	3.0	7826.0	53916.0	3454.0	1114452.0
6	D28	96	0.9121969393809768	4.0	14760.0	99159.0	4329.0	1061400.0	0.9123598790414676	4.0	7439.0	49933.0	2154.0	1120122.0
6	D28	97	0.9081633118289376	4.0	14864.0	99596.0	5279.0	1059909.0	0.9031141254172288	4.0	8293.0	50867.0	2621.0	1117867.0
6	D28	98	0.9236048514489196	3.0	11948.0	103489.0	5172.0	1059039.0	0.9152637289559344	3.0386608025010378	7171.0	52300.0	2513.0	1117664.0
6	D28	123	0.9070097664052986	4.0	14485.0	94217.0	4834.0	1066112.0	0.903380810169232	4.108394607386199	7733.0	47189.0	2361.0	1122365.0
6	D28	126	0.9074509418187184	4.0	14187.0	92256.0	4631.0	1068574.0	0.9077310583761978	3.0	7318.0	47030.0	2243.0	1123057.0
6	D28	127	0.9182459066100668	4.0	13414.0	96908.0	3842.0	1065484.0	0.915819347078392	4.006860571647708	7054.0	48728.0	1904.0	1121962.0
6	D28	129	0.9128591111566912	4.0	15451.0	102363.0	4092.0	1057742.0	0.9134142513341008	4.001716245582169	7942.0	52377.0	1988.0	1117341.0
6	D28	130	0.9102451131912694	4.0	14750.0	98651.0	4705.0	1061542.0	0.9063524312610052	4.001716245582169	8046.0	50187.0	2325.0	1119090.0
6	D28	132	0.9043428102763772	4.0	15476.0	100340.0	5751.0	1058081.0	0.9009149804192372	4.006860571647708	7880.0	49576.0	3025.0	1119167.0
6	D28	134	0.9494805250331352	3.0	7419.0	111037.0	4397.0	1056795.0	0.9440333259952924	3.0	4413.0	55748.0	2197.0	1117290.0
6	D28	138	0.9474957989332944	3.0	6166.0	103747.0	5332.0	1064403.0	0.9370138977432104	3.0	3888.0	51443.0	3028.0	1121289.0
6	D28	139	0.935463216000067	3.0	10248.0	111764.0	5173.0	1052463.0	0.9276976069915168	3.110130639966149	6067.0	56154.0	2686.0	1114741.0
6	D28	141	0.9423664381236848	4.0	6867.0	90233.0	4170.0	1078378.0	0.9383317138035084	4.0	3692.0	45868.0	2337.0	1127751.0
6	D28	148	0.9317826953103968	4.0	8990.0	95183.0	4947.0	1070528.0	0.9224926068384328	4.0	5215.0	47727.0	2805.0	1123901.0
6	D28	149	0.9283991461126871	4.0	8597.0	100463.0	6899.0	1063689.0	0.9264315095919332	4.0	4835.0	50900.0	3249.0	1120664.0
6	D28	150	0.9176786767159226	4.0	12717.0	100389.0	5294.0	1061248.0	0.9093234613271364	4.0	7422.0	50477.0	2645.0	1119104.0
6	D28	151	0.9296782507569646	4.0	7395.0	88735.0	6029.0	1077489.0	0.932207887645954	2.0	3754.0	45667.0	2888.0	1127339.0
6	D28	157	0.9314132595116412	4.0	9053.0	104974.0	6407.0	1059214.0	0.9265037796009028	4.0	5072.0	51723.0	3134.0	1119719.0
6	D28	159	0.9484405054869128	3.0	5650.0	111189.0	6439.0	1056370.0	0.949619249655592	3.0	2812.0	56179.0	3149.0	1117508.0
6	D28	160	0.8983991138361976	4.0	15900.0	97731.0	6205.0	1059812.0	0.8982932520071283	4.006860571647708	8042.0	48895.0	3030.0	1119681.0
6	D28	162	0.9368626522599464	3.0	7213.0	104871.0	6922.0	1060642.0	0.9334057839763328	3.0091413460695065	4098.0	54110.0	3623.0	1117817.0
6	D3	7	0.9553740620025772	3.0	6036.0	100834.0	3384.0	1069394.0	0.941299399958618	3.0091413460695065	4039.0	45493.0	1635.0	1128481.0
6	D3	8	0.9422848076160254	3.0	9752.0	104522.0	3052.0	1062322.0	0.9326141228606664	3.0	5252.0	46509.0	1469.0	1126418.0
6	D3	9	0.9617398941456538	3.0	3401.0	104029.0	4876.0	1067342.0	0.9517336952910692	3.0	2657.0	50134.0	2428.0	1124429.0
6	D3	12	0.9366781512178698	3.0	6835.0	101542.0	6894.0	1064377.0	0.9313154161714526	6.6796875	4031.0	48583.0	3135.0	1123899.0
6	D3	17	0.9549206131653224	3.0	3884.0	111476.0	6641.0	1057647.0	0.9384007318041389	4.032952946992594	3656.0	54370.0	3482.0	1118140.0
6	D3	18	0.9608066953912788	3.0	3766.0	106479.0	4921.0	1064482.0	0.9520063537687682	3.0	2866.0	50344.0	2210.0	1124228.0
6	D3	20	0.9633724818873626	3.0	3329.0	102985.0	4502.0	1068832.0	0.9549483554318364	8.387561999118844	1694.0	45626.0	2611.0	1129717.0
6	D3	21	0.9368178353841212	3.0	7572.0	97719.0	5609.0	1068748.0	0.9275124754899418	7.020499594101637	4185.0	44701.0	2802.0	1127960.0
6	D3	22	0.9412517978935648	3.018255006000984	6639.0	101434.0	6023.0	1065552.0	0.9376684475681648	7.383742500948452	3635.0	49229.0	2910.0	1123874.0
6	D3	24	0.9628587717412638	3.0	3100.0	103023.0	4848.0	1068677.0	0.9590537377551316	7.805954289084791	1878.0	49784.0	2373.0	1125613.0
6	D3	35	0.9150159534765456	3.0	15927.0	111556.0	4795.0	1047370.0	0.9040458571441112	3.0091413460695065	8438.0	51494.0	2493.0	1117223.0
6	D3	38	0.9452297051233348	3.0	8114.0	108234.0	4429.0	1058871.0	0.9409377777378782	3.220759384931603	4575.0	52406.0	2004.0	1120663.0
6	D3	39	0.9173914489548168	3.0	14492.0	110331.0	5378.0	1049447.0	0.9050811638033122	7.570002089869263	7499.0	49679.0	2921.0	1119549.0
6	D3	40	0.9406125142694064	3.0022879459099605	8789.0	105469.0	4529.0	1060861.0	0.9377564541923692	3.0566849287923428	4691.0	51307.0	2120.0	1121530.0
6	D3	42	0.964770089544298	3.0	3193.0	112429.0	5018.0	1059008.0	0.9589932933789954	5.15625	2183.0	53765.0	2415.0	1121285.0
6	D3	43	0.956771825124168	3.0	4176.0	97474.0	4632.0	1073366.0	0.9402893429996444	8.316409002171927	2750.0	43644.0	2793.0	1130461.0
6	D3	44	0.9424699786861668	3.0	9492.0	108778.0	3788.0	1057590.0	0.9320216995504031	7.802274558181736	5466.0	50167.0	1852.0	1122163.0
6	D3	47	0.941076892437492	3.0	7838.0	103957.0	5180.0	1062673.0	0.9366996993653268	3.494781964094828	4367.0	50475.0	2455.0	1122351.0
6	D3	48	0.9463903644680536	3.0566849287923428	7593.0	102619.0	4033.0	1065403.0	0.941202298455606	8.14753860094607	4259.0	49303.0	1901.0	1124185.0
6	D3	54	0.968520441704698	3.0	843.0	101653.0	5765.0	1071387.0	0.9578767861693162	5.859375	1118.0	48868.0	3180.0	1126482.0
6	D3	61	0.9433972770554334	3.0	2529.0	101652.0	9669.0	1065798.0	0.940937509288892	5.2851432580217255	1510.0	47483.0	4451.0	1126204.0
6	D3	65	0.9648858250753986	3.0	3357.0	107496.0	4467.0	1064328.0	0.9616414922314858	3.0566849287923428	2089.0	51155.0	1992.0	1124412.0
6	D3	68	0.9473457354183548	3.0	8215.0	109894.0	4001.0	1057538.0	0.9399641577060932	3.0	4448.0	49303.0	1850.0	1124047.0
6	D3	70	0.9457426315185176	3.0	9273.0	111199.0	3486.0	1055690.0	0.9354832572298326	2.0840639994746444	5097.0	49169.0	1685.0	1123697.0
6	D3	71	0.968060309345349	3.0	3631.0	111719.0	3741.0	1060557.0	0.9610343480268532	3.0	2170.0	54112.0	2218.0	1121148.0
6	D3	73	0.9651096604350842	3.0	3284.0	108515.0	4562.0	1063287.0	0.9612760397764388	3.0	1671.0	52974.0	2597.0	1122406.0
6	D3	74	0.9732412760166944	3.0	2499.0	106567.0	3361.0	1067221.0	0.96956265061407	3.036400263881559	1571.0	50091.0	1574.0	1126412.0
6	D3	76	0.9679554712740552	3.0	3135.0	110254.0	4165.0	1062094.0	0.9595588575446647	6.513137452307931	2042.0	51856.0	2329.0	1123421.0
6	D3	79	0.9614705056483142	3.0	3386.0	111283.0	5533.0	1059446.0	0.9563674583200747	4.806116403377315	1909.0	49591.0	2616.0	1125532.0
6	D3	80	0.9678633334260264	3.0	2879.0	104416.0	4055.0	1068298.0	0.9627959199208342	3.0091413460695065	1776.0	50593.0	2134.0	1125145.0
6	D3	82	0.9659672723622126	3.0	3335.0	110653.0	4462.0	1061198.0	0.9656068069861172	3.0	1553.0	53905.0	2287.0	1121903.0
6	D3	83	0.971149157750444	3.0	2430.0	105561.0	3842.0	1067815.0	0.9642684600073436	3.0	1747.0	49898.0	1951.0	1126052.0
6	D3	86	0.96778379366276	3.0	2663.0	105907.0	4388.0	1066690.0	0.9669725789142584	3.0	1342.0	52261.0	2228.0	1123817.0
6	D3	87	0.9658453973384684	3.0	3693.0	112351.0	4253.0	1059351.0	0.961958784346378	3.0	2190.0	55455.0	2196.0	1119807.0
6	D3	88	0.9563202694706175	3.0	4927.0	105047.0	4669.0	1065005.0	0.9397068654155069	3.0	3431.0	47092.0	2612.0	1126513.0
6	D3	91	0.9642746077368892	3.011422346795821	2673.0	102324.0	4909.0	1069742.0	0.9578100859644256	3.011422346795821	1763.0	48356.0	2497.0	1127032.0
6	D3	92	0.9481276474566618	3.0	6040.0	106543.0	5618.0	1061447.0	0.9357841590407068	3.14307274017004	3759.0	47448.0	2753.0	1125688.0
6	D3	93	0.9738326891465636	3.0	2472.0	109600.0	3418.0	1064158.0	0.9678057604793804	3.0	1887.0	51360.0	1530.0	1124871.0
6	D3	95	0.9110596605043464	3.0	15262.0	116279.0	7441.0	1040666.0	0.8964876123657093	3.081295955539649	8462.0	51111.0	3341.0	1116734.0
6	D3	96	0.964325405645699	3.0	2488.0	104124.0	5216.0	1067820.0	0.961050547857362	3.0	1488.0	51705.0	2703.0	1123752.0
6	D3	97	0.9581378262394176	3.0	4026.0	114760.0	6002.0	1054860.0	0.9497606991103746	3.110130639966149	2483.0	51298.0	2944.0	1122923.0
6	D3	98	0.9592568157908814	3.0	3996.0	107596.0	5144.0	1062912.0	0.9527380688445264	3.419305542156916	2566.0	49419.0	2337.0	1125326.0
6	D3	123	0.9675726026333918	3.0022879459099605	2084.0	99719.0	4600.0	1073245.0	0.9646281317814164	3.110130639966149	1495.0	48897.0	2091.0	1127165.0
6	D3	126	0.9654907937266854	3.0	2409.0	96929.0	4520.0	1075790.0	0.9631496381762056	3.036400263881559	1414.0	47582.0	2227.0	1128425.0
6	D3	127	0.9688600857711748	3.0	2415.0	101211.0	4091.0	1071931.0	0.9668524260036488	3.0	1182.0	48492.0	2143.0	1127831.0
6	D3	129	0.9477773481080456	3.0	6738.0	106615.0	5011.0	1061284.0	0.9389755413897554	3.110130639966149	4196.0	51923.0	2553.0	1120976.0
6	D3	130	0.970729250228532	3.0	965.0	104068.0	5311.0	1069304.0	0.9677098000900408	3.0	544.0	50513.0	2827.0	1125764.0
6	D3	132	0.9536240934818652	3.0	4201.0	108418.0	6344.0	1060685.0	0.938144428229414	3.0	3286.0	49178.0	3199.0	1123985.0
6	D3	134	0.9464746881076712	3.0	7741.0	108298.0	4508.0	1059101.0	0.9431264045193324	7.102005108594333	4133.0	53090.0	2270.0	1120155.0
6	D3	138	0.9561413846558304	3.0	5213.0	105471.0	4463.0	1064501.0	0.9414057476381263	3.14307274017004	3759.0	47581.0	2164.0	1126144.0
6	D3	139	0.949114066113454	3.018255006000984	8067.0	111631.0	3903.0	1056047.0	0.9399225641777402	3.0	5125.0	54500.0	1842.0	1118181.0
6	D3	141	0.9302033945719648	4.0	9279.0	96430.0	5192.0	1068747.0	0.9167398145967588	4.239992813967967	5250.0	42820.0	2528.0	1129050.0
6	D3	148	0.9204151579110432	4.0	10674.0	95066.0	5766.0	1068142.0	0.9094795674706208	4.0	6106.0	43610.0	2575.0	1127357.0
6	D3	149	0.9300085138931256	4.0	9037.0	102134.0	6336.0	1062141.0	0.924872157015536	4.862670958193269	4810.0	47476.0	2903.0	1124459.0
6	D3	150	0.9420624747745788	3.0	7481.0	106202.0	5582.0	1060383.0	0.9296652404684536	3.036400263881559	4485.0	48780.0	2896.0	1123487.0
6	D3	151	0.9398946813064296	3.0	6504.0	94419.0	5572.0	1073153.0	0.9259794631289284	3.0	4138.0	43240.0	2775.0	1129495.0
6	D3	157	0.9524180713891324	4.0	4165.0	102634.0	6090.0	1066759.0	0.9433888840245552	4.0	3001.0	48485.0	2818.0	1125344.0
6	D3	159	0.9159358135236616	4.0	12338.0	102087.0	6401.0	1058822.0	0.91533717778465	4.0	6220.0	50317.0	3088.0	1120023.0
6	D3	160	0.9064997286321188	4.0	13574.0	96874.0	6410.0	1062790.0	0.9007435226281248	4.0613279559307935	7564.0	47489.0	2902.0	1121693.0
6	D3	162	0.9441304629190216	3.0	7426.0	109420.0	5524.0	1057278.0	0.9341525534011266	3.0	4270.0	50249.0	2814.0	1122315.0
7	D21	3	0.906425507451466	3.318326611999827	5857.0	81988.0	11071.0	1080732.0	0.9551578398121576	1.1824780735942844	3563.0	45764.0	734.0	1129587.0
7	D21	9	0.9828076006362662	3.0	2451.0	96695.0	932.0	1079570.0	0.9768556250552344	3.0	1466.0	49741.0	891.0	1127550.0
7	D21	22	0.9586242683004542	4.0	8017.0	105302.0	1073.0	1065256.0	0.9549319805894708	4.0	4161.0	52050.0	752.0	1122685.0
7	D21	23	0.9728288863706605	3.0	4709.0	113319.0	1621.0	1059999.0	0.970417913737992	3.0	2538.0	57227.0	951.0	1118932.0
7	D21	26	0.9752841555199424	4.006860571647708	3521.0	92198.0	1152.0	1082777.0	0.9692815905652804	4.305878351614947	2317.0	47094.0	668.0	1129569.0
7	D21	29	0.978213837002591	4.0	1706.0	93820.0	2473.0	1081649.0	0.9765199554347712	4.0	1051.0	46892.0	1204.0	1130501.0
7	D21	31	0.9494766316501608	4.0	8577.0	101049.0	2177.0	1067845.0	0.9475152440461044	1.006843041469846	3934.0	50269.0	1635.0	1123810.0
7	D21	33	0.9515474265596644	4.034186188455486	8678.0	96220.0	1121.0	1073629.0	0.9538703913619858	4.571814656983865	4326.0	49648.0	476.0	1125198.0
7	D21	34	0.9844842657342656	3.0	1465.0	103615.0	1801.0	1072767.0	0.9795605953224664	3.0022879459099605	725.0	51831.0	1438.0	1125654.0
7	D21	35	0.9554544311753614	4.0	7989.0	95008.0	870.0	1075781.0	0.9505311956731698	4.0	4498.0	49209.0	624.0	1125317.0
7	D21	39	0.9534285838784176	4.0	8433.0	98462.0	1186.0	1071567.0	0.94722980142489	4.493165654375126	4575.0	49991.0	995.0	1124087.0
7	D21	40	0.9785596311865524	4.0	3311.0	95093.0	856.0	1080388.0	0.9738122781124098	1.0270986518465497	1868.0	48825.0	758.0	1128197.0
7	D21	42	0.975394741997414	2.013686082939692	3748.0	99580.0	1276.0	1075044.0	0.9736385343447032	2.017093094227743	2036.0	50766.0	713.0	1126133.0
7	D21	43	0.9738373123370212	4.0	4103.0	96164.0	1064.0	1078317.0	0.9698120711941932	4.0	2361.0	48767.0	675.0	1127845.0
7	D21	44	0.9756786027570458	4.0	3604.0	99548.0	1359.0	1075137.0	0.9703394717619468	4.0	2290.0	50479.0	796.0	1126083.0
7	D21	47	0.973372992266508	3.018255006000984	4410.0	102265.0	1185.0	1071788.0	0.967961371998406	3.667350936387872	2499.0	52222.0	958.0	1123969.0
7	D21	48	0.9750657137729736	5.286205607670071	3735.0	92367.0	989.0	1082557.0	0.9689328201900556	5.286205607670071	2028.0	46954.0	983.0	1129683.0
7	D21	51	0.9756809247253314	3.092418037136352	4116.0	103991.0	1068.0	1070473.0	0.9732415833190536	3.1299375056161267	2327.0	53957.0	640.0	1122724.0
7	D21	54	0.9841809448234736	3.0656572532706994	1886.0	104801.0	1483.0	1071478.0	0.980560229818804	3.555168236723299	927.0	52736.0	1164.0	1124821.0
7	D21	55	0.966713115095046	4.0	3507.0	92963.0	2895.0	1080283.0	0.961476331663429	1.863309911991293	2264.0	47021.0	1504.0	1128859.0
7	D21	57	0.9491352602062826	4.0	7237.0	96808.0	3139.0	1072464.0	0.9530258146424038	4.0613279559307935	3466.0	50670.0	1529.0	1123983.0
7	D21	59	0.9469552498565108	2.0	8075.0	102292.0	3385.0	1065896.0	0.9412001574096952	2.0	4308.0	51422.0	2117.0	1121801.0
7	D21	60	0.9492695096132248	4.0	6934.0	99314.0	3681.0	1069719.0	0.9454026473139744	4.0	3921.0	50675.0	1932.0	1123120.0
7	D21	61	0.970075615937513	4.0	3829.0	93395.0	1933.0	1080491.0	0.9620290620871864	4.0	2497.0	45516.0	1096.0	1130539.0
7	D21	63	0.947471014248011	4.098354400129703	9520.0	98185.0	1367.0	1070576.0	0.950715570208302	2.013686082939692	4357.0	50753.0	905.0	1123633.0
7	D21	64	0.9633862230957289	4.0	5649.0	100486.0	1989.0	1071524.0	0.9645613967545092	2.006854708321581	2404.0	50108.0	1278.0	1125858.0
7	D21	66	0.9771528998242532	2.003430285823854	2344.0	98134.0	2245.0	1076925.0	0.9741489829892273	2.003430285823854	1579.0	50910.0	1123.0	1126036.0
7	D21	70	0.9749451958472928	4.008573879920545	3911.0	94285.0	935.0	1080517.0	0.9716785678366692	2.0	1890.0	48307.0	926.0	1128525.0
7	D21	71	0.981692947374807	2.0	1027.0	105183.0	2896.0	1070542.0	0.9817219727599636	2.261054117586806	833.0	52690.0	1129.0	1124996.0
7	D21	73	0.9606429872579876	4.015419802636612	6799.0	103626.0	1692.0	1067531.0	0.9554457656949372	2.0	3813.0	53472.0	1174.0	1121189.0
7	D21	74	0.949428409175082	4.0	8749.0	96132.0	1492.0	1073275.0	0.946682544753938	2.003430285823854	4432.0	48890.0	1075.0	1125251.0
7	D21	76	0.9743577903277196	4.0	4358.0	105502.0	1195.0	1068593.0	0.9711116081413554	4.0	2367.0	54273.0	862.0	1122146.0
7	D21	78	0.9565714852002504	4.003431755420904	8443.0	106178.0	1198.0	1063829.0	0.9534147524359596	4.003431755420904	4415.0	54061.0	868.0	1120304.0
7	D21	80	0.9750009807382998	4.0	3910.0	99415.0	1188.0	1075135.0	0.9715817286672876	2.0	2210.0	51112.0	780.0	1125546.0
7	D21	83	0.9447701786929408	4.0	10670.0	101354.0	1180.0	1066444.0	0.940440119029314	4.0	5569.0	51988.0	1016.0	1121075.0
7	D3	3	0.9671980959675036	5.714618128235911	4928.0	99766.0	1839.0	1073115.0	0.9697529235909612	5.714618128235911	2193.0	44116.0	559.0	1132780.0
7	D3	7	0.9415685051683136	4.0	10841.0	101156.0	1714.0	1065937.0	0.940267326531854	2.013686082939692	5487.0	46358.0	403.0	1127400.0
7	D3	9	0.9514000181789478	4.564024788016056	8898.0	99437.0	1261.0	1070052.0	0.9432308851144188	4.564024788016056	4571.0	44454.0	780.0	1129843.0
7	D3	22	0.959376588785257	4.0	8264.0	106616.0	765.0	1064003.0	0.9580949078087972	4.0	3776.0	49728.0	574.0	1125570.0
7	D3	23	0.954886914559162	4.0	7575.0	106457.0	2484.0	1063132.0	0.944403028995174	4.0	3643.0	48140.0	2025.0	1125840.0
7	D3	29	0.9522468614337676	3.1886199778715008	8442.0	93334.0	919.0	1076953.0	0.9450376812914096	3.545498080753253	3996.0	41507.0	832.0	1133313.0
7	D3	31	0.9589302597811896	3.0091413460695065	8430.0	106494.0	692.0	1064032.0	0.9540103912972884	3.765276500989834	4016.0	47006.0	516.0	1128110.0
7	D3	33	0.9500414713654688	4.042687565705053	9720.0	98506.0	640.0	1070782.0	0.948068303094984	4.069772636942542	4356.0	44417.0	510.0	1130365.0
7	D3	34	0.9529962500919096	4.013709416643163	8961.0	97208.0	628.0	1072851.0	0.9523055052143812	4.044385696748333	3963.0	43877.0	432.0	1131376.0
7	D3	35	0.9471423353220504	4.135049311979242	10090.0	97236.0	763.0	1071559.0	0.9433862209400984	4.169775044985191	4622.0	44475.0	716.0	1129835.0
7	D3	39	0.95550040543529	4.042687565705053	8455.0	97215.0	600.0	1073378.0	0.9550153016457296	4.280287585712699	3692.0	44625.0	512.0	1130819.0
7	D3	40	0.9699472694420884	4.10337757457576	5347.0	92064.0	358.0	1081879.0	0.9722309161747088	4.168127998949289	2165.0	45042.0	408.0	1132033.0
7	D3	42	0.9589176978982518	4.054559547595768	7727.0	97637.0	639.0	1073645.0	0.958253858158488	4.110065590736509	3338.0	44210.0	514.0	1131586.0
7	D3	43	0.9794715342054916	3.1012869839844317	3706.0	104181.0	661.0	1071100.0	0.9723403376955786	3.1012869839844317	2279.0	47106.0	401.0	1129862.0
7	D3	44	0.9630841054848508	4.042687565705053	6800.0	101289.0	965.0	1070594.0	0.9591195640559887	4.135049311979242	3123.0	44882.0	703.0	1130940.0
7	D3	47	0.9686771548022386	3.0091413460695065	5847.0	102642.0	791.0	1070368.0	0.961385334145846	3.0091413460695065	3135.0	47329.0	667.0	1128517.0
7	D3	48	0.9777147588285748	3.162673306145649	3568.0	98604.0	927.0	1076549.0	0.9732654701312616	3.162673306145649	1810.0	45415.0	685.0	1131738.0
7	D3	51	0.9683985974124678	3.0	4828.0	112127.0	2490.0	1060203.0	0.9591643464590792	3.667350936387872	2797.0	50641.0	1515.0	1124695.0
7	D3	54	0.9536301204146582	4.0	7737.0	102479.0	2229.0	1067203.0	0.9474555735056542	5.17895097516138	3901.0	46918.0	1303.0	1127526.0
7	D3	55	0.9615554266966015	4.0	5718.0	97007.0	2039.0	1074884.0	0.958311287477954	4.068085103122844	2674.0	43469.0	1108.0	1132397.0
7	D3	57	0.95757158616268	4.0	6843.0	101561.0	2157.0	1069087.0	0.950612308169276	4.0	3233.0	45993.0	1546.0	1128876.0
7	D3	59	0.9742756777594416	3.0091413460695065	2724.0	112466.0	3215.0	1061243.0	0.9646516489053956	3.5377429245212264	1883.0	51687.0	1905.0	1124173.0
7	D3	60	0.9784440073255104	3.0	2047.0	108189.0	2720.0	1066692.0	0.9768169107255616	1.129007618718758	1054.0	48729.0	1259.0	1128606.0
7	D3	61	0.9531690803084446	2.0	7506.0	98826.0	2205.0	1071111.0	0.9394929158974472	2.003430285823854	4258.0	43002.0	1281.0	1131107.0
7	D3	62	0.946188297147308	4.0	8867.0	97183.0	2187.0	1071411.0	0.9350276867679232	2.013686082939692	4716.0	44663.0	1491.0	1128778.0
7	D3	63	0.9584546793790324	2.0	5774.0	98567.0	2771.0	1072536.0	0.9547237005321916	2.0	2445.0	47719.0	2081.0	1127403.0
7	D3	64	0.9559507307915008	4.0	7271.0	108965.0	2771.0	1060641.0	0.9438367142015776	4.015419802636612	3539.0	48878.0	2278.0	1124953.0
7	D3	70	0.9713372135550006	4.0	2526.0	92956.0	2960.0	1081206.0	0.9668770217956196	2.2088246308840365	1116.0	45581.0	2007.0	1130944.0
7	D3	71	0.9780573737931988	3.0	1874.0	113261.0	3208.0	1061305.0	0.968922757985258	3.5859375	1069.0	50477.0	2169.0	1125933.0
7	D3	73	0.9602366371159418	2.0	5749.0	110698.0	3419.0	1059782.0	0.9517721056233068	2.0	2855.0	50768.0	2290.0	1123735.0
7	D3	74	0.966325477986029	4.0	4192.0	102574.0	2957.0	1069925.0	0.9592458274058788	4.0	1856.0	47875.0	2212.0	1127705.0
7	D3	76	0.9777164116135466	4.0	2322.0	114714.0	2907.0	1059705.0	0.9676835406795784	8.264683458897942	1132.0	52387.0	2367.0	1123762.0
7	D3	78	0.9678125892772116	4.001716245582169	2201.0	111793.0	5235.0	1060419.0	0.9574009000678132	4.468647562200028	1562.0	54355.0	3275.0	1120456.0
7	D3	80	0.9749424501424502	4.0	2294.0	106939.0	3203.0	1067212.0	0.9665699832701428	2.0	863.0	48820.0	2514.0	1127451.0
7	D3	83	0.948152033746421	4.0	7871.0	108452.0	3990.0	1059335.0	0.9442203418450628	4.0	3520.0	50326.0	2426.0	1123376.0
7	sham	2	0.9749210191605464	4.0	3676.0	95047.0	1214.0	1079711.0	0.9718111707863092	4.0	1775.0	47317.0	970.0	1129586.0
7	sham	2	0.9769498218654762	5.027390794748803	3677.0	91040.0	619.0	1084312.0	0.9774457136090088	2.0	1366.0	45396.0	729.0	1132157.0
7	sham	11	0.9765427643450018	5.01097428463268	3533.0	90651.0	822.0	1084642.0	0.9728456636187308	5.299991017459959	2149.0	45643.0	399.0	1131457.0
7	sham	11	0.9665606051509876	4.0	4626.0	96600.0	2058.0	1076364.0	0.9619980879541108	4.0	2285.0	48300.0	1531.0	1127532.0
7	sham	12	0.9378760000826942	5.06819943449471	11588.0	90732.0	432.0	1076896.0	0.9326212930348824	5.294806242397473	6105.0	45144.0	418.0	1127981.0
7	sham	12	0.9465642983168836	4.0	8435.0	98446.0	2680.0	1070087.0	0.9493744431963436	1.9076742886054343	3572.0	49020.0	1656.0	1125400.0
7	sham	13	0.9815615986814998	4.013709416643163	3099.0	104819.0	839.0	1070891.0	0.9762016566802532	4.068085103122844	1589.0	51972.0	945.0	1125142.0
7	sham	13	0.9714545485735852	3.0	3530.0	113258.0	3126.0	1059734.0	0.964856504554047	2.0840639994746444	2054.0	56145.0	2036.0	1119413.0
7	sham	14	0.944980361351139	4.0	9793.0	105259.0	2464.0	1062132.0	0.942446367000063	2.0	4699.0	52343.0	1694.0	1120912.0
7	sham	14	0.9644860514417576	4.0	6028.0	102820.0	1544.0	1069256.0	0.9679688011447062	4.0	2863.0	51751.0	562.0	1124472.0
7	sham	16	0.9693934869340196	4.01712946039364	5673.0	100957.0	702.0	1072316.0	0.9682216278328716	4.069772636942542	2723.0	50135.0	568.0	1126222.0
7	sham	16	0.967011005213931	3.0	3626.0	108869.0	3802.0	1063351.0	0.9685323681012076	3.0	1548.0	54586.0	1999.0	1121515.0
7	sham	17	0.9672089785162272	4.0	3316.0	103502.0	3702.0	1069128.0	0.9622801539737724	4.0	2175.0	51622.0	1872.0	1123979.0
7	sham	17	0.9704403052944162	4.143343741868547	5009.0	96569.0	874.0	1077196.0	0.9665486029122392	4.320206542552393	2325.0	47892.0	990.0	1128441.0
7	sham	25	0.9744742473036938	4.02225407353032	3987.0	90172.0	737.0	1084752.0	0.973354265683133	4.02225407353032	2052.0	45260.0	426.0	1131910.0
7	sham	25	0.9644519358977584	4.0	5728.0	95840.0	1337.0	1076743.0	0.9613682092555332	1.2280544270435452	2682.0	47780.0	1158.0	1128028.0
7	sham	32	0.9714205953170256	4.0	5287.0	97433.0	446.0	1076482.0	0.9701088039536088	4.0	2427.0	48682.0	573.0	1127966.0
7	sham	32	0.9702330360061644	2.003430285823854	5080.0	103878.0	1294.0	1069396.0	0.9668501597414332	2.003430285823854	2446.0	51901.0	1113.0	1124188.0
7	sham	45	0.9629865552799896	4.069772636942542	6496.0	92218.0	593.0	1080341.0	0.9554706582326048	4.088289535750251	3795.0	45768.0	471.0	1129614.0
7	sham	45	0.9430523470140084	4.0	10678.0	95932.0	908.0	1072130.0	0.9383029341792228	4.474789679502407	5430.0	47328.0	794.0	1126096.0
7	sham	49	0.9454765490036676	4.0	10562.0	102345.0	1242.0	1065499.0	0.9422153398040354	2.0840639994746444	5178.0	51110.0	1091.0	1122269.0
7	sham	49	0.9663822534077412	4.0	6104.0	97234.0	661.0	1075649.0	0.970455973118226	4.0	2528.0	48664.0	435.0	1128021.0
7	sham	52	0.9378532881124548	5.005490149887921	9703.0	87935.0	1951.0	1080059.0	0.9324312806307268	5.06819943449471	4925.0	43759.0	1417.0	1129547.0
7	sham	52	0.9755793235277972	4.034186188455486	3369.0	97735.0	1524.0	1077020.0	0.9730751157280116	4.034186188455486	1579.0	48663.0	1114.0	1128292.0
7	sham	53	0.9489449517124484	4.0	8980.0	99095.0	1683.0	1069890.0	0.9464323320506194	4.0	4493.0	49435.0	1103.0	1124617.0
7	sham	53	0.9727182564655064	4.0	2548.0	96606.0	2871.0	1077623.0	0.9690310896468458	4.042687565705053	1380.0	48156.0	1698.0	1128414.0
7	sham	58	0.9590302986898468	3.0	6480.0	107128.0	2673.0	1063367.0	0.961208332958056	3.0091413460695065	2300.0	53361.0	2007.0	1121980.0
7	sham	58	0.9725910597612616	3.0	3209.0	101521.0	2513.0	1072405.0	0.968111517914932	3.0	1626.0	50108.0	1675.0	1126239.0
7	sham	65	0.9411127296889776	5.002745828074069	10795.0	92062.0	726.0	1076065.0	0.9410112645385812	2.013686082939692	5103.0	46238.0	694.0	1127613.0
7	sham	65	0.9605019395912018	4.0	3342.0	93842.0	4376.0	1078088.0	0.959000875353704	2.0	1676.0	47109.0	2352.0	1128511.0
7	sham	67	0.9547551657283858	4.089968733166703	7902.0	92089.0	826.0	1078831.0	0.9536411411411412	2.0	3465.0	45729.0	981.0	1129473.0
7	sham	67	0.95925744074047	4.0	4942.0	91823.0	2858.0	1080025.0	0.9553669999684572	4.323384136371067	2408.0	45432.0	1837.0	1129971.0
7	sham	72	0.9437873828611985	4.001716245582169	8145.0	101065.0	3894.0	1066544.0	0.9398618485973405	4.001716245582169	3933.0	50003.0	2466.0	1123246.0
7	sham	72	0.9701851120615422	4.01712946039364	4944.0	101965.0	1323.0	1071416.0	0.9654022429942164	4.01712946039364	2467.0	50659.0	1164.0	1125358.0
7	sham	75	0.9401843407753074	4.0	11945.0	101342.0	950.0	1065411.0	0.939130758908603	2.027279773797884	5745.0	50390.0	787.0	1122726.0
7	sham	75	0.9747269803276236	4.0	1940.0	104249.0	3466.0	1069993.0	0.9709856617371068	4.889801248517163	976.0	51738.0	2116.0	1124818.0
7	sham	77	0.9725375935208276	4.042687565705053	1260.0	98467.0	4301.0	1075620.0	0.9655726644971824	6.0735291509678495	642.0	48661.0	2828.0	1127517.0
7	sham	77	0.9454314720812182	4.042687565705053	10099.0	96105.0	995.0	1072449.0	0.943273235719842	4.042687565705053	4829.0	47898.0	932.0	1125989.0
7	sham	81	0.9587996843162576	3.0	8317.0	106910.0	871.0	1063550.0	0.9613291423439604	3.880233675812096	3418.0	53522.0	888.0	1121820.0
7	sham	81	0.9610439999810731	4.0	5395.0	101554.0	2838.0	1069861.0	0.9565184455723053	4.0	2845.0	50508.0	1747.0	1124548.0
8	24h	2	0.978780016743893	2.0	4025.0	118081.0	1095.0	1056447.0	0.9711691516515808	2.0	2025.0	51555.0	1036.0	1125032.0
8	24h	3	0.9720882045680151	3.0	5319.0	112126.0	1120.0	1061083.0	0.9642003420289308	3.110130639966149	2825.0	51025.0	964.0	1124834.0
8	24h	4	0.9765617364572504	2.0	4732.0	109913.0	544.0	1064459.0	0.9702164214801005	2.0840639994746444	2308.0	49694.0	743.0	1126903.0
8	24h	7	0.9767621414985972	3.0	3611.0	103738.0	1325.0	1070974.0	0.97012522696217	4.6875	1882.0	51827.0	1310.0	1124629.0
8	24h	8	0.9762891996531802	2.067524655989621	3653.0	113725.0	1871.0	1060399.0	0.9719517312847392	2.0306639779653968	1718.0	56744.0	1557.0	1119629.0
8	24h	9	0.977455467291076	4.0	3533.0	101021.0	1127.0	1073967.0	0.9763573696847648	4.0	1718.0	50423.0	724.0	1126783.0
8	24h	20	0.9795707358813462	2.027279773797884	3248.0	109900.0	1336.0	1065164.0	0.9729032504633964	2.027279773797884	1616.0	50913.0	1220.0	1125899.0
8	24h	21	0.9650420337955086	2.452042456204878	6405.0	114564.0	1895.0	1056784.0	0.960745409274821	2.0	2897.0	49390.0	1139.0	1126222.0
8	24h	22	0.9754948849379116	2.027279773797884	4868.0	113711.0	845.0	1060224.0	0.9727219030231434	2.0	2258.0	54345.0	790.0	1122255.0
8	24h	24	0.9727773054722806	3.0	5272.0	108703.0	812.0	1064861.0	0.9654782218230804	3.7816535166924665	3057.0	53753.0	787.0	1122051.0
8	24h	25	0.9502951679906712	3.0	9062.0	104312.0	1850.0	1064424.0	0.943681978437484	8.387561999118844	4563.0	46172.0	948.0	1127965.0
8	24h	26	0.9801822155644508	3.0	3124.0	99785.0	911.0	1075828.0	0.9762461020144187	1.0	1450.0	48681.0	919.0	1128598.0
8	24h	29	0.9783909652980156	4.853417771272117	3568.0	103571.0	1007.0	1071502.0	0.9720562849819532	10.65891015642107	1855.0	46457.0	816.0	1130520.0
8	24h	30	0.9616340803744616	3.0	7666.0	105598.0	760.0	1065624.0	0.9593674201998642	3.0566849287923428	3498.0	49441.0	690.0	1126019.0
8	24h	31	0.980301921925916	2.017093094227743	2867.0	110556.0	1576.0	1064649.0	0.9754397796886416	2.017093094227743	1521.0	52068.0	1101.0	1124958.0
8	24h	32	0.9640078051930172	3.0	5737.0	101524.0	1844.0	1070543.0	0.9571684222934236	3.0	2574.0	44661.0	1423.0	1130990.0
8	24h	41	0.9463544036635072	3.0	4506.0	97748.0	6576.0	1070818.0	0.9432755593483017	1.9213668027279436	2361.0	48083.0	3422.0	1125782.0
8	24h	43	0.9762802797756752	3.0	4794.0	108454.0	476.0	1065924.0	0.9718133262249604	7.05199197534374	2212.0	49217.0	643.0	1127576.0
8	24h	45	0.9719343096118044	3.0	5372.0	104931.0	688.0	1068657.0	0.968705846412342	3.020529124409538	2589.0	50735.0	689.0	1125635.0
8	24h	46	0.9582975651631028	3.018255006000984	8144.0	98237.0	406.0	1072861.0	0.951145958986731	3.018255006000984	4013.0	45733.0	685.0	1129217.0
8	24h	49	0.9566604977905352	2.003430285823854	4255.0	101318.0	4925.0	1069150.0	0.9476922426369536	2.8447156670856404	2012.0	44823.0	2936.0	1129877.0
8	24h	52	0.9571246266987672	2.7578125	8309.0	109128.0	1468.0	1060743.0	0.9428933883389438	3.8153485772108686	4191.0	47197.0	1526.0	1126734.0
8	24h	53	0.963517409625194	3.0	7417.0	104268.0	479.0	1067484.0	0.9567313713212272	3.0	3713.0	45837.0	433.0	1129665.0
8	24h	55	0.9400251583054388	3.011422346795821	13767.0	110225.0	298.0	1055358.0	0.9319465307752276	4.032952946992594	6706.0	49012.0	452.0	1123478.0
8	24h	56	0.9661277833386844	3.018255006000984	6728.0	102311.0	446.0	1070163.0	0.9652953524414888	6.755143078263591	2918.0	49204.0	620.0	1126906.0
8	24h	58	0.9715580334904396	2.017093094227743	4350.0	101419.0	1588.0	1072291.0	0.9674154447918852	2.006854708321581	1940.0	43777.0	1009.0	1132922.0
8	24h	59	0.967575830718481	3.0	6592.0	102221.0	259.0	1070576.0	0.964654884961654	3.0	2788.0	46288.0	604.0	1129968.0
8	24h	60	0.9652734087707016	2.0	4380.0	108934.0	3458.0	1062876.0	0.961260094097936	2.0	2134.0	49341.0	1843.0	1126330.0
8	24h	67	0.9556960849862566	3.0	8773.0	102917.0	769.0	1067189.0	0.9533008549356948	3.0	3848.0	45104.0	571.0	1130125.0
8	D14	2	0.983091370356104	2.0	2464.0	111021.0	1355.0	1064808.0	0.9777457725643984	7.522853365173765	1170.0	56347.0	1395.0	1120736.0
8	D14	3	0.9795157955581244	2.0	3045.0	110149.0	1562.0	1064892.0	0.97612375489965	2.005926886948089	1689.0	55907.0	1046.0	1121006.0
8	D14	4	0.98024587628628	2.0	3560.0	106167.0	719.0	1069202.0	0.9785126388164098	2.0	1631.0	53440.0	716.0	1123861.0
8	D14	5	0.972364688421725	3.0228015319505346	5311.0	103516.0	573.0	1070248.0	0.9689293935265656	3.0228015319505346	2314.0	51564.0	993.0	1124777.0
8	D14	20	0.9553183678220616	3.0	8513.0	106689.0	1467.0	1062979.0	0.9542451154529308	2.1199964069839834	4121.0	53724.0	1031.0	1120772.0
8	D14	21	0.9806654208313914	1.0270986518465497	2553.0	108365.0	1720.0	1067010.0	0.975315200453322	1.0856002174056756	1232.0	55078.0	1556.0	1121782.0
8	D14	22	0.979752618195923	2.0840639994746444	3634.0	113666.0	1064.0	1061284.0	0.9750355426172906	2.0840639994746444	1993.0	57609.0	957.0	1119089.0
8	D14	24	0.9552004495564644	3.076835865838881	8870.0	107088.0	1175.0	1062515.0	0.9498044792036971	3.076835865838881	4510.0	53436.0	1138.0	1120564.0
8	D14	25	0.979086290444826	3.0091413460695065	3211.0	100115.0	1066.0	1075256.0	0.9768705099001228	3.0091413460695065	1350.0	50175.0	1026.0	1127097.0
8	D14	26	0.9677463268540756	3.0	5339.0	99524.0	1295.0	1073490.0	0.9667724418638296	3.0	2363.0	50117.0	1082.0	1126086.0
8	D14	29	0.9783887651216898	3.0	2683.0	99033.0	1692.0	1076240.0	0.974767907749438	3.0022879459099605	1381.0	49874.0	1201.0	1127192.0
8	D14	30	0.9783567976465644	2.148948802794345	3686.0	109416.0	1155.0	1065391.0	0.976914157208616	2.006854708321581	1877.0	55604.0	751.0	1121416.0
8	D14	31	0.981383527469848	3.004574149578023	2649.0	104641.0	1321.0	1071037.0	0.9763080508239472	3.004574149578023	1388.0	52788.0	1174.0	1124298.0
8	D14	32	0.9789419722179364	3.0228015319505346	2820.0	98345.0	1411.0	1077072.0	0.975412742818866	3.298698029739347	1345.0	49510.0	1151.0	1127642.0
8	D14	41	0.9834913154639982	3.0091413460695065	2283.0	100591.0	1094.0	1075680.0	0.9782686555606106	3.018255006000984	1371.0	50531.0	874.0	1126872.0
8	D14	43	0.9803188974946364	3.0	2906.0	107839.0	1424.0	1067479.0	0.976677167609365	2.2731690133558597	1757.0	54565.0	849.0	1122477.0
8	D14	45	0.9708299860662918	3.0	5673.0	106951.0	754.0	1066270.0	0.9681372986280842	1.013639886898942	2943.0	54267.0	629.0	1121809.0
8	D14	46	0.9712074487012216	3.0296085278516185	4923.0	98259.0	903.0	1075563.0	0.9634532710735906	3.1365119989458434	3012.0	49416.0	737.0	1126483.0
8	D14	49	0.9755082203818342	3.0	4118.0	99356.0	871.0	1075303.0	0.9735831490748283	2.4561088540870903	1907.0	50196.0	817.0	1126728.0
8	D14	52	0.9736016703612064	3.0	4962.0	105849.0	778.0	1068059.0	0.968350704977859	3.0	2546.0	53467.0	949.0	1122686.0
8	D14	53	0.9550424910865684	3.0	4625.0	96030.0	4416.0	1074577.0	0.9576598596546558	2.0306639779653968	2061.0	48584.0	2235.0	1126768.0
8	D14	56	0.9832354066661178	3.0	2886.0	101493.0	575.0	1074694.0	0.980606777140024	2.0	1300.0	51424.0	734.0	1126190.0
8	D14	58	0.9800673513706318	3.0	2601.0	93421.0	1199.0	1082427.0	0.9776924120797102	3.0	1225.0	46830.0	912.0	1130681.0
8	D14	59	0.955773528226545	3.0589304771541475	8881.0	104359.0	777.0	1065631.0	0.9521894305849956	3.0589304771541475	4603.0	52558.0	675.0	1121812.0
8	D14	60	0.972790102429004	3.020529124409538	4419.0	103947.0	1396.0	1069886.0	0.96935779309837	4.8046875	2363.0	52656.0	966.0	1123663.0
8	D14	67	0.9763487992539054	2.003430285823854	3759.0	104689.0	1313.0	1069887.0	0.9732550554468362	2.003430285823854	1790.0	52966.0	1121.0	1123771.0
8	D28	3	0.9594244864718126	3.0	7953.0	106026.0	1015.0	1064654.0	0.9551549906463626	3.0	4135.0	54632.0	995.0	1119886.0
8	D28	4	0.9771536271259632	2.0840639994746444	4340.0	108616.0	739.0	1065953.0	0.9728125412831916	2.0840639994746444	2366.0	55229.0	721.0	1121332.0
8	D28	5	0.9499305851715408	3.162673306145649	9730.0	104689.0	1306.0	1063923.0	0.944921959289362	3.5782699888746867	4911.0	52549.0	1215.0	1120973.0
8	D28	20	0.977142029977234	2.0	4261.0	111381.0	950.0	1063056.0	0.9703191368738716	2.0	2323.0	55625.0	1080.0	1120620.0
8	D28	21	0.9775688285147024	2.0	3752.0	109061.0	1253.0	1065582.0	0.9579202123506908	3.966788700908614	2193.0	55215.0	2658.0	1119582.0
8	D28	22	0.9672599826052511	2.0	6129.0	112325.0	1475.0	1059719.0	0.9589419627622828	2.0	3676.0	57607.0	1257.0	1117108.0
8	D28	24	0.9484936062393602	3.0409196606968263	10018.0	107811.0	1691.0	1060128.0	0.9413069680507276	3.23352570371143	5344.0	53887.0	1376.0	1119041.0
8	D28	25	0.9734764566032522	2.0340425515614218	4508.0	102161.0	1059.0	1071920.0	0.9695631104152688	2.0	2432.0	52019.0	834.0	1124363.0
8	D28	26	0.951788400590048	3.0454323507713976	9510.0	97752.0	393.0	1071993.0	0.9478375891419368	3.0454323507713976	4850.0	49443.0	592.0	1124763.0
8	D28	29	0.9785704645315444	3.0409196606968263	3604.0	97882.0	683.0	1077479.0	0.9738210665491406	3.0409196606968263	1924.0	49716.0	749.0	1127259.0
8	D28	31	0.977088399485256	2.013686082939692	3702.0	106679.0	1301.0	1067966.0	0.9767736072628136	2.013686082939692	1879.0	54818.0	728.0	1122223.0
8	D28	32	0.9759431606201772	3.0	4004.0	95741.0	716.0	1079187.0	0.9738337216796392	3.0	1978.0	49108.0	661.0	1127901.0
8	D28	41	0.9739693931599868	3.018255006000984	4697.0	102053.0	758.0	1072140.0	0.9728969208392352	3.018255006000984	2155.0	51170.0	696.0	1125627.0
8	D28	43	0.9810554682236694	2.1648661639492865	3288.0	109216.0	930.0	1066214.0	0.979165753652786	2.0	1773.0	55857.0	604.0	1121414.0
8	D28	45	0.9669575977196898	2.0	2740.0	109404.0	4737.0	1062767.0	0.9568924516391244	2.0	1548.0	55328.0	3437.0	1119335.0
8	D28	46	0.954464490501032	3.0228015319505346	8660.0	97793.0	671.0	1072524.0	0.9544438260016416	3.0	4300.0	50586.0	529.0	1124233.0
8	D28	52	0.9778434535833233	2.0	3725.0	108193.0	1178.0	1066552.0	0.9757431774947182	1.4915533665653735	1932.0	55652.0	835.0	1121229.0
8	D28	53	0.9763897678786516	3.0	3507.0	95653.0	1119.0	1079369.0	0.9601329230285214	3.984375	2238.0	48829.0	1817.0	1126764.0
8	D28	56	0.9625184646605954	3.0	4033.0	104581.0	4112.0	1066922.0	0.9635797901268688	3.0	1977.0	54039.0	2108.0	1121524.0
8	D28	58	0.9728159957096528	3.0091413460695065	4194.0	96140.0	1179.0	1078135.0	0.9700679587213692	3.631602621110445	2029.0	48176.0	944.0	1128499.0
8	D28	59	0.975081997084548	3.0091413460695065	4265.0	107025.0	1205.0	1067153.0	0.9561737536139906	5.149344334020837	2278.0	54238.0	2694.0	1120438.0
8	D28	60	0.9850505621950356	3.018255006000984	1946.0	104472.0	1225.0	1072005.0	0.9831137879431708	3.018255006000984	855.0	53213.0	973.0	1124607.0
8	D28	67	0.976604655881202	3.112337627541797	3624.0	101082.0	1219.0	1073723.0	0.9730732635585156	4.907649332690371	1848.0	51135.0	982.0	1125683.0
8	D3	2	0.98167630175883	2.013686082939692	3041.0	120140.0	1444.0	1055023.0	0.9784759527556208	2.0	1315.0	54097.0	1065.0	1123171.0
8	D3	3	0.9561463049996992	3.020529124409538	9199.0	111283.0	1009.0	1058157.0	0.9503567377016904	3.0566849287923428	4451.0	50683.0	844.0	1123670.0
8	D3	4	0.9825726799962948	2.003430285823854	2813.0	111381.0	1138.0	1064316.0	0.977522327692144	2.087356142123931	1427.0	50512.0	896.0	1126813.0
8	D3	5	0.977973402731129	3.1365119989458434	4003.0	104095.0	686.0	1070864.0	0.9766387195121952	1.0270986518465497	1694.0	51254.0	758.0	1125942.0
8	D3	20	0.9571309724564362	3.0	8837.0	106421.0	696.0	1063694.0	0.954695841792616	7.677346572262125	4051.0	50786.0	769.0	1124042.0
8	D3	21	0.9785963591568574	2.0	4400.0	114394.0	604.0	1060250.0	0.9720991363124296	2.0	2413.0	51774.0	559.0	1124902.0
8	D3	22	0.9782027989832864	2.0	4490.0	113338.0	561.0	1061259.0	0.9765583331147426	2.0	2187.0	55844.0	494.0	1121123.0
8	D3	24	0.9717712168765824	3.0	5243.0	107285.0	990.0	1066130.0	0.9667111486333144	3.5686624332514274	2638.0	53245.0	1029.0	1122736.0
8	D3	25	0.9725628477326436	3.004574149578023	5329.0	104533.0	569.0	1069217.0	0.9664439160380452	4.116601891464913	2551.0	47147.0	723.0	1129227.0
8	D3	26	0.9712905901872482	3.0723693015326137	5285.0	98349.0	529.0	1075485.0	0.9680702732849972	3.654221191927392	2531.0	48601.0	675.0	1127841.0
8	D3	29	0.9797997391996158	3.0	3738.0	104066.0	553.0	1071291.0	0.9737140243839062	3.0	1833.0	46841.0	696.0	1130278.0
8	D3	31	0.9589850586155014	3.0	8498.0	105485.0	525.0	1065140.0	0.950847377165915	6.6640625	4224.0	50074.0	953.0	1124397.0
8	D3	32	0.9689686165136254	3.011422346795821	6274.0	104574.0	424.0	1068376.0	0.96683079042814	3.0409196606968263	2775.0	47716.0	499.0	1128658.0
8	D3	41	0.94487942373943	3.011422346795821	7069.0	93527.0	3843.0	1075209.0	0.9372959972513314	3.011422346795821	3994.0	46376.0	2211.0	1127067.0
8	D3	43	0.9728403653762504	2.057537234816481	4758.0	111828.0	1486.0	1061576.0	0.9654736097801512	2.057537234816481	2503.0	51886.0	1208.0	1124051.0
8	D3	45	0.9647913500491688	3.0022879459099605	7159.0	102525.0	324.0	1069640.0	0.9585574548726096	3.0	3742.0	50076.0	588.0	1125242.0
8	D3	46	0.9445130289447694	3.0	11416.0	99461.0	270.0	1068501.0	0.936705796926056	3.0	5598.0	46440.0	678.0	1126932.0
8	D3	49	0.9769927979540624	3.0	3707.0	101809.0	1088.0	1073044.0	0.9695602685797228	3.0	2097.0	46424.0	818.0	1130309.0
8	D3	52	0.9748373407524146	2.017093094227743	5051.0	110723.0	665.0	1063209.0	0.9675887335956732	2.017093094227743	2832.0	49915.0	512.0	1126389.0
8	D3	53	0.9762509717666245	2.003430285823854	4331.0	102973.0	679.0	1071665.0	0.9700235417211612	2.0306639779653968	2213.0	46355.0	652.0	1130428.0
8	D3	55	0.9765125145035636	2.006854708321581	4835.0	117826.0	833.0	1056154.0	0.971269005158705	2.006854708321581	2402.0	53565.0	767.0	1122914.0
8	D3	56	0.9739528221241596	3.0	3817.0	105389.0	1820.0	1068622.0	0.9730656361681728	4.324548669099037	1634.0	50235.0	1147.0	1126632.0
8	D3	58	0.9699712501239218	3.0	4804.0	97841.0	1254.0	1075749.0	0.964391168304614	3.020529124409538	2243.0	43766.0	989.0	1132650.0
8	D3	59	0.9789293719146908	3.0	3692.0	106787.0	905.0	1068264.0	0.9778407626900284	3.0	1371.0	49335.0	865.0	1128077.0
8	D3	60	0.9799707285342584	3.0	2921.0	108471.0	1513.0	1066743.0	0.9773044898923292	1.0337623279948105	1434.0	49650.0	872.0	1127692.0
8	D3	67	0.9522926572841748	3.0091413460695065	9482.0	99636.0	501.0	1070029.0	0.945485431362191	3.0	4631.0	45640.0	632.0	1128745.0
8	sham	1	0.9812303595683924	2.0	3222.0	109443.0	965.0	1066018.0	0.9772369719217472	2.0	1704.0	54973.0	857.0	1122114.0
8	sham	7	0.95568540438284	3.0	8851.0	108110.0	1175.0	1061512.0	0.9533590298678212	3.0	4409.0	54167.0	891.0	1120181.0
8	sham	7	0.9656747214452748	3.0022879459099605	6660.0	105302.0	826.0	1066860.0	0.9654930552351068	3.0091413460695065	2852.0	52308.0	887.0	1123601.0
8	sham	7	0.9667497303529586	3.0	4135.0	103972.0	3017.0	1068524.0	0.9626788939836044	2.0	2147.0	51963.0	1882.0	1123656.0
8	sham	8	0.9761448439620082	2.422328586556745	4123.0	115107.0	1503.0	1058915.0	0.971509464350804	2.0840639994746444	2126.0	57304.0	1235.0	1118983.0
8	sham	8	0.9803437769093196	2.0840639994746444	3771.0	118402.0	977.0	1056498.0	0.9763081925871852	2.1135086811538057	1994.0	58846.0	862.0	1117946.0
8	sham	8	0.9694937580456844	2.0	3873.0	113344.0	3260.0	1059171.0	0.9682628439745152	2.0	2225.0	57143.0	1521.0	1118759.0
8	sham	9	0.9772065746772644	3.018255006000984	4051.0	102229.0	718.0	1072650.0	0.9708248243065742	3.346231555795265	2055.0	50629.0	988.0	1125976.0
8	sham	9	0.9769986548087024	3.090196823221783	4181.0	102770.0	658.0	1072039.0	0.9747999431791278	3.323582948157192	2044.0	51467.0	617.0	1125520.0
8	sham	9	0.959977343942702	3.018255006000984	7991.0	105082.0	771.0	1065804.0	0.958931711606096	3.0228015319505346	3718.0	52350.0	766.0	1122814.0
8	sham	17	0.971902768598076	3.0	5089.0	99258.0	650.0	1074651.0	0.9696583250767616	3.0	2500.0	49423.0	593.0	1127132.0
8	sham	17	0.976759127349926	2.0306639779653968	3686.0	104901.0	1306.0	1069755.0	0.9707645190988858	2.0306639779653968	2023.0	51667.0	1089.0	1124869.0
8	sham	17	0.9566495290548088	2.060871753121116	8831.0	105782.0	756.0	1064279.0	0.9530636131853774	2.3180360255235466	4340.0	52520.0	833.0	1121955.0
8	sham	17	0.9567316512654134	3.0	8226.0	99082.0	736.0	1071604.0	0.9529145607701563	3.0	4296.0	49492.0	595.0	1125265.0
8	sham	18	0.9679573712255772	2.1616920681855336	5592.0	108992.0	1624.0	1063440.0	0.9640665770186392	4.607719512032227	2969.0	54128.0	1066.0	1121485.0
8	sham	18	0.9684654504903526	3.0454323507713976	6388.0	107689.0	625.0	1064946.0	0.9626951134836832	3.1452566127672714	3359.0	53380.0	778.0	1122131.0
8	sham	18	0.9752970464058068	3.0386608025010378	4608.0	106954.0	810.0	1067276.0	0.9724370667639548	3.321516325885664	2357.0	53309.0	665.0	1123317.0
8	sham	18	0.9744325819796535	2.044144767875125	5142.0	112355.0	754.0	1061397.0	0.9677340906919584	2.044144767875125	2808.0	55711.0	907.0	1120222.0
8	sham	27	0.9484870946268136	3.018255006000984	10408.0	100450.0	503.0	1068287.0	0.9446634737525524	3.018255006000984	5275.0	50198.0	606.0	1123569.0
8	sham	27	0.9635516658607466	3.0386608025010378	7090.0	100629.0	523.0	1071406.0	0.959224228527754	3.1648436535731905	3722.0	50201.0	546.0	1125179.0
8	sham	27	0.9531173442961068	3.018255006000984	9535.0	102127.0	512.0	1067474.0	0.9487440756078636	3.018255006000984	4860.0	50745.0	623.0	1123420.0
8	sham	27	0.9677523456075324	3.036400263881559	5786.0	101959.0	1009.0	1070894.0	0.9665667905636046	3.036400263881559	2857.0	50969.0	669.0	1125153.0
8	sham	30	0.9479170404391976	3.0091413460695065	11128.0	105670.0	484.0	1062366.0	0.9442065752494484	3.036400263881559	5333.0	50059.0	583.0	1123673.0
8	sham	42	0.961976183298161	3.1365119989458434	7323.0	102108.0	749.0	1069468.0	0.9582647465502808	7.265625	3684.0	50938.0	753.0	1124273.0
8	sham	42	0.9723772820278512	3.0	4977.0	97897.0	585.0	1076189.0	0.9685748022901596	3.0	2567.0	48806.0	600.0	1127675.0
8	sham	42	0.971762358486474	3.0	5365.0	100815.0	494.0	1072974.0	0.9635839364485268	3.0	3147.0	50460.0	667.0	1125374.0
8	sham	42	0.9556010084193504	4.003431755420904	8416.0	100448.0	918.0	1069866.0	0.9490091166956012	4.003431755420904	4302.0	50018.0	1073.0	1124255.0
8	sham	44	0.9748249319983796	3.018255006000984	4921.0	109486.0	734.0	1064507.0	0.9688208062696037	3.0022879459099605	2655.0	54517.0	854.0	1121622.0
8	sham	44	0.9643361960786144	3.0566849287923428	7060.0	103359.0	585.0	1068644.0	0.9590842394371496	7.03125	3568.0	50983.0	782.0	1124315.0
8	sham	44	0.9660120706520736	3.0	6730.0	104679.0	636.0	1067603.0	0.9619792916335984	3.0	3278.0	52121.0	842.0	1123407.0
8	sham	44	0.9773438160453124	2.236627470413044	4171.0	115610.0	1189.0	1058678.0	0.9728294524324552	2.0541973036930994	2185.0	57341.0	1018.0	1119104.0
8	sham	47	0.9675115441828462	3.0	3970.0	99838.0	2735.0	1073105.0	0.9646594579956284	3.14307274017004	1942.0	49870.0	1712.0	1126124.0
8	sham	47	0.9802741780116636	3.0	3286.0	103291.0	871.0	1072200.0	0.9761852907477724	1.006843041469846	1740.0	51546.0	775.0	1125587.0
8	sham	47	0.9794641199458416	2.057537234816481	3337.0	108149.0	1198.0	1066964.0	0.9787558280872988	2.057537234816481	1457.0	53950.0	885.0	1123356.0
8	sham	47	0.9796202835856764	3.0	3378.0	101905.0	862.0	1073503.0	0.9769781277843244	2.0	1740.0	50988.0	663.0	1126257.0
8	sham	48	0.9828930263104626	2.0	2376.0	109252.0	1427.0	1066593.0	0.9788068508923432	2.0	1219.0	54406.0	1137.0	1122886.0
8	sham	48	0.9760294386842712	3.0022879459099605	4546.0	103973.0	561.0	1070568.0	0.9737411994112628	8.03125	2165.0	51934.0	636.0	1124913.0
8	sham	48	0.951319547532137	3.1299375056161267	9487.0	105420.0	1302.0	1063439.0	0.94760631353376	3.0296085278516185	4849.0	52622.0	970.0	1121207.0
8	sham	50	0.9665154914784934	4.003431755420904	6305.0	101228.0	709.0	1071406.0	0.9592417964471116	4.003431755420904	3610.0	50353.0	669.0	1125016.0
8	sham	50	0.9791157245749408	3.0091413460695065	2582.0	102908.0	1808.0	1072350.0	0.975939706162946	3.018255006000984	1518.0	51149.0	1004.0	1125977.0
8	sham	50	0.953035540671924	3.0022879459099605	9683.0	105867.0	751.0	1063347.0	0.9487515712748352	7.450229554192021	4780.0	52456.0	887.0	1121525.0
8	sham	50	0.973801091784226	4.0	4878.0	99540.0	478.0	1074752.0	0.968005111318622	4.0	2599.0	49240.0	656.0	1127153.0
8	sham	65	0.9760692844091434	3.0	3602.0	104701.0	1532.0	1069813.0	0.9719674990904597	3.0	1609.0	52096.0	1396.0	1124547.0
8	sham	65	0.9638395792241946	3.011422346795821	7163.0	101154.0	427.0	1070904.0	0.9596093504115364	3.0	3549.0	50308.0	686.0	1125105.0
8	sham	65	0.9776899616156765	2.027279773797884	4131.0	107870.0	792.0	1066855.0	0.9717683369644154	2.0306639779653968	2120.0	53525.0	990.0	1123013.0
8	sham	65	0.9521294851437122	3.0656572532706994	9810.0	104033.0	651.0	1065154.0	0.9488788746784405	3.0022879459099605	4705.0	52009.0	899.0	1122035.0
9	24h	236	0.9802008534777724	2.0	1827.0	114733.0	2808.0	1060280.0	0.97	2.013686082939692	1305.0	48597.0	1701.0	1128045.0
9	24h	237	0.9815080555736744	2.0	1284.0	120380.0	3252.0	1054732.0	0.974327129828724	2.0	1069.0	52563.0	1701.0	1124315.0
9	24h	239	0.984954981642564	3.0	1345.0	109723.0	2007.0	1066573.0	0.9809323082098932	3.0022879459099605	728.0	49567.0	1199.0	1128154.0
9	24h	242	0.9647397569908508	4.089521014606264	2803.0	102862.0	4716.0	1069267.0	0.9603635495803668	7.854900565292026	1598.0	48289.0	2388.0	1127373.0
9	24h	243	0.983542092158571	3.0	1602.0	103297.0	1855.0	1072894.0	0.9785273444196813	2.0	756.0	45662.0	1248.0	1131982.0
9	24h	246	0.978801318305733	3.0	1648.0	108252.0	3041.0	1066707.0	0.9706415141482916	3.0566849287923428	866.0	46617.0	1954.0	1130211.0
9	24h	256	0.9666107679932376	3.0	6113.0	106347.0	1234.0	1065954.0	0.9631009918670782	3.0091413460695065	2776.0	49618.0	1026.0	1126228.0
9	24h	260	0.9651645372545292	4.0	6261.0	106628.0	1436.0	1065323.0	0.9573257894579006	4.202580413139795	3236.0	47884.0	1033.0	1127495.0
9	24h	261	0.9668295887023548	3.0	6028.0	100092.0	840.0	1072688.0	0.9627348975475104	3.110130639966149	2635.0	45340.0	875.0	1130798.0
9	24h	262	0.94046759931486	4.0	12164.0	108166.0	1530.0	1057788.0	0.934077039685933	4.015419802636612	5678.0	48062.0	1106.0	1124802.0
9	24h	265	0.9518534178999296	4.0	9663.0	101301.0	585.0	1068099.0	0.9485642847220844	4.001716245582169	4607.0	47801.0	577.0	1126663.0
9	24h	271	0.9834241831317998	3.0	2041.0	110322.0	1678.0	1065607.0	0.9791488038593086	3.0	1069.0	51960.0	1144.0	1125475.0
9	24h	273	0.9820542550145284	3.0	2952.0	104604.0	871.0	1071221.0	0.9735108132680894	3.0	1555.0	47648.0	1038.0	1129407.0
9	24h	275	0.956824225626428	3.0	3857.0	102185.0	5365.0	1068241.0	0.9545020360967272	1.1590180127617733	1906.0	47465.0	2619.0	1127658.0
9	24h	277	0.981272092969526	3.0	2570.0	106181.0	1483.0	1069414.0	0.9764598168870804	3.020529124409538	1322.0	47993.0	992.0	1129341.0
9	24h	279	0.9705904428873552	3.0	4904.0	109915.0	1757.0	1063072.0	0.9673675255226056	3.0	1648.0	47757.0	1574.0	1128669.0
9	24h	280	0.9670897041625156	2.0	1493.0	111636.0	6105.0	1060414.0	0.9512077816275852	2.0	1699.0	48455.0	3272.0	1126222.0
9	24h	283	0.9836730921130028	3.0	2413.0	117063.0	1473.0	1058699.0	0.9782360786284476	3.0	1194.0	50611.0	1058.0	1126785.0
9	24h	288	0.9602039145990692	4.0	7099.0	102653.0	1410.0	1068486.0	0.9592533531604333	4.0	3204.0	49026.0	961.0	1126457.0
9	24h	289	0.9543380234726676	2.0	1582.0	123070.0	10195.0	1044801.0	0.9405516294190768	1.819239222217972	2196.0	54101.0	4643.0	1118708.0
9	24h	291	0.973535105430778	3.0	2668.0	116924.0	3689.0	1056367.0	0.9656470767212118	3.0	1112.0	50780.0	2501.0	1125255.0
9	24h	294	0.9501340795636054	2.0	444.0	113913.0	11513.0	1053778.0	0.9347625763986837	4.107948897031826	1341.0	49706.0	5597.0	1123004.0
9	24h	295	0.9658658671060946	2.0	4333.0	116934.0	3932.0	1054449.0	0.9586233853255408	2.0	1615.0	51503.0	2831.0	1123699.0
9	24h	300	0.9743752417122572	3.0	4171.0	112116.0	1726.0	1061635.0	0.9598406389912292	2.0	2048.0	49630.0	2105.0	1125865.0
9	24h	301	0.9706191369606004	4.0	2142.0	103468.0	4122.0	1069916.0	0.9665507195541396	1.0599982034919917	1228.0	49600.0	2205.0	1126615.0
9	24h	306	0.9411853302206492	4.0	8930.0	106233.0	4347.0	1060138.0	0.932028380794893	4.0	4980.0	48472.0	2090.0	1124106.0
9	24h	309	0.7933841847086319	7.0	37543.0	77230.0	2682.0	1062193.0	0.7769014751293831	7.277967507151722	19161.0	36103.0	1574.0	1122810.0
9	24h	310	0.9424259675778588	4.0	7777.0	100980.0	4561.0	1066330.0	0.9293714015300892	7.589026469442984	4843.0	47134.0	2321.0	1125350.0
9	24h	311	0.9429487865851672	4.0	8170.0	101276.0	4085.0	1066117.0	0.935982165755884	3.0	4461.0	47444.0	2029.0	1125714.0
9	24h	314	0.95029152047165	3.0	6178.0	109284.0	5255.0	1058931.0	0.9423224360612554	3.0	3301.0	47935.0	2567.0	1125845.0
9	24h	315	0.953426229379357	2.6857961532034595	879.0	121313.0	10973.0	1046483.0	0.9335263452367208	2.0	1437.0	52558.0	6048.0	1119605.0
9	24h	321	0.965683178674519	3.0	1454.0	124619.0	7403.0	1046172.0	0.9418694494186944	3.430612773821355	2367.0	51808.0	4028.0	1121445.0
9	24h	328	0.9664805219813436	3.0	6653.0	107909.0	832.0	1064254.0	0.9668690133627657	3.0	2715.0	49057.0	647.0	1127229.0
9	24h	337	0.9750215488737578	3.0	4441.0	106896.0	1036.0	1067275.0	0.9783416031510564	3.0	1179.0	47814.0	938.0	1129717.0
9	24h	340	0.9823776889900246	3.0	2843.0	111381.0	1153.0	1064271.0	0.9788144537621616	1.0	1449.0	51007.0	759.0	1126433.0
9	24h	345	0.919185643730306	3.0	13335.0	102827.0	4746.0	1058740.0	0.9073160202890304	3.020529124409538	6856.0	46240.0	2591.0	1123961.0
9	24h	348	0.9181851989587207	5.0	14232.0	93822.0	2488.0	1069106.0	0.9086190677003924	5.087131436281158	7315.0	42015.0	1136.0	1129182.0
9	24h	350	0.9782041646403468	2.0	1676.0	121693.0	3747.0	1052532.0	0.9650395597776988	1.8223231920837344	2137.0	52875.0	1694.0	1122942.0
9	24h	353	0.9298526774567	3.0	13060.0	102407.0	2391.0	1061790.0	0.9284153605172052	3.036400263881559	5839.0	46528.0	1336.0	1125945.0
9	24h	357	0.9480811629532704	3.0022879459099605	8626.0	105785.0	2960.0	1062277.0	0.9399854577996531	3.0091413460695065	4687.0	50418.0	1751.0	1122792.0
9	24h	361	0.946408433898432	4.0	8322.0	101128.0	3131.0	1067067.0	0.9308831429469182	4.015419802636612	4950.0	45920.0	1869.0	1126909.0
9	24h	363	0.9440614155398253	3.0	8287.0	102560.0	3867.0	1064934.0	0.933805359718398	3.0	4554.0	46292.0	2009.0	1126793.0
9	24h	364	0.9441519701873432	3.0	8645.0	111730.0	4573.0	1054700.0	0.9294932266706916	3.0	4850.0	49265.0	2624.0	1122909.0
9	24h	365	0.94499517736577	3.0	8719.0	105813.0	3599.0	1061517.0	0.9319410516198792	3.0	4742.0	46543.0	2056.0	1126307.0
9	24h	368	0.9709163735380356	3.0	2363.0	104474.0	3896.0	1068915.0	0.9629149506895486	3.0	1508.0	48282.0	2211.0	1127647.0
9	24h	369	0.9470412484147626	3.0	7891.0	110148.0	4428.0	1057181.0	0.9454757824392764	3.0566849287923428	3370.0	49377.0	2325.0	1124576.0
9	24h	370	0.9626978912088796	3.0	3859.0	101826.0	4032.0	1069931.0	0.95772380346637	3.220759384931603	2060.0	48185.0	2194.0	1127209.0
9	24h	371	0.9304534028488968	3.0	11282.0	104937.0	4405.0	1059024.0	0.9175034219544606	3.0566849287923428	5897.0	45916.0	2360.0	1125475.0
9	24h	373	0.9392023644010736	3.0	10294.0	107410.0	3612.0	1058332.0	0.9312169312169312	3.0091413460695065	5096.0	48576.0	2080.0	1123896.0
9	24h	376	0.9590228063114196	3.0	5775.0	106031.0	3286.0	1064556.0	0.9409378661232044	3.0091413460695065	3918.0	47786.0	2081.0	1125863.0
9	24h	379	0.9505240111189918	4.0	8110.0	107884.0	3121.0	1060533.0	0.9363201561737432	4.0	4670.0	47963.0	1854.0	1125161.0
9	24h	391	0.9493161925601752	4.0	7941.0	104121.0	3177.0	1064409.0	0.9358756719615212	4.042687565705053	4219.0	46309.0	2127.0	1126993.0
9	24h	401	0.974934428098985	3.090196823221783	4055.0	106865.0	1440.0	1067288.0	0.9724383856768752	3.112337627541797	2040.0	52359.0	928.0	1124321.0
9	24h	403	0.9785581844978684	2.003430285823854	4200.0	123496.0	1212.0	1050740.0	0.9737736154302458	2.0	2001.0	54172.0	917.0	1122558.0
9	24h	405	0.9840871557871288	2.0	2236.0	115305.0	1493.0	1060614.0	0.9782400856629316	2.0306639779653968	1187.0	51160.0	1089.0	1126212.0
9	24h	407	0.9623311082953422	3.15714908295938	7591.0	110504.0	1060.0	1060493.0	0.9551983146454552	6.202086854249645	3762.0	48515.0	789.0	1126582.0
9	24h	409	0.9616952484980884	3.0022879459099605	7504.0	110054.0	1263.0	1060827.0	0.9547047294755804	3.0	4055.0	48225.0	521.0	1126847.0
9	24h	410	0.9810034604854314	2.003430285823854	2535.0	122183.0	2197.0	1052733.0	0.9755088887695365	2.0	1365.0	54489.0	1371.0	1122423.0
9	24h	411	0.9733723853232168	3.984842190746862	4172.0	105516.0	1601.0	1068359.0	0.969299943423756	3.984842190746862	2310.0	48828.0	783.0	1127727.0
9	24h	413	0.9532110587134166	3.0	9442.0	105917.0	956.0	1063333.0	0.9463339685326896	3.0	4686.0	47426.0	693.0	1126843.0
9	24h	418	0.979201977561583	3.0	3588.0	107746.0	989.0	1067325.0	0.9737460141676054	3.0	1876.0	50998.0	874.0	1125900.0
9	24h	422	0.9751230466218108	2.0	4074.0	116594.0	1875.0	1057105.0	0.967678149024246	2.003430285823854	2274.0	52363.0	1224.0	1123787.0
9	24h	423	0.973280320302508	3.0	4764.0	105015.0	1002.0	1068867.0	0.969976485785506	6.290925578077224	2157.0	48057.0	818.0	1128616.0
9	24h	426	0.9643303459849324	3.0	7144.0	108032.0	848.0	1063624.0	0.9616922689498868	5.273200226143513	3015.0	47736.0	788.0	1128109.0
9	24h	428	0.9702745732862518	3.0	3407.0	109087.0	3277.0	1063877.0	0.9639432632364776	3.0	1624.0	49712.0	2095.0	1126217.0
9	24h	434	0.9524973095040666	3.0	9657.0	107977.0	1113.0	1060901.0	0.9445241417257846	7.334119350039581	4752.0	48064.0	894.0	1125938.0
9	24h	437	0.9629807293960656	3.0	7298.0	110412.0	1191.0	1060747.0	0.95906432748538	3.0	3512.0	51578.0	891.0	1123667.0
9	24h	447	0.9528911103031172	4.0	8352.0	93036.0	847.0	1077413.0	0.9480244565509386	4.042687565705053	4089.0	44113.0	748.0	1130698.0
9	24h	451	0.9629515910194224	3.0	8101.0	116040.0	828.0	1054679.0	0.9589310277068186	3.14307274017004	3681.0	51240.0	708.0	1124019.0
9	24h	452	0.968536170212766	3.0022879459099605	6346.0	113803.0	1048.0	1058451.0	0.9542317566685524	3.0022879459099605	4191.0	54823.0	1068.0	1119566.0
9	24h	453	0.983058961417352	3.1167469143523667	3139.0	119103.0	966.0	1056440.0	0.9780301789257176	3.0	1519.0	53732.0	895.0	1123502.0
9	24h	455	0.9709097793687066	7.355791324910258	5052.0	110257.0	1555.0	1062784.0	0.964736215787386	8.758397895243528	2313.0	48642.0	1243.0	1127450.0
9	24h	456	0.965385573171744	2.472073020671365	6607.0	116300.0	1733.0	1055008.0	0.9633768644714228	3.939313198587096	2998.0	52413.0	987.0	1123250.0
9	24h	459	0.9836576824572713	3.0	2303.0	112918.0	1449.0	1062978.0	0.9802437025688532	3.0	1030.0	55025.0	1188.0	1122405.0
9	24h	460	0.9754786544744384	3.0	3835.0	106891.0	1539.0	1067383.0	0.9720335715768558	3.0566849287923428	2018.0	49164.0	811.0	1127655.0
9	24h	461	0.9811529643545196	3.0	2967.0	112551.0	1357.0	1062773.0	0.9765901784938557	5.205646442355887	1333.0	50582.0	1092.0	1126641.0
9	24h	462	0.9784915067540148	2.0	2626.0	109707.0	2197.0	1065118.0	0.9723544455022308	2.0	1431.0	52090.0	1531.0	1124596.0
10	D7	5	0.9547991431965132	4.0	4316.0	96059.0	4779.0	1074494.0	0.956351568095387	7.035155165532954	2387.0	47403.0	1940.0	1127918.0
10	D7	13	0.9336390855471997	5.0	10953.0	93236.0	2301.0	1073158.0	0.9273207729858394	4.780330793993236	6032.0	45971.0	1174.0	1126471.0
10	D7	19	0.8267247586619314	7.0	26583.0	67741.0	1813.0	1083511.0	0.8250799211199981	5.012344380766973	13219.0	33681.0	1062.0	1131686.0
10	D7	21	0.9727065737749582	4.0	3034.0	99967.0	2576.0	1074071.0	0.9664416359211868	4.22864147113541	2237.0	49246.0	1183.0	1126982.0
10	D7	24	0.7649304036766512	8.0	37583.0	63830.0	1648.0	1076587.0	0.7518109488184301	8.0	20123.0	31655.0	777.0	1127093.0
10	D7	33	0.7582939969642887	8.0	42645.0	68193.0	828.0	1067982.0	0.7457566633210662	8.0	22366.0	33436.0	432.0	1123414.0
10	D7	39	0.7870405435814686	7.0	37596.0	71699.0	1205.0	1069148.0	0.7993872414925046	7.0	17657.0	36528.0	677.0	1124786.0
10	D7	43	0.8684568497346915	6.0	24031.0	83635.0	1305.0	1070677.0	0.8777928197378502	6.0	10776.0	41822.0	869.0	1126181.0
10	D7	44	0.960204530899776	4.0	6599.0	95959.0	1355.0	1075735.0	0.9636645427931806	6.796875	2703.0	47566.0	884.0	1128495.0
10	D7	45	0.8387237607523392	7.0	26420.0	71081.0	916.0	1081231.0	0.835449096064801	6.0	13255.0	34913.0	498.0	1130982.0
10	D7	49	0.9306892642339694	5.0	12465.0	96868.0	1963.0	1068352.0	0.9327842643282788	5.626220570698971	5846.0	48134.0	1091.0	1124577.0
10	D7	52	0.9469953082419488	4.0	9064.0	101123.0	2256.0	1067205.0	0.941465619526527	4.0	4990.0	49989.0	1226.0	1123443.0
10	D7	53	0.8574062592662479	7.0	25287.0	79518.0	1162.0	1073681.0	0.8612410485865063	7.163858025980572	12212.0	40229.0	751.0	1126456.0
10	D7	54	0.938652376505332	4.0	10172.0	95988.0	2375.0	1071113.0	0.9306281580044806	7.209650819658761	5654.0	47979.0	1499.0	1124516.0
10	D7	57	0.9030938647089668	5.0	18847.0	94721.0	1481.0	1064599.0	0.8973978903881648	5.0	9640.0	46920.0	1089.0	1121999.0
10	D7	58	0.8273363648370724	7.0	26430.0	65772.0	1023.0	1086423.0	0.8287693154613307	5.9765625	12792.0	32368.0	583.0	1133905.0
10	D7	60	0.941672126286996	4.0	10946.0	98457.0	1251.0	1068994.0	0.931756124388526	4.468647562200028	6192.0	48285.0	881.0	1124290.0
10	D7	64	0.9057762387989424	5.0	17413.0	92338.0	1798.0	1068099.0	0.8999164810690423	5.005490149887921	9007.0	45255.0	1059.0	1124327.0
10	D7	65	0.9011457321237892	5.0	18842.0	93675.0	1710.0	1065421.0	0.8984354938418375	5.0	9742.0	47233.0	937.0	1121736.0
10	D7	70	0.9690053478139908	4.001716245582169	3340.0	94041.0	2676.0	1079591.0	0.968222026579466	3.0	1556.0	46190.0	1476.0	1130426.0
10	D7	72	0.8584742711328425	6.0	25931.0	82256.0	1190.0	1070271.0	0.8515236383396732	6.0	13681.0	40742.0	527.0	1124698.0
10	D7	74	0.8868133156009396	5.0	21213.0	87019.0	1000.0	1070416.0	0.8810262395446216	5.001373102474584	11121.0	43028.0	500.0	1124999.0
10	D7	81	0.9527528232830328	4.0	8500.0	97358.0	1156.0	1072634.0	0.9518605562083824	4.0	4086.0	48602.0	830.0	1126130.0
10	D7	82	0.9246857303506164	5.0	13680.0	92095.0	1322.0	1072551.0	0.9252305763662956	5.0	6645.0	46497.0	870.0	1125636.0
10	D7	85	0.9495760865754906	4.0	8742.0	94809.0	1327.0	1074770.0	0.9466283287442976	4.0	4403.0	46585.0	850.0	1127810.0
10	D7	87	0.8958160092040963	6.0	17117.0	78641.0	1175.0	1082715.0	0.8938395970554048	6.0	8649.0	39219.0	667.0	1131113.0
10	D7	90	0.9351628604649992	5.0	11206.0	92893.0	1675.0	1073874.0	0.9299851809748076	7.3911782958850685	5829.0	45812.0	1069.0	1126938.0
10	D7	91	0.9465281031004712	4.0	8838.0	99004.0	2348.0	1069458.0	0.943911552833314	4.0	4695.0	49006.0	1129.0	1124818.0
10	D7	93	0.9595455359562068	4.0	6687.0	104471.0	2122.0	1066368.0	0.9589884491329956	4.0	3272.0	52180.0	1191.0	1123005.0
10	D7	95	0.9621577367415628	3.0	2363.0	105770.0	5957.0	1065558.0	0.9534377880184332	1.6482153286301064	1335.0	51724.0	3717.0	1122872.0
10	D7	97	0.893644961008144	6.0	16266.0	77580.0	2200.0	1083602.0	0.8950076963723665	6.483551340760807	8282.0	38957.0	858.0	1131551.0
10	D7	98	0.8091398889287984	7.0	33433.0	73213.0	1106.0	1071896.0	0.8047099497126436	5.0	16707.0	35845.0	691.0	1126405.0
10	D7	99	0.8939882298231266	6.0	18812.0	83625.0	1021.0	1076190.0	0.891343078541224	6.0	9492.0	41525.0	632.0	1127999.0
10	D7	106	0.9423777295364576	5.01782102431237	9134.0	92247.0	2147.0	1076120.0	0.9363195039366866	5.1354932592327485	5006.0	45904.0	1238.0	1127500.0
10	D7	107	0.9195724906160622	5.0	15062.0	94687.0	1501.0	1068398.0	0.916959950548848	5.0	7450.0	45986.0	879.0	1125333.0
10	D7	108	0.8033185248621741	7.0	35694.0	75042.0	1052.0	1067860.0	0.7811483612709532	7.6171875	17950.0	37467.0	3044.0	1121187.0
11	24h	3	0.9650982644872664	2.0	2082.0	110884.0	5938.0	1060744.0	0.9547273928418762	2.013686082939692	1321.0	49136.0	3339.0	1125852.0
11	24h	4	0.9792204657897912	2.0	3052.0	121722.0	2114.0	1052760.0	0.970819100225307	4.276942404115935	1527.0	53430.0	1685.0	1123006.0
11	24h	5	0.9403957002648388	2.9296875	3487.0	105637.0	9904.0	1060620.0	0.9224001893640524	4.831764405020696	2039.0	46762.0	5829.0	1125018.0
11	24h	9	0.9749729805930172	3.0	4003.0	103742.0	1323.0	1070580.0	0.9631927422881726	3.94342467210054	2379.0	47352.0	1240.0	1128677.0
11	24h	27	0.9608064240560396	4.0	3581.0	98413.0	4448.0	1073206.0	0.9528869243683192	7.357487981269915	1815.0	44840.0	2619.0	1130374.0
11	24h	28	0.9594637442335088	4.0	2315.0	107423.0	6762.0	1063148.0	0.9439624519982932	4.001716245582169	1359.0	46459.0	4157.0	1127673.0
11	24h	29	0.9425367084437009	3.0	3014.0	108707.0	10241.0	1057686.0	0.9096489509576186	8.206472531255436	1699.0	48754.0	7986.0	1121209.0
11	24h	30	0.955938970483388	3.503529540089715	2541.0	113968.0	7965.0	1055174.0	0.949552355710994	6.171919501421843	1388.0	52129.0	4151.0	1121980.0
11	24h	31	0.9088015027558763	6.0	17923.0	91923.0	526.0	1069276.0	0.8955792848014902	7.457766832826868	9024.0	41348.0	618.0	1128658.0
11	24h	32	0.9633089093800852	3.0	2774.0	104782.0	5208.0	1066884.0	0.9581420965669176	1.223473419012955	1449.0	46971.0	2655.0	1128573.0
11	24h	34	0.9457141411415464	3.8671875	2386.0	112139.0	10488.0	1054635.0	0.9304615502275247	6.064176032820225	1220.0	48665.0	6054.0	1123709.0
11	24h	35	0.952803231845502	5.0	8747.0	101535.0	1312.0	1068054.0	0.9511035927178992	2.0	3892.0	47228.0	964.0	1127564.0
11	24h	36	0.9552090979032728	2.067524655989621	2589.0	108016.0	7541.0	1061502.0	0.9438224356073276	7.163789866677152	1256.0	47966.0	4454.0	1125972.0
11	24h	37	0.9648455791694054	2.733258700708735	2969.0	112295.0	5214.0	1059170.0	0.9546430436548616	6.062424492119984	2113.0	49356.0	2577.0	1125602.0
11	24h	38	0.9700265142099594	4.0	4177.0	93658.0	1611.0	1080202.0	0.9709722558313256	8.010003511235185	1715.0	46144.0	1044.0	1130745.0
11	24h	39	0.9630010499526872	2.9507058543783216	2655.0	111438.0	5908.0	1059647.0	0.9537355268761823	2.087356142123931	1272.0	48146.0	3399.0	1126831.0
11	24h	41	0.9642312396080964	3.0	2150.0	105255.0	5659.0	1066584.0	0.9575905327848035	3.1799946104759758	1119.0	47135.0	3056.0	1128338.0
11	24h	43	0.9446643131915972	3.412551510600243	3791.0	119347.0	10191.0	1046319.0	0.9322265836004178	5.108449122914532	2062.0	51774.0	5466.0	1120346.0
11	24h	44	0.9653398158328752	2.0	4891.0	112381.0	3179.0	1059197.0	0.9668199233716476	7.45115114061663	2080.0	50468.0	1384.0	1125716.0
11	24h	49	0.9532350492668338	2.254146569727111	4028.0	108206.0	6589.0	1060825.0	0.942132728083959	2.0	1791.0	48566.0	4175.0	1125116.0
11	24h	53	0.9681966429315438	2.2566362636815223	2887.0	113401.0	4563.0	1058797.0	0.9574579020546888	2.0306639779653968	1752.0	49581.0	2654.0	1125661.0
11	24h	54	0.9441245768898918	3.0	3241.0	113801.0	10229.0	1052377.0	0.9313208554620086	2.0340425515614218	1467.0	48838.0	5736.0	1123607.0
11	24h	55	0.9258967332486594	3.0	2769.0	113358.0	15376.0	1048145.0	0.9147542468856172	2.4044864682050613	1601.0	50483.0	7808.0	1119756.0
11	24h	56	0.9618946434995024	2.304806670647779	4582.0	114982.0	4528.0	1055556.0	0.949344451988639	2.0541973036930994	2556.0	49636.0	2741.0	1124715.0
11	24h	57	0.947367587931744	2.984988484064888	3189.0	119698.0	10111.0	1046650.0	0.9385823707346412	2.6027001078807563	1810.0	53059.0	5134.0	1119645.0
11	24h	58	0.9673226449251768	2.003430285823854	4199.0	111408.0	3328.0	1060713.0	0.9586399439706036	2.003430285823854	2346.0	49960.0	1965.0	1125377.0
11	24h	59	0.9483968886359324	2.003430285823854	2858.0	99980.0	8022.0	1068788.0	0.9293774340652634	2.003430285823854	1286.0	41881.0	5079.0	1131402.0
11	24h	60	0.9447670629197136	4.173374320936986	4840.0	112338.0	8295.0	1054175.0	0.9324388702542414	7.102005108594333	2372.0	47953.0	4577.0	1124746.0
