# Supplementary material for: Automatic Cerebral Hemisphere Segmentation in Rat MRI with Ischemic Lesions via Attention-based Convolutional Neural Networks
Source: Neuroinformatics. 2022 Sep 30;21(1):57–70. doi: 10.1007/s12021-022-09607-1 (PMC9931784; doi:10.1007/s12021-022-09607-1)
Supplement: Supplementary file 1 — Supplementary file1 (RAR 1.26 MB) [file 12021_2022_9607_MOESM1_ESM.zip › methodComparison/rbet.csv]

cohort	timepoint	id	brain_dice	brain_hd	brain_fp	brain_tp	brain_fn	brain_tn
1	24h	3	0.8214458292685151	3.3310946258324754	10336.0	90097.0	28832.0	1050383.0
1	24h	5	0.8464847643305591	3.0014644862966477	3171.0	49684.0	14850.0	1111943.0
1	24h	22	0.8255788215503121	3.1444705933590793	3106.0	55947.0	20534.0	1100061.0
1	24h	25	0.8139852126701771	3.3145630368119416	9413.0	89505.0	31495.0	1049235.0
1	24h	32	0.805639428897127	3.868962660754495	9283.0	85515.0	31978.0	1052872.0
1	24h	35	0.7873061317444309	3.646019340493136	9529.0	84698.0	36234.0	1049187.0
1	24h	43	0.8025643712779481	3.4802911886525387	10333.0	88069.0	32998.0	1048248.0
1	24h	45	0.8072094804668138	3.38020432074749	9894.0	89572.0	32892.0	1047290.0
1	2h	6	0.7699883502846331	3.3984375	8805.0	46597.0	19034.0	1105212.0
1	2h	26	0.8127946375957572	3.478317674919335	2059.0	44138.0	18273.0	1115178.0
1	2h	28	0.7986129172084959	3.610059797050632	2936.0	46060.0	20294.0	1110358.0
1	2h	29	0.7758059922960476	3.7518306078708097	2298.0	51761.0	27618.0	1097971.0
1	2h	36	0.7988328607241195	3.4802911886525387	2341.0	58314.0	27029.0	1091964.0
1	2h	38	0.8120784140645114	3.4605054047422033	2403.0	55199.0	23144.0	1098902.0
1	2h	40	0.7739346823819904	4.233373094106667	5142.0	60180.0	30015.0	1084311.0
1	2h	50	0.7926565063303821	3.564118670096613	3683.0	63296.0	29431.0	1083238.0
1	sham	4	0.7861519377513814	3.6195574714407424	1977.0	52285.0	26468.0	1098918.0
1	sham	7	0.7968108825596224	3.515625	3668.0	45923.0	19753.0	1110304.0
1	sham	8	0.810674040066778	3.4465877741842363	2959.0	46617.0	18815.0	1111257.0
1	sham	9	0.8045462180169084	3.153193136032901	3852.0	50295.0	20585.0	1104916.0
1	sham	11	0.7695575875126998	4.265689388250304	1880.0	54158.0	30555.0	1093055.0
1	sham	14	0.7704006372433325	3.6797621409627146	2130.0	52227.0	29000.0	1096291.0
1	sham	15	0.7805159770507998	3.4465877741842363	2006.0	51356.0	26877.0	1099409.0
1	sham	20	0.7751486232790988	3.6610545355812443	3621.0	59457.0	30873.0	1085697.0
1	sham	23	0.7807762326556213	3.5871627808626485	1962.0	51037.0	26698.0	1099951.0
1	sham	24	0.7535997224310415	3.738997531299332	2112.0	52128.0	31976.0	1093432.0
1	sham	27	0.8001116360664234	3.515625	2670.0	60204.0	27411.0	1089363.0
1	sham	30	0.8065243568691844	3.38020432074749	2376.0	55257.0	24135.0	1097880.0
1	sham	31	0.7856550892789874	3.406509809472336	1741.0	52140.0	26709.0	1099058.0
1	sham	33	0.7931192961722802	3.416573375885918	2344.0	54360.0	26015.0	1096929.0
1	sham	34	0.7646563139520886	3.517577582766477	1945.0	50816.0	29335.0	1097552.0
1	sham	37	0.7857081960860298	3.7298040147280194	2545.0	50688.0	25104.0	1101311.0
1	sham	39	0.7725020548944899	3.7057941330098196	2319.0	50281.0	27296.0	1099752.0
1	sham	41	0.7652982626308732	3.7518306078708097	1799.0	53652.0	31109.0	1093088.0
1	sham	42	0.7581704109069975	3.826131496245588	1507.0	52023.0	31680.0	1094438.0
1	sham	44	0.7659756926989384	3.564118670096613	1983.0	51806.0	29673.0	1096186.0
1	sham	47	0.7824667719486486	3.6610545355812443	2898.0	51777.0	25891.0	1099082.0
1	sham	48	0.7832709312514937	3.646019340493136	3005.0	49162.0	24201.0	1103280.0
1	sham	51	0.79771871712614	3.241246098267031	3005.0	45878.0	20262.0	1110503.0
1	sham	52	0.7512318551072047	3.8153485772108686	1965.0	45128.0	27923.0	1104632.0
2	24h	2	0.778644251973537	3.8027298608409263	3429.0	48726.0	24275.0	1103218.0
2	24h	4	0.8073641121723724	3.4605054047422033	8683.0	79288.0	29153.0	1062524.0
2	24h	5	0.8171170892280387	3.0242549766946736	10330.0	79186.0	25116.0	1065016.0
2	24h	6	0.7936418716217541	3.4802911886525387	6432.0	60714.0	25141.0	1087361.0
2	24h	7	0.8193660548626972	3.416573375885918	9409.0	84128.0	27684.0	1058427.0
2	24h	8	0.8008834197803525	3.8153485772108686	8809.0	79597.0	30770.0	1060472.0
2	24h	9	0.8099335196068985	3.3145630368119416	10755.0	84063.0	28699.0	1056131.0
2	24h	14	0.8025604996096799	3.7518306078708097	8767.0	77106.0	29171.0	1064604.0
2	24h	15	0.8241562003610998	3.4802911886525387	9879.0	83534.0	25767.0	1060468.0
2	24h	16	0.829468786351299	3.3145630368119416	7179.0	69524.0	21408.0	1081537.0
2	24h	17	0.812370546929178	3.515625	11580.0	88444.0	29275.0	1050349.0
2	24h	18	0.7754716709185512	3.6797621409627146	6349.0	53803.0	24807.0	1094689.0
2	24h	19	0.800724921720444	3.6685490255855924	11042.0	86819.0	32171.0	1049616.0
3	D35	3	0.7871648804351324	3.930588241698849	8636.0	85603.0	37655.0	1047754.0
3	D35	6	0.7761302058955516	4.061185183866435	7972.0	80423.0	38423.0	1052830.0
3	D35	64	0.7803153966534249	3.9393131985870964	8808.0	81026.0	36815.0	1052999.0
3	D35	65	0.7970105155279842	3.7298040147280194	6624.0	73103.0	30613.0	1069308.0
3	D35	67	0.7879014868993414	3.6610545355812443	6598.0	73629.0	33043.0	1066378.0
3	D35	71	0.7646909132641097	4.062875583599934	6322.0	76627.0	40837.0	1055862.0
3	D35	74	0.7809010972573908	3.826131496245588	5560.0	73090.0	35454.0	1065544.0
3	D35	75	0.769403441942725	3.844035812544545	8628.0	79177.0	38832.0	1053011.0
3	D35	77	0.7631713771120419	3.937569753846432	8044.0	72246.0	36795.0	1062563.0
3	D35	135	0.7558440917281726	4.576318169476555	7118.0	76550.0	42337.0	1053643.0
3	D35	138	0.7582270496469177	3.9393131985870964	8059.0	73926.0	39086.0	1058577.0
3	D35	139	0.7914259483751198	3.3984375	7088.0	78016.0	34033.0	1060511.0
3	D35	140	0.7302416594238436	4.392577690779214	5614.0	75197.0	49943.0	1048894.0
3	D35	154	0.7814959879283765	3.7057941330098196	6146.0	71730.0	33965.0	1067807.0
3	D35	156	0.7691691295841485	4.143203796014927	5253.0	73911.0	39109.0	1061375.0
3	D35	157	0.744704939643808	4.643346739724754	7393.0	72026.0	41990.0	1058239.0
3	sham	120	0.7571613219644526	4.0084292288641565	5730.0	74103.0	41803.0	1058012.0
4	24h	6	0.8185415103349478	3.232761146281341	13572.0	83993.0	23668.0	1058415.0
4	24h	7	0.8016707905868508	3.256041560027298	12722.0	83104.0	28397.0	1055425.0
4	24h	8	0.8086128438363778	3.0760323629078172	10584.0	81473.0	27983.0	1059608.0
4	24h	9	0.7806874541344274	3.844035812544545	10796.0	79255.0	33733.0	1055864.0
4	24h	19	0.8167024517140958	3.38020432074749	11387.0	85394.0	26944.0	1055923.0
4	24h	20	0.8058141921519602	3.3145630368119416	9277.0	86372.0	32351.0	1051648.0
4	24h	21	0.7946458122535438	3.7298040147280194	8463.0	84033.0	34969.0	1052183.0
4	24h	22	0.8025387148906573	3.738997531299332	12043.0	78461.0	26567.0	1062577.0
4	24h	23	0.8087445690325763	3.067090389445875	10575.0	85253.0	29747.0	1054073.0
4	24h	24	0.7971130792190635	3.416573375885918	9942.0	81453.0	31522.0	1056731.0
4	24h	25	0.8274945525584191	2.8943177426316726	12605.0	88105.0	24129.0	1054809.0
4	24h	26	0.8202488934383501	3.1553700041803734	11181.0	86542.0	26749.0	1055176.0
4	24h	27	0.8037416335845655	3.0960573781928686	13929.0	83819.0	27005.0	1054895.0
4	24h	28	0.8288195940582832	2.795357916064819	11858.0	91367.0	25883.0	1050540.0
4	24h	29	0.7980069214886047	3.49603919301007	9337.0	82320.0	32337.0	1055654.0
4	24h	30	0.7954464073958677	3.515625	7085.0	85526.0	36902.0	1050135.0
4	24h	31	0.8071857568034788	3.0938387771353324	13412.0	90584.0	29864.0	1045788.0
4	24h	32	0.8192785301913511	3.0014644862966477	12538.0	90255.0	27280.0	1049575.0
4	24h	33	0.8070903445561489	3.5117165774464913	6673.0	83050.0	33028.0	1056897.0
4	24h	34	0.7795388280040946	3.6497839458743995	11203.0	80342.0	34240.0	1053863.0
4	24h	36	0.7928898488892062	3.9809268167491476	9856.0	88833.0	36552.0	1044407.0
4	24h	37	0.7998121977557632	3.7298040147280194	9158.0	85176.0	33480.0	1051834.0
4	24h	38	0.8022459347123307	3.4225973124633358	10967.0	82513.0	29712.0	1056456.0
4	24h	39	0.8191473883311509	3.042364449784493	11529.0	87265.0	27004.0	1053850.0
4	24h	40	0.801475048841886	3.232761146281341	11517.0	83894.0	30044.0	1054193.0
4	24h	41	0.7942153260501645	3.49603919301007	9182.0	80950.0	32767.0	1056749.0
4	24h	42	0.8098235732626522	3.3145630368119416	10490.0	87993.0	30838.0	1050327.0
4	24h	43	0.8247208070930994	2.8943177426316726	11162.0	86366.0	25549.0	1056571.0
4	24h	44	0.7827162297037416	3.564118670096613	8033.0	80383.0	36596.0	1054636.0
4	24h	45	0.8096647561841209	3.19859626498973	11136.0	83842.0	28283.0	1056387.0
4	24h	47	0.7912311857696003	3.515625	9423.0	81534.0	33603.0	1055088.0
4	24h	49	0.8245230283144975	2.910877112900208	11732.0	88205.0	25812.0	1053899.0
4	24h	50	0.791017401088146	3.7057941330098196	10347.0	76983.0	30330.0	1061988.0
4	24h	51	0.7994990045519549	3.3984375	9526.0	85536.0	33376.0	1051210.0
4	24h	52	0.8303627469538621	2.834387489636209	12897.0	83346.0	21157.0	1062248.0
4	24h	53	0.7945247433782195	3.3187036543374133	9139.0	80421.0	32457.0	1057631.0
4	24h	54	0.8157614693362762	3.3310946258324754	9723.0	82790.0	27673.0	1059462.0
4	24h	55	0.821143004532223	3.153193136032901	10420.0	89140.0	28412.0	1051676.0
4	24h	57	0.8120801425801524	3.3310946258324754	10385.0	82928.0	27995.0	1058340.0
4	24h	58	0.8042801887595397	3.844035812544545	10140.0	85047.0	31252.0	1053209.0
5	24h	69	0.7874474009253251	3.4225973124633358	10683.0	75228.0	29929.0	1063808.0
5	24h	70	0.7742965552728899	4.061185183866435	8865.0	80504.0	38068.0	1052211.0
5	24h	71	0.7986806267023164	3.38020432074749	10374.0	79906.0	29909.0	1059459.0
5	24h	72	0.804016404404226	2.9877067462457725	11058.0	72146.0	24114.0	1072330.0
5	24h	73	0.7770975066845219	3.8386732861310624	9507.0	86754.0	40262.0	1043125.0
5	24h	74	0.8052600695123603	3.0760323629078172	14091.0	80280.0	24738.0	1060539.0
5	24h	75	0.7873450718789529	3.634702129516599	10342.0	81852.0	33873.0	1053581.0
5	24h	77	0.7829782875870545	3.3516444482988494	11420.0	76450.0	30960.0	1060818.0
5	24h	78	0.8031884512153822	3.7057941330098196	10433.0	79451.0	28504.0	1061260.0
5	24h	81	0.7606168340591948	3.844035812544545	13278.0	85577.0	40588.0	1040205.0
5	24h	82	0.8176657513960448	3.1553700041803734	8980.0	79509.0	26480.0	1064679.0
5	24h	83	0.8056029923900425	3.241246098267031	9745.0	78073.0	27934.0	1063896.0
5	24h	84	0.7817156895914554	3.77372863783702	8310.0	75092.0	33627.0	1062619.0
5	24h	85	0.7722482711774862	3.811747492333733	13769.0	81856.0	34513.0	1049510.0
5	24h	86	0.7798863084043025	3.737160637289525	8052.0	73810.0	33612.0	1064174.0
5	24h	87	0.7948868630030839	3.5871627808626485	8212.0	76424.0	31229.0	1063783.0
5	24h	89	0.7750681833300073	4.1015625	11288.0	87387.0	39433.0	1041540.0
5	24h	90	0.7980040724083148	3.3145630368119416	13198.0	89159.0	31939.0	1045352.0
5	24h	93	0.7875725975343826	3.38020432074749	12119.0	72956.0	27237.0	1067336.0
5	24h	94	0.7738504200985059	3.937569753846432	7649.0	74788.0	36063.0	1061148.0
5	24h	95	0.7822740973513757	3.9809268167491476	12916.0	85386.0	34614.0	1046732.0
5	24h	97	0.7909350080568525	3.49603919301007	9778.0	76572.0	30702.0	1062596.0
5	24h	99	0.7862576570587397	3.564118670096613	12170.0	82789.0	32842.0	1051847.0
5	sham	76	0.7948375611927013	3.2833419670598203	8957.0	72333.0	28384.0	1069974.0
5	sham	80	0.7935180757341957	3.4802911886525387	10163.0	80479.0	31720.0	1057286.0
5	sham	91	0.7889582673917839	3.610059797050632	10837.0	82256.0	33169.0	1053386.0
6	D28	7	0.789994119312613	3.881366053518561	7910.0	72542.0	30658.0	1068538.0
6	D28	8	0.7467637101008455	4.0084292288641565	5436.0	61869.0	36525.0	1075818.0
6	D28	9	0.7624988822672354	4.061185183866435	6818.0	72482.0	38335.0	1062013.0
6	D28	12	0.7982875876629921	3.38020432074749	7276.0	75241.0	30748.0	1066383.0
6	D28	17	0.7748905464569483	4.032339968926231	6774.0	76460.0	37650.0	1058764.0
6	D28	18	0.7766715691820342	3.868962660754495	6330.0	75515.0	37098.0	1060705.0
6	D28	20	0.7757395393131361	3.77372863783702	4751.0	65166.0	32927.0	1076804.0
6	D28	21	0.7835372581712968	3.895493001233124	4646.0	63910.0	30666.0	1080426.0
6	D28	22	0.8119417907131748	3.6610545355812443	6195.0	73091.0	27663.0	1072699.0
6	D28	24	0.058359852225758	5.070306481121235	1877.0	3191.0	101097.0	1073483.0
6	D28	35	0.7397536570633191	4.411296146418448	4245.0	70419.0	45302.0	1059682.0
6	D28	38	0.7741183071938211	4.200808202094122	5760.0	70360.0	35301.0	1068227.0
6	D28	39	0.7597292058765696	4.06794256821323	5155.0	67614.0	37612.0	1069267.0
6	D28	40	0.7855240822391791	3.564118670096613	5365.0	72421.0	34182.0	1067680.0
6	D28	42	0.7893492373462817	4.081423773578437	4775.0	74779.0	35137.0	1064957.0
6	D28	43	0.7860228099975735	3.478317674919335	4222.0	64784.0	31050.0	1079592.0
6	D28	44	0.7745434581279149	3.7791833195149453	4434.0	69834.0	36221.0	1069159.0
6	D28	47	0.7866800302726584	3.610059797050632	5900.0	76920.0	35816.0	1061012.0
6	D28	48	0.7851931088841346	3.826131496245588	6013.0	69733.0	32141.0	1071761.0
6	D28	54	0.8168437289534859	3.3516444482988494	5283.0	75197.0	28439.0	1070729.0
6	D28	61	0.7601347467175608	3.9809268167491476	4944.0	66115.0	36782.0	1071807.0
6	D28	65	0.7880217336284282	3.811747492333733	7100.0	73169.0	32265.0	1067114.0
6	D28	68	0.7838700713949519	3.7298040147280194	4622.0	69115.0	33491.0	1072420.0
6	D28	70	0.7849352946504207	3.844035812544545	5569.0	73665.0	34798.0	1065616.0
6	D28	71	0.7717627574785219	3.937569753846432	5934.0	74560.0	38166.0	1060988.0
6	D28	73	0.0584030138748506	4.571814656983865	2352.0	3178.0	100122.0	1073996.0
6	D28	74	0.7861787166101196	3.57181655956129	5667.0	74845.0	35045.0	1064091.0
6	D28	76	0.7614123395427693	4.0084292288641565	5509.0	72306.0	39805.0	1062028.0
6	D28	79	0.7701412598032681	3.7518306078708097	3418.0	66432.0	36237.0	1073561.0
6	D28	80	0.7833777713224538	3.8386732861310624	5329.0	75509.0	36431.0	1062379.0
6	D28	82	0.729313122812779	4.666947129314034	4974.0	71065.0	47778.0	1055831.0
6	D28	83	0.7354501014572957	4.647780941027799	5564.0	63790.0	40328.0	1069966.0
6	D28	86	0.7581762176465724	4.666947129314034	6566.0	73349.0	40224.0	1059509.0
6	D28	87	0.7799425484096626	4.061185183866435	6129.0	78603.0	38226.0	1056690.0
6	D28	88	0.7932769452527945	3.6797621409627146	5734.0	72920.0	32271.0	1068723.0
6	D28	93	0.7680482131528864	3.826131496245588	5025.0	72642.0	38851.0	1063130.0
6	D28	95	0.7522212891252734	4.583814191158113	5329.0	72554.0	42469.0	1059296.0
6	D28	96	0.7904565812184009	3.610059797050632	5484.0	71215.0	32273.0	1070676.0
6	D28	97	0.7784822328594327	4.143203796014927	6004.0	70664.0	34211.0	1068769.0
6	D28	98	0.7624673344947736	3.965372886489523	4994.0	70025.0	38636.0	1065993.0
6	D28	123	0.7835305264130887	3.9393131985870964	6232.0	67813.0	31238.0	1074365.0
6	D28	126	0.7680140181383344	4.0084292288641565	7169.0	64868.0	32019.0	1075592.0
6	D28	127	0.7922576414523705	3.6497839458743995	6073.0	70074.0	30676.0	1072825.0
6	D28	129	0.7758284600389863	3.826131496245588	7527.0	72237.0	34218.0	1065666.0
6	D28	130	0.7756739533981658	4.523498218504402	7118.0	69991.0	33365.0	1069174.0
6	D28	132	0.716010656087463	4.8896826668027495	5245.0	62086.0	44005.0	1068312.0
6	D28	134	0.0533494246792752	4.9718445552179125	2315.0	3227.0	112207.0	1061899.0
6	D28	138	0.7538520863997046	4.392577690779214	5642.0	69400.0	39679.0	1064927.0
6	D28	139	0.7697536450477627	4.06794256821323	5411.0	76552.0	40385.0	1057300.0
6	D28	141	0.7974613287000168	3.406509809472336	5261.0	66092.0	28311.0	1079984.0
6	D28	148	0.7750786305734343	3.811747492333733	4828.0	66413.0	33717.0	1074690.0
6	D28	149	0.7931084719606754	3.515625	4474.0	73493.0	33869.0	1067812.0
6	D28	150	0.7844410575839904	3.826131496245588	4381.0	71028.0	34655.0	1069584.0
6	D28	151	0.8175700200524816	3.2833419670598203	4595.0	68700.0	26064.0	1080289.0
6	D28	157	0.7527739968421626	4.312117849915804	3158.0	69131.0	42250.0	1065109.0
6	D28	159	0.7617343844754396	3.895493001233124	4886.0	75366.0	42262.0	1057134.0
6	D28	160	0.7835137936357421	3.811747492333733	6392.0	71060.0	32876.0	1069320.0
6	D28	162	0.7566980333264103	4.226880186766742	4940.0	71046.0	40747.0	1062915.0
6	D3	7	0.8112174886831438	3.1269525150296094	8837.0	77148.0	27070.0	1066593.0
6	D3	8	0.8152617275929106	3.4225973124633358	7300.0	79049.0	28525.0	1064774.0
6	D3	9	0.0601178747819142	4.855863130101717	2839.0	3463.0	105442.0	1067904.0
6	D3	12	0.803135735048005	3.515625	7062.0	77503.0	30933.0	1064150.0
6	D3	17	0.7631118618993833	4.246329124685962	5625.0	76344.0	41773.0	1055906.0
6	D3	18	0.8072561441117139	3.8027298608409263	6557.0	79834.0	31566.0	1061691.0
6	D3	20	0.8037051987062209	3.49603919301007	6615.0	76657.0	30830.0	1065546.0
6	D3	21	0.8150091422211623	3.3310946258324754	8467.0	76890.0	26438.0	1067853.0
6	D3	22	0.822273505239948	3.256041560027298	7114.0	79992.0	27465.0	1065077.0
6	D3	24	0.816824644549763	3.5428632323041347	6968.0	79281.0	28590.0	1064809.0
6	D3	35	0.7967889308224853	3.646019340493136	7827.0	82233.0	34118.0	1055470.0
6	D3	38	0.8092060317428885	3.9998550388771905	7606.0	81729.0	30934.0	1059379.0
6	D3	39	0.77842653042861	4.200808202094122	6474.0	77859.0	37850.0	1057465.0
6	D3	40	0.7825399319193506	3.5428632323041347	6239.0	74713.0	35285.0	1063411.0
6	D3	42	0.804616920747001	4.392577690779214	7660.0	84210.0	33237.0	1054541.0
6	D3	43	0.8217521389953283	3.1203578802408627	10128.0	78276.0	23830.0	1067414.0
6	D3	44	0.8026747526650435	3.7057941330098196	7670.0	80605.0	31961.0	1059412.0
6	D3	47	0.7817909629535919	3.677895662455129	6415.0	74156.0	34981.0	1064096.0
6	D3	48	0.0624628777603432	4.5703125	2628.0	3523.0	103129.0	1070368.0
6	D3	54	0.8020314225771163	3.6497839458743995	5926.0	75883.0	31535.0	1066304.0
6	D3	61	0.8269241269762478	3.406509809472336	6840.0	83294.0	28027.0	1061487.0
6	D3	65	0.8135860506432714	3.677895662455129	6905.0	81514.0	30449.0	1060780.0
6	D3	68	0.821862974493841	3.478317674919335	7955.0	85002.0	28893.0	1057798.0
6	D3	70	0.7951579457891845	3.9912624295140002	7042.0	80336.0	34349.0	1057921.0
6	D3	71	0.77872583342174	4.128261317298876	5415.0	77074.0	38386.0	1058773.0
6	D3	73	0.8179675312852158	3.406509809472336	7024.0	83110.0	29967.0	1059547.0
6	D3	74	0.8048892988929889	3.517577582766477	6667.0	78525.0	31403.0	1063053.0
6	D3	76	0.8085631505526344	3.965372886489523	7714.0	82885.0	31534.0	1057515.0
6	D3	79	0.8150787824573514	3.6610545355812443	5049.0	83828.0	32988.0	1057783.0
6	D3	80	0.0604846119516613	4.550739337253344	2350.0	3456.0	105015.0	1068827.0
6	D3	82	0.7954230617276542	3.811747492333733	5318.0	79526.0	35589.0	1059215.0
6	D3	83	0.8077294882622897	3.77372863783702	7765.0	79378.0	30025.0	1062480.0
6	D3	86	0.8101748840159385	3.57181655956129	6011.0	79195.0	31100.0	1063342.0
6	D3	87	0.8168309689829286	3.4225973124633358	6416.0	84930.0	31674.0	1056628.0
6	D3	88	0.8222613575007696	3.31663399173865	6982.0	81475.0	28241.0	1062950.0
6	D3	91	0.8153045202875795	3.416573375885918	7455.0	78928.0	28305.0	1064960.0
6	D3	92	0.812863754643148	3.5775791068297846	7367.0	81844.0	30317.0	1060120.0
6	D3	93	0.8022944322176524	3.3145630368119416	7252.0	80564.0	32454.0	1059378.0
6	D3	95	0.7677488642627688	4.081423773578437	5935.0	80781.0	42939.0	1049993.0
6	D3	96	0.0605750110712642	4.68310340688002	2335.0	3488.0	105852.0	1067973.0
6	D3	97	0.7954233887225999	3.7518306078708097	6207.0	83842.0	36920.0	1052679.0
6	D3	98	0.8149184941538739	3.416573375885918	5796.0	81511.0	31229.0	1061112.0
6	D3	123	0.8234985438039514	3.515625	7781.0	78465.0	25854.0	1067548.0
6	D3	126	0.8117573754503833	3.4485794459911316	8205.0	74911.0	26538.0	1069994.0
6	D3	127	0.8169480512675407	3.646019340493136	7586.0	77954.0	27348.0	1066760.0
6	D3	129	0.8103801457553673	3.517577582766477	9168.0	82286.0	29340.0	1058854.0
6	D3	130	0.8144528973203651	3.5428632323041347	7577.0	80347.0	29032.0	1062692.0
6	D3	132	0.8226943556465102	3.646019340493136	8061.0	85828.0	28934.0	1056825.0
6	D3	134	0.8067661085543926	3.646019340493136	8667.0	82130.0	30676.0	1058175.0
6	D3	138	0.8088694124418147	3.77372863783702	8032.0	80108.0	29826.0	1061682.0
6	D3	139	0.7645925690010326	4.1015625	4715.0	74422.0	41112.0	1059399.0
6	D3	141	0.8115616405000525	3.406509809472336	5754.0	73325.0	28297.0	1072272.0
6	D3	148	0.816788895429763	3.1553700041803734	6700.0	74231.0	26601.0	1072116.0
6	D3	149	0.8059819010225292	3.478317674919335	5265.0	76773.0	31697.0	1065913.0
6	D3	150	0.821051486333447	3.1878446504848696	7413.0	83012.0	28772.0	1060451.0
6	D3	151	0.8166657475321237	3.1878446504848696	7296.0	74043.0	25948.0	1072361.0
6	D3	157	0.8159492974985867	3.8153485772108686	5425.0	78662.0	30062.0	1065499.0
6	D3	159	0.058821981030262	4.6359469792623	2131.0	3352.0	105136.0	1069029.0
6	D3	160	0.7830403148258286	4.081423773578437	6187.0	70438.0	32846.0	1070177.0
6	D3	162	0.8021892258670656	3.57181655956129	5536.0	80687.0	34257.0	1059168.0
7	D21	3	0.769812537195001	3.610059797050632	6163.0	62090.0	30969.0	1080426.0
7	D21	9	0.7887692404780072	3.6610545355812443	7936.0	68744.0	28883.0	1074085.0
7	D21	22	0.7712964695192025	3.895493001233124	8561.0	72149.0	34226.0	1064712.0
7	D21	23	0.7510133358086575	4.226880186766742	6158.0	72816.0	42124.0	1058550.0
7	D21	26	0.7944709678187468	3.1878446504848696	7906.0	66730.0	26620.0	1078392.0
7	D21	29	0.7733076113644335	3.6797621409627146	8626.0	66141.0	30152.0	1074729.0
7	D21	31	0.7667110611035844	3.9809268167491476	4191.0	66779.0	36447.0	1072231.0
7	D21	33	0.7823276991423531	3.7298040147280194	7226.0	67182.0	30159.0	1075081.0
7	D21	34	0.760188906420949	4.172928237835513	7338.0	69135.0	36281.0	1066894.0
7	D21	35	0.787612822546562	3.49603919301007	8828.0	68021.0	27857.0	1074942.0
7	D21	39	0.7707788333562807	4.312117849915804	7486.0	67178.0	32470.0	1072514.0
7	D21	40	0.7929323630384818	3.5428632323041347	8300.0	68482.0	27467.0	1075399.0
7	D21	42	0.7548764440940683	4.061185183866435	6544.0	65113.0	35743.0	1072248.0
7	D21	43	0.7765245203805381	3.77372863783702	7392.0	66401.0	30827.0	1075028.0
7	D21	44	0.7745084622051913	3.57181655956129	6549.0	67912.0	32995.0	1072192.0
7	D21	47	0.7838263515220582	3.937569753846432	9673.0	72908.0	30542.0	1066525.0
7	D21	48	0.7921442016726632	6.559360298042123	8029.0	66491.0	26865.0	1078263.0
7	D21	51	0.760995552609044	3.7298040147280194	7074.0	68872.0	36187.0	1067515.0
7	D21	54	0.7619993560322857	3.9025372981281357	7141.0	69814.0	36470.0	1066223.0
7	D21	55	0.7804545750724157	3.7057941330098196	7082.0	65877.0	29981.0	1076708.0
7	D21	57	0.7878460484620996	3.3187036543374133	8882.0	70734.0	29213.0	1070819.0
7	D21	59	0.7404875978601981	4.387885600042747	7101.0	66304.0	39373.0	1066870.0
7	D21	60	0.7664232776389072	3.811747492333733	9522.0	69907.0	33088.0	1067131.0
7	D21	61	0.7610263947577929	3.564118670096613	5828.0	62134.0	33194.0	1078492.0
7	D21	63	0.7727312041238777	3.564118670096613	6870.0	67007.0	32545.0	1073226.0
7	D21	64	0.7487591613322201	3.9912624295140002	5422.0	64567.0	37908.0	1071751.0
7	D21	66	0.786932340503769	3.610059797050632	5187.0	68482.0	31897.0	1074082.0
7	D21	70	0.8170881159920601	3.256041560027298	7578.0	71007.0	24213.0	1076850.0
7	D21	71	0.747643657351021	3.9809268167491476	6057.0	68138.0	39941.0	1065512.0
7	D21	73	0.7628543650705968	3.844035812544545	6661.0	69049.0	36269.0	1067669.0
7	D21	74	0.7807502771602538	3.478317674919335	7404.0	67255.0	30369.0	1074620.0
7	D21	76	0.7592888732037101	3.937569753846432	5802.0	68847.0	37850.0	1067149.0
7	D21	78	0.7696335078534031	3.9025372981281357	7304.0	71736.0	35640.0	1064968.0
7	D21	80	0.7685526535934137	3.9025372981281357	6121.0	66607.0	33996.0	1072924.0
7	D21	83	0.7639062251775867	3.7518306078708097	6398.0	67320.0	35214.0	1070716.0
7	D3	3	0.7865665579960703	5.60788411594003	8940.0	71657.0	29948.0	1069103.0
7	D3	7	0.782461426678634	3.881366053518561	11077.0	73229.0	29641.0	1065701.0
7	D3	9	0.8011285737728349	4.1015625	12542.0	75671.0	25027.0	1066408.0
7	D3	22	0.7906370582372934	3.7298040147280194	10934.0	77350.0	30031.0	1061333.0
7	D3	23	0.7976407637115408	3.564118670096613	9703.0	78708.0	30233.0	1061004.0
7	D3	29	0.8011144134947804	3.0938387771353324	12036.0	71024.0	23229.0	1073359.0
7	D3	31	0.8001836679943042	3.3984375	9093.0	77549.0	29637.0	1063369.0
7	D3	33	0.7950139280449733	3.4802911886525387	8349.0	70922.0	28224.0	1072153.0
7	D3	34	0.8054939888508295	3.4225973124633358	8874.0	71958.0	25878.0	1072938.0
7	D3	35	0.7969115687394318	3.232761146281341	9438.0	71165.0	26834.0	1072211.0
7	D3	39	0.8219906724772547	3.067090389445875	10040.0	75259.0	22556.0	1071793.0
7	D3	40	0.8172387648194099	3.166231895181163	10535.0	71139.0	21283.0	1076691.0
7	D3	42	0.7984754910142993	3.3187036543374133	9699.0	71755.0	26521.0	1071673.0
7	D3	43	0.8070961816034641	3.3516444482988494	8797.0	76886.0	27956.0	1066009.0
7	D3	44	0.7948464912280702	3.3984375	7656.0	72490.0	29764.0	1069738.0
7	D3	47	0.8139512892176435	3.5428632323041347	9448.0	77467.0	25966.0	1066767.0
7	D3	48	0.8140051311903068	3.1878446504848696	10489.0	75512.0	24019.0	1069628.0
7	D3	51	0.7957419262029778	3.4465877741842363	10954.0	82974.0	31643.0	1054077.0
7	D3	54	0.7985037277816475	3.517577582766477	11726.0	77381.0	27327.0	1063214.0
7	D3	55	0.8137141768211991	3.0938387771353324	13007.0	76861.0	22185.0	1067595.0
7	D3	57	0.7978858856361831	3.1878446504848696	11938.0	76765.0	26953.0	1063992.0
7	D3	59	0.7858808302482941	3.3984375	11895.0	82578.0	33103.0	1052072.0
7	D3	60	0.782642743854084	3.646019340493136	11898.0	78953.0	31956.0	1056841.0
7	D3	61	0.7820153540559402	3.3984375	12406.0	72833.0	28198.0	1066211.0
7	D3	62	0.8035991103322774	3.4225973124633358	7136.0	71538.0	27832.0	1073142.0
7	D3	63	0.8007724703777249	3.64036513289275	8576.0	73394.0	27944.0	1069734.0
7	D3	64	0.7784248391518827	4.226880186766742	10347.0	77795.0	33941.0	1057565.0
7	D3	70	0.8250775915580385	3.067090389445875	8188.0	73106.0	22810.0	1075544.0
7	D3	71	0.7928623813016106	3.6610545355812443	10272.0	83245.0	33224.0	1052907.0
7	D3	73	0.7987128230131643	3.5871627808626485	9075.0	81908.0	32209.0	1056456.0
7	D3	74	0.819322032176294	3.3187036543374133	10679.0	80643.0	24888.0	1063438.0
7	D3	76	0.7835081599238181	4.061185183866435	7570.0	80632.0	36989.0	1054457.0
7	D3	78	0.7910819255414924	3.97747564417433	8526.0	82159.0	34869.0	1054094.0
7	D3	80	0.7893137295166126	3.844035812544545	7774.0	76876.0	33266.0	1061732.0
7	D3	83	0.8050785711472569	3.4225973124633358	8919.0	81767.0	30675.0	1058287.0
7	sham	2	0.7767437990991313	3.811747492333733	6665.0	65356.0	30905.0	1076722.0
7	sham	2	0.7983506031641008	3.564118670096613	10045.0	67570.0	24089.0	1077944.0
7	sham	11	0.7902192375175878	3.31663399173865	9249.0	70484.0	28174.0	1071741.0
7	sham	11	0.7881962278574756	3.241246098267031	9978.0	65987.0	25486.0	1078197.0
7	sham	12	0.7756195804195805	3.722432853344201	8303.0	69321.0	31805.0	1070219.0
7	sham	12	0.7964069647336579	3.4802911886525387	6717.0	64767.0	26397.0	1081767.0
7	sham	13	0.7681038506997209	4.0084292288641565	7647.0	77335.0	39049.0	1055617.0
7	sham	13	0.7938593300142396	3.64036513289275	10386.0	76378.0	29280.0	1063604.0
7	sham	14	0.77848215710259	3.826131496245588	7118.0	73189.0	34534.0	1064807.0
7	sham	14	0.7790341805998519	3.6195574714407424	9336.0	72546.0	31818.0	1065948.0
7	sham	16	0.7657017237482794	3.826131496245588	7483.0	74538.0	38133.0	1059494.0
7	sham	16	0.809984684418411	3.406509809472336	9063.0	75363.0	26296.0	1068926.0
7	sham	17	0.7355542162073311	4.308931947855524	8183.0	67123.0	40081.0	1064261.0
7	sham	17	0.7930320999641665	3.610059797050632	6973.0	68606.0	28837.0	1075232.0
7	sham	25	0.7983451617695798	3.564118670096613	7969.0	69856.0	27321.0	1074502.0
7	sham	25	0.8124379063322469	3.416573375885918	11292.0	69918.0	20991.0	1077447.0
7	sham	32	0.7468400795685716	3.984375	6019.0	66266.0	38906.0	1068457.0
7	sham	32	0.797462865783154	3.515625	10282.0	71727.0	26152.0	1071487.0
7	sham	45	0.7773907758479628	3.5871627808626485	7764.0	66512.0	30328.0	1075044.0
7	sham	45	0.7960905444654465	3.0014644862966477	11645.0	69072.0	23739.0	1075192.0
7	sham	49	0.7778648016590919	3.8027298608409263	7202.0	70515.0	33072.0	1068859.0
7	sham	49	0.8076552800185904	3.3516444482988494	9856.0	72987.0	24908.0	1071897.0
7	sham	52	0.7805682670775081	3.5428632323041347	7198.0	68144.0	31115.0	1073191.0
7	sham	52	0.8034619326900333	3.31663399173865	8756.0	66237.0	23649.0	1081006.0
7	sham	53	0.7827678571428571	3.564118670096613	8286.0	70136.0	30642.0	1070584.0
7	sham	53	0.8091558488051243	3.217858644784214	8632.0	73458.0	26019.0	1071539.0
7	sham	58	0.7786324742347608	3.484234862652775	8886.0	75664.0	34137.0	1060961.0
7	sham	58	0.7963026324793523	3.3984375	10301.0	75638.0	28396.0	1065313.0
7	sham	65	0.7904981732003555	3.564118670096613	5201.0	64043.0	28745.0	1081659.0
7	sham	65	0.8236761425447513	3.232761146281341	8831.0	74957.0	23261.0	1072599.0
7	sham	67	0.7836485016734868	3.256041560027298	8297.0	65207.0	27708.0	1078436.0
7	sham	67	0.8100889009397769	3.0014644862966477	8448.0	70210.0	24471.0	1076519.0
7	sham	72	0.7953123021792621	3.646019340493136	6138.0	72241.0	31047.0	1070222.0
7	sham	72	0.7786148799024053	3.6195574714407424	6173.0	70845.0	34114.0	1068516.0
7	sham	75	0.7577149762309192	3.826131496245588	6680.0	66466.0	35826.0	1070676.0
7	sham	75	0.7854185238127891	3.515625	7417.0	74451.0	33264.0	1064516.0
7	sham	77	0.791574367764383	3.4225973124633358	9004.0	69503.0	27597.0	1073544.0
7	sham	77	0.7688741339794725	4.034186188455486	14602.0	73301.0	29467.0	1062278.0
7	sham	81	0.7484663238132203	4.06794256821323	8300.0	69421.0	38360.0	1063567.0
7	sham	81	0.7889140570021111	3.4802911886525387	5749.0	71747.0	32645.0	1069507.0
8	24h	2	0.7895088949193427	3.937569753846432	9291.0	83789.0	35387.0	1051181.0
8	24h	3	0.7926212897265873	3.3984375	11571.0	81940.0	31306.0	1054831.0
8	24h	4	0.8226381935022862	3.0558761274387414	11470.0	85192.0	25265.0	1057721.0
8	24h	7	0.8066711045840977	3.3984375	12354.0	79372.0	25691.0	1062231.0
8	24h	8	0.0581720862647872	4.612187965817443	2672.0	3543.0	112053.0	1061380.0
8	24h	9	0.8046407069584766	3.2242538653588135	13506.0	77851.0	24297.0	1063994.0
8	24h	20	0.8117696706878738	3.564118670096613	11245.0	83676.0	27560.0	1057167.0
8	24h	21	0.7882793134091015	3.77372863783702	13080.0	84271.0	32188.0	1050109.0
8	24h	22	0.8073657211399421	3.64036513289275	11221.0	85146.0	29410.0	1053871.0
8	24h	24	0.796385033642029	3.5871627808626485	11680.0	80190.0	29325.0	1058453.0
8	24h	25	0.8052719885180618	3.2833419670598203	12042.0	79672.0	26490.0	1061444.0
8	24h	26	0.0577302168403266	4.640388251536718	2759.0	3075.0	97621.0	1076193.0
8	24h	29	0.8116066220311072	6.416288818860265	10528.0	78611.0	25967.0	1064542.0
8	24h	30	0.8106332741362609	3.564118670096613	11513.0	80337.0	26021.0	1061777.0
8	24h	31	0.8137995856671526	3.646019340493136	11546.0	84850.0	27282.0	1055970.0
8	24h	32	0.7894138492579658	3.4465877741842363	14830.0	77076.0	26292.0	1061450.0
8	24h	41	0.7318100016360364	4.226880186766742	11950.0	67096.0	37228.0	1063374.0
8	24h	43	0.8021785760178715	3.19859626498973	12250.0	81154.0	27776.0	1058468.0
8	24h	45	0.8065544397683236	3.478317674919335	8947.0	77426.0	28193.0	1065082.0
8	24h	46	0.8073044694263272	2.994593516995462	10528.0	73895.0	24748.0	1070477.0
8	24h	49	0.8270218600339874	2.7257117225655487	15240.0	85653.0	20590.0	1058165.0
8	24h	52	0.7826966719728226	3.406509809472336	20552.0	84325.0	26271.0	1048500.0
8	24h	53	0.8030169844300971	3.217858644784214	13722.0	79477.0	25270.0	1061179.0
8	24h	55	0.7808608035189116	3.7057941330098196	8657.0	76335.0	34188.0	1060468.0
8	24h	56	0.811411664817506	2.834387489636209	11335.0	77887.0	24870.0	1065556.0
8	24h	58	0.8191176178067751	3.0014644862966477	15726.0	82359.0	20648.0	1060915.0
8	24h	59	0.8265134147745711	3.4225973124633358	9622.0	78956.0	23524.0	1067546.0
8	24h	60	0.810911636696547	3.3516444482988494	9049.0	82818.0	29574.0	1058207.0
8	24h	67	0.8144130026419151	3.0401066650951987	14338.0	81074.0	22612.0	1061624.0
8	D14	2	0.7724488570399135	3.9998550388771905	10276.0	77180.0	35196.0	1056996.0
8	D14	3	0.7720449853143341	3.6610545355812443	9323.0	76097.0	35614.0	1058614.0
8	D14	4	0.7753254636024949	3.4802911886525387	10139.0	74087.0	32799.0	1062623.0
8	D14	5	0.7890325645220879	3.258149712763557	10632.0	74749.0	29340.0	1064927.0
8	D14	20	0.7697460345702788	3.965372886489523	9388.0	73545.0	34611.0	1062104.0
8	D14	21	0.7676790260212092	3.868962660754495	11176.0	75540.0	34545.0	1058387.0
8	D14	22	0.7767582260801658	3.737160637289525	7448.0	77583.0	37147.0	1057470.0
8	D14	24	0.7857604241487828	3.4465877741842363	9225.0	76029.0	32234.0	1062160.0
8	D14	25	0.7926338301068184	3.57181655956129	6932.0	70976.0	30205.0	1071535.0
8	D14	26	0.8034824131682109	3.49603919301007	10435.0	74709.0	26110.0	1068394.0
8	D14	29	0.7806700286961099	3.6497839458743995	6990.0	68964.0	31761.0	1071933.0
8	D14	30	0.7996471938379196	3.5871627808626485	9190.0	79782.0	30789.0	1059887.0
8	D14	31	0.8107638799166921	3.4605054047422033	9096.0	78441.0	27521.0	1064590.0
8	D14	32	0.7894632667718531	3.5117165774464913	7273.0	69800.0	29956.0	1072619.0
8	D14	41	0.8061358221863775	3.3516444482988494	10817.0	75965.0	25720.0	1067146.0
8	D14	43	0.7950971416946394	3.737160637289525	9191.0	78166.0	31097.0	1061194.0
8	D14	45	0.763090032514856	4.061185183866435	8131.0	71463.0	36242.0	1063812.0
8	D14	46	0.7963876459674779	3.2833419670598203	11125.0	72973.0	26189.0	1069361.0
8	D14	49	0.8062891777914774	3.3984375	9176.0	73896.0	26331.0	1070245.0
8	D14	52	0.797430670330186	3.49603919301007	8700.0	76474.0	30153.0	1064321.0
8	D14	53	0.8007711374277059	3.258149712763557	8414.0	72690.0	27756.0	1070788.0
8	D14	56	0.7928672184813563	3.232761146281341	11321.0	74476.0	27592.0	1066259.0
8	D14	58	0.8093790658432239	3.1553700041803734	10160.0	71229.0	23391.0	1074868.0
8	D14	59	0.7773818794738583	3.7057941330098196	9471.0	72871.0	32265.0	1065041.0
8	D14	60	0.7792913470886896	3.737160637289525	7658.0	72139.0	33204.0	1066647.0
8	D14	67	0.7754582458051977	3.7518306078708097	10875.0	74014.0	31988.0	1062771.0
8	D28	3	0.7755396752922689	3.937569753846432	8275.0	73038.0	34003.0	1064332.0
8	D28	4	0.7664375527339329	3.7298040147280194	10530.0	74487.0	34868.0	1059763.0
8	D28	5	0.7649244837374591	3.7518306078708097	8000.0	70601.0	35394.0	1065653.0
8	D28	20	0.7275741160553373	4.474660099696121	10871.0	70447.0	41884.0	1056446.0
8	D28	21	0.7787055186002603	3.8153485772108686	8383.0	75682.0	34632.0	1060951.0
8	D28	22	0.7880484702022211	3.811747492333733	9570.0	80219.0	33581.0	1056278.0
8	D28	24	0.7685784824246525	3.811747492333733	6964.0	72691.0	36811.0	1063182.0
8	D28	25	0.7813158220790485	3.6497839458743995	9894.0	72519.0	30701.0	1066534.0
8	D28	26	0.7886702306669535	3.232761146281341	11636.0	71476.0	26669.0	1069867.0
8	D28	29	0.7895975723887582	3.564118670096613	8135.0	69605.0	28960.0	1072948.0
8	D28	31	0.7841691375531777	3.6797621409627146	9910.0	76035.0	31945.0	1061758.0
8	D28	32	0.7834923796729513	3.881366053518561	8586.0	67653.0	28804.0	1074605.0
8	D28	41	0.8001247472792188	3.3145630368119416	8763.0	74402.0	28409.0	1068074.0
8	D28	43	0.7876131051501716	3.4802911886525387	10712.0	78514.0	31632.0	1058790.0
8	D28	45	0.7513497346155601	3.9912624295140002	9014.0	74106.0	40035.0	1056493.0
8	D28	46	0.7889503991988205	3.610059797050632	10370.0	70901.0	27563.0	1070814.0
8	D28	52	0.7652249206283759	4.128261317298876	10417.0	74236.0	35135.0	1059860.0
8	D28	53	0.7887636211950653	3.77372863783702	9213.0	69018.0	27754.0	1073663.0
8	D28	56	0.7943444855323482	3.0938387771353324	15038.0	81520.0	27173.0	1055917.0
8	D28	58	0.8014732252133273	3.4802911886525387	7953.0	70397.0	26922.0	1074376.0
8	D28	59	0.7789089543027343	3.7298040147280194	5536.0	72569.0	35661.0	1065882.0
8	D28	60	0.7734401831711506	3.57181655956129	6800.0	70938.0	34759.0	1067151.0
8	D28	67	0.7766554685002496	3.646019340493136	6762.0	69240.0	33061.0	1070585.0
8	D3	2	0.7864847501943009	3.646019340493136	13476.0	87533.0	34051.0	1044588.0
8	D3	3	0.7809593396394083	3.4802911886525387	11170.0	79094.0	33198.0	1056186.0
8	D3	4	0.8017493564240581	3.406509809472336	10364.0	82221.0	30298.0	1056765.0
8	D3	5	0.8032640810392534	3.3516444482988494	10050.0	77076.0	27705.0	1064817.0
8	D3	20	0.7854657664747546	3.738997531299332	10173.0	75854.0	31263.0	1062358.0
8	D3	21	0.7950703510053253	3.900777416506228	9561.0	82190.0	32808.0	1055089.0
8	D3	22	0.7953187985741278	3.564118670096613	12663.0	83555.0	30344.0	1053086.0
8	D3	24	0.771237917313915	3.8027298608409263	10773.0	74721.0	33554.0	1060600.0
8	D3	25	0.799792857650559	3.3145630368119416	13098.0	78766.0	26336.0	1061448.0
8	D3	26	0.8032659326134922	2.994593516995462	13396.0	75360.0	23518.0	1067374.0
8	D3	29	0.8107822951558546	3.3310946258324754	11476.0	79151.0	25468.0	1063553.0
8	D3	31	0.8083845489703231	3.232761146281341	10614.0	79117.0	26893.0	1063024.0
8	D3	32	0.810478795885039	3.3984375	9359.0	77917.0	27081.0	1065291.0
8	D3	41	0.0520850631526506	4.491508100797687	2335.0	2666.0	94704.0	1079943.0
8	D3	43	0.8075630090671585	3.4802911886525387	10833.0	84077.0	29237.0	1055501.0
8	D3	45	0.7973010160880609	3.6195574714407424	10782.0	75329.0	27520.0	1066017.0
8	D3	46	0.794084608537154	3.0760323629078172	14064.0	74933.0	24798.0	1065853.0
8	D3	49	0.809845658246172	3.0558761274387414	13850.0	79441.0	23456.0	1062901.0
8	D3	52	0.8067238249720001	3.517577582766477	12202.0	83554.0	27834.0	1056058.0
8	D3	53	0.808506208949631	3.232761146281341	10816.0	77674.0	25978.0	1065180.0
8	D3	55	0.7795950265099933	3.7298040147280194	11737.0	83297.0	35362.0	1049252.0
8	D3	56	0.8006473844598568	3.2833419670598203	16175.0	82367.0	24842.0	1056264.0
8	D3	58	0.8095652311439371	3.3984375	13810.0	76782.0	22313.0	1066743.0
8	D3	59	0.8084929760498866	3.166231895181163	12876.0	81811.0	25881.0	1059080.0
8	D3	60	0.7809375483574684	3.7298040147280194	12124.0	78223.0	31761.0	1057540.0
8	D3	67	0.8137360207240791	3.1444705933590793	12513.0	77274.0	22863.0	1066998.0
8	sham	1	0.7650818748805076	3.737160637289525	9087.0	74032.0	36376.0	1060153.0
8	sham	7	0.8038209150193393	3.153193136032901	11082.0	78764.0	27364.0	1062438.0
8	sham	7	0.76506103370408	3.844035812544545	8020.0	72672.0	36613.0	1062343.0
8	sham	7	0.8117958812070535	3.232761146281341	9818.0	79804.0	27185.0	1062841.0
8	sham	8	0.785321206373838	3.610059797050632	10197.0	81984.0	34626.0	1052841.0
8	sham	8	0.7502559002595387	4.1564409025706714	9429.0	77327.0	42052.0	1050840.0
8	sham	8	0.7674348149016849	4.099888051063102	9517.0	78527.0	38077.0	1053527.0
8	sham	9	0.8050455617551406	3.046875	11578.0	77480.0	25948.0	1064642.0
8	sham	9	0.7653570490449924	4.061185183866435	9304.0	71386.0	34467.0	1064491.0
8	sham	9	0.8078057540811585	3.3187036543374133	11236.0	77368.0	25579.0	1065465.0
8	sham	17	0.8233981195145991	2.9877067462457725	12994.0	78947.0	20871.0	1066836.0
8	sham	17	0.8084964777195282	3.3516444482988494	10160.0	78961.0	27246.0	1063281.0
8	sham	17	0.7759950209394813	3.811747492333733	9494.0	73562.0	32976.0	1063616.0
8	sham	17	0.79644526162568	3.57181655956129	10062.0	72772.0	27136.0	1069678.0
8	sham	18	0.8054636806625092	3.357784870756501	10516.0	79755.0	28009.0	1061368.0
8	sham	18	0.7689007541603474	3.77372863783702	10199.0	74019.0	34295.0	1061135.0
8	sham	18	0.7610878745630518	3.737160637289525	9521.0	75334.0	37775.0	1057018.0
8	sham	18	0.7995189498036678	3.406509809472336	13662.0	82769.0	27847.0	1055370.0
8	sham	27	0.8127229829322028	3.0242549766946736	11010.0	78021.0	24947.0	1065670.0
8	sham	27	0.8047129871089667	3.646019340493136	10575.0	76220.0	26419.0	1066434.0
8	sham	27	0.8002966370387885	3.232761146281341	10671.0	74462.0	26491.0	1068024.0
8	sham	27	0.7934849809196921	3.49603919301007	12036.0	74440.0	26712.0	1066460.0
8	sham	30	0.79975431222652	3.564118670096613	12069.0	78775.0	27379.0	1061425.0
8	sham	42	0.8180648521942961	3.0014644862966477	12142.0	78524.0	22785.0	1066197.0
8	sham	42	0.8114432062774161	3.38020432074749	7693.0	74456.0	26910.0	1070589.0
8	sham	42	0.8039320519403522	3.256041560027298	10117.0	75935.0	26922.0	1066674.0
8	sham	42	0.8056575370653151	3.0760323629078172	11800.0	74392.0	24090.0	1069366.0
8	sham	44	0.7993568057469824	3.4802911886525387	9673.0	76556.0	28759.0	1064660.0
8	sham	44	0.7818170583510123	3.8027298608409263	8068.0	75916.0	34304.0	1061360.0
8	sham	44	0.7668743535079328	4.0084292288641565	10163.0	78957.0	37842.0	1052686.0
8	sham	44	0.8051840760055765	3.1878446504848696	11756.0	77970.0	25974.0	1063948.0
8	sham	47	0.8034100750396724	2.9831067331307475	16749.0	80245.0	22522.0	1060132.0
8	sham	47	0.8090975865687303	3.166231895181163	9331.0	77107.0	27055.0	1066155.0
8	sham	47	0.7937667079611397	3.57181655956129	10903.0	79131.0	30216.0	1059398.0
8	sham	47	0.795195164429874	3.3516444482988494	15028.0	77619.0	24954.0	1062047.0
8	sham	48	0.7999111770554185	3.241246098267031	14363.0	79250.0	25284.0	1060751.0
8	sham	48	0.8092763713620191	3.3516444482988494	9573.0	79040.0	27682.0	1063353.0
8	sham	48	0.7990383393762888	3.478317674919335	12207.0	81760.0	28919.0	1056762.0
8	sham	50	0.7969432314410481	3.31663399173865	11835.0	74095.0	25923.0	1067795.0
8	sham	50	0.8061042370522385	3.8153485772108686	7434.0	73846.0	28091.0	1070277.0
8	sham	50	0.7934352658769503	3.826131496245588	8989.0	76023.0	30595.0	1064041.0
8	sham	50	0.8167306547313528	3.3984375	10551.0	79561.0	25155.0	1064381.0
8	sham	65	0.7925370858474743	3.7057941330098196	9281.0	72766.0	28815.0	1068786.0
8	sham	65	0.7823148495805538	3.8027298608409263	9711.0	76050.0	32612.0	1061275.0
8	sham	65	0.7759980406563801	3.844035812544545	7762.0	71289.0	33395.0	1067202.0
8	sham	65	0.790543246298352	3.4802911886525387	13066.0	77978.0	28255.0	1060349.0
9	24h	236	0.8277685068979943	3.2833419670598203	9955.0	90031.0	27510.0	1052152.0
9	24h	237	0.7987721169729622	3.564118670096613	9807.0	88732.0	34900.0	1046209.0
9	24h	239	0.8212194348022577	3.0938387771353324	10862.0	85406.0	26324.0	1057056.0
9	24h	242	0.808389470065825	4.741389450971229	8551.0	78782.0	28796.0	1063519.0
9	24h	243	0.8233557487288831	3.0558761274387414	13219.0	82830.0	22322.0	1061277.0
9	24h	246	0.8219724141251233	3.3984375	11054.0	85368.0	25925.0	1057301.0
9	24h	256	0.8013416349454592	3.0558761274387414	14283.0	81470.0	26111.0	1057784.0
9	24h	260	0.8113313826260773	3.64036513289275	11166.0	81381.0	26683.0	1060418.0
9	24h	261	0.8208565495404733	3.0401066650951987	13768.0	79848.0	21084.0	1064948.0
9	24h	262	0.7889603567127079	3.900777416506228	8450.0	76969.0	32727.0	1061502.0
9	24h	265	0.8066121156810881	2.9877067462457725	13841.0	78220.0	23666.0	1063921.0
9	24h	271	0.8092821024521217	3.406509809472336	11509.0	83944.0	28056.0	1056139.0
9	24h	273	0.8140767374279663	2.674854424339061	14914.0	82641.0	22834.0	1059259.0
9	24h	275	0.7723763822240768	3.97747564417433	16014.0	77742.0	29808.0	1056084.0
9	24h	277	0.8234694926957791	3.1488348849713446	12458.0	84075.0	23589.0	1059526.0
9	24h	279	0.7950802769185447	3.7298040147280194	11031.0	80967.0	30705.0	1056945.0
9	24h	280	0.8067285436003209	3.515625	12430.0	88004.0	29737.0	1049477.0
9	24h	283	0.7832423277812831	3.965372886489523	9706.0	82551.0	35985.0	1051406.0
9	24h	288	0.8101664325194582	3.564118670096613	11966.0	79005.0	25058.0	1063619.0
9	24h	289	0.8031848967787975	3.6610545355812443	10132.0	96234.0	37031.0	1036251.0
9	24h	291	0.7735964400972434	4.032339968926231	8783.0	81621.0	38992.0	1050252.0
9	24h	294	0.8117414448669201	3.4465877741842363	11298.0	93401.0	32025.0	1042924.0
9	24h	295	0.7985981351004001	3.722432853344201	10941.0	87615.0	33251.0	1047841.0
9	24h	300	0.8185831246525287	3.3516444482988494	10472.0	86135.0	27707.0	1055334.0
9	24h	301	0.8097155801661213	3.258149712763557	10635.0	80425.0	27165.0	1061423.0
9	24h	306	0.7767171269223253	3.868962660754495	11481.0	77502.0	33078.0	1057587.0
9	24h	309	0.8094807841818832	3.5428632323041347	5075.0	57786.0	22126.0	1094661.0
9	24h	310	0.812531488088506	3.3516444482988494	9951.0	79026.0	26515.0	1064156.0
9	24h	311	0.8080994701578909	3.57181655956129	6891.0	76106.0	29255.0	1067396.0
9	24h	314	0.8107593067240902	3.3516444482988494	10273.0	85090.0	29449.0	1054836.0
9	24h	315	0.815223565017309	3.217858644784214	10601.0	98318.0	33968.0	1036761.0
9	24h	321	0.8239276809531909	3.256041560027298	9720.0	99301.0	32721.0	1037906.0
9	24h	328	0.802636926889715	3.3516444482988494	12043.0	80966.0	27775.0	1058864.0
9	24h	337	0.8175826334659397	3.3310946258324754	12444.0	83234.0	24698.0	1059272.0
9	24h	340	0.8046419286220752	3.484234862652775	13905.0	85111.0	27423.0	1053209.0
9	24h	345	0.8104784221634015	3.1488348849713446	9944.0	80070.0	27503.0	1062131.0
9	24h	348	0.8186821176496907	3.067090389445875	9301.0	73191.0	23119.0	1074037.0
9	24h	350	0.799793439064524	3.844035812544545	11686.0	91378.0	34062.0	1042522.0
9	24h	353	0.8173319636801	3.258149712763557	9757.0	79168.0	25630.0	1065093.0
9	24h	357	0.8108345268593791	3.1203578802408627	9156.0	80391.0	28354.0	1061747.0
9	24h	361	0.8017668471061882	3.2497088962176672	10624.0	76871.0	27388.0	1064765.0
9	24h	363	0.8090275017884111	3.0558761274387414	13442.0	81427.0	25000.0	1059779.0
9	24h	364	0.8040586460090773	3.515625	9519.0	84593.0	31710.0	1053826.0
9	24h	365	0.8097515662983972	3.406509809472336	11034.0	81942.0	27470.0	1059202.0
9	24h	368	0.807580248027962	3.406509809472336	10522.0	80521.0	27849.0	1060756.0
9	24h	369	0.7920364549065477	3.6497839458743995	9352.0	81257.0	33319.0	1055720.0
9	24h	370	0.815948495532882	3.406509809472336	7985.0	78451.0	27407.0	1065805.0
9	24h	371	0.8023205421164605	3.4802911886525387	12256.0	81458.0	27884.0	1058050.0
9	24h	373	0.8189983907933877	3.646019340493136	10072.0	83976.0	27046.0	1058554.0
9	24h	376	0.7994616419919246	3.57181655956129	7981.0	78111.0	31206.0	1062350.0
9	24h	379	0.8145347678820483	3.564118670096613	7992.0	81763.0	29242.0	1060651.0
9	24h	391	0.8184869298311822	3.3021100320950088	10106.0	81331.0	25967.0	1062244.0
9	24h	401	0.817081975530275	3.1878446504848696	12937.0	83746.0	24559.0	1058406.0
9	24h	403	0.8011376182442876	3.484234862652775	11026.0	90704.0	34004.0	1043914.0
9	24h	405	0.8152572690601785	3.3145630368119416	13019.0	89331.0	27467.0	1049831.0
9	24h	407	0.7866814713050352	3.3145630368119416	17379.0	83603.0	27961.0	1050705.0
9	24h	409	0.7906382513335223	3.49603919301007	10320.0	79522.0	31795.0	1058011.0
9	24h	410	0.8008614976805831	3.564118670096613	9523.0	89429.0	34951.0	1045745.0
9	24h	411	0.7909380045995009	3.6704202570388653	16431.0	80822.0	26295.0	1056100.0
9	24h	413	0.7964009480724037	3.3516444482988494	12716.0	79130.0	27743.0	1060059.0
9	24h	418	0.7832978555860941	3.7057941330098196	11011.0	77091.0	31644.0	1059902.0
9	24h	422	0.8128159710690431	3.3984375	10217.0	88106.0	30363.0	1050962.0
9	24h	423	0.7975901312050853	3.0760323629078172	13532.0	79300.0	26717.0	1060099.0
9	24h	426	0.8083708956721334	3.3187036543374133	12861.0	82586.0	26294.0	1057907.0
9	24h	428	0.8027150755868974	3.3984375	12256.0	83551.0	28813.0	1055028.0
9	24h	434	0.8101750411759759	3.241246098267031	11190.0	81901.0	27189.0	1059368.0
9	24h	437	0.8050591225975426	3.067090389445875	12494.0	83607.0	27996.0	1055551.0
9	24h	447	0.8117059164573037	2.674854424339061	13720.0	73502.0	20381.0	1072045.0
9	24h	451	0.7901976360703883	3.64036513289275	8773.0	82064.0	34804.0	1054007.0
9	24h	452	0.7888212172260377	3.6497839458743995	11329.0	82179.0	32672.0	1053468.0
9	24h	453	0.799185171219806	3.937569753846432	10501.0	86899.0	33170.0	1049078.0
9	24h	455	0.7894316485021058	9.174978845556334	10203.0	79568.0	32244.0	1057633.0
9	24h	456	0.8155542258245843	3.3145630368119416	12609.0	89954.0	28079.0	1049006.0
9	24h	459	0.7923284737264829	3.6610545355812443	9682.0	81386.0	32981.0	1055599.0
9	24h	460	0.8187141374380666	3.0938387771353324	12210.0	83612.0	24818.0	1059008.0
9	24h	461	0.8072919862732418	3.232761146281341	12429.0	85512.0	28396.0	1053311.0
9	24h	462	0.8160203182695732	2.8609114724375866	14429.0	87071.0	24833.0	1053315.0
10	D7	5	0.8143834682805813	3.256041560027298	7886.0	74681.0	26157.0	1070924.0
10	D7	13	0.7858815898526179	3.6610545355812443	5542.0	65427.0	30110.0	1078569.0
10	D7	19	0.8281050188661373	2.9367103326894535	4675.0	52453.0	17101.0	1105419.0
10	D7	21	0.8056457629350068	3.737160637289525	6320.0	73433.0	29110.0	1070785.0
10	D7	24	0.7988801059540475	3.57181655956129	6167.0	47652.0	17826.0	1108003.0
10	D7	33	0.7976362338383438	3.49603919301007	6770.0	50279.0	18742.0	1103857.0
10	D7	39	0.7760478276159724	3.7518306078708097	3664.0	48548.0	24356.0	1103080.0
10	D7	43	0.7910211232288651	3.38020432074749	5462.0	59149.0	25791.0	1089246.0
10	D7	44	0.7988241115347673	3.3984375	5858.0	68613.0	28701.0	1076476.0
10	D7	45	0.7954622054723167	3.517577582766477	6628.0	51923.0	20074.0	1101023.0
10	D7	49	0.7712789457872135	3.97747564417433	5461.0	65465.0	33366.0	1075356.0
10	D7	52	0.7875266489191309	3.826131496245588	6385.0	71294.0	32085.0	1069884.0
10	D7	53	0.8049990810512774	3.610059797050632	3846.0	56940.0	23740.0	1095122.0
10	D7	54	0.8006465700592689	3.77372863783702	7369.0	70583.0	27780.0	1073916.0
10	D7	57	0.7893921592695857	3.7518306078708097	7354.0	67525.0	28677.0	1076092.0
10	D7	58	0.8108693098877497	2.8943177426316726	4076.0	48327.0	18468.0	1108777.0
10	D7	60	0.7964895823326307	3.5871627808626485	6778.0	70473.0	29235.0	1073162.0
10	D7	64	0.782363609626979	3.6797621409627146	5228.0	63844.0	30292.0	1080284.0
10	D7	65	0.7894483328675155	3.7298040147280194	6400.0	66378.0	29007.0	1077863.0
10	D7	70	0.808992506244796	3.722432853344201	6987.0	70441.0	26276.0	1075944.0
10	D7	72	0.7860457889439089	3.916587882906657	6403.0	58178.0	25268.0	1089799.0
10	D7	74	0.8080818520049607	3.646019340493136	4245.0	62552.0	25467.0	1087384.0
10	D7	81	0.7909565457876724	3.6497839458743995	6408.0	68640.0	29874.0	1074726.0
10	D7	82	0.8037571564885496	3.7057941330098196	6876.0	67387.0	26030.0	1079355.0
10	D7	85	0.7940268732030745	3.564118670096613	6631.0	67663.0	28473.0	1076881.0
10	D7	87	0.8019392478566929	3.5428632323041347	7664.0	58556.0	21260.0	1092168.0
10	D7	90	0.7874796669013572	3.826131496245588	5317.0	64871.0	29697.0	1079763.0
10	D7	91	0.8001408078852416	3.916587882906657	7720.0	72736.0	28616.0	1070576.0
10	D7	93	0.7949680570813025	3.895493001233124	6392.0	74537.0	32056.0	1066663.0
10	D7	95	0.7905200428051091	3.646019340493136	11467.0	80520.0	31207.0	1056454.0
10	D7	97	0.8059689624554381	3.217858644784214	10318.0	60816.0	18964.0	1089550.0
10	D7	98	0.8123765635286373	3.1878446504848696	6861.0	55530.0	18789.0	1098468.0
10	D7	99	0.8122537778561769	3.3984375	6254.0	62163.0	22483.0	1088748.0
10	D7	106	0.7881741002032764	3.6610545355812443	6951.0	65915.0	28479.0	1078303.0
10	D7	107	0.8106815279229073	3.232761146281341	6248.0	69824.0	26364.0	1077212.0
10	D7	108	0.7877533393891561	3.6610545355812443	5312.0	52900.0	23194.0	1098242.0
11	24h	3	0.81488830570313	3.57181655956129	12783.0	89117.0	27705.0	1050043.0
11	24h	4	0.795883208812004	4.032339968926231	11060.0	89162.0	34674.0	1044752.0
11	24h	5	0.8096334868816343	3.77372863783702	15216.0	88935.0	26606.0	1048891.0
11	24h	9	0.8326215955774205	3.617659931351515	10021.0	82084.0	22981.0	1064562.0
11	24h	27	0.8153791693304239	3.3984375	9245.0	77163.0	25698.0	1067542.0
11	24h	28	0.8005755874565006	3.844035812544545	8344.0	81784.0	32401.0	1057119.0
11	24h	29	0.7987987987987988	3.868962660754495	9452.0	85386.0	33562.0	1051248.0
11	24h	30	0.7991934506033402	4.06794256821323	11763.0	88981.0	32952.0	1045952.0
11	24h	31	0.8271482250277845	3.3187036543374133	7278.0	70332.0	22117.0	1079921.0
11	24h	32	0.8042397911353487	3.722432853344201	8633.0	79783.0	30207.0	1061025.0
11	24h	34	0.7938284270463272	4.429935508930265	11992.0	88598.0	34029.0	1045029.0
11	24h	35	0.8212429571270942	3.3984375	7721.0	77033.0	25814.0	1069080.0
11	24h	36	0.8155085048284431	3.826131496245588	12191.0	87953.0	27604.0	1051900.0
11	24h	37	0.8211701280845213	3.646019340493136	12813.0	90782.0	26727.0	1049326.0
11	24h	38	0.8139825360237092	4.454666673925362	9180.0	71685.0	23584.0	1075199.0
11	24h	39	0.7977162327048369	3.6797621409627146	13213.0	86626.0	30720.0	1049089.0
11	24h	41	0.8167449323925714	3.525377099177654	14443.0	86528.0	24386.0	1054291.0
11	24h	43	0.7791356830837974	4.308931947855524	16912.0	93462.0	36076.0	1033198.0
11	24h	44	0.800032173509846	3.811747492333733	11249.0	84545.0	31015.0	1052839.0
11	24h	49	0.8105807924743712	3.7298040147280194	11265.0	85909.0	28886.0	1053588.0
11	24h	53	0.7903092227092116	3.844035812544545	12033.0	84929.0	33035.0	1049651.0
11	24h	54	0.8126861213936596	3.6685490255855924	12127.0	93196.0	30834.0	1043491.0
11	24h	55	0.7610512249443208	4.233373094106667	10338.0	85428.0	43306.0	1040576.0
11	24h	56	0.7977269067065454	4.1564409025706714	11132.0	86683.0	32827.0	1049006.0
11	24h	57	0.7903225806451613	4.061185183866435	15391.0	94864.0	34945.0	1034448.0
11	24h	58	0.8187853361491766	3.5775791068297846	9992.0	86458.0	28278.0	1054920.0
11	24h	59	0.8182113532990726	3.5117165774464913	12047.0	83109.0	24883.0	1059609.0
11	24h	60	0.7959235691982777	4.195901669523787	11636.0	87433.0	33200.0	1047379.0
