# Supplementary material for: Automatic Cerebral Hemisphere Segmentation in Rat MRI with Ischemic Lesions via Attention-based Convolutional Neural Networks
Source: Neuroinformatics. 2022 Sep 30;21(1):57–70. doi: 10.1007/s12021-022-09607-1 (PMC9931784; doi:10.1007/s12021-022-09607-1)
Supplement: Supplementary file 1 — Supplementary file1 (RAR 1.26 MB) [file 12021_2022_9607_MOESM1_ESM.zip › methodComparison/deeplabv3plus.csv]

cohort	timepoint	id	brain_dice	brain_hd	brain_fp	brain_tp	brain_fn	brain_tn	contra_dice	contra_hd	contra_fp	contra_tp	contra_fn	contra_tn
1	24h	3	0.9474254836569278	1.5974413440424815	2426.0	109232.0	9697.0	1058293.0	0.9327203452431864	3.75	2288.0	47981.0	4634.0	1124745.0
1	24h	5	0.7274568223080862	6.0	44808.0	62506.0	2028.0	1070306.0	0.7102168364304287	6.0	23384.0	29773.0	912.0	1125579.0
1	24h	22	0.8165241566854408	4.0	30578.0	73864.0	2617.0	1072589.0	0.8047490087187047	4.0	15757.0	35213.0	1330.0	1127348.0
1	24h	25	0.9433879329291154	1.5271189492492885	1595.0	109458.0	11542.0	1057053.0	0.9292598723102388	4.21875	1662.0	49123.0	5817.0	1123046.0
1	24h	32	0.9641648642991696	1.3666293503543674	1280.0	110555.0	6938.0	1060875.0	0.9344863423338629	1.3666293503543674	2599.0	47656.0	4083.0	1125310.0
1	24h	35	0.973050574249446	2.275369668626672	1390.0	115902.0	5030.0	1057326.0	0.9550277635201344	1.08041536608901	2232.0	51168.0	2587.0	1123661.0
1	24h	43	0.9601391016632272	2.672286152576105	2130.0	113752.0	7315.0	1056451.0	0.94465284633103	2.672286152576105	2466.0	50239.0	3421.0	1123522.0
1	24h	45	0.9557910858470045	1.2987091698346094	1616.0	113580.0	8891.0	1055561.0	0.9297724273466946	1.2987091698346094	3028.0	48966.0	4369.0	1123285.0
1	2h	6	0.8006876747525127	4.0	29592.0	63573.0	2058.0	1084425.0	0.779901621804992	4.0	14811.0	29887.0	2058.0	1132892.0
1	2h	26	0.6967858925876406	5.0	51140.0	60712.0	1699.0	1066097.0	0.6823641110847377	5.001373102474584	25002.0	28748.0	1762.0	1124136.0
1	2h	28	0.7201009289031797	6.001144300061135	48284.0	64498.0	1856.0	1065010.0	0.7012118679481822	6.001144300061135	24197.0	31043.0	2258.0	1122150.0
1	2h	29	0.7888332663426755	5.0	36632.0	75558.0	3821.0	1063637.0	0.7710145551632073	5.0	19280.0	35809.0	1990.0	1122569.0
1	2h	36	0.8674639131809082	3.0	22146.0	82331.0	3012.0	1072159.0	0.8506008444300097	3.0022879459099605	12131.0	39285.0	1669.0	1126563.0
1	2h	38	0.8304108230087048	3.0	28944.0	76174.0	2169.0	1072361.0	0.8172358265311789	3.0022879459099605	15086.0	36794.0	1371.0	1126397.0
1	2h	40	0.8554087931905786	3.0022879459099605	25316.0	86327.0	3868.0	1064137.0	0.8368789914572448	3.0022879459099605	12683.0	40361.0	3051.0	1123553.0
1	2h	50	0.8984181172220789	2.0	18275.0	90530.0	2197.0	1068646.0	0.8798132295719845	2.0	9332.0	42396.0	2251.0	1125669.0
1	sham	4	0.8455640500136817	3.0	24610.0	75708.0	3045.0	1076285.0	0.828405414180316	3.0022879459099605	13214.0	36997.0	2113.0	1127324.0
1	sham	7	0.8164395974240316	4.0	25757.0	63072.0	2604.0	1088215.0	0.7874170491715012	3.0091413460695065	11461.0	29249.0	4332.0	1134606.0
1	sham	8	0.7273265464844975	5.0	44205.0	62657.0	2775.0	1070011.0	0.7158965960931103	5.0	22529.0	30601.0	1759.0	1124759.0
1	sham	9	0.815911158036674	3.0228015319505346	22203.0	64140.0	6740.0	1086565.0	0.7943623398098387	3.004574149578023	11429.0	30745.0	4489.0	1132985.0
1	sham	11	0.8163567341270445	3.0723693015326137	32054.0	80534.0	4179.0	1062881.0	0.8039289133058642	3.0723693015326137	16270.0	38632.0	2574.0	1122172.0
1	sham	14	0.8151139010246623	3.0	31461.0	77521.0	3706.0	1066960.0	0.8134738626132091	3.0091413460695065	15674.0	38398.0	1935.0	1123641.0
1	sham	15	0.8407298765321942	3.0	25706.0	75379.0	2854.0	1075709.0	0.8182635268739888	3.0	13664.0	36416.0	2512.0	1127056.0
1	sham	20	0.9481483952017254	2.0	4283.0	85285.0	5045.0	1085035.0	0.9325394633645212	2.0	2926.0	42210.0	3181.0	1131331.0
1	sham	23	0.8156294588958402	3.0	30173.0	74312.0	3423.0	1071740.0	0.8109798008913328	3.020529124409538	15219.0	36576.0	1831.0	1126022.0
1	sham	24	0.8307056006468265	3.0	28699.0	80139.0	3965.0	1066845.0	0.8164685114999222	3.0	15033.0	39315.0	2642.0	1122658.0
1	sham	27	0.8751619288445794	3.0	20924.0	84447.0	3168.0	1071109.0	0.86566542812835	3.0022879459099605	11077.0	41587.0	1830.0	1125154.0
1	sham	30	0.8209423521194864	6.03309658422035	30337.0	76401.0	2991.0	1069919.0	0.812940589549487	6.03309658422035	14907.0	37479.0	2341.0	1124921.0
1	sham	31	0.8232090148562483	3.0022879459099605	29394.0	75720.0	3129.0	1071405.0	0.8042101029061777	3.0022879459099605	13909.0	35988.0	3614.0	1126137.0
1	sham	33	0.898986955153239	3.0	14071.0	77116.0	3259.0	1085202.0	0.8906875122502392	3.0	7642.0	38626.0	1839.0	1131541.0
1	sham	34	0.8191629850809595	3.0	31173.0	77227.0	2924.0	1068324.0	0.80950392427698	3.0091413460695065	16054.0	37801.0	1737.0	1124056.0
1	sham	37	0.7884304359273329	5.0	36950.0	73367.0	2425.0	1066906.0	0.7846942749578086	5.0	18515.0	36267.0	1387.0	1123479.0
1	sham	39	0.797121520416751	4.0	35336.0	74825.0	2752.0	1066735.0	0.7906852362920651	4.001716245582169	17643.0	36959.0	1925.0	1123121.0
1	sham	41	0.8211956217812822	3.0	31175.0	80765.0	3996.0	1063712.0	0.8039730681841869	3.0	14977.0	38569.0	3831.0	1122271.0
1	sham	42	0.8181719692318804	3.0	30838.0	79296.0	4407.0	1065107.0	0.8056446173800259	3.0091413460695065	15780.0	38822.0	2951.0	1122095.0
1	sham	44	0.8252554528337811	3.0	29579.0	78018.0	3461.0	1068590.0	0.814751766936735	3.0022879459099605	14906.0	37811.0	2288.0	1124643.0
1	sham	47	0.7893054252222734	4.003431755420904	36512.0	74439.0	3229.0	1065468.0	0.7847600726728652	4.003431755420904	18597.0	36715.0	1543.0	1122793.0
1	sham	48	0.7854810363084975	5.0	36169.0	70839.0	2524.0	1070116.0	0.7784331736036565	5.0	18350.0	35170.0	1671.0	1124457.0
1	sham	51	0.8035164999719229	4.0	29742.0	64391.0	1749.0	1083766.0	0.7966302356591852	4.0	15366.0	31962.0	953.0	1131367.0
1	sham	52	0.7638332478249954	4.0	40193.0	69974.0	3077.0	1066404.0	0.7582617803331988	4.001716245582169	20309.0	34750.0	1848.0	1122741.0
2	24h	2	0.7838118938581253	5.0	38670.0	71970.0	1031.0	1067977.0	0.7770631054432764	5.0	19375.0	34854.0	624.0	1124795.0
2	24h	4	0.9450405770964834	1.5271189492492885	8554.0	104805.0	3636.0	1062653.0	0.9306733868133854	1.0856002174056756	4997.0	46348.0	1908.0	1126395.0
2	24h	5	0.929663015734548	2.003430285823854	11646.0	100709.0	3593.0	1063700.0	0.9058363447354092	2.0	7667.0	45747.0	1844.0	1124390.0
2	24h	6	0.869053953944554	3.0	22536.0	83291.0	2564.0	1071257.0	0.8500817774379235	3.0022879459099605	12938.0	40021.0	1178.0	1125511.0
2	24h	7	0.9501466535128272	1.4721743657873037	6844.0	107387.0	4425.0	1060992.0	0.9300728387777014	7.450229554192021	5027.0	48075.0	2202.0	1124344.0
2	24h	8	0.9409703325147674	2.0	9306.0	106332.0	4035.0	1059975.0	0.9098846089415752	2.087356142123931	6527.0	46168.0	2618.0	1124335.0
2	24h	9	0.975272340802409	1.1600970628841796	2940.0	110118.0	2644.0	1063946.0	0.9566417794369264	1.0337623279948105	2871.0	49202.0	1589.0	1125986.0
2	24h	14	0.9416168702427662	1.540548933213418	8230.0	101874.0	4403.0	1065141.0	0.931290240513513	1.540548933213418	4599.0	47588.0	2423.0	1125038.0
2	24h	15	0.9725952465607308	1.1044123154420182	3394.0	106683.0	2618.0	1066953.0	0.9564735404678162	1.1044123154420182	2833.0	47454.0	1486.0	1127875.0
2	24h	16	0.8950020234722784	3.0	18286.0	88462.0	2470.0	1070430.0	0.878039853161232	3.0	9656.0	40781.0	1673.0	1127538.0
2	24h	17	0.954526195643715	1.1106122062431378	3189.0	110390.0	7329.0	1058740.0	0.9223957119552552	1.1106122062431378	3841.0	47496.0	4151.0	1124160.0
2	24h	18	0.8033147410358565	4.003431755420904	34028.0	75612.0	2998.0	1067010.0	0.7907618676609717	4.015419802636612	17314.0	35523.0	1485.0	1125326.0
2	24h	19	0.9682169851758484	2.0	2569.0	114070.0	4920.0	1058089.0	0.9458013224783092	1.222450312129291	2945.0	49490.0	2727.0	1124486.0
3	D35	3	0.9381182953679216	2.0	1417.0	110144.0	13114.0	1054973.0	0.927924874556712	2.0	935.0	56126.0	7784.0	1114803.0
3	D35	6	0.9296943309362788	2.0	1116.0	104202.0	14644.0	1059686.0	0.919964233743009	2.013686082939692	480.0	52472.0	8650.0	1118046.0
3	D35	64	0.9358383330883564	2.003430285823854	1617.0	105053.0	12788.0	1060190.0	0.9330988980380552	5.022435018556736	878.0	53600.0	6808.0	1118362.0
3	D35	65	0.9555368388063502	1.0856002174056756	2931.0	97567.0	6149.0	1073001.0	0.9433413767551444	1.006843041469846	2992.0	49649.0	2972.0	1124035.0
3	D35	67	0.9489450565276878	1.116777678328368	2798.0	98835.0	7837.0	1070178.0	0.9408057446788194	1.1106122062431378	1352.0	49262.0	4847.0	1124187.0
3	D35	71	0.942603308719114	1.2111642932783726	1675.0	106205.0	11259.0	1060509.0	0.9322268084510984	1.1649273213649425	758.0	53301.0	6992.0	1118597.0
3	D35	74	0.9571008004213736	2.0	2336.0	101758.0	6786.0	1068768.0	0.9476095863714576	1.0337623279948105	774.0	49840.0	4737.0	1124297.0
3	D35	75	0.9292930197166708	2.027279773797884	1597.0	103809.0	14200.0	1060042.0	0.9256092575146204	1.5582755392580607	1367.0	52072.0	7003.0	1119206.0
3	D35	77	0.9560784610437512	1.9213668027279436	1337.0	101090.0	7951.0	1069270.0	0.9503450690598826	1.7334949907087993	848.0	51570.0	4541.0	1122689.0
3	D35	135	0.9263131055583884	2.780130568257991	3232.0	105357.0	13530.0	1057529.0	0.9147439984912032	1.08041536608901	1749.0	50927.0	7744.0	1119228.0
3	D35	138	0.9433859628904	1.964420462606275	1591.0	102322.0	10690.0	1065045.0	0.9372934255227082	1.640625	679.0	50903.0	6132.0	1121934.0
3	D35	139	0.9415495773754532	2.0	3094.0	102426.0	9623.0	1064505.0	0.9337802634215656	2.0	1297.0	51258.0	5973.0	1121120.0
3	D35	140	0.925513597461132	1.3707320124663318	2163.0	109653.0	15487.0	1052345.0	0.9229808949432752	1.3707320124663318	1161.0	54712.0	7970.0	1115805.0
3	D35	154	0.9604717333614357	2.044144767875125	2812.0	100255.0	5440.0	1071141.0	0.9448082140563134	1.0535004894398483	1250.0	49276.0	4507.0	1124615.0
3	D35	156	0.9486420494073032	3.0386608025010378	2591.0	104316.0	8704.0	1064037.0	0.9420809468916502	3.0386608025010378	1514.0	51895.0	4867.0	1121372.0
3	D35	157	0.9277561019871156	1.199772113778279	4156.0	102248.0	11768.0	1061476.0	0.9174659473913892	1.2111642932783726	2686.0	49406.0	6203.0	1121353.0
3	sham	120	0.9340119387630792	1.2987091698346094	2222.0	103503.0	12403.0	1061520.0	0.9315122723673792	1.2111642932783726	1571.0	51766.0	6041.0	1120270.0
4	24h	6	0.9687844663793505	2.3723386610381434	3602.0	104527.0	3134.0	1068385.0	0.9526326193027538	1.1590180127617733	2184.0	45784.0	2369.0	1129311.0
4	24h	7	0.9601739320282366	1.8669913599910557	2805.0	105550.0	5951.0	1065342.0	0.9493380406001766	1.2457202124298417	1648.0	48402.0	3518.0	1126080.0
4	24h	8	0.9708382167015808	1.963783417920622	2065.0	105201.0	4255.0	1068127.0	0.9612375914506436	1.0	1744.0	49336.0	2235.0	1126333.0
4	24h	9	0.9319183106539054	2.0	10047.0	107350.0	5638.0	1056613.0	0.9173982818842632	1.8669913599910557	4883.0	48590.0	3867.0	1122308.0
4	24h	19	0.9744145300859982	3.41419657917496	2685.0	109284.0	3054.0	1064625.0	0.9574727581725484	2.109375	2579.0	47888.0	1675.0	1127506.0
4	24h	20	0.9690629906773968	1.725554711534815	1759.0	113251.0	5472.0	1059166.0	0.9523727860824496	1.1044123154420182	2241.0	49981.0	2758.0	1124668.0
4	24h	21	0.966744551595225	4.5703125	2607.0	113781.0	5221.0	1058039.0	0.9539501150518948	2.4561088540870903	1547.0	49127.0	3196.0	1125778.0
4	24h	22	0.9383699103149404	3.986097973053504	9498.0	101229.0	3799.0	1065122.0	0.9219246197559752	1.31447489070018	5358.0	44127.0	2116.0	1128047.0
4	24h	23	0.9631028738572122	1.5801541719184398	3578.0	110139.0	4861.0	1061070.0	0.9313874035914328	3.9943884588452647	2178.0	47640.0	4841.0	1124989.0
4	24h	24	0.9683181785637576	1.5234375	2301.0	108196.0	4779.0	1064372.0	0.9276765708718948	1.3666293503543674	1462.0	47613.0	5962.0	1124611.0
4	24h	25	0.9678071922483048	2.574974400661587	3080.0	108121.0	4113.0	1064334.0	0.931928219913506	1.222450312129291	1835.0	46869.0	5012.0	1125932.0
4	24h	26	0.974713719396449	3.795170656571322	2836.0	110399.0	2892.0	1063521.0	0.955346799707958	3.28125	2438.0	49069.0	2149.0	1125992.0
4	24h	27	0.957383618045657	3.85473848517153	7306.0	108473.0	2351.0	1061518.0	0.9359913080447824	3.0	4454.0	49535.0	2321.0	1123338.0
4	24h	28	0.9537804252183334	1.5974413440424815	2007.0	108720.0	8530.0	1060391.0	0.9474273958008046	1.4907142596440977	1402.0	51577.0	4322.0	1122347.0
4	24h	29	0.9597227501397428	1.9076742886054343	1659.0	107309.0	7348.0	1063332.0	0.9584116349374948	1.3101960805662831	1376.0	52785.0	3205.0	1122282.0
4	24h	30	0.9673326167782624	1.3092407449071388	1031.0	115648.0	6780.0	1056189.0	0.9530150376603768	1.1055446639128832	723.0	53964.0	4598.0	1120363.0
4	24h	31	0.9665492585529626	2.0	1756.0	114293.0	6155.0	1057444.0	0.948355415547114	2.0	1953.0	51178.0	3621.0	1122896.0
4	24h	32	0.971818745052146	2.0	1952.0	112937.0	4598.0	1060161.0	0.9601317773186666	2.0	1834.0	51585.0	2450.0	1123779.0
4	24h	33	0.9407336963835532	2.0	1991.0	104857.0	11221.0	1061579.0	0.936686230248307	2.0	1534.0	51869.0	5478.0	1120767.0
4	24h	34	0.9520725108926112	1.2280544270435452	6757.0	110240.0	4342.0	1058309.0	0.9311689056199958	3.462127687564397	3750.0	48729.0	3454.0	1123715.0
4	24h	36	0.9683618943824064	1.5974413440424815	1458.0	119063.0	6322.0	1052805.0	0.9488659312647536	1.5974413440424815	1494.0	52858.0	4203.0	1121093.0
4	24h	37	0.9646786285186736	4.408604202650199	2459.0	112851.0	5805.0	1058533.0	0.9460874242409688	3.046875	2131.0	49250.0	3482.0	1124785.0
4	24h	38	0.9688313892971538	1.4304557362187933	3187.0	108435.0	3790.0	1064236.0	0.9532281261697894	1.006843041469846	1671.0	48383.0	3077.0	1126517.0
4	24h	39	0.9689707377496792	1.729529407861066	1845.0	109125.0	5144.0	1063534.0	0.9542575103960204	1.411124364702222	1455.0	49108.0	3253.0	1125832.0
4	24h	40	0.9651663301094696	3.1269525150296094	2903.0	108975.0	4963.0	1062807.0	0.9389763968018384	3.1269525150296094	2536.0	49031.0	3837.0	1124244.0
4	24h	41	0.961128503954107	2.0	1097.0	106222.0	7495.0	1064834.0	0.9553589061192248	1.3101960805662831	826.0	50795.0	3921.0	1124106.0
4	24h	42	0.9709274191821652	1.458114752964423	1323.0	113365.0	5466.0	1059494.0	0.9544274588981828	1.0856002174056756	1516.0	49635.0	3224.0	1125273.0
4	24h	43	0.9679198853444624	1.773368666065026	2585.0	107382.0	4533.0	1065148.0	0.9416153666328996	1.0	1659.0	48335.0	4335.0	1125319.0
4	24h	44	0.9536060921472862	2.0	643.0	107192.0	9787.0	1062026.0	0.9502714325061528	1.40625	567.0	53477.0	5030.0	1120574.0
4	24h	45	0.959670781893004	1.5974413440424815	5427.0	108438.0	3687.0	1062096.0	0.9439606714811074	1.0270986518465497	3283.0	49540.0	2599.0	1124226.0
4	24h	47	0.9515950283683248	1.7617144193405752	3587.0	107761.0	7376.0	1060924.0	0.9388544751039982	1.171875	3395.0	51683.0	3337.0	1121233.0
4	24h	49	0.969201069727078	1.875	2387.0	109448.0	4569.0	1063244.0	0.953086082106682	1.1044123154420182	1338.0	48788.0	3465.0	1126057.0
4	24h	50	0.95982781325668	1.3092407449071388	2874.0	101676.0	5637.0	1069461.0	0.9522998790810158	1.2111642932783726	1963.0	49222.0	2968.0	1125495.0
4	24h	51	0.9586549484142148	2.3018255535349	3722.0	112896.0	6016.0	1057014.0	0.940809007827864	2.3018255535349	2240.0	48796.0	3900.0	1124712.0
4	24h	52	0.9671272308578008	1.863309911991293	3143.0	100794.0	3709.0	1072002.0	0.946693965014268	1.3361430762880524	2096.0	44621.0	2929.0	1130002.0
4	24h	53	0.9600795390993262	3.2598726998966154	4268.0	108152.0	4726.0	1062502.0	0.9231570420090268	3.1027036628610296	2442.0	47862.0	5526.0	1123818.0
4	24h	54	0.973757332510034	1.875	2553.0	107236.0	3227.0	1066632.0	0.9551891289730132	1.006843041469846	1282.0	47588.0	3183.0	1127595.0
4	24h	55	0.9440068543991584	3.0	6929.0	111280.0	6272.0	1055167.0	0.9232539514503226	3.0	3817.0	50147.0	4520.0	1121164.0
4	24h	57	0.974020492649766	1.0856002174056756	3327.0	108464.0	2459.0	1065398.0	0.9423049709907616	0.9152636338953112	1686.0	46613.0	4022.0	1127327.0
4	24h	58	0.9561065135011132	1.6314662512311586	6561.0	112528.0	3771.0	1056788.0	0.9460529056446574	1.0535004894398483	2987.0	49962.0	2711.0	1123988.0
5	24h	69	0.9702748754821556	3.0091413460695065	4830.0	103637.0	1520.0	1069661.0	0.9617328519855596	3.0091413460695065	2880.0	49284.0	1042.0	1126442.0
5	24h	70	0.9703888903062308	1.375732226909092	2501.0	114109.0	4463.0	1058575.0	0.9521290359679137	1.006843041469846	2460.0	49674.0	2535.0	1124979.0
5	24h	71	0.9715828783794158	1.3101960805662831	4057.0	107579.0	2236.0	1065776.0	0.9500732536029344	1.0856002174056756	3528.0	45718.0	1277.0	1129125.0
5	24h	72	0.9460124590457344	1.2719988038639227	9739.0	95140.0	1120.0	1073649.0	0.9335521636851032	1.006843041469846	5042.0	42661.0	1031.0	1130914.0
5	24h	73	0.9674198127962657	1.222450312129291	1723.0	120615.0	6401.0	1050909.0	0.9227067995586348	1.222450312129291	3968.0	51010.0	4578.0	1120092.0
5	24h	74	0.9700713308625496	1.540548933213418	3778.0	102473.0	2545.0	1070852.0	0.9636786917515237	1.0535004894398483	2096.0	50915.0	1742.0	1124895.0
5	24h	75	0.9607071002355856	1.129007618718758	5151.0	111736.0	3989.0	1058772.0	0.9432305549662888	1.1044123154420182	3882.0	51133.0	2273.0	1122360.0
5	24h	77	0.9565343510066444	3.004574149578023	7702.0	105522.0	1888.0	1064536.0	0.947451736749213	3.004574149578023	4770.0	52071.0	1006.0	1121801.0
5	24h	78	0.9676610057344508	1.0337623279948105	4380.0	105297.0	2658.0	1067313.0	0.964260532749732	1.0337623279948105	2846.0	52652.0	1057.0	1123093.0
5	24h	81	0.9345730084643892	2.2882224354425205	2350.0	112731.0	13434.0	1051133.0	0.9146703874170984	1.7578125	3295.0	50477.0	6123.0	1119753.0
5	24h	82	0.9670521330531628	3.0409196606968263	5354.0	104240.0	1749.0	1068305.0	0.950424011344534	3.0409196606968263	3478.0	50602.0	1801.0	1123767.0
5	24h	83	0.9660180048250678	1.006843041469846	4140.0	102907.0	3100.0	1069501.0	0.9529705782119732	1.0270986518465497	2947.0	50334.0	2021.0	1124346.0
5	24h	84	0.963054708867054	1.3707320124663318	3886.0	104581.0	4138.0	1067043.0	0.9614481391120006	1.006843041469846	2319.0	52609.0	1900.0	1122820.0
5	24h	85	0.971976983671996	1.223473419012955	4673.0	114443.0	1926.0	1058606.0	0.9584358556989816	1.001250438904398	2633.0	50638.0	1759.0	1124618.0
5	24h	86	0.9666666666666668	1.0535004894398483	3341.0	103617.0	3805.0	1068885.0	0.9569365385520064	1.006843041469846	1757.0	50854.0	2820.0	1124217.0
5	24h	87	0.9595510238413444	1.222450312129291	3674.0	102671.0	4982.0	1068321.0	0.9449872436927148	1.116777678328368	2173.0	50004.0	3649.0	1123822.0
5	24h	89	0.960333911132122	1.640625	1834.0	118837.0	7983.0	1050994.0	0.9432425092785371	1.2719988038639227	1992.0	52100.0	4278.0	1121278.0
5	24h	90	0.9476756572499894	2.5701225233743723	2387.0	111205.0	9893.0	1056163.0	0.9359183491554128	2.0	2284.0	52498.0	4905.0	1119961.0
5	24h	93	0.9438049046533824	1.729529407861066	8255.0	96908.0	3285.0	1071200.0	0.93351384760279	1.006843041469846	4446.0	47577.0	2331.0	1125294.0
5	24h	94	0.961573588759566	3.0	4554.0	106864.0	3987.0	1064243.0	0.952813746156022	3.0	2560.0	52208.0	2611.0	1122269.0
5	24h	95	0.9474461969497012	2.6795166672951485	3223.0	110918.0	9082.0	1056425.0	0.9367385013706976	1.1590180127617733	2232.0	49205.0	4414.0	1123797.0
5	24h	97	0.9485213581599125	3.0	9846.0	105652.0	1622.0	1062528.0	0.9381129854845036	3.0	5603.0	47825.0	707.0	1125513.0
5	24h	99	0.9610074563344796	1.340339057500937	6434.0	112903.0	2728.0	1057583.0	0.9432425553575974	1.0270986518465497	4272.0	48178.0	1526.0	1125672.0
5	sham	76	0.9487309790685856	3.011422346795821	8923.0	98946.0	1771.0	1070008.0	0.9407845244492208	3.011422346795821	4726.0	48147.0	1335.0	1125440.0
5	sham	80	0.9607236013272532	1.195082698498309	4942.0	108287.0	3912.0	1062507.0	0.9477568702256056	1.1044123154420182	2896.0	53163.0	2965.0	1120624.0
5	sham	91	0.966957856163266	1.1777197993501043	1707.0	109639.0	5786.0	1062516.0	0.9509485894033224	7.337863332145809	894.0	53207.0	4595.0	1120952.0
6	D28	7	0.9412519166417544	3.0	6589.0	97605.0	5595.0	1069859.0	0.928898128898129	3.0	4028.0	49148.0	3496.0	1122976.0
6	D28	8	0.9094396640535316	2.0	12757.0	92691.0	5703.0	1068497.0	0.8996721057022564	2.003430285823854	7254.0	46370.0	3088.0	1122936.0
6	D28	9	0.9458944826305036	1.171875	2668.0	101835.0	8982.0	1066163.0	0.9373073525965716	1.0481568644530264	2510.0	51999.0	4446.0	1120693.0
6	D28	12	0.9381044764024806	1.0270986518465497	5398.0	98402.0	7587.0	1068261.0	0.9319988115576024	1.013639886898942	3758.0	50190.0	3566.0	1122134.0
6	D28	17	0.939519455063106	1.0337623279948105	5456.0	105928.0	8182.0	1060082.0	0.9328648937116428	1.0	3526.0	52441.0	4022.0	1119659.0
6	D28	18	0.9365173967617552	1.2447153916659022	5156.0	103709.0	8904.0	1061879.0	0.9274360624520632	1.2719988038639227	3247.0	52600.0	4984.0	1118817.0
6	D28	20	0.928500156223228	4.015419802636612	8218.0	92123.0	5970.0	1073337.0	0.914237639406158	2.0	3750.0	44554.0	4609.0	1126735.0
6	D28	21	0.9254391211854842	2.003430285823854	8721.0	88962.0	5614.0	1076351.0	0.9132411636423486	2.0	4801.0	44389.0	3633.0	1126825.0
6	D28	22	0.9169015462908592	2.0	9917.0	93689.0	7065.0	1068977.0	0.9083512065632424	2.0	6284.0	47222.0	3245.0	1122897.0
6	D28	24	0.914355526055044	4.0	8568.0	95050.0	9238.0	1066792.0	0.9111967667090788	4.0	5553.0	48698.0	3939.0	1121458.0
6	D28	35	0.931611179155996	1.223473419012955	4219.0	104585.0	11136.0	1059708.0	0.92304405113778	1.08041536608901	2369.0	51840.0	6275.0	1119164.0
6	D28	38	0.9117300241450952	2.0	10625.0	97422.0	8239.0	1063362.0	0.9000018231208182	2.0	6231.0	49366.0	4739.0	1119312.0
6	D28	39	0.9054678752456572	4.0	12567.0	97446.0	7780.0	1061855.0	0.8936805260349303	4.0	7431.0	49404.0	4324.0	1118489.0
6	D28	40	0.9122645584120486	4.0	9243.0	97158.0	9445.0	1063802.0	0.9082859539565664	4.0	5425.0	48725.0	4415.0	1121083.0
6	D28	42	0.9079662985564424	2.0	8550.0	98498.0	11418.0	1061182.0	0.8984638305217162	2.0	5134.0	49451.0	6043.0	1119020.0
6	D28	43	0.9378201204359132	1.0599982034919917	5678.0	89627.0	6207.0	1078136.0	0.9233258986461952	1.0535004894398483	3079.0	44502.0	4312.0	1127755.0
6	D28	44	0.920080456873309	2.0	7498.0	96746.0	9309.0	1066095.0	0.9139211264506902	2.0	4358.0	49848.0	5032.0	1120410.0
6	D28	47	0.957126877303651	1.013639886898942	1006.0	104390.0	8346.0	1065906.0	0.9499241547064472	1.0270986518465497	1858.0	52916.0	3721.0	1121153.0
6	D28	48	0.918002196456513	2.3607327426100677	9456.0	94456.0	7418.0	1068318.0	0.9082644628099174	2.3607327426100677	5839.0	47257.0	3707.0	1122845.0
6	D28	54	0.9181340272133056	4.013709416643163	8831.0	95446.0	8190.0	1067181.0	0.9053165985051472	4.013709416643163	5941.0	48147.0	4130.0	1121430.0
6	D28	61	0.9126905275401652	2.0	9278.0	94160.0	8737.0	1067473.0	0.9110235998458632	2.0	5518.0	48466.0	3949.0	1121715.0
6	D28	65	0.9194956078209124	2.003430285823854	8959.0	97347.0	8087.0	1065255.0	0.916024895192716	2.003430285823854	5070.0	49600.0	4024.0	1120954.0
6	D28	68	0.9015454467737491	4.0	13036.0	94912.0	7694.0	1064006.0	0.8956303138152134	4.0	6991.0	47562.0	4094.0	1121001.0
6	D28	70	0.9309916721302328	3.0	6488.0	100110.0	8353.0	1064697.0	0.9232226797361804	1.0664563289523392	3504.0	50672.0	4924.0	1120548.0
6	D28	71	0.9425707799327574	1.006843041469846	3486.0	103589.0	9137.0	1063436.0	0.933806938372585	1.0270986518465497	2907.0	52973.0	4603.0	1119165.0
6	D28	73	0.8995974459289183	4.0	13286.0	95311.0	7989.0	1063062.0	0.8981531701308133	2.013686082939692	6930.0	48851.0	4149.0	1119718.0
6	D28	74	0.9503278297808704	1.0337623279948105	2416.0	101677.0	8213.0	1067342.0	0.9409457754214592	1.0337623279948105	1976.0	51824.0	4529.0	1121319.0
6	D28	76	0.95093614713641	1.0664563289523392	2024.0	103459.0	8652.0	1065513.0	0.9483587744544428	1.0337623279948105	1373.0	52063.0	4297.0	1121915.0
6	D28	79	0.9160455645626032	4.0	10188.0	95375.0	7294.0	1066791.0	0.904592481174009	4.0	4970.0	46909.0	4925.0	1122844.0
6	D28	80	0.9390981451864924	1.2675766202803087	3484.0	102172.0	9768.0	1064224.0	0.9311895255566348	1.0856002174056756	2977.0	51776.0	4675.0	1120220.0
6	D28	82	0.9407145144802592	1.171875	1879.0	107209.0	11634.0	1058926.0	0.9380574532184834	1.154163023647981	1586.0	55268.0	5713.0	1117081.0
6	D28	83	0.9029615446898904	2.0	11048.0	94792.0	9326.0	1064482.0	0.8953707435491278	2.0	6858.0	47764.0	4305.0	1120721.0
6	D28	86	0.950282752120641	3.018255006000984	2257.0	104858.0	8715.0	1063818.0	0.9514216521661136	3.018255006000984	1991.0	53037.0	3425.0	1121195.0
6	D28	87	0.955337497338349	1.154163023647981	917.0	107678.0	9151.0	1061902.0	0.9540781599441336	1.006843041469846	653.0	53966.0	4542.0	1120487.0
6	D28	88	0.9474232673028492	3.0	3897.0	98190.0	7001.0	1070560.0	0.9442228048178122	3.0	2350.0	49702.0	3522.0	1124074.0
6	D28	93	0.9358627905918748	1.006843041469846	5461.0	102856.0	8637.0	1062694.0	0.9280164410232372	1.006843041469846	3287.0	51478.0	4699.0	1120184.0
6	D28	95	0.9254085735344092	3.0	6718.0	104840.0	10183.0	1057907.0	0.9197030798329824	1.0337623279948105	3172.0	51542.0	5828.0	1119106.0
6	D28	96	0.906959451827868	2.0	12641.0	96359.0	7129.0	1063519.0	0.8954327487026453	2.0	6766.0	47710.0	4377.0	1120795.0
6	D28	97	0.9151967914589542	2.0	10349.0	97209.0	7666.0	1064424.0	0.9043340429257324	2.0	5959.0	49066.0	4422.0	1120201.0
6	D28	98	0.9457119638486868	3.0022879459099605	3559.0	100663.0	7998.0	1067428.0	0.9372950245269795	1.0270986518465497	2055.0	50157.0	4656.0	1122780.0
6	D28	123	0.9052920587476452	4.0	13387.0	92983.0	6068.0	1067210.0	0.8999626046351076	2.013686082939692	7812.0	46929.0	2621.0	1122286.0
6	D28	126	0.919172310230534	4.001716245582169	12516.0	93040.0	3847.0	1070245.0	0.9069985358711566	4.001716245582169	6716.0	46461.0	2812.0	1123659.0
6	D28	127	0.9215589829501458	2.0	9973.0	94616.0	6134.0	1068925.0	0.9130190101012028	2.003430285823854	6347.0	47860.0	2772.0	1122669.0
6	D28	129	0.9134558609895312	4.001716245582169	9476.0	97463.0	8992.0	1063717.0	0.9059497073009094	2.0	5066.0	49213.0	5152.0	1120217.0
6	D28	130	0.915652707941504	2.0	9646.0	95422.0	7934.0	1066646.0	0.9021357021357022	2.0	5576.0	47732.0	4780.0	1121560.0
6	D28	132	0.9033985392041658	2.0	12893.0	98021.0	8070.0	1060664.0	0.8967558169644508	2.003430285823854	7047.0	48484.0	4117.0	1120000.0
6	D28	134	0.951585576795139	1.1777197993501043	2759.0	107277.0	8157.0	1061455.0	0.9487159308517616	1.0481568644530264	2169.0	54249.0	3696.0	1119534.0
6	D28	138	0.9486387718996828	3.0	4130.0	102148.0	6931.0	1066439.0	0.9405743795511964	1.006843041469846	2560.0	50633.0	3838.0	1122617.0
6	D28	139	0.943373249441851	1.5722352966795397	2801.0	106904.0	10033.0	1059910.0	0.9369679280030578	1.08041536608901	2346.0	53930.0	4910.0	1118462.0
6	D28	141	0.9305393949468084	1.08041536608901	8539.0	89570.0	4833.0	1076706.0	0.9224817309070068	1.0270986518465497	4435.0	45066.0	3139.0	1127008.0
6	D28	148	0.9201350835345866	2.0	8749.0	92774.0	7356.0	1070769.0	0.8534899792674498	1.3666293503543674	4215.0	40755.0	9777.0	1124901.0
6	D28	149	0.9236810893095624	1.0664563289523392	7887.0	98905.0	8457.0	1064399.0	0.9202068505338078	1.006843041469846	4108.0	49647.0	4502.0	1121391.0
6	D28	150	0.9204048423052684	4.034186188455486	9092.0	97851.0	7832.0	1064873.0	0.9045496288359992	2.0	4135.0	47279.0	5843.0	1122391.0
6	D28	151	0.9320493147785596	1.0270986518465497	6152.0	88074.0	6690.0	1078732.0	0.9251109583046822	1.0337623279948105	3030.0	44397.0	4158.0	1128063.0
6	D28	157	0.9044679070068584	1.5234375	7063.0	97787.0	13594.0	1061204.0	0.8946174624238831	1.222450312129291	3867.0	47527.0	7330.0	1120924.0
6	D28	159	0.950186624511483	1.0481568644530264	1909.0	108193.0	9435.0	1060111.0	0.9399635611926702	1.1044123154420182	1181.0	53655.0	5673.0	1119139.0
6	D28	160	0.9106104923688454	2.0	12267.0	97133.0	6803.0	1063445.0	0.901482982246769	2.003430285823854	7446.0	48722.0	3203.0	1120277.0
6	D28	162	0.9379492072145744	3.0	5091.0	103226.0	8567.0	1062764.0	0.924664383501031	1.0599982034919917	3024.0	52244.0	5489.0	1118891.0
6	D3	7	0.9606281041006582	1.0856002174056756	3872.0	99901.0	4317.0	1071558.0	0.9403078073400212	1.1044123154420182	3893.0	45273.0	1855.0	1128627.0
6	D3	8	0.9395974974685376	3.0022879459099605	9715.0	103927.0	3647.0	1062359.0	0.9190097346444632	3.0022879459099605	6712.0	46495.0	1483.0	1124958.0
6	D3	9	0.9567495863391128	3.0	2378.0	102056.0	6849.0	1068365.0	0.9500251811102932	3.0	1644.0	49046.0	3516.0	1125442.0
6	D3	12	0.9506132689091248	3.0	4499.0	102305.0	6131.0	1066713.0	0.9371205261402088	6.642389471464693	4038.0	49159.0	2559.0	1123892.0
6	D3	17	0.9501148472445295	1.294378244201632	3466.0	110029.0	8088.0	1058065.0	0.9463807908221262	1.1055446639128832	2395.0	54115.0	3737.0	1119401.0
6	D3	18	0.9542514620948496	1.154163023647981	3396.0	104752.0	6648.0	1064852.0	0.9493470783793364	1.154163023647981	2278.0	49545.0	3009.0	1124816.0
6	D3	20	0.959993309762636	1.195082698498309	4438.0	103314.0	4173.0	1067723.0	0.9453587344716502	8.203125	2998.0	45926.0	2311.0	1128413.0
6	D3	21	0.9428692139354496	3.0	8018.0	99311.0	4017.0	1068302.0	0.9299183262590937	7.5	4053.0	44803.0	2700.0	1128092.0
6	D3	22	0.9631281342026776	3.0091413460695065	2749.0	102368.0	5089.0	1069442.0	0.9531529977673652	7.1484375	2486.0	49736.0	2403.0	1125023.0
6	D3	24	0.95718423019432	3.0	3752.0	102457.0	5414.0	1068025.0	0.937020722700648	7.798753531214139	4191.0	49671.0	2486.0	1123300.0
6	D3	35	0.946129067127878	1.006843041469846	5516.0	109408.0	6943.0	1057781.0	0.9251010105637352	1.1044123154420182	4674.0	50486.0	3501.0	1120987.0
6	D3	38	0.94575625050102	1.08041536608901	5698.0	106181.0	6482.0	1061287.0	0.935085817524842	1.0270986518465497	4533.0	51757.0	2653.0	1120705.0
6	D3	39	0.9436298246137964	3.0	8096.0	110592.0	5117.0	1055843.0	0.9262331671750614	7.206098559228322	5130.0	49798.0	2802.0	1121918.0
6	D3	40	0.9411785948044328	1.3101960805662831	7285.0	104252.0	5746.0	1062365.0	0.9258627452769086	1.0599982034919917	5447.0	50747.0	2680.0	1120774.0
6	D3	42	0.9556493917507002	1.006843041469846	2999.0	110216.0	7231.0	1059202.0	0.948111190306486	4.944146041342731	2852.0	53208.0	2972.0	1120616.0
6	D3	43	0.9504505148400684	3.11894922021524	8029.0	99736.0	2370.0	1069513.0	0.932270423927821	8.12744103956236	5397.0	45258.0	1179.0	1127814.0
6	D3	44	0.9539995848258256	1.0856002174056756	5847.0	107998.0	4568.0	1061235.0	0.9388995161471811	7.798753531214139	4561.0	50064.0	1955.0	1123068.0
6	D3	47	0.9529406337930716	3.0	4359.0	103294.0	5843.0	1066152.0	0.929509011579742	1.223473419012955	5218.0	50490.0	2440.0	1121500.0
6	D3	48	0.9536413824396884	1.0856002174056756	4036.0	100880.0	5772.0	1068960.0	0.941762089889158	8.0859375	3645.0	48812.0	2392.0	1124799.0
6	D3	54	0.9544305346961643	1.1590180127617733	3622.0	101361.0	6057.0	1068608.0	0.9348872849047858	5.552511440851	4248.0	49413.0	2635.0	1123352.0
6	D3	61	0.952165797244319	1.116777678328368	3475.0	104315.0	7006.0	1064852.0	0.9467800681959082	5.305889729377393	2429.0	48869.0	3065.0	1125285.0
6	D3	65	0.9487750966182464	1.0856002174056756	2415.0	103231.0	8732.0	1065270.0	0.9449513265890436	1.0856002174056756	2127.0	49506.0	3641.0	1124374.0
6	D3	68	0.9489302244345472	3.020529124409538	6463.0	108662.0	5233.0	1059290.0	0.9357350577791382	3.020529124409538	4474.0	48909.0	2244.0	1124021.0
6	D3	70	0.9542201779022148	3.0091413460695065	5587.0	109742.0	4943.0	1059376.0	0.9296160177634852	3.0091413460695065	5065.0	48565.0	2289.0	1123729.0
6	D3	71	0.9554292051365552	1.206519157146914	3221.0	108553.0	6907.0	1060967.0	0.9340842681611622	1.206519157146914	1489.0	50668.0	5662.0	1121829.0
6	D3	73	0.9575569266279018	1.195082698498309	4349.0	107864.0	5213.0	1062222.0	0.953701446999034	1.0599982034919917	2384.0	52826.0	2745.0	1121693.0
6	D3	74	0.9630497031351488	3.0	3420.0	105270.0	4658.0	1066300.0	0.9547146521630118	3.0	2532.0	49501.0	2164.0	1125451.0
6	D3	76	0.960415343355212	3.0	3420.0	108865.0	5554.0	1061809.0	0.9463825887743412	6.299850026116693	3303.0	51637.0	2548.0	1122160.0
6	D3	79	0.9455364024945694	1.419942024014537	3570.0	107950.0	8866.0	1059262.0	0.926603733518658	4.921875	3396.0	47999.0	4208.0	1124045.0
6	D3	80	0.954855448480356	1.0	4321.0	103048.0	5423.0	1066856.0	0.9469487480586386	1.006843041469846	2872.0	49997.0	2730.0	1124049.0
6	D3	82	0.9487484780000808	1.4102374024432909	1873.0	105581.0	9534.0	1062660.0	0.9421791077496438	1.0599982034919917	1711.0	51573.0	4619.0	1121745.0
6	D3	83	0.9595270954089612	3.0091413460695065	3686.0	104291.0	5112.0	1066559.0	0.9520493567363336	3.0091413460695065	2930.0	49766.0	2083.0	1124869.0
6	D3	86	0.953882366075582	1.3361430762880524	2148.0	102529.0	7766.0	1067205.0	0.9469534389033324	1.3361430762880524	1204.0	50082.0	4407.0	1123955.0
6	D3	87	0.919656679093882	2.0	1336.0	100398.0	16206.0	1061708.0	0.9083892240248792	2.0	617.0	48488.0	9163.0	1121380.0
6	D3	88	0.9426214449268931	3.004574149578023	8270.0	105181.0	4535.0	1061662.0	0.9163739804359816	3.004574149578023	6294.0	47355.0	2349.0	1123650.0
6	D3	91	0.9492388458979992	1.0	2550.0	99176.0	8057.0	1069865.0	0.948569149466547	1.171875	1871.0	47566.0	3287.0	1126924.0
6	D3	92	0.94673820352473	1.006843041469846	6411.0	106580.0	5581.0	1061076.0	0.9231291132369904	1.0270986518465497	5351.0	47621.0	2580.0	1124096.0
6	D3	93	0.9615480449214232	1.006843041469846	3677.0	108053.0	4965.0	1062953.0	0.9572140054331422	1.006843041469846	2386.0	50740.0	2150.0	1124372.0
6	D3	95	0.9375388477897892	3.0	7044.0	115389.0	8331.0	1048884.0	0.90750062924742	3.0	6315.0	50477.0	3975.0	1118881.0
6	D3	96	0.9455784233458494	1.1055446639128832	2706.0	100480.0	8860.0	1067602.0	0.9455959769086612	1.1055446639128832	1574.0	50205.0	4203.0	1123666.0
6	D3	97	0.9387883270186632	1.1824780735942844	7660.0	113607.0	7155.0	1051226.0	0.907244973004	1.222450312129291	6678.0	50578.0	3664.0	1118728.0
6	D3	98	0.9588929040145264	1.0535004894398483	3079.0	106673.0	6067.0	1063829.0	0.9491172415123084	1.0270986518465497	2737.0	49216.0	2540.0	1125155.0
6	D3	123	0.9550987050135724	1.1117382399029458	3077.0	98166.0	6153.0	1072252.0	0.936764248366669	1.0	1984.0	46671.0	4317.0	1126676.0
6	D3	126	0.9565502975402684	1.006843041469846	4986.0	97571.0	3878.0	1073213.0	0.94488080202084	1.006843041469846	3656.0	47879.0	1930.0	1126183.0
6	D3	127	0.9421257625746288	3.0022879459099605	8365.0	101230.0	4072.0	1065981.0	0.93583826053786	3.0022879459099605	5159.0	49066.0	1569.0	1123854.0
6	D3	129	0.9585704686021476	3.011422346795821	2284.0	104847.0	6779.0	1065738.0	0.955586263180836	3.004574149578023	1832.0	51519.0	2957.0	1123340.0
6	D3	130	0.951386411545322	3.0	3790.0	102676.0	6703.0	1066479.0	0.9469349201851328	3.0	2404.0	50126.0	3214.0	1123904.0
6	D3	132	0.9481658378274352	3.110130639966149	5480.0	108391.0	6371.0	1059406.0	0.9351965865811402	3.0656572532706994	3399.0	48987.0	3390.0	1123872.0
6	D3	134	0.9401365268724092	1.0337623279948105	7754.0	106941.0	5865.0	1059088.0	0.9363889407642576	7.152278681093967	4441.0	52648.0	2712.0	1119847.0
6	D3	138	0.9580678578304196	3.0386608025010378	3721.0	104507.0	5427.0	1065993.0	0.942225513645507	3.0386608025010378	3103.0	47075.0	2670.0	1126800.0
6	D3	139	0.950847043673261	1.0080849922315578	2598.0	107063.0	8471.0	1061516.0	0.9488042356530711	1.006843041469846	2228.0	52865.0	3477.0	1121078.0
6	D3	141	0.930207501611336	2.0	9584.0	96696.0	4926.0	1068442.0	0.9185243511848392	2.0	5470.0	43161.0	2187.0	1128830.0
6	D3	148	0.9098683362841148	4.0	13386.0	95331.0	5501.0	1065430.0	0.8963013108498985	2.0	7617.0	43692.0	2493.0	1125846.0
6	D3	149	0.9240944737023664	2.0	8489.0	100456.0	8014.0	1062689.0	0.909229491376362	4.739941035036723	5433.0	46523.0	3856.0	1123836.0
6	D3	150	0.9290963150798682	3.004574149578023	8154.0	104056.0	7728.0	1059710.0	0.910210850509358	3.004574149578023	5824.0	48025.0	3651.0	1122148.0
6	D3	151	0.9421465023467308	3.0091413460695065	8421.0	96554.0	3437.0	1071236.0	0.9329566263799508	3.0091413460695065	4971.0	44579.0	1436.0	1128662.0
6	D3	157	0.9357284250257244	1.129007618718758	6601.0	101396.0	7328.0	1064323.0	0.9278529906685024	1.006843041469846	4766.0	48523.0	2780.0	1123579.0
6	D3	159	0.9114989873244884	2.0	11092.0	100135.0	8353.0	1060068.0	0.9052907675235466	2.0	6278.0	49356.0	4049.0	1119965.0
6	D3	160	0.9202496401242518	4.006860571647708	10729.0	97171.0	6113.0	1065635.0	0.9151674864193772	4.006860571647708	6624.0	48098.0	2293.0	1122633.0
6	D3	162	0.9367035902951866	3.0022879459099605	7636.0	107986.0	6958.0	1057068.0	0.923024391144252	3.0022879459099605	5287.0	50009.0	3054.0	1121298.0
7	D21	3	0.9160846272003768	2.1126277004671814	8202.0	85582.0	7477.0	1078387.0	0.9248344195411434	1.0599982034919917	4231.0	43636.0	2862.0	1128919.0
7	D21	9	0.9643361315830458	1.2502197072539891	5449.0	95977.0	1650.0	1076572.0	0.948779886615726	1.199772113778279	2678.0	48115.0	2517.0	1126338.0
7	D21	22	0.937130867985914	1.4256474680386453	8620.0	101391.0	4984.0	1064653.0	0.9343721905903506	1.4102374024432909	4094.0	49888.0	2914.0	1122752.0
7	D21	23	0.9535996321221072	1.773368666065026	3388.0	107834.0	7106.0	1061320.0	0.9288002228257084	1.08041536608901	3356.0	53354.0	4824.0	1118114.0
7	D21	26	0.9621237759119892	1.3101960805662831	3255.0	89554.0	3796.0	1083043.0	0.9536373518516564	1.0599982034919917	1811.0	45180.0	2582.0	1130075.0
7	D21	29	0.9254047851987686	1.9076742886054343	8602.0	90332.0	5961.0	1074753.0	0.9132871608022048	1.729529407861066	4546.0	44241.0	3855.0	1127006.0
7	D21	31	0.9310599602159704	1.0856002174056756	9622.0	98292.0	4934.0	1066800.0	0.9119242242281022	1.0599982034919917	4269.0	47079.0	4825.0	1123475.0
7	D21	33	0.946450859808078	1.3556207137438	6904.0	93648.0	3693.0	1075403.0	0.9376007368178678	4.710879197400417	2937.0	46828.0	3296.0	1126587.0
7	D21	34	0.9626001612062016	1.0270986518465497	3983.0	101511.0	3905.0	1070249.0	0.9556118851131143	1.0	1529.0	50140.0	3129.0	1124850.0
7	D21	35	0.9368568592534954	1.222450312129291	10692.0	93911.0	1967.0	1073078.0	0.9284424118980824	1.222450312129291	5933.0	48318.0	1515.0	1123882.0
7	D21	39	0.9314923203833916	2.0	9156.0	94852.0	4796.0	1070844.0	0.9195094717387956	1.4907142596440977	5139.0	47763.0	3223.0	1123523.0
7	D21	40	0.9330794450441806	1.995631214757	10790.0	93349.0	2600.0	1072909.0	0.9227892167675236	1.8816451256563365	6579.0	48111.0	1472.0	1123486.0
7	D21	42	0.9336589097113942	1.540548933213418	7882.0	95208.0	5648.0	1070910.0	0.9207462772159885	1.2675766202803087	4980.0	48167.0	3312.0	1123189.0
7	D21	43	0.9561941978336296	1.5234375	6412.0	94941.0	2287.0	1076008.0	0.941183721264663	1.2719988038639227	2098.0	45814.0	3628.0	1128108.0
7	D21	44	0.9366596484355874	1.9532656199378644	7676.0	95647.0	5260.0	1071065.0	0.9259664443175109	1.129007618718758	4194.0	47822.0	3453.0	1124179.0
7	D21	47	0.9655840163438404	1.223473419012955	3385.0	99726.0	3724.0	1072813.0	0.9586387088863106	1.2934112252706986	2021.0	50816.0	2364.0	1124447.0
7	D21	48	0.9297493302912088	5.300474671034779	11718.0	91280.0	2076.0	1074574.0	0.9176528843773212	5.300474671034779	6708.0	46330.0	1607.0	1125003.0
7	D21	51	0.9589578426188532	1.0337623279948105	3225.0	99746.0	5313.0	1071364.0	0.95246355725917	1.08041536608901	1563.0	51063.0	3534.0	1123488.0
7	D21	54	0.9604466099781774	1.3101960805662831	4233.0	102107.0	4177.0	1069131.0	0.9457630579870232	1.0270986518465497	2887.0	50944.0	2956.0	1122861.0
7	D21	55	0.932269787122048	1.006843041469846	9622.0	92098.0	3760.0	1074168.0	0.9191148076637458	1.0599982034919917	6057.0	46413.0	2112.0	1125066.0
7	D21	57	0.9321953625084836	2.0	9401.0	95461.0	4486.0	1070300.0	0.9096853604123394	1.1044123154420182	4493.0	47300.0	4899.0	1122956.0
7	D21	59	0.9270192186911193	4.006860571647708	9640.0	99630.0	6047.0	1064331.0	0.9073426412099624	1.1777197993501043	5665.0	49163.0	4376.0	1120444.0
7	D21	60	0.9445801993051048	2.0	7575.0	98958.0	4037.0	1069078.0	0.9375558867362146	1.0856002174056756	4425.0	50328.0	2279.0	1122616.0
7	D21	61	0.935008079462677	1.013639886898942	7817.0	90556.0	4772.0	1076503.0	0.9157630099591062	1.013639886898942	3631.0	42436.0	4176.0	1129405.0
7	D21	63	0.9254913594897278	1.7578125	9105.0	93588.0	5964.0	1070991.0	0.9044883407767648	1.540548933213418	4883.0	46682.0	4976.0	1123107.0
7	D21	64	0.9363542640677072	1.1590180127617733	8434.0	97636.0	4839.0	1068739.0	0.9255908617281304	1.1590180127617733	3779.0	47524.0	3862.0	1124483.0
7	D21	66	0.9353179551122196	1.415981950030614	8917.0	96016.0	4363.0	1070352.0	0.9246343561800976	1.0535004894398483	4214.0	48363.0	3670.0	1123401.0
7	D21	70	0.9415113415424498	1.3361430762880524	6858.0	90797.0	4423.0	1077570.0	0.9336063413546334	1.0	3369.0	46052.0	3181.0	1127046.0
7	D21	71	0.9363575416899124	1.910615518663096	5359.0	99863.0	8216.0	1066210.0	0.9121679059632803	1.8260872724386696	1847.0	46677.0	7142.0	1123982.0
7	D21	73	0.9357135486533896	1.1590180127617733	8136.0	99748.0	5570.0	1066194.0	0.9297927579139148	1.0337623279948105	4095.0	51034.0	3612.0	1120907.0
7	D21	74	0.931274482199928	4.0	10554.0	94265.0	3359.0	1071470.0	0.9172979122706366	4.0	5707.0	47167.0	2798.0	1123976.0
7	D21	76	0.9383179992224958	1.0535004894398483	8005.0	101374.0	5323.0	1064946.0	0.927959377975246	1.0535004894398483	3980.0	51170.0	3965.0	1120533.0
7	D21	78	0.9353381938797544	1.729529407861066	8497.0	101798.0	5578.0	1063775.0	0.9336069962520078	1.1044123154420182	4821.0	52310.0	2619.0	1119898.0
7	D21	80	0.935995080641647	1.129007618718758	9272.0	96656.0	3947.0	1069773.0	0.932145305003427	1.013639886898942	4196.0	48960.0	2932.0	1123560.0
7	D21	83	0.9353412411230868	1.668915312504652	7507.0	96675.0	5859.0	1069607.0	0.9235108175124452	1.3707320124663318	3868.0	48790.0	4214.0	1122776.0
7	D3	3	0.9389279207713568	5.707404216509025	9928.0	98694.0	2911.0	1068115.0	0.919668294129484	5.707404216509025	6328.0	43418.0	1257.0	1128645.0
7	D3	7	0.9333660310659306	2.006854708321581	12391.0	100860.0	2010.0	1064387.0	0.9231094808126412	1.116777678328368	6670.0	45801.0	960.0	1126217.0
7	D3	9	0.9368697228450128	4.4497588703104185	10734.0	98198.0	2500.0	1068216.0	0.9198070319937532	4.4497588703104185	5258.0	42995.0	2239.0	1129156.0
7	D3	22	0.9482907733624651	1.995631214757	8144.0	104165.0	3216.0	1064123.0	0.9413925856442126	1.222450312129291	3868.0	48172.0	2130.0	1125478.0
7	D3	23	0.9625263235334688	1.660666281948303	3877.0	104668.0	4273.0	1066830.0	0.9546871253895948	1.1044123154420182	2155.0	47784.0	2381.0	1127328.0
7	D3	29	0.9346464190848494	1.819239222217972	12032.0	93245.0	1008.0	1073363.0	0.9143364305750352	1.1106122062431378	7202.0	41723.0	616.0	1130107.0
7	D3	31	0.9601779351353804	1.375732226909092	7353.0	105766.0	1420.0	1065109.0	0.939459012592122	1.0599982034919917	5075.0	46592.0	930.0	1127051.0
7	D3	33	0.9329177769318614	2.027279773797884	12983.0	98031.0	1115.0	1067519.0	0.9274179983179142	1.1590180127617733	6085.0	44108.0	819.0	1128636.0
7	D3	34	0.9283442487656792	1.9426908790547452	13187.0	96176.0	1660.0	1068625.0	0.8866036629885956	1.5449996523563525	9826.0	43108.0	1201.0	1125513.0
7	D3	35	0.9253173974608204	1.5271189492492885	13948.0	96388.0	1611.0	1067701.0	0.9152167624085632	1.390625	7306.0	44291.0	900.0	1127151.0
7	D3	39	0.9269582929101324	2.254146569727111	13343.0	96025.0	1790.0	1068490.0	0.894088469669865	1.741399064868533	9265.0	43982.0	1155.0	1125246.0
7	D3	40	0.9404427556583512	2.1199964069839834	10194.0	91080.0	1342.0	1077032.0	0.942726243506047	1.9532656199378644	4512.0	44549.0	901.0	1129686.0
7	D3	42	0.9277603239179008	1.834274512792796	12815.0	96122.0	2154.0	1068557.0	0.8947122909950347	1.6314662512311586	8589.0	43156.0	1568.0	1126335.0
7	D3	43	0.9571870285171457	2.005926886948089	7129.0	102777.0	2065.0	1067677.0	0.91254700178112	1.4915533665653735	7442.0	46111.0	1396.0	1124699.0
7	D3	44	0.935590089922018	1.8786585400642264	11855.0	100299.0	1955.0	1065539.0	0.9267717357269596	1.2934112252706986	5828.0	44397.0	1188.0	1128235.0
7	D3	47	0.9589899435882744	1.914205989519545	7382.0	102084.0	1349.0	1068833.0	0.9502926038214764	1.3361430762880524	4112.0	47173.0	823.0	1127540.0
7	D3	48	0.9486547085201794	1.875	8316.0	97313.0	2218.0	1071801.0	0.8968759753138623	1.7849468216868536	8685.0	44542.0	1558.0	1124863.0
7	D3	51	0.9725304141548238	1.729529407861066	3411.0	111717.0	2900.0	1061620.0	0.9528230390299356	1.729529407861066	3114.0	50290.0	1866.0	1124378.0
7	D3	54	0.942542077771329	1.855925108352301	10078.0	102312.0	2396.0	1064862.0	0.9171459874007122	1.855925108352301	7128.0	46879.0	1342.0	1124299.0
7	D3	55	0.9451975100354878	1.1590180127617733	9740.0	97482.0	1564.0	1070862.0	0.9370474376768556	1.1590180127617733	4820.0	43546.0	1031.0	1130251.0
7	D3	57	0.9555335453265912	1.1777197993501043	6480.0	100815.0	2903.0	1069450.0	0.9471231032161168	1.0546875	3286.0	45720.0	1819.0	1128823.0
7	D3	59	0.969749381820078	1.415981950030614	2855.0	111575.0	4106.0	1061112.0	0.958903084606895	1.001250438904398	2064.0	51262.0	2330.0	1123992.0
7	D3	60	0.9637156469543215	1.4721743657873037	4588.0	107409.0	3500.0	1064151.0	0.9170900360144058	1.3707320124663318	6391.0	47746.0	2242.0	1123269.0
7	D3	61	0.9398544805182468	1.7062757553001215	10579.0	98946.0	2085.0	1068038.0	0.8903560676840029	1.2934112252706986	9163.0	42884.0	1399.0	1126202.0
7	D3	62	0.9368905545923024	1.0270986518465497	10690.0	96993.0	2377.0	1069588.0	0.9262869671734588	1.0481568644530264	6000.0	44993.0	1161.0	1127494.0
7	D3	63	0.9358812697174016	1.2111642932783726	10478.0	98341.0	2997.0	1067832.0	0.9226200976068678	1.1044123154420182	5169.0	47073.0	2727.0	1124679.0
7	D3	64	0.9365582454143502	1.7062757553001215	9725.0	106969.0	4767.0	1058187.0	0.9185159927637124	1.2447153916659022	5935.0	48488.0	2668.0	1122557.0
7	D3	70	0.9634780982850496	1.1044123154420182	3871.0	92755.0	3161.0	1079861.0	0.9538005818566516	1.006843041469846	1858.0	45079.0	2509.0	1130202.0
7	D3	71	0.9687036583321512	1.31447489070018	3495.0	112683.0	3786.0	1059684.0	0.9514910875889584	1.006843041469846	2677.0	50204.0	2442.0	1124325.0
7	D3	73	0.943555299015235	1.116777678328368	6679.0	107888.0	6229.0	1058852.0	0.9209793997347926	1.0481568644530264	4716.0	49312.0	3746.0	1121874.0
7	D3	74	0.9445452201832713	1.223473419012955	7057.0	100757.0	4774.0	1067060.0	0.922988494156322	1.223473419012955	3315.0	45765.0	4322.0	1126246.0
7	D3	76	0.961273527711744	1.129007618718758	1885.0	110595.0	7026.0	1060142.0	0.9455794409141532	8.168580538123653	1580.0	50519.0	4235.0	1123314.0
7	D3	78	0.956122022565817	1.4102374024432909	1627.0	108680.0	8348.0	1060993.0	0.943601162190784	1.116777678328368	726.0	52125.0	5505.0	1121292.0
7	D3	80	0.947745024852976	1.725554711534815	5444.0	104106.0	6036.0	1064062.0	0.9327143894635602	1.223473419012955	3041.0	47519.0	3815.0	1125273.0
7	D3	83	0.935487147329886	1.371644520787456	8088.0	105921.0	6521.0	1059118.0	0.9124271330153684	1.3556207137438	4711.0	48209.0	4543.0	1122185.0
7	sham	2	0.930537129468778	1.792624047747463	10550.0	92936.0	3325.0	1072837.0	0.9200571513031482	1.3707320124663318	6512.0	46686.0	1601.0	1124849.0
7	sham	2	0.9062022890986032	2.044144767875125	15088.0	88439.0	3220.0	1072901.0	0.8880950914577816	2.044144767875125	8037.0	43260.0	2865.0	1125486.0
7	sham	11	0.9242166626184116	2.0	10394.0	87515.0	3958.0	1077781.0	0.9031016042780748	2.0	5238.0	42220.0	3822.0	1128368.0
7	sham	11	0.9331028843658656	1.0856002174056756	10293.0	95288.0	3370.0	1070697.0	0.927923086693568	1.0270986518465497	5032.0	47486.0	2345.0	1124785.0
7	sham	12	0.8891352885143614	2.1616920681855336	19041.0	88208.0	2956.0	1069443.0	0.8746960969261655	2.1616920681855336	10212.0	43353.0	2209.0	1123874.0
7	sham	12	0.9281975431957664	1.741399064868533	10469.0	96643.0	4483.0	1068053.0	0.9217281686912676	1.741399064868533	5778.0	48258.0	2418.0	1123194.0
7	sham	13	0.9618130141547928	1.792624047747463	5020.0	102536.0	3122.0	1068970.0	0.9469830970195136	1.222450312129291	2746.0	50058.0	2859.0	1123985.0
7	sham	13	0.9622801624481524	1.0535004894398483	3455.0	111127.0	5257.0	1059809.0	0.9578746641241224	1.006843041469846	1934.0	55255.0	2926.0	1119533.0
7	sham	14	0.9313133343689178	2.0	9233.0	101922.0	5801.0	1062692.0	0.9248511837142728	1.129007618718758	5115.0	50883.0	3154.0	1120496.0
7	sham	14	0.9414143300726076	2.34375	8992.0	100809.0	3555.0	1066292.0	0.915112521694106	1.415981950030614	4259.0	47719.0	4594.0	1123076.0
7	sham	16	0.9402337705620492	2.238864043891734	9635.0	98741.0	2918.0	1068354.0	0.9301871594408908	1.3092407449071388	5743.0	49079.0	1624.0	1123202.0
7	sham	16	0.951485609219496	1.199772113778279	3377.0	105309.0	7362.0	1063600.0	0.9471854453751238	1.154163023647981	1862.0	52583.0	4002.0	1121201.0
7	sham	17	0.9436192301549272	1.863309911991293	1927.0	97482.0	9722.0	1070517.0	0.9322839554274136	1.375732226909092	1314.0	47856.0	5638.0	1124840.0
7	sham	17	0.9494490315531228	1.8260872724386696	4472.0	92107.0	5336.0	1077733.0	0.9357537328697076	1.40625	3149.0	45749.0	3133.0	1127617.0
7	sham	25	0.95290837854129	2.005926886948089	6370.0	88529.0	2380.0	1082369.0	0.9239207786378216	1.1117382399029458	3458.0	42195.0	3491.0	1130504.0
7	sham	25	0.9336354966522796	1.792624047747463	11284.0	94961.0	2216.0	1071187.0	0.9140859339305932	1.7765322666732652	5728.0	46016.0	2922.0	1124982.0
7	sham	32	0.9230228434119264	1.668915312504652	4758.0	87965.0	9914.0	1077011.0	0.9155272562434772	1.1824780735942844	2181.0	43423.0	5832.0	1128212.0
7	sham	32	0.9442404641871968	1.31447489070018	5820.0	99268.0	5904.0	1068656.0	0.9362389786140224	1.0535004894398483	3268.0	49535.0	3479.0	1123366.0
7	sham	45	0.938344307647506	1.4102374024432909	5622.0	87000.0	5811.0	1081215.0	0.8898252007060298	1.1590180127617733	2506.0	39070.0	7169.0	1130903.0
7	sham	45	0.9220498684375392	2.505182616378744	10699.0	91986.0	4854.0	1072109.0	0.9133196679723176	1.1106122062431378	5422.0	45002.0	3120.0	1126104.0
7	sham	49	0.9308066466106222	2.0	10497.0	99318.0	4269.0	1065564.0	0.9236199061312672	2.0	5592.0	49591.0	2610.0	1121855.0
7	sham	49	0.9468877363822972	1.875	8304.0	95487.0	2408.0	1073449.0	0.939608918564445	1.0337623279948105	4262.0	47283.0	1816.0	1126287.0
7	sham	52	0.9094459819330584	2.003430285823854	14540.0	87084.0	2802.0	1075222.0	0.8993437260625634	2.013686082939692	7989.0	43441.0	1735.0	1126483.0
7	sham	52	0.9412925604018818	1.40625	6959.0	94438.0	4821.0	1073430.0	0.9302165625122824	1.0337623279948105	4660.0	47335.0	2442.0	1125211.0
7	sham	53	0.9351734871812116	2.0	10055.0	97338.0	3440.0	1068815.0	0.9323291001138854	2.0	5243.0	48710.0	1828.0	1123867.0
7	sham	53	0.9429971400962412	1.08041536608901	8814.0	96611.0	2866.0	1071357.0	0.934458231860528	1.0270986518465497	5275.0	48347.0	1507.0	1124519.0
7	sham	58	0.9484487491104684	1.3361430762880524	3980.0	102625.0	7176.0	1065867.0	0.8938510152841554	1.453397991830266	2566.0	46815.0	8553.0	1121714.0
7	sham	58	0.957168743901677	1.1590180127617733	4446.0	99569.0	4465.0	1071168.0	0.9396417261426478	1.2111642932783726	4302.0	49700.0	2083.0	1123563.0
7	sham	65	0.9051309582572146	2.057537234816481	14790.0	88935.0	3853.0	1072070.0	0.8658873583115217	2.027279773797884	7447.0	41518.0	5414.0	1125269.0
7	sham	65	0.9608961449573912	1.154163023647981	3171.0	93758.0	4460.0	1078259.0	0.9511965058338632	1.154163023647981	1686.0	46387.0	3074.0	1128501.0
7	sham	67	0.9381845259641538	2.046591702723396	9753.0	90714.0	2201.0	1076980.0	0.9304114915664397	1.614543430286485	5003.0	44984.0	1726.0	1127935.0
7	sham	67	0.9324891061966816	1.4102374024432909	9681.0	91162.0	3519.0	1075286.0	0.9269390581717452	1.4102374024432909	5414.0	45509.0	1760.0	1126965.0
7	sham	72	0.9374741892525208	1.0599982034919917	9534.0	101018.0	3941.0	1065155.0	0.9256130305837006	1.0270986518465497	4950.0	49468.0	3001.0	1122229.0
7	sham	72	0.9437072336849344	1.4495293215062088	7318.0	98817.0	4471.0	1069042.0	0.9318869202660026	1.0337623279948105	4152.0	48836.0	2987.0	1123673.0
7	sham	75	0.9351341409930536	2.0	10612.0	99149.0	3143.0	1066744.0	0.9269959026864372	2.0	5520.0	48982.0	2195.0	1122951.0
7	sham	75	0.9467367189893158	1.1590180127617733	5752.0	101991.0	5724.0	1066181.0	0.9309775677095056	2.3699705175183614	3142.0	49636.0	4218.0	1122652.0
7	sham	77	0.9560322531568538	3.2799104408504816	3593.0	97402.0	5366.0	1073287.0	0.9416638784467318	6.026172773890677	2284.0	47845.0	3644.0	1125875.0
7	sham	77	0.9360272672276844	1.2111642932783726	11064.0	95157.0	1943.0	1071484.0	0.9289925208974924	1.340339057500937	5944.0	47511.0	1319.0	1124874.0
7	sham	81	0.9610411286621016	1.5413609106991295	4265.0	103643.0	4138.0	1067602.0	0.9499829497801904	1.3666293503543674	2555.0	51538.0	2872.0	1122683.0
7	sham	81	0.9367666967509024	1.1044123154420182	8702.0	99642.0	4750.0	1066554.0	0.9258714072732076	1.1044123154420182	4662.0	49061.0	3194.0	1122731.0
8	24h	2	0.954179385323019	2.0	5878.0	114096.0	5080.0	1054594.0	0.9431582927636244	1.2457202124298417	3308.0	49886.0	2705.0	1123749.0
8	24h	3	0.969142168000839	3.0	4713.0	110897.0	2349.0	1061689.0	0.949422006838229	1.0	2858.0	49566.0	2423.0	1124801.0
8	24h	4	0.954998040682555	2.003430285823854	6880.0	107231.0	3226.0	1062311.0	0.9456362607117064	2.003430285823854	3577.0	48444.0	1993.0	1125634.0
8	24h	7	0.9620375940200234	3.0091413460695065	6232.0	103154.0	1909.0	1068353.0	0.9522276698080734	4.679902697472726	3175.0	51177.0	1960.0	1123336.0
8	24h	8	0.9649296542698222	1.2457202124298417	3036.0	110593.0	5003.0	1061016.0	0.956333660519618	1.2457202124298417	1774.0	55048.0	3253.0	1119573.0
8	24h	9	0.9559629284215436	1.411124364702222	5321.0	98403.0	3745.0	1072179.0	0.9324748095355124	1.1106122062431378	3150.0	47428.0	3719.0	1125351.0
8	24h	20	0.9645705609477276	2.003430285823854	6059.0	109268.0	1968.0	1062353.0	0.9489774762039394	2.003430285823854	3629.0	50348.0	1785.0	1123886.0
8	24h	21	0.9722036026710336	2.485418904109778	4674.0	114581.0	1878.0	1058515.0	0.950904690561254	2.0	4089.0	49506.0	1023.0	1125030.0
8	24h	22	0.9626657664208303	2.0	5281.0	111211.0	3345.0	1059811.0	0.956391784867332	2.0	3174.0	53436.0	1699.0	1121339.0
8	24h	24	0.9656732184292022	3.0022879459099605	5046.0	106957.0	2558.0	1065087.0	0.942225732970828	3.0022879459099605	3041.0	51291.0	3249.0	1122067.0
8	24h	25	0.954813305930924	3.0	8773.0	104997.0	1165.0	1064713.0	0.9421164592006024	8.380190934439158	4848.0	46281.0	839.0	1127680.0
8	24h	26	0.964311090856524	1.0270986518465497	4980.0	98393.0	2303.0	1073972.0	0.9553395336730506	1.006843041469846	2574.0	47713.0	1887.0	1127474.0
8	24h	29	0.9639022394927906	4.822192451475003	6874.0	103686.0	892.0	1068196.0	0.957624478095594	10.62330236897436	2908.0	46101.0	1172.0	1129467.0
8	24h	30	0.9646941036325628	1.2890625	5322.0	104063.0	2295.0	1067968.0	0.9534843070229956	1.2890625	3752.0	49093.0	1038.0	1125765.0
8	24h	31	0.9575163251823522	2.0	3849.0	106528.0	5604.0	1063667.0	0.9570103909417084	2.0	2790.0	51346.0	1823.0	1123689.0
8	24h	32	0.93803403064231	3.011422346795821	11970.0	101878.0	1490.0	1064310.0	0.918272073063829	3.011422346795821	6978.0	45044.0	1040.0	1126586.0
8	24h	41	0.92617704774711	2.0223513011235834	8676.0	97463.0	6861.0	1066648.0	0.9196416504160794	2.0223513011235834	4450.0	47631.0	3874.0	1123693.0
8	24h	43	0.9707547773905248	1.171875	3584.0	106120.0	2810.0	1067134.0	0.9616411605292524	6.835977678453354	2249.0	48259.0	1601.0	1127539.0
8	24h	45	0.9620920486223048	1.1590180127617733	3845.0	101468.0	4151.0	1070184.0	0.9570523488365305	1.1649273213649425	2159.0	49170.0	2254.0	1126065.0
8	24h	46	0.9536927373484816	2.0	8694.0	97836.0	807.0	1072311.0	0.9418561542263963	1.199772113778279	4957.0	45729.0	689.0	1128273.0
8	24h	49	0.94289689665222	1.3092407449071388	6200.0	100295.0	5948.0	1067205.0	0.9283431367445736	1.2987091698346094	3710.0	44586.0	3173.0	1128179.0
8	24h	52	0.92113042554698	2.765724309657644	11299.0	104073.0	6523.0	1057753.0	0.9010550554325926	3.64036513289275	6638.0	45392.0	3331.0	1124287.0
8	24h	53	0.9605874766892738	1.458114752964423	7284.0	103535.0	1212.0	1067617.0	0.9468570832898988	1.199772113778279	4244.0	45416.0	854.0	1129134.0
8	24h	55	0.9425422037061146	1.171875	11312.0	108595.0	1928.0	1057813.0	0.9331663133551744	1.0599982034919917	5894.0	48422.0	1042.0	1124290.0
8	24h	56	0.951855875255958	1.0337623279948105	6272.0	99013.0	3744.0	1070619.0	0.947156071639441	6.6796875	3671.0	48125.0	1699.0	1126153.0
8	24h	58	0.9534853014684384	2.0	7956.0	101099.0	1908.0	1068685.0	0.941874284001242	1.154163023647981	4629.0	43986.0	800.0	1130233.0
8	24h	59	0.954750682915092	1.0337623279948105	8295.0	101184.0	1296.0	1068873.0	0.9472440210236048	1.0337623279948105	3884.0	45687.0	1205.0	1128872.0
8	24h	60	0.9387027348287692	1.4102374024432909	5464.0	104242.0	8150.0	1061792.0	0.9297372197753254	1.4102374024432909	2883.0	46968.0	4216.0	1125581.0
8	24h	67	0.9574275151712432	1.08041536608901	8414.0	102945.0	741.0	1067548.0	0.9523395594377424	1.006843041469846	3740.0	44919.0	756.0	1130233.0
8	D14	2	0.9565797299976568	1.154163023647981	3404.0	106144.0	6232.0	1063868.0	0.9392682685474222	7.735262733144961	1214.0	52205.0	5537.0	1120692.0
8	D14	3	0.9483447307640052	2.017093094227743	4397.0	104702.0	7009.0	1063540.0	0.9268970275815736	2.1126277004671814	2146.0	51047.0	5906.0	1120549.0
8	D14	4	0.94212556002949	2.044144767875125	5035.0	99675.0	7211.0	1067727.0	0.9384967970995436	2.044144767875125	2351.0	49959.0	4197.0	1123141.0
8	D14	5	0.9607858782226686	3.011422346795821	6619.0	102353.0	1736.0	1068940.0	0.946064058268746	3.011422346795821	3876.0	50657.0	1900.0	1123215.0
8	D14	20	0.9614264618611904	1.1824780735942844	4725.0	104496.0	3660.0	1066767.0	0.9513061190784222	1.006843041469846	2392.0	51840.0	2915.0	1122501.0
8	D14	21	0.9535096950781612	2.0306639779653968	5762.0	105554.0	4531.0	1063801.0	0.944794868605746	2.0306639779653968	2754.0	53174.0	3460.0	1120260.0
8	D14	22	0.9629445887784988	2.003430285823854	4423.0	110638.0	4092.0	1060495.0	0.9567214906662568	2.003430285823854	2519.0	56017.0	2549.0	1118563.0
8	D14	24	0.9548346228677436	1.1777197993501043	7233.0	105514.0	2749.0	1064152.0	0.942335445817908	1.0856002174056756	4422.0	52563.0	2011.0	1120652.0
8	D14	25	0.9506120520426902	3.011422346795821	6535.0	97577.0	3604.0	1071932.0	0.941560770401388	3.011422346795821	3397.0	48569.0	2632.0	1125050.0
8	D14	26	0.9586241324967454	1.1044123154420182	5569.0	97934.0	2885.0	1073260.0	0.9408845424025688	1.0270986518465497	3221.0	48345.0	2854.0	1125228.0
8	D14	29	0.963530168786814	1.3101960805662831	3974.0	97331.0	3394.0	1074949.0	0.9467254295293334	1.006843041469846	1861.0	47581.0	3494.0	1126712.0
8	D14	30	0.941627451526374	1.458114752964423	3457.0	101450.0	9121.0	1065620.0	0.9357858253963922	1.0337623279948105	2139.0	51435.0	4920.0	1121154.0
8	D14	31	0.9635413226649556	3.0	3885.0	102119.0	3843.0	1069801.0	0.9548335308996893	3.0	2026.0	51149.0	2813.0	1123660.0
8	D14	32	0.9614477104579084	3.0022879459099605	4120.0	96164.0	3592.0	1075772.0	0.9594409454251556	3.0022879459099605	2125.0	48671.0	1990.0	1126862.0
8	D14	41	0.962947751342154	1.0270986518465497	4365.0	98472.0	3213.0	1073598.0	0.9479857854136772	1.0535004894398483	3214.0	49218.0	2187.0	1125029.0
8	D14	43	0.9600210342775696	1.0856002174056756	3465.0	104061.0	5202.0	1066920.0	0.9546717183216604	1.0	1974.0	52411.0	3003.0	1122260.0
8	D14	45	0.9626763025993704	1.3101960805662831	3535.0	103235.0	4470.0	1068408.0	0.9571463598470744	1.154163023647981	2523.0	52700.0	2196.0	1122229.0
8	D14	46	0.9388932977418656	3.14307274017004	11148.0	97605.0	1557.0	1069338.0	0.9279062526536274	3.0566849287923428	6661.0	49173.0	980.0	1122834.0
8	D14	49	0.9567982325192572	1.199772113778279	4596.0	96141.0	4086.0	1074825.0	0.9552988250985622	1.0	2249.0	48704.0	2309.0	1126386.0
8	D14	52	0.96307022542764	3.0091413460695065	4367.0	103088.0	3539.0	1068654.0	0.9541916833444518	1.0270986518465497	2020.0	51492.0	2924.0	1123212.0
8	D14	53	0.9451962807385588	3.0656572532706994	7154.0	96419.0	4027.0	1072048.0	0.9436939138595084	1.375732226909092	3210.0	48269.0	2550.0	1125619.0
8	D14	56	0.9570147338380284	3.018255006000984	6840.0	99931.0	2137.0	1070740.0	0.948991894348302	3.018255006000984	4505.0	51163.0	995.0	1122985.0
8	D14	58	0.9439872145282048	3.0091413460695065	9119.0	92734.0	1886.0	1075909.0	0.9324384246382068	3.0091413460695065	5224.0	46262.0	1480.0	1126682.0
8	D14	59	0.9629373543730702	3.0022879459099605	4355.0	101665.0	3471.0	1070157.0	0.9570980642496386	3.0022879459099605	2313.0	50976.0	2257.0	1124102.0
8	D14	60	0.9642532221379834	3.0566849287923428	3949.0	101748.0	3595.0	1070356.0	0.951925250546304	5.040424961157789	2014.0	50532.0	3090.0	1124012.0
8	D14	67	0.9541622241114498	2.006854708321581	5329.0	101572.0	4430.0	1068317.0	0.9462901850272536	2.006854708321581	2748.0	51041.0	3046.0	1122813.0
8	D28	3	0.9552016435009532	1.1044123154420182	5862.0	103221.0	3820.0	1066745.0	0.9149012699788798	1.0337623279948105	3200.0	49600.0	6027.0	1120821.0
8	D28	4	0.938019395417914	1.340339057500937	4698.0	100740.0	8615.0	1065595.0	0.9232078753562044	1.1106122062431378	2242.0	49892.0	6058.0	1121456.0
8	D28	5	0.941902945265268	3.0	8553.0	101969.0	4026.0	1065100.0	0.9356080251125972	3.0	4727.0	51414.0	2350.0	1121157.0
8	D28	20	0.944761235575494	1.222450312129291	4810.0	104877.0	7454.0	1062507.0	0.928542964787712	1.1649273213649425	2448.0	51263.0	5442.0	1120495.0
8	D28	21	0.9612592215835692	2.013686082939692	5074.0	106781.0	3533.0	1064260.0	0.9412241731894788	4.4497588703104185	2185.0	53390.0	4483.0	1119590.0
8	D28	22	0.909990577074523	2.0340425515614218	5925.0	99952.0	13848.0	1059923.0	0.874007178001853	2.0	3726.0	48583.0	10281.0	1117058.0
8	D28	24	0.9397517489204058	3.0022879459099605	9698.0	105653.0	3849.0	1060448.0	0.9298123697011814	3.0022879459099605	5567.0	52851.0	2412.0	1118818.0
8	D28	25	0.9521641187569796	1.222450312129291	5625.0	98907.0	4313.0	1070803.0	0.9425335411044812	1.222450312129291	2793.0	49598.0	3255.0	1124002.0
8	D28	26	0.9552766274598842	3.0	7686.0	96770.0	1375.0	1073817.0	0.9349801637710332	3.0	4461.0	47842.0	2193.0	1125152.0
8	D28	29	0.9590602061630544	1.773368666065026	6305.0	96621.0	1944.0	1074778.0	0.9412467041440724	1.640625	2740.0	47300.0	3165.0	1126443.0
8	D28	31	0.9433393554184724	1.7617144193405752	4902.0	100776.0	7204.0	1066766.0	0.938213971880492	1.0856002174056756	2453.0	51249.0	4297.0	1121649.0
8	D28	32	0.9599101776632984	1.7617144193405752	5905.0	94471.0	1986.0	1077286.0	0.9500287075556272	1.1117382399029458	2350.0	47158.0	2611.0	1127529.0
8	D28	41	0.9609709071472206	3.020529124409538	6046.0	100679.0	2132.0	1070791.0	0.9559347280174924	1.006843041469846	2807.0	50058.0	1808.0	1124975.0
8	D28	43	0.9599592265791737	2.0	4129.0	105476.0	4670.0	1065373.0	0.9528455284552846	2.0	1821.0	53033.0	3428.0	1121366.0
8	D28	45	0.9384476526109062	1.8373332460474476	2884.0	103454.0	10687.0	1062623.0	0.9320371188687584	1.2987091698346094	1655.0	52730.0	6035.0	1119228.0
8	D28	46	0.9436010267693437	3.0296085278516185	9566.0	96495.0	1969.0	1071618.0	0.9323603545771224	3.0296085278516185	5432.0	49382.0	1733.0	1123101.0
8	D28	52	0.9460051766377692	1.340339057500937	4852.0	102520.0	6851.0	1065425.0	0.9345484226860532	1.0856002174056756	2905.0	52095.0	4392.0	1120256.0
8	D28	53	0.9641558387967007	3.0022879459099605	3636.0	93459.0	3313.0	1079240.0	0.925009624541568	4.109620061609254	2408.0	45652.0	4994.0	1126594.0
8	D28	56	0.9431425206124852	1.7578125	3466.0	100091.0	8602.0	1067489.0	0.9372755917051366	1.7578125	1865.0	51164.0	4983.0	1121636.0
8	D28	58	0.9618280333624206	1.0664563289523392	4997.0	94792.0	2527.0	1077332.0	0.9571454734143214	1.1044123154420182	2129.0	47037.0	2083.0	1128399.0
8	D28	59	0.9592814709509776	1.2502197072539891	2312.0	101892.0	6338.0	1069106.0	0.9356008112994556	5.264077341178248	1057.0	50972.0	5960.0	1121659.0
8	D28	60	0.961327120365186	3.0296085278516185	3749.0	101296.0	4401.0	1070202.0	0.9541246848456092	3.0296085278516185	2023.0	51278.0	2908.0	1123439.0
8	D28	67	0.9542805959799284	1.1824780735942844	6275.0	99082.0	3219.0	1071072.0	0.9412265758091992	5.022435018556736	3818.0	49725.0	2392.0	1123713.0
8	D3	2	0.9704187129516516	1.4721743657873037	3993.0	118361.0	3223.0	1054071.0	0.9627659093171186	1.154163023647981	2154.0	53201.0	1961.0	1122332.0
8	D3	3	0.9715657541934276	1.2675766202803087	3159.0	109067.0	3225.0	1064197.0	0.9659960383734028	1.0270986518465497	1718.0	49743.0	1784.0	1126403.0
8	D3	4	0.966906729112358	2.006854708321581	4391.0	109420.0	3099.0	1062738.0	0.9526934228597588	2.006854708321581	3496.0	49944.0	1464.0	1124744.0
8	D3	5	0.9545541946276462	1.4256474680386453	3960.0	99287.0	5494.0	1070907.0	0.9580927904255933	1.006843041469846	2312.0	49954.0	2058.0	1125324.0
8	D3	20	0.9478620789268192	3.020529124409538	9432.0	104998.0	2119.0	1063099.0	0.9375516334960572	7.6099725445566655	5031.0	49934.0	1621.0	1123062.0
8	D3	21	0.9472335731873076	2.0	6217.0	109064.0	5934.0	1058433.0	0.9394164901635278	2.0	3249.0	49232.0	3101.0	1124066.0
8	D3	22	0.9395786622860568	2.0	5523.0	105813.0	8086.0	1060226.0	0.9276432821939083	2.003430285823854	3040.0	51365.0	4973.0	1120270.0
8	D3	24	0.9553305431798748	3.0	7793.0	106142.0	2133.0	1063580.0	0.947337015975192	3.0	3943.0	52392.0	1882.0	1121431.0
8	D3	25	0.9623594983743614	3.011422346795821	6600.0	103598.0	1504.0	1067946.0	0.9533203978178936	4.116601891464913	3646.0	46921.0	949.0	1128132.0
8	D3	26	0.9628958825724592	3.0022879459099605	5338.0	96759.0	2119.0	1075432.0	0.9486375693272244	3.0022879459099605	3044.0	47208.0	2068.0	1127328.0
8	D3	29	0.95628202272221	3.0022879459099605	7827.0	103026.0	1593.0	1067202.0	0.9473415550473702	3.0022879459099605	4018.0	46397.0	1140.0	1128093.0
8	D3	31	0.9631090670292798	3.0022879459099605	5701.0	103762.0	2248.0	1067937.0	0.9552905538833184	6.482492196534062	3464.0	49827.0	1200.0	1125157.0
8	D3	32	0.9521253418625132	3.004574149578023	8031.0	102701.0	2297.0	1066619.0	0.9447170362608688	3.004574149578023	4155.0	46883.0	1332.0	1127278.0
8	D3	41	0.868759518946205	3.0022879459099605	13672.0	85277.0	12093.0	1068606.0	0.7245773480328682	3.3984375	4109.0	29937.0	18650.0	1126952.0
8	D3	43	0.9415115685796048	1.375732226909092	5975.0	106106.0	7208.0	1060359.0	0.9328663164039696	1.2502197072539891	3574.0	49538.0	3556.0	1122980.0
8	D3	45	0.9471781218157316	1.223473419012955	9256.0	100856.0	1993.0	1067543.0	0.9331989525836896	1.223473419012955	5965.0	49537.0	1127.0	1123019.0
8	D3	46	0.959503798797412	1.2719988038639227	7296.0	98696.0	1035.0	1072621.0	0.9524376964641588	1.2502197072539891	3870.0	46358.0	760.0	1128660.0
8	D3	49	0.9663396111497063	3.0091413460695065	5719.0	101542.0	1355.0	1071032.0	0.960759402146406	3.0091413460695065	3064.0	46507.0	735.0	1129342.0
8	D3	52	0.957906412903848	2.0	7456.0	109243.0	2145.0	1060804.0	0.9455133449473998	2.0	4352.0	49118.0	1309.0	1124869.0
8	D3	53	0.9530311838708928	2.0	8905.0	102458.0	1194.0	1067091.0	0.94247747059722	2.0	4920.0	46278.0	729.0	1127721.0
8	D3	55	0.9609895258867336	2.003430285823854	6628.0	115879.0	2780.0	1054361.0	0.9505540887619665	2.003430285823854	4098.0	52924.0	1408.0	1121218.0
8	D3	56	0.9682963318680506	1.340339057500937	4508.0	104851.0	2358.0	1067931.0	0.9596298283261804	4.21875	2917.0	50085.0	1297.0	1125349.0
8	D3	58	0.947018974106945	1.5271189492492885	10176.0	98275.0	820.0	1070377.0	0.9354333375672128	1.0856002174056756	5533.0	44188.0	567.0	1129360.0
8	D3	59	0.97157522369425	1.2111642932783726	3509.0	105054.0	2638.0	1068447.0	0.96580620876835	1.0	2003.0	48751.0	1449.0	1127445.0
8	D3	60	0.9692786513504112	1.375732226909092	4105.0	107288.0	2696.0	1065559.0	0.9568510330961651	1.0270986518465497	2918.0	49019.0	1503.0	1126208.0
8	D3	67	0.9364146002514676	3.0091413460695065	12368.0	99053.0	1084.0	1067143.0	0.9294882887651544	3.0091413460695065	6311.0	45656.0	616.0	1127065.0
8	sham	1	0.9417344674556212	1.2934112252706986	4054.0	101858.0	8550.0	1065186.0	0.9329194371992212	1.1044123154420182	2264.0	50790.0	5040.0	1121554.0
8	sham	7	0.937876002486928	3.0091413460695065	9444.0	104840.0	4445.0	1060919.0	0.9312145892351276	3.0091413460695065	5307.0	52595.0	2463.0	1119283.0
8	sham	7	0.9568079892736604	3.0386608025010378	6688.0	103474.0	2654.0	1066832.0	0.9494110399671452	3.0386608025010378	3084.0	50859.0	2336.0	1123369.0
8	sham	7	0.9626545205849102	3.004574149578023	4494.0	103456.0	3533.0	1068165.0	0.942806421010116	3.004574149578023	2431.0	50187.0	3658.0	1123372.0
8	sham	8	0.9601140214522234	2.017093094227743	4140.0	111487.0	5123.0	1058898.0	0.9555027522308456	2.017093094227743	2562.0	55895.0	2644.0	1118547.0
8	sham	8	0.9430268083824606	1.2987091698346094	3436.0	109575.0	9804.0	1056833.0	0.9420374305888806	1.199772113778279	2022.0	54966.0	4742.0	1117918.0
8	sham	8	0.9364921361736014	2.0	3591.0	105840.0	10764.0	1059453.0	0.9193900166888892	2.0	2525.0	52060.0	6604.0	1118459.0
8	sham	9	0.9657203451101364	3.0	4344.0	100179.0	2768.0	1072357.0	0.9521415956682904	3.0	2376.0	49061.0	2556.0	1125655.0
8	sham	9	0.9536586861079804	3.0	7514.0	101115.0	2313.0	1068706.0	0.9406509741657182	3.0	3294.0	49173.0	2911.0	1124270.0
8	sham	9	0.9499946925608164	3.004574149578023	7903.0	102921.0	2932.0	1065892.0	0.9314486853109576	3.004574149578023	5018.0	50675.0	2441.0	1121514.0
8	sham	17	0.9600490316253985	1.199772113778279	6141.0	97901.0	2007.0	1073599.0	0.9395911977726916	1.013639886898942	3497.0	47416.0	2600.0	1126135.0
8	sham	17	0.9562848870874348	2.003430285823854	6449.0	103219.0	2988.0	1066992.0	0.9472486051762424	2.003430285823854	3662.0	50764.0	1992.0	1123230.0
8	sham	17	0.9644077196612744	2.0306639779653968	4565.0	103466.0	3072.0	1068545.0	0.957873537082239	2.0306639779653968	2790.0	51604.0	1749.0	1123505.0
8	sham	17	0.943953712632594	3.0022879459099605	9694.0	97888.0	1930.0	1070136.0	0.9233538208206484	3.0022879459099605	6143.0	48224.0	1863.0	1123418.0
8	sham	18	0.9406234424228014	2.0	5221.0	102852.0	7764.0	1063811.0	0.9331955481988862	4.9718445552179125	3133.0	51022.0	4172.0	1121321.0
8	sham	18	0.960902419332892	3.0091413460695065	6233.0	105927.0	2387.0	1065101.0	0.9548066946361708	3.0091413460695065	3764.0	52913.0	1245.0	1121726.0
8	sham	18	0.9676614633967386	3.0022879459099605	4796.0	105508.0	2256.0	1067088.0	0.9522419764488572	1.006843041469846	2749.0	51552.0	2422.0	1122925.0
8	sham	18	0.939460096961076	2.003430285823854	4691.0	104351.0	8758.0	1061848.0	0.9351669587883692	2.003430285823854	2616.0	52021.0	4597.0	1120414.0
8	sham	27	0.9484510473642724	1.294378244201632	9110.0	99272.0	1681.0	1069585.0	0.9301021430002004	1.0664563289523392	5287.0	48762.0	2042.0	1123557.0
8	sham	27	0.9598876951947244	3.0091413460695065	6652.0	99489.0	1663.0	1071844.0	0.937915484197022	3.0022879459099605	3893.0	48252.0	2495.0	1125008.0
8	sham	27	0.9468851652923822	1.1106122062431378	8730.0	100135.0	2504.0	1068279.0	0.9312296055982044	1.0270986518465497	5295.0	49371.0	1997.0	1122985.0
8	sham	27	0.949975221238938	3.0228015319505346	8269.0	100638.0	2330.0	1068411.0	0.9353587588881708	3.0228015319505346	4360.0	49198.0	2440.0	1123650.0
8	sham	30	0.95826146631591	3.0022879459099605	7695.0	104726.0	1428.0	1065799.0	0.9475589760115252	3.0022879459099605	4879.0	49988.0	654.0	1124127.0
8	sham	42	0.9677298329493365	1.40625	4448.0	100596.0	2261.0	1072343.0	0.9578960531758324	7.266569999028514	2476.0	49790.0	1901.0	1125481.0
8	sham	42	0.9568926229020944	1.40625	6803.0	96583.0	1899.0	1074363.0	0.9213065397710626	1.0856002174056756	3978.0	45595.0	3811.0	1126264.0
8	sham	42	0.9589140358928528	1.1777197993501043	6446.0	99250.0	2059.0	1071893.0	0.9312526605007546	1.1777197993501043	4108.0	48129.0	2998.0	1124413.0
8	sham	42	0.9346137401939826	1.0856002174056756	9521.0	97276.0	4090.0	1068761.0	0.9240930973048784	1.0856002174056756	5676.0	48757.0	2334.0	1122881.0
8	sham	44	0.9580035477277434	1.2447153916659022	5501.0	106393.0	3827.0	1063927.0	0.9484666512232932	1.2447153916659022	3640.0	53227.0	2144.0	1120637.0
8	sham	44	0.9615641428343036	1.411124364702222	6476.0	102246.0	1698.0	1069228.0	0.9464012251148544	7.1484375	3619.0	49749.0	2016.0	1124264.0
8	sham	44	0.9576852238057524	1.0080849922315578	5888.0	102174.0	3141.0	1068445.0	0.9493640059197092	1.08041536608901	3121.0	50678.0	2285.0	1123564.0
8	sham	44	0.9430767066436888	2.0	3407.0	107258.0	9541.0	1059442.0	0.9461441962574484	2.0	2126.0	54303.0	4056.0	1119163.0
8	sham	47	0.9655535383189122	3.0228015319505346	4546.0	99985.0	2588.0	1072529.0	0.958708290960723	3.0228015319505346	2687.0	49965.0	1617.0	1125379.0
8	sham	47	0.9562909952515338	1.08041536608901	4199.0	99285.0	4877.0	1071287.0	0.945768507760176	1.2447153916659022	3480.0	50060.0	2261.0	1123847.0
8	sham	47	0.9447495780453008	2.006854708321581	3817.0	101314.0	8033.0	1066484.0	0.9484570199387772	2.006854708321581	2360.0	51588.0	3247.0	1122453.0
8	sham	47	0.9288819596438102	1.7062757553001215	4408.0	92943.0	9824.0	1072473.0	0.9099456706962572	1.628020780013649	2722.0	45389.0	6262.0	1125275.0
8	sham	48	0.950876110960247	2.0	3291.0	103297.0	7382.0	1065678.0	0.9480184619337316	2.0	1780.0	51658.0	3885.0	1122325.0
8	sham	48	0.968392094951338	1.6482153286301064	4590.0	102437.0	2097.0	1070524.0	0.9497233352413662	8.263852598251315	2475.0	49775.0	2795.0	1124603.0
8	sham	48	0.9400939018899824	3.0228015319505346	8635.0	102317.0	4405.0	1064291.0	0.93384261120655	3.0228015319505346	4746.0	51098.0	2494.0	1121310.0
8	sham	50	0.9388665262836215	1.5234375	9178.0	98312.0	3625.0	1068533.0	0.9183057411907656	1.2447153916659022	5953.0	48369.0	2653.0	1122673.0
8	sham	50	0.9643671311142012	3.0296085278516185	4768.0	101950.0	2766.0	1070164.0	0.9483728616048828	3.0296085278516185	2896.0	49644.0	2509.0	1124599.0
8	sham	50	0.9454875805177788	1.1649273213649425	8878.0	103555.0	3063.0	1064152.0	0.9404831949888208	7.3911782958850685	5181.0	51949.0	1394.0	1121124.0
8	sham	50	0.9657298977440334	1.640625	4465.0	97559.0	2459.0	1075165.0	0.9525637455746052	1.1590180127617733	2767.0	47893.0	2003.0	1126985.0
8	sham	65	0.9670277997216266	1.6356695996021018	3605.0	102826.0	3407.0	1069810.0	0.940806345514	1.08041536608901	2059.0	49342.0	4150.0	1124097.0
8	sham	65	0.9384844099590556	1.2502197072539891	5881.0	95007.0	6574.0	1072186.0	0.9322275955127004	1.0664563289523392	3212.0	47325.0	3669.0	1125442.0
8	sham	65	0.9656624792387384	2.006854708321581	4057.0	105235.0	3427.0	1066929.0	0.964056774475127	2.006854708321581	2451.0	53013.0	1502.0	1122682.0
8	sham	65	0.9480655798615948	3.020529124409538	8562.0	102064.0	2620.0	1066402.0	0.9347733540637088	3.020529124409538	4643.0	50503.0	2405.0	1122097.0
9	24h	236	0.944191887149914	1.855925108352301	3112.0	107898.0	9643.0	1058995.0	0.9171908921088504	1.4495293215062088	3320.0	45417.0	4881.0	1126030.0
9	24h	237	0.9547611672139272	1.7334949907087993	2902.0	115581.0	8051.0	1053114.0	0.9317761160879544	1.4683551663447267	3450.0	50342.0	3922.0	1121934.0
9	24h	239	0.970918981584697	1.0664563289523392	3666.0	108874.0	2856.0	1064252.0	0.9587334697732998	1.0664563289523392	2147.0	48719.0	2047.0	1126735.0
9	24h	242	0.952660728099358	3.9968859949027817	2766.0	100369.0	7209.0	1069304.0	0.9485459964556148	7.998695267139666	1534.0	47101.0	3576.0	1127437.0
9	24h	243	0.9619795267090274	1.171875	4464.0	101586.0	3566.0	1070032.0	0.9350409599630785	1.171875	3855.0	44572.0	2338.0	1128883.0
9	24h	246	0.957178182080716	1.855925108352301	4260.0	106063.0	5230.0	1064095.0	0.90124686292475	1.171875	6593.0	45248.0	3323.0	1124484.0
9	24h	256	0.9723015946170154	3.0	3914.0	105485.0	2096.0	1068153.0	0.9608892548373816	3.0	2360.0	49014.0	1630.0	1126644.0
9	24h	260	0.9349688421259824	1.294378244201632	10974.0	104501.0	3563.0	1060610.0	0.8912838218042747	1.3707320124663318	9208.0	46726.0	2191.0	1121523.0
9	24h	261	0.966191497413902	3.0	5603.0	99567.0	1365.0	1073113.0	0.9569091732586188	3.0	3300.0	45424.0	791.0	1130133.0
9	24h	262	0.9343046239950252	1.8260872724386696	10264.0	105170.0	4526.0	1059688.0	0.9000961641200983	1.2111642932783726	7449.0	46332.0	2836.0	1123031.0
9	24h	265	0.9359078693364624	2.0	10563.0	98903.0	2983.0	1067199.0	0.9281276138128808	2.0	5445.0	46605.0	1773.0	1125825.0
9	24h	271	0.9491933808765493	1.8260872724386696	1826.0	102819.0	9181.0	1065822.0	0.9435770118509612	1.2987091698346094	1362.0	48648.0	4456.0	1125182.0
9	24h	273	0.9649038663022168	3.0	5670.0	103608.0	1867.0	1068503.0	0.953677489307873	3.0	3424.0	47496.0	1190.0	1127538.0
9	24h	275	0.9549032725139982	1.5974413440424815	6492.0	104200.0	3350.0	1065606.0	0.92383752803389	1.294378244201632	3899.0	46342.0	3742.0	1125665.0
9	24h	277	0.9664520188001924	1.1649273213649425	4046.0	104458.0	3206.0	1067938.0	0.9488514795527028	1.013639886898942	3091.0	47008.0	1977.0	1127572.0
9	24h	279	0.9635548884130594	1.0481568644530264	5708.0	109125.0	2547.0	1062268.0	0.9374101427868046	1.006843041469846	4622.0	47597.0	1734.0	1125695.0
9	24h	280	0.940333057545725	1.910615518663096	2652.0	106835.0	10906.0	1059255.0	0.912559274344293	1.910615518663096	3540.0	46379.0	5348.0	1124381.0
9	24h	283	0.9633336996863454	1.6482153286301064	4084.0	113946.0	4590.0	1057028.0	0.9373472029145296	1.006843041469846	3751.0	48885.0	2784.0	1124228.0
9	24h	288	0.9396628216503992	1.206519157146914	8267.0	99546.0	4517.0	1067318.0	0.9256733258626686	1.1590180127617733	5618.0	47911.0	2076.0	1124043.0
9	24h	289	0.9372926330608644	2.045980243367467	1100.0	118508.0	14757.0	1045283.0	0.875714974846668	2.045980243367467	6514.0	50830.0	7914.0	1114390.0
9	24h	291	0.954869278707978	2.676952868497361	3571.0	113459.0	7154.0	1055464.0	0.8946872627834024	1.3556207137438	7147.0	48913.0	4368.0	1119220.0
9	24h	294	0.9440611373640736	1.9921875	1831.0	113774.0	11652.0	1052391.0	0.9169385009491164	3.75	3465.0	49754.0	5549.0	1120880.0
9	24h	295	0.9506490869636944	1.2890625	3172.0	112371.0	8495.0	1055610.0	0.9358265724831838	1.2502197072539891	2462.0	49946.0	4388.0	1122852.0
9	24h	300	0.9652326329568902	1.8260872724386696	2753.0	108760.0	5082.0	1063053.0	0.9456311446282624	1.0599982034919917	1673.0	47900.0	3835.0	1126240.0
9	24h	301	0.948457086623398	1.8223231920837344	4607.0	101198.0	6392.0	1067451.0	0.9387692455273634	1.2111642932783726	3509.0	48931.0	2874.0	1124334.0
9	24h	306	0.9362512230432416	1.2719988038639227	9555.0	105736.0	4844.0	1059513.0	0.9234677186567882	1.2621480016721494	5380.0	47988.0	2574.0	1123706.0
9	24h	309	0.7887009711920232	5.0	34646.0	74591.0	5321.0	1065090.0	0.7734197163368937	5.0	18363.0	35336.0	2341.0	1123608.0
9	24h	310	0.9394430736693692	4.042687565705053	7289.0	99945.0	5596.0	1066818.0	0.9283932036912352	7.706804553495647	4659.0	46882.0	2573.0	1125534.0
9	24h	311	0.9295291986479168	4.042687565705053	9280.0	99547.0	5814.0	1065007.0	0.9231101046047664	4.042687565705053	5450.0	47080.0	2393.0	1124725.0
9	24h	314	0.968016887720556	1.7421174313263874	2056.0	109368.0	5171.0	1063053.0	0.947152507272817	1.1777197993501043	2880.0	48023.0	2479.0	1126266.0
9	24h	315	0.9180702024166985	2.0840639994746444	1394.0	113434.0	18852.0	1045968.0	0.892254427465695	2.0840639994746444	2505.0	49223.0	9383.0	1118537.0
9	24h	321	0.9176459099638684	2.3562297951719926	982.0	112764.0	19258.0	1046644.0	0.8724970498435949	3.448216604841733	4358.0	46580.0	9256.0	1119454.0
9	24h	328	0.9750292288585504	1.006843041469846	3912.0	107164.0	1577.0	1066995.0	0.9650800601072776	1.0	2294.0	48489.0	1215.0	1127650.0
9	24h	337	0.9675536892179052	1.1649273213649425	4059.0	104952.0	2980.0	1067657.0	0.9494523409241428	1.0856002174056756	2801.0	46592.0	2160.0	1128095.0
9	24h	340	0.9640257813019114	1.6448049430802578	4399.0	108812.0	3722.0	1062715.0	0.950010968781893	1.0535004894398483	3276.0	49801.0	1965.0	1124606.0
9	24h	345	0.9369803821470244	1.0337623279948105	9036.0	102783.0	4790.0	1063039.0	0.9105628976994616	1.4486658733124074	6812.0	46507.0	2324.0	1124005.0
9	24h	348	0.918526262310458	2.003430285823854	14381.0	94013.0	2297.0	1068957.0	0.89839251053608	2.057537234816481	8212.0	41888.0	1263.0	1128285.0
9	24h	350	0.9429982491493508	2.0	2546.0	114182.0	11258.0	1051662.0	0.8987457768315824	1.4721743657873037	4918.0	48548.0	6021.0	1120161.0
9	24h	353	0.9412689149384934	3.0228015319505346	10402.0	102419.0	2379.0	1064448.0	0.9294193263301666	3.0022879459099605	5437.0	46273.0	1591.0	1126347.0
9	24h	357	0.9497943135071252	3.0386608025010378	6775.0	104475.0	4270.0	1064128.0	0.9370231499617588	3.0386608025010378	4814.0	50231.0	1938.0	1122665.0
9	24h	361	0.9495832206582124	2.0	6446.0	100078.0	4181.0	1068943.0	0.9346045414936696	2.0	4173.0	45583.0	2206.0	1127686.0
9	24h	363	0.9625572576406096	1.1117382399029458	4098.0	102547.0	3880.0	1069123.0	0.9473480212158304	1.1117382399029458	3300.0	46439.0	1862.0	1128047.0
9	24h	364	0.9498860557185382	1.2890625	5579.0	110249.0	6054.0	1057766.0	0.9308349932807868	1.1044123154420182	4201.0	48833.0	3056.0	1123558.0
9	24h	365	0.9500256717439672	3.0	7153.0	105469.0	3943.0	1063083.0	0.9355268830140256	1.0599982034919917	4490.0	46658.0	1941.0	1126559.0
9	24h	368	0.967638251054665	3.0386608025010378	2118.0	103561.0	4809.0	1069160.0	0.9580546750007451	3.0386608025010378	1933.0	48205.0	2288.0	1127222.0
9	24h	369	0.9718140823692408	1.0	1937.0	110125.0	4451.0	1063135.0	0.9595492405683488	1.0	1387.0	48961.0	2741.0	1126559.0
9	24h	370	0.9635325131810192	1.006843041469846	2656.0	100878.0	4980.0	1071134.0	0.9614425627829972	1.006843041469846	1687.0	48200.0	2179.0	1127582.0
9	24h	371	0.945243061343088	3.0	7726.0	104913.0	4429.0	1062580.0	0.9140205857807098	3.0	6377.0	45999.0	2277.0	1124995.0
9	24h	373	0.9529322929775988	1.8223231920837344	5458.0	106008.0	5014.0	1063168.0	0.9298365255343608	1.2934112252706986	4268.0	47722.0	2934.0	1124724.0
9	24h	376	0.9423800480166268	3.018255006000984	8743.0	105196.0	4121.0	1061588.0	0.9304450969335174	3.018255006000984	5137.0	47850.0	2017.0	1124644.0
9	24h	379	0.940840997630427	1.0856002174056756	7669.0	105417.0	5588.0	1060974.0	0.9234087176747592	1.0599982034919917	4595.0	46670.0	3147.0	1125236.0
9	24h	391	0.9367819521263168	2.003430285823854	8521.0	102046.0	5252.0	1063829.0	0.9249393694421988	2.003430285823854	4758.0	45766.0	2670.0	1126454.0
9	24h	401	0.9344548090195685	1.668915312504652	3240.0	97822.0	10483.0	1068103.0	0.9212269698157586	1.527938063719371	1752.0	47001.0	6286.0	1124609.0
9	24h	403	0.9504645108756	1.610284936936628	2894.0	115557.0	9151.0	1052046.0	0.9239958079445016	1.340339057500937	2920.0	49814.0	5275.0	1121639.0
9	24h	405	0.9660401847851148	1.2447153916659022	4288.0	113132.0	3666.0	1058562.0	0.9526562995264668	1.206519157146914	2271.0	49591.0	2658.0	1125128.0
9	24h	407	0.9726540884993664	3.0956532182491387	3546.0	108982.0	2582.0	1064538.0	0.9536492597658004	6.122772434539459	3103.0	47764.0	1540.0	1127241.0
9	24h	409	0.9629307591297868	1.1590180127617733	5569.0	108530.0	2787.0	1062762.0	0.945765155915163	1.0270986518465497	3893.0	47223.0	1523.0	1127009.0
9	24h	410	0.9576721974775548	1.458114752964423	2107.0	116214.0	8166.0	1053161.0	0.9460406828913912	1.4102374024432909	2171.0	52089.0	3771.0	1121617.0
9	24h	411	0.9704361087377928	3.9293147188989903	4950.0	105631.0	1486.0	1067581.0	0.9645972192005696	3.9293147188989903	2740.0	48771.0	840.0	1127297.0
9	24h	413	0.9663988514315692	2.548168766487024	5435.0	105006.0	1867.0	1067340.0	0.9541030902700176	1.1590180127617733	3359.0	46960.0	1159.0	1128170.0
9	24h	418	0.9671727193022934	1.5974413440424815	3177.0	104798.0	3937.0	1067736.0	0.9601854612964976	1.0	2176.0	49909.0	1963.0	1125600.0
9	24h	422	0.9459037169493584	1.2280544270435452	2965.0	108970.0	9499.0	1058214.0	0.929686531437454	1.2280544270435452	2529.0	48743.0	4844.0	1123532.0
9	24h	423	0.9676146256529308	2.022969902535008	5158.0	104200.0	1817.0	1068473.0	0.9546188019204336	6.087907856588543	3600.0	47919.0	956.0	1127173.0
9	24h	426	0.9706571278121766	3.0	4498.0	106914.0	1966.0	1066270.0	0.9579721166032952	5.051311420840384	2861.0	47240.0	1284.0	1128263.0
9	24h	428	0.964960482417798	1.1590180127617733	3666.0	108174.0	4190.0	1063618.0	0.955002235310125	1.0599982034919917	1955.0	49132.0	2675.0	1125886.0
9	24h	434	0.9589571174828724	1.855925108352301	5787.0	105819.0	3271.0	1064771.0	0.9453681233830048	7.252209556888938	3627.0	47137.0	1821.0	1127063.0
9	24h	437	0.972794642416299	1.08041536608901	2821.0	108363.0	3240.0	1065224.0	0.9651606034392616	1.1044123154420182	1962.0	50766.0	1703.0	1125217.0
9	24h	447	0.9412561128399952	1.0337623279948105	10903.0	93158.0	725.0	1074862.0	0.9336977512320208	1.013639886898942	5662.0	44240.0	621.0	1129125.0
9	24h	451	0.9716033766166714	1.5801541719184398	2643.0	112911.0	3957.0	1060137.0	0.9544236958239386	1.0664563289523392	2308.0	49526.0	2422.0	1125392.0
9	24h	452	0.9658603789976176	3.004574149578023	2998.0	110068.0	4783.0	1061799.0	0.9578106365617238	3.004574149578023	2222.0	53408.0	2483.0	1121535.0
9	24h	453	0.967548112423364	1.1106122062431378	2275.0	114653.0	5416.0	1057304.0	0.947167962430551	1.1106122062431378	2317.0	51229.0	3398.0	1122704.0
9	24h	455	0.9716896685326456	8.039096665379295	3640.0	109095.0	2717.0	1064196.0	0.9552558508528362	9.087751055034532	2791.0	48164.0	1721.0	1126972.0
9	24h	456	0.9455784390282208	2.44694683802591	2819.0	108377.0	9656.0	1058796.0	0.9269998654906708	3.696179536232311	2440.0	48242.0	5158.0	1123808.0
9	24h	459	0.9553384132675932	1.863309911991293	2165.0	106568.0	7799.0	1063116.0	0.9542425749288008	1.4953133163529642	1620.0	52772.0	3441.0	1121815.0
9	24h	460	0.9676583172290768	1.390625	2683.0	104151.0	4279.0	1068535.0	0.9567909300151768	1.2675766202803087	1921.0	47597.0	2378.0	1127752.0
9	24h	461	0.9697051995269176	1.4721743657873037	3695.0	110687.0	3221.0	1062045.0	0.9575940195956126	5.205646442355887	2639.0	49894.0	1780.0	1125335.0
9	24h	462	0.9459250006838013	2.003430285823854	3708.0	103750.0	8154.0	1064036.0	0.939263856235901	2.003430285823854	2100.0	49340.0	4281.0	1123927.0
10	D7	5	0.9272507310192146	1.0856002174056756	8672.0	94657.0	6181.0	1070138.0	0.923086119634958	7.03125	4703.0	46326.0	3017.0	1125602.0
10	D7	13	0.9026002993863572	2.044144767875125	15161.0	91048.0	4489.0	1068950.0	0.897413292191789	4.798706897761625	7884.0	44789.0	2356.0	1124619.0
10	D7	19	0.8027587992632217	4.0	32169.0	68206.0	1348.0	1077925.0	0.7876105169237188	4.027372165879384	17571.0	33985.0	758.0	1127334.0
10	D7	21	0.9285611847829204	1.1590180127617733	9522.0	97121.0	5422.0	1067583.0	0.9258784896430188	1.006843041469846	5341.0	48073.0	2356.0	1123878.0
10	D7	24	0.7469625500285878	5.0	39717.0	62709.0	2769.0	1074453.0	0.733427065026362	5.001373102474584	21619.0	31299.0	1133.0	1125597.0
10	D7	33	0.7692651802321475	5.0	35525.0	65346.0	3675.0	1075102.0	0.7650701557042212	5.0	18280.0	32307.0	1561.0	1127500.0
10	D7	39	0.7886398806541755	4.001716245582169	35904.0	70838.0	2066.0	1070840.0	0.7737578068866412	4.015419802636612	18261.0	34999.0	2206.0	1124182.0
10	D7	43	0.8684459648443383	3.0	20247.0	80729.0	4211.0	1074461.0	0.8594795222750428	3.0091413460695065	10930.0	40408.0	2283.0	1126027.0
10	D7	44	0.9581727982105572	1.1590180127617733	4223.0	93384.0	3930.0	1078111.0	0.9409666707662034	6.531035059262238	3216.0	45906.0	2544.0	1127982.0
10	D7	45	0.8015310982818185	4.003431755420904	32422.0	69835.0	2162.0	1075229.0	0.7958459979736575	4.003431755420904	16883.0	34562.0	849.0	1127354.0
10	D7	49	0.9058618162178844	2.0	14618.0	93927.0	4904.0	1066199.0	0.9004821338310198	5.7421875	7332.0	46319.0	2906.0	1123091.0
10	D7	52	0.952928789459449	2.0	5018.0	98651.0	4728.0	1071251.0	0.9352915630305184	1.1590180127617733	2721.0	47380.0	3835.0	1125712.0
10	D7	53	0.8189987992483186	4.0	28986.0	76051.0	4629.0	1069982.0	0.7991680391908442	6.796875	15889.0	37847.0	3133.0	1122779.0
10	D7	54	0.93889652251427	1.006843041469846	9365.0	95321.0	3042.0	1071920.0	0.9227814439082044	7.3828125	5207.0	46845.0	2633.0	1124963.0
10	D7	57	0.9009269594758552	2.003430285823854	17030.0	92818.0	3384.0	1066416.0	0.8960844392464647	2.003430285823854	9096.0	46354.0	1655.0	1122543.0
10	D7	58	0.8370007167731255	4.0	24879.0	65977.0	818.0	1087974.0	0.829222325510321	5.859375	13019.0	32559.0	392.0	1133678.0
10	D7	60	0.9625056786633688	2.0	3061.0	95341.0	4367.0	1076879.0	0.9593319329883704	1.0599982034919917	1616.0	46813.0	2353.0	1128866.0
10	D7	64	0.921253253520476	2.0	10928.0	89725.0	4411.0	1074584.0	0.9120866626009116	2.0	6310.0	44119.0	2195.0	1127024.0
10	D7	65	0.8979837258931784	2.017093094227743	16414.0	91100.0	4285.0	1067849.0	0.88693553608743	2.017093094227743	8559.0	45204.0	2966.0	1122919.0
10	D7	70	0.9438589226286368	2.7478351741928138	7851.0	93451.0	3266.0	1075080.0	0.9353300169239448	1.006843041469846	4234.0	45595.0	2071.0	1127748.0
10	D7	72	0.8472188512394078	4.001716245582169	25795.0	80285.0	3161.0	1070407.0	0.8313310908217203	4.001716245582169	13451.0	38925.0	2344.0	1124928.0
10	D7	74	0.9058630102336562	2.003430285823854	15796.0	85951.0	2068.0	1075833.0	0.8959684300341297	2.013686082939692	8229.0	42003.0	1525.0	1127891.0
10	D7	81	0.9454262772573409	1.0599982034919917	8656.0	96078.0	2436.0	1072478.0	0.9398941569512472	1.013639886898942	4353.0	47686.0	1746.0	1125863.0
10	D7	82	0.9076847062145184	2.006854708321581	14909.0	90016.0	3401.0	1071322.0	0.8769956458635704	2.006854708321581	8343.0	43506.0	3861.0	1123938.0
10	D7	85	0.9436252021351555	3.448216604841733	8059.0	93074.0	3062.0	1075453.0	0.9414365766683648	1.0337623279948105	4514.0	46201.0	1234.0	1127699.0
10	D7	87	0.8756024385696286	3.0	19687.0	77486.0	2330.0	1080145.0	0.8667579154553579	3.0	10205.0	38312.0	1574.0	1129557.0
10	D7	90	0.933693732879727	2.229083003200251	8394.0	90157.0	4411.0	1076686.0	0.9266323670891372	7.325859191291149	4441.0	44306.0	2575.0	1128326.0
10	D7	91	0.937390133703953	1.0599982034919917	8363.0	96786.0	4566.0	1069933.0	0.9361689622068532	1.0599982034919917	4164.0	47783.0	2352.0	1125349.0
10	D7	93	0.9561561851440706	1.006843041469846	1544.0	99053.0	7540.0	1071511.0	0.9476194153762983	1.001250438904398	1136.0	49081.0	4290.0	1125141.0
10	D7	95	0.94824230350991	2.049944025531551	3370.0	103769.0	7958.0	1064551.0	0.909795714090723	1.9777201402435585	4463.0	49991.0	5450.0	1119744.0
10	D7	97	0.8834865721261234	3.0	16943.0	76536.0	3244.0	1082925.0	0.8645816314622476	6.566683934119641	8832.0	37043.0	2772.0	1131001.0
10	D7	98	0.8027269992981987	4.006860571647708	33159.0	72060.0	2259.0	1072170.0	0.7961997816225221	4.006860571647708	16935.0	35366.0	1170.0	1126177.0
10	D7	99	0.9237211948790895	2.0	9932.0	81172.0	3474.0	1085070.0	0.9132589695077362	2.0	4656.0	39340.0	2817.0	1132835.0
10	D7	106	0.9232671529851352	2.0	5312.0	85495.0	8899.0	1079942.0	0.9063179875148958	2.0	2877.0	41450.0	5692.0	1129629.0
10	D7	107	0.9116673354735152	2.0	12297.0	90875.0	5313.0	1071163.0	0.9055003286230694	2.003430285823854	6424.0	44087.0	2778.0	1126359.0
10	D7	108	0.8230056856843003	4.0	25962.0	71362.0	4732.0	1077592.0	0.7944925362960943	7.68612236766897	12547.0	34968.0	5543.0	1126590.0
11	24h	3	0.951627996466771	1.199772113778279	3052.0	108812.0	8010.0	1059774.0	0.9077627499352064	1.563476257514805	4418.0	47284.0	5191.0	1122755.0
11	24h	4	0.943474346687908	1.725554711534815	3497.0	113708.0	10128.0	1052315.0	0.8592712750482673	3.3512711120418546	9582.0	48734.0	6381.0	1114951.0
11	24h	5	0.927507386098585	2.861562090477201	5160.0	104384.0	11157.0	1058947.0	0.8487685992816829	4.089521014606264	10234.0	46319.0	6272.0	1116823.0
11	24h	9	0.959959686534549	1.0337623279948105	5354.0	101917.0	3148.0	1069229.0	0.8936108590295612	1.2890625	8709.0	46281.0	2311.0	1122347.0
11	24h	27	0.9265083730974024	2.0	9737.0	97181.0	5680.0	1067050.0	0.895769398276159	7.001713134398342	7053.0	44221.0	3238.0	1125136.0
11	24h	28	0.8766283591342007	2.3728660232011625	15383.0	101109.0	13076.0	1050080.0	0.745495817544863	2.4561088540870903	19571.0	41709.0	8907.0	1109461.0
11	24h	29	0.9023164363565176	2.2383051100386204	10015.0	106010.0	12938.0	1050685.0	0.768128091206304	7.102005108594333	16735.0	45815.0	10925.0	1106173.0
11	24h	30	0.9221871001093211	3.7220967083419527	5250.0	108819.0	13114.0	1052465.0	0.8655145188174401	5.864378072377432	8380.0	49330.0	6950.0	1114988.0
11	24h	31	0.8712308942767084	3.0296085278516185	21428.0	87895.0	4554.0	1065771.0	0.846797133996364	7.252209556888938	11952.0	39592.0	2374.0	1125730.0
11	24h	32	0.8927454898970988	2.6203921611325662	12732.0	98947.0	11043.0	1056926.0	0.7599032985340854	2.4660042087986183	18854.0	41963.0	7663.0	1111168.0
11	24h	34	0.9371816067004044	3.7752163250310895	3698.0	111392.0	11235.0	1053323.0	0.8827374722268129	5.71319744101322	6126.0	48073.0	6646.0	1118803.0
11	24h	35	0.9101411046101032	2.003430285823854	13666.0	97300.0	5547.0	1063135.0	0.8841645531193999	2.013686082939692	8782.0	45145.0	3047.0	1122674.0
11	24h	36	0.9411027568922306	1.5939223252424348	4433.0	106642.0	8915.0	1059658.0	0.8879068887206661	6.813019618944672	6343.0	46917.0	5503.0	1120885.0
11	24h	37	0.944748380256291	2.8173785812901504	3913.0	108707.0	8802.0	1058226.0	0.8758352411264355	6.462335474513549	8465.0	47056.0	4877.0	1119250.0
11	24h	38	0.9391108020118332	3.8086318107072574	9985.0	93172.0	2097.0	1074394.0	0.9219359094816384	7.599876161871406	6740.0	46118.0	1070.0	1125720.0
11	24h	39	0.9500146156094708	2.966950523712226	4782.0	110500.0	6846.0	1057520.0	0.907195869020512	1.0599982034919917	5807.0	47611.0	3934.0	1122296.0
11	24h	41	0.9551361961187846	1.5582755392580607	4335.0	105352.0	5562.0	1064399.0	0.9238703339882122	1.0856002174056756	4584.0	47025.0	3166.0	1124873.0
11	24h	43	0.9085503125392956	3.795500329851949	4999.0	111992.0	17546.0	1045111.0	0.8642736707331368	5.468225421268997	5740.0	47927.0	9313.0	1116668.0
11	24h	44	0.9453610790180832	1.222450312129291	6303.0	109236.0	6324.0	1057785.0	0.9155217440672192	7.289213221914369	5454.0	48378.0	3474.0	1122342.0
11	24h	49	0.936965807314004	2.594055893106874	7278.0	107596.0	7199.0	1057575.0	0.89647948684674	1.199772113778279	6784.0	48357.0	4384.0	1120123.0
11	24h	53	0.9316657181782124	2.485922277608956	5935.0	108049.0	9915.0	1055749.0	0.8828813591174757	1.2987091698346094	7208.0	46979.0	5256.0	1120205.0
11	24h	54	0.9183533888504312	3.0	6442.0	110775.0	13255.0	1049176.0	0.8796543655692098	2.3909441167729644	6235.0	47745.0	6829.0	1118839.0
11	24h	55	0.916955003265336	2.0	4767.0	113028.0	15706.0	1046147.0	0.8664065159887908	2.0	6635.0	49623.0	8668.0	1114722.0
11	24h	56	0.9371441750413216	2.3728660232011625	4918.0	109711.0	9799.0	1055220.0	0.9108801350918566	1.2502197072539891	3735.0	46929.0	5448.0	1123536.0
11	24h	57	0.9092677052268408	3.0656572532706994	4236.0	111744.0	18065.0	1045603.0	0.8573358125175414	3.0656572532706994	6948.0	48875.0	9318.0	1114507.0
11	24h	58	0.9418567606844694	1.199772113778279	6496.0	107909.0	6827.0	1058416.0	0.9113728300534648	1.411124364702222	5800.0	48326.0	3599.0	1121923.0
11	24h	59	0.922625231910946	2.0	8139.0	99459.0	8543.0	1063507.0	0.8468307354644664	2.0	9784.0	41670.0	5290.0	1122904.0
11	24h	60	0.9300698127139692	4.275772042859629	6877.0	110842.0	9791.0	1052138.0	0.8672858387557236	6.295290006785331	8572.0	46784.0	5746.0	1118546.0
