# Supplementary material for: Automatic Cerebral Hemisphere Segmentation in Rat MRI with Ischemic Lesions via Attention-based Convolutional Neural Networks
Source: Neuroinformatics. 2022 Sep 30;21(1):57–70. doi: 10.1007/s12021-022-09607-1 (PMC9931784; doi:10.1007/s12021-022-09607-1)
Supplement: Supplementary file 1 — Supplementary file1 (RAR 1.26 MB) [file 12021_2022_9607_MOESM1_ESM.zip › methodComparison/rats.csv]

cohort	timepoint	id	brain_dice	brain_hd	brain_fp	brain_tp	brain_fn	brain_tn
1	24h	3	0.9114050201006724	2.049944025531551	9965.0	107914.0	11015.0	1050754.0
1	24h	5	0.9333788482606418	2.1608307321780202	2645.0	58787.0	5747.0	1112469.0
1	24h	22	0.9253761760809756	2.0	2614.0	68110.0	8371.0	1100553.0
1	24h	25	0.9085559265442404	2.027279773797884	9755.0	108845.0	12155.0	1048893.0
1	24h	32	0.905863307184252	2.211931092994592	9568.0	105197.0	12296.0	1052587.0
1	24h	35	0.9096138455382152	2.2043021013250996	9862.0	109110.0	11822.0	1048854.0
1	24h	43	0.9177411598360824	2.308326047295962	10586.0	111640.0	9427.0	1047995.0
1	24h	45	0.911843503448389	2.1900933288475404	10148.0	111125.0	11339.0	1047036.0
1	2h	6	0.8994458832741071	1.773368666065026	7459.0	59734.0	5897.0	1106558.0
1	2h	26	0.9294861134209214	1.988737822087165	1959.0	55890.0	6521.0	1115278.0
1	2h	28	0.9428312505235582	1.9220179062722724	3056.0	61903.0	4451.0	1110238.0
1	2h	29	0.9249609546027824	2.0963137289060527	2876.0	70772.0	8607.0	1097393.0
1	2h	36	0.9224005059902118	2.0	2400.0	75106.0	10237.0	1091905.0
1	2h	38	0.923850777341258	1.939798284052365	1779.0	68783.0	9560.0	1099526.0
1	2h	40	0.914838314245826	2.1608307321780202	5411.0	80600.0	9595.0	1084042.0
1	2h	50	0.9272952811814166	1.9327057620082784	2829.0	82603.0	10124.0	1084092.0
1	sham	4	0.9231356783919598	2.0	1608.0	68889.0	9864.0	1099287.0
1	sham	7	0.9301804975030916	2.1512765332834944	2663.0	59419.0	6257.0	1111309.0
1	sham	8	0.9309560058386828	2.1512765332834944	2680.0	59314.0	6118.0	1111536.0
1	sham	9	0.9333084600317134	1.6572815184059708	3454.0	65039.0	5841.0	1105314.0
1	sham	11	0.9332134896968888	2.34375	3115.0	76831.0	7882.0	1091820.0
1	sham	14	0.9270215433127852	1.9327057620082784	1799.0	71732.0	9495.0	1096622.0
1	sham	15	0.9178472550476062	2.073258517143062	1895.0	67962.0	10271.0	1099520.0
1	sham	20	0.9251726453923916	1.9921875	3288.0	80583.0	9747.0	1086030.0
1	sham	23	0.91800927992641	2.275369668626672	2249.0	67862.0	9873.0	1099664.0
1	sham	24	0.9216741349032254	1.9956312147570001	2168.0	73739.0	10365.0	1093376.0
1	sham	27	0.9252874931549248	1.8305272677906221	2663.0	77726.0	9889.0	1089370.0
1	sham	30	0.9296792789495356	2.073258517143062	2487.0	71120.0	8272.0	1097769.0
1	sham	31	0.9246732210545882	2.1608307321780202	2143.0	69645.0	9204.0	1098656.0
1	sham	33	0.9283145559608742	1.7421174313263874	2619.0	71891.0	8484.0	1096654.0
1	sham	34	0.9281818949995776	1.9076742886054343	2297.0	71399.0	8752.0	1097200.0
1	sham	37	0.9306232840224564	2.1126277004671814	2496.0	68130.0	7662.0	1101360.0
1	sham	39	0.9242984994280332	2.1126277004671814	2353.0	68680.0	8897.0	1099718.0
1	sham	41	0.9299453430556068	2.201753229850305	1968.0	75373.0	9388.0	1092919.0
1	sham	42	0.9305369608130072	2.3699705175183614	2169.0	74717.0	8986.0	1093776.0
1	sham	44	0.9296144653967156	1.988737822087165	2048.0	72542.0	8937.0	1096121.0
1	sham	47	0.9383530407080114	1.9644204626062747	2644.0	70985.0	6683.0	1099336.0
1	sham	48	0.927085739888966	2.0025008778087963	3264.0	66212.0	7151.0	1103021.0
1	sham	51	0.9359721509938304	1.9076742886054343	2327.0	60227.0	5913.0	1111181.0
1	sham	52	0.9309354778807832	1.9921875	1791.0	65172.0	7879.0	1104806.0
2	24h	2	0.930402728113653	1.9644204626062747	4471.0	67390.0	5611.0	1102176.0
2	24h	4	0.9110945191084564	2.22964424887974	9690.0	98841.0	9600.0	1061517.0
2	24h	5	0.911934038699838	2.03588713483367	9847.0	95671.0	8631.0	1065499.0
2	24h	6	0.9121066245573514	2.0025008778087963	6462.0	77400.0	8455.0	1087331.0
2	24h	7	0.9219773622221044	2.154465973927762	10287.0	104425.0	7387.0	1057549.0
2	24h	8	0.9171226429964288	2.046591702723396	9860.0	101824.0	8543.0	1059421.0
2	24h	9	0.912058876544784	2.0541973036930994	10969.0	103728.0	9034.0	1055917.0
2	24h	14	0.9106523051384592	2.1070009788796966	9220.0	96551.0	9726.0	1064151.0
2	24h	15	0.9117427177207792	2.1892431670628207	10792.0	100614.0	8687.0	1059555.0
2	24h	16	0.9194849880681504	1.8373332460474474	6417.0	82841.0	8091.0	1082299.0
2	24h	17	0.9127029079451388	2.1608307321780202	11858.0	108770.0	8949.0	1050071.0
2	24h	18	0.9132879512471584	1.9956312147570001	6717.0	71710.0	6900.0	1094321.0
2	24h	19	0.9137621642582228	2.58947548758069	12668.0	110753.0	8237.0	1047990.0
3	D35	3	0.917464286283066	2.0223513011235834	12689.0	115217.0	8041.0	1043701.0
3	D35	6	0.9133378724399648	1.9921875	11228.0	109327.0	9519.0	1049574.0
3	D35	64	0.9095110678666992	2.3909441167729644	12166.0	108431.0	9410.0	1049641.0
3	D35	65	0.9067718721889788	2.022969902535008	8095.0	92741.0	10975.0	1067837.0
3	D35	67	0.9191565724540152	2.406820650678245	7765.0	97318.0	9354.0	1065211.0
3	D35	71	0.91848087654412	1.9956312147570001	7253.0	105916.0	11548.0	1054931.0
3	D35	74	0.9212487786721258	2.5481687664870236	7384.0	99002.0	9542.0	1063720.0
3	D35	75	0.9101844596454816	2.1329126579046784	10641.0	107445.0	10564.0	1050998.0
3	D35	77	0.9009047052937424	2.211931092994592	10684.0	98136.0	10905.0	1059923.0
3	D35	135	0.914454052221092	2.2366274704130436	9164.0	107869.0	11018.0	1051597.0
3	D35	138	0.907169045264825	2.3121040623883045	11880.0	103674.0	9338.0	1054756.0
3	D35	139	0.916926858583622	1.9532656199378644	7799.0	101463.0	10586.0	1059800.0
3	D35	140	0.92611438710225	1.875	7712.0	114571.0	10569.0	1046796.0
3	D35	154	0.9208450611259624	2.415882202510348	8751.0	97657.0	8038.0	1065202.0
3	D35	156	0.92462744271053	2.1384712020579677	9366.0	105230.0	7790.0	1057262.0
3	D35	157	0.911134795633276	2.1616920681855336	10113.0	103868.0	10148.0	1055519.0
3	sham	120	0.9183761147395144	2.0759651605111897	8716.0	105813.0	10093.0	1055026.0
4	24h	6	0.9118071850012528	3.229275871809344	11760.0	100064.0	7597.0	1060227.0
4	24h	7	0.9098739589364452	2.7075582324358693	10882.0	102147.0	9354.0	1057265.0
4	24h	8	0.907997205165816	2.154465973927762	8542.0	98115.0	11341.0	1061650.0
4	24h	9	0.9107129729332348	3.081295955539649	12957.0	105298.0	7690.0	1053703.0
4	24h	19	0.9140636809019534	2.546695258228053	9794.0	102802.0	9536.0	1057516.0
4	24h	20	0.9170480429210834	2.5574574051010606	10360.0	109308.0	9415.0	1050565.0
4	24h	21	0.9180887230685776	3.388869433182142	11635.0	110856.0	8146.0	1049011.0
4	24h	22	0.9084648276384	3.8654115240165567	10356.0	96032.0	8996.0	1064264.0
4	24h	23	0.9168027503223034	2.4660042087986183	11030.0	106670.0	8330.0	1053618.0
4	24h	24	0.9144695960940968	2.087356142123931	9310.0	103015.0	9960.0	1057363.0
4	24h	25	0.9196795748641952	2.538593706722779	11366.0	105221.0	7013.0	1056048.0
4	24h	26	0.9166344554421044	3.3000299625770446	11432.0	105528.0	7763.0	1054925.0
4	24h	27	0.9154558224656466	3.4605054047422033	11550.0	103295.0	7529.0	1057274.0
4	24h	28	0.9175459230588284	2.0257437388061947	9297.0	107268.0	9982.0	1053101.0
4	24h	29	0.9127327497762546	2.1361295177039827	9865.0	104533.0	10124.0	1055126.0
4	24h	30	0.9113059215168646	2.109375	8715.0	109775.0	12653.0	1048505.0
4	24h	31	0.920392764176744	2.344544136294143	10612.0	111732.0	8716.0	1048588.0
4	24h	32	0.9139363616638374	2.1055231034264383	10103.0	107409.0	10126.0	1052010.0
4	24h	33	0.9254207496594454	1.8305272677906221	6193.0	105299.0	10779.0	1057377.0
4	24h	34	0.9142372632061636	2.578846963306712	10911.0	105668.0	8914.0	1054155.0
4	24h	36	0.9117652920893708	2.2212244124862757	11115.0	114365.0	11020.0	1043148.0
4	24h	37	0.9195346944875744	3.943269892032024	11472.0	110746.0	7910.0	1049520.0
4	24h	38	0.9092832677243452	2.578846963306712	11489.0	103135.0	9090.0	1055934.0
4	24h	39	0.9208885017421604	2.027279773797884	9613.0	105718.0	8551.0	1055766.0
4	24h	40	0.9177711494401936	2.4894307833318043	11238.0	106154.0	7784.0	1054472.0
4	24h	41	0.9151716597419636	2.0608717531211154	10306.0	104627.0	9090.0	1055625.0
4	24h	42	0.9144388160924352	2.2396953702596476	10823.0	109216.0	9615.0	1049994.0
4	24h	43	0.910780602930044	2.6445745242028065	10388.0	102267.0	9648.0	1057345.0
4	24h	44	0.9077292333679498	2.017093094227743	9761.0	105327.0	11652.0	1052908.0
4	24h	45	0.9117079539934848	2.3562297951719926	9983.0	102295.0	9830.0	1057540.0
4	24h	47	0.9131070227255872	2.013686082939692	9428.0	104648.0	10489.0	1055083.0
4	24h	49	0.9152327048433448	2.0441447678751254	9794.0	104461.0	9556.0	1055837.0
4	24h	50	0.9015761366325332	2.1489488027943455	11057.0	97157.0	10156.0	1061278.0
4	24h	51	0.9098479591192984	2.6203921611325662	10688.0	108165.0	10747.0	1050048.0
4	24h	52	0.9137719269126624	2.652352379404224	10024.0	96344.0	8159.0	1065121.0
4	24h	53	0.9205503233366608	2.594055893106874	11480.0	106052.0	6826.0	1055290.0
4	24h	54	0.9164280906439308	2.0840639994746444	10274.0	102113.0	8350.0	1058911.0
4	24h	55	0.9255051637059144	2.052681411364779	8288.0	108391.0	9161.0	1053808.0
4	24h	57	0.9139896373056996	2.7639141070963564	11169.0	102753.0	8170.0	1057556.0
4	24h	58	0.918686747811816	2.0441447678751254	10206.0	107479.0	8820.0	1053143.0
5	24h	69	0.8997497355212445	2.62894978140036	12885.0	96531.0	8626.0	1061606.0
5	24h	70	0.9147448124385874	2.7252526402381485	12860.0	110782.0	7790.0	1048216.0
5	24h	71	0.9007378020320972	2.8580726200645254	12656.0	100353.0	9462.0	1057177.0
5	24h	72	0.9001109200256439	2.1900933288475404	11825.0	88453.0	7807.0	1071563.0
5	24h	73	0.9136681500317864	2.4477074932794256	13960.0	118569.0	8447.0	1038672.0
5	24h	74	0.8991542207413966	2.6106027238994542	13100.0	96477.0	8541.0	1061530.0
5	24h	75	0.910036110864163	2.652352379404224	13009.0	107483.0	8242.0	1050914.0
5	24h	77	0.905352255632284	2.1070009788796966	13380.0	99902.0	7508.0	1058858.0
5	24h	78	0.9191530628737676	1.6572815184059708	9071.0	99519.0	8436.0	1062622.0
5	24h	81	0.9121376917987088	2.4700476217891527	12761.0	116485.0	9680.0	1040722.0
5	24h	82	0.919815192663993	1.6778696558526975	9156.0	98050.0	7939.0	1064503.0
5	24h	83	0.9096738853262564	2.1608307321780202	9440.0	96319.0	9688.0	1064201.0
5	24h	84	0.918237503190287	1.9076742886054343	9959.0	100738.0	7981.0	1060970.0
5	24h	85	0.9105703922409664	2.1070009788796966	14435.0	109329.0	7040.0	1048844.0
5	24h	86	0.9110317960202486	2.0765677906253144	9280.0	97633.0	9789.0	1062946.0
5	24h	87	0.9110302445182972	1.8895916597574727	9653.0	98138.0	9515.0	1062342.0
5	24h	89	0.9126777310648616	2.057537234816481	14004.0	118205.0	8615.0	1038824.0
5	24h	90	0.9128075648511186	2.574974400661587	13248.0	112797.0	8301.0	1045302.0
5	24h	93	0.8968654419356724	2.233555356656736	13057.0	92074.0	8119.0	1066398.0
5	24h	94	0.9135198431429504	1.788089937614996	8840.0	100637.0	10214.0	1059957.0
5	24h	95	0.9100787939960278	2.450511147253262	13899.0	111805.0	8195.0	1045749.0
5	24h	97	0.90872258122219	4.317323502653293	14739.0	101602.0	5672.0	1057635.0
5	24h	99	0.9157090718174968	2.174360650462855	12414.0	108137.0	7494.0	1051603.0
5	sham	76	0.912655518525396	2.0	10539.0	93382.0	7335.0	1068392.0
5	sham	80	0.912885548490094	2.008724257963559	9011.0	101784.0	10415.0	1058438.0
5	sham	91	0.9108591619354728	2.1994789200015648	11571.0	106208.0	9217.0	1052652.0
6	D28	7	0.9085560381240124	2.179813504422454	6620.0	91418.0	11782.0	1069828.0
6	D28	8	0.912532704578124	1.9956312147570001	6763.0	88241.0	10153.0	1074491.0
6	D28	9	0.9091803035363092	2.7478351741928138	6769.0	98006.0	12811.0	1062062.0
6	D28	12	0.9173491964909556	1.6689153125046519	5576.0	94531.0	11458.0	1068083.0
6	D28	17	0.9102708447799104	2.03588713483367	6875.0	101061.0	13049.0	1058663.0
6	D28	18	0.9119599410571828	1.9532656199378644	5157.0	98711.0	13902.0	1061878.0
6	D28	20	0.917630806423761	2.463726098628356	5329.0	87681.0	10412.0	1076226.0
6	D28	21	0.916983981446524	2.0025008778087963	5825.0	85009.0	9567.0	1079247.0
6	D28	22	0.9224019156756976	2.046591702723396	5224.0	90715.0	10039.0	1073670.0
6	D28	24	0.9153203562140436	2.2321612722454667	5820.0	92916.0	11372.0	1069540.0
6	D28	35	0.9277095164040232	1.875	5977.0	105289.0	10432.0	1057950.0
6	D28	38	0.919955110513869	2.0	6459.0	95501.0	10160.0	1067528.0
6	D28	39	0.9217117836320972	2.0025008778087963	6207.0	95252.0	9974.0	1068215.0
6	D28	40	0.9222159883762748	2.1384712020579677	5777.0	96159.0	10444.0	1067268.0
6	D28	42	0.9276613139228628	2.590924666021766	5510.0	99853.0	10063.0	1064222.0
6	D28	43	0.928681115139234	2.0	5674.0	87993.0	7841.0	1078140.0
6	D28	44	0.9218743961352656	2.1512765332834944	5531.0	95414.0	10641.0	1068062.0
6	D28	47	0.9205434260492854	2.128228819971257	6368.0	101570.0	11166.0	1060544.0
6	D28	48	0.9170559576558334	2.1538851388609954	6154.0	91480.0	10394.0	1071620.0
6	D28	54	0.924145992986102	2.0025008778087963	4043.0	92495.0	11141.0	1071969.0
6	D28	61	0.9132666166375388	2.085864347968247	4989.0	90665.0	12232.0	1071762.0
6	D28	65	0.9220303199132042	2.008724257963559	4852.0	94332.0	11102.0	1069362.0
6	D28	68	0.9298934547955308	1.875	4761.0	93299.0	9307.0	1072281.0
6	D28	70	0.920231786345175	1.9921875	4924.0	96634.0	11829.0	1066261.0
6	D28	71	0.9187622383658856	2.1384712020579677	6268.0	101113.0	11613.0	1060654.0
6	D28	73	0.9152219337995524	1.7578125	5980.0	92199.0	11101.0	1070368.0
6	D28	74	0.9212726438996374	1.7295294078610661	6557.0	99450.0	10440.0	1063201.0
6	D28	76	0.9205407459290694	2.2265625	5787.0	100541.0	11570.0	1061750.0
6	D28	79	0.929598548648528	1.773368666065026	5304.0	93770.0	8899.0	1071675.0
6	D28	80	0.9191077226133586	1.875	6582.0	100782.0	11158.0	1061126.0
6	D28	82	0.9250245926179376	2.2234764798058917	6827.0	108140.0	10703.0	1053978.0
6	D28	83	0.9190802663168576	2.4720730206713655	5063.0	92834.0	11284.0	1070467.0
6	D28	86	0.924089287644579	2.128228819971257	5866.0	102585.0	10988.0	1060209.0
6	D28	87	0.9148234003397508	2.4267088856360584	5822.0	103397.0	13432.0	1056997.0
6	D28	88	0.9193270462790686	1.9956312147570001	4875.0	93633.0	11558.0	1069582.0
6	D28	93	0.9181400593362108	1.9106155186630958	5561.0	99340.0	12153.0	1062594.0
6	D28	95	0.933095426792822	1.8895916597574727	5462.0	105374.0	9649.0	1059163.0
6	D28	96	0.9174534059375358	1.9076742886054343	5158.0	92077.0	11411.0	1071002.0
6	D28	97	0.9298182734035958	1.9777201402435582	5602.0	95987.0	8888.0	1069171.0
6	D28	98	0.9160750662169092	2.540071914736126	6538.0	97360.0	11301.0	1064449.0
6	D28	123	0.9146955782665478	1.8033849466004201	5657.0	88248.0	10803.0	1074940.0
6	D28	126	0.9226973598239534	2.0864641189177564	6164.0	88262.0	8625.0	1076597.0
6	D28	127	0.9165363953458768	2.1055231034264383	5638.0	89997.0	10753.0	1073260.0
6	D28	129	0.9136210543560488	2.0025008778087963	6278.0	94806.0	11649.0	1066915.0
6	D28	130	0.9147893636092024	1.8260872724386696	5610.0	91854.0	11502.0	1070682.0
6	D28	132	0.911493881409808	2.2265625	6743.0	94485.0	11606.0	1066814.0
6	D28	134	0.9161978298278306	2.109375	6122.0	102758.0	12676.0	1058092.0
6	D28	138	0.9227995688336386	1.8895916597574727	5345.0	98023.0	11056.0	1065224.0
6	D28	139	0.9190254623472106	2.275369668626672	7007.0	105375.0	11562.0	1055704.0
6	D28	141	0.9090948757806322	2.3349443959185088	5603.0	83339.0	11064.0	1079642.0
6	D28	148	0.9282899841275476	2.2234764798058917	5539.0	91528.0	8602.0	1073979.0
6	D28	149	0.9226403205402623	1.9956312147570001	4629.0	95908.0	11454.0	1067657.0
6	D28	150	0.9169476634321362	2.1384712020579677	4647.0	93409.0	12274.0	1069318.0
6	D28	151	0.9287956082356368	2.4436271148770836	4557.0	86117.0	8647.0	1080327.0
6	D28	157	0.9223089447583148	2.22964424887974	4120.0	98848.0	12533.0	1064147.0
6	D28	159	0.9201873853828972	1.9956312147570001	6612.0	105874.0	11754.0	1055408.0
6	D28	160	0.9098249528488312	2.311298780076096	5021.0	90932.0	13004.0	1070691.0
6	D28	162	0.9201610554587352	1.8895916597574727	5004.0	99526.0	12267.0	1062851.0
6	D3	7	0.9159499955669828	2.308326047295962	5825.0	92979.0	11239.0	1069605.0
6	D3	8	0.9218300727293228	2.046591702723396	7167.0	98103.0	9471.0	1064907.0
6	D3	9	0.9123734996191386	2.1608307321780202	6037.0	96421.0	12484.0	1064706.0
6	D3	12	0.9277560093436816	1.875	5402.0	98498.0	9938.0	1065810.0
6	D3	17	0.92387451451138	2.34375	5596.0	106210.0	11907.0	1055935.0
6	D3	18	0.912842578558694	2.049944025531551	6593.0	99074.0	12326.0	1061655.0
6	D3	20	0.9215121749275526	2.109375	7139.0	97942.0	9545.0	1065022.0
6	D3	21	0.9263122968977194	2.34375	6696.0	94922.0	8406.0	1069624.0
6	D3	22	0.9190999376289402	1.9956312147570001	5189.0	95784.0	11673.0	1067002.0
6	D3	24	0.9168578118368534	2.254146569727111	5697.0	96133.0	11738.0	1066080.0
6	D3	35	0.926202619124684	2.005926886948089	6398.0	105877.0	10474.0	1056899.0
6	D3	38	0.9196291905689772	1.9956312147570001	6268.0	101236.0	11427.0	1060717.0
6	D3	39	0.9221529784493264	2.049333566407931	8127.0	105948.0	9761.0	1055812.0
6	D3	40	0.9141471077434856	1.8033849466004201	7513.0	98929.0	11069.0	1062137.0
6	D3	42	0.9274308476846208	2.022969902535008	7488.0	108029.0	9418.0	1054713.0
6	D3	43	0.9264026707805512	1.9327057620082784	8197.0	95180.0	6926.0	1069345.0
6	D3	44	0.916412507353274	2.109375	7165.0	101259.0	11307.0	1059917.0
6	D3	47	0.9246449519298016	1.9956312147570001	6183.0	99158.0	9979.0	1064328.0
6	D3	48	0.9123079520513252	1.9956312147570001	6090.0	94563.0	12089.0	1066906.0
6	D3	54	0.9266966971181058	1.9921875	7309.0	99056.0	8362.0	1064921.0
6	D3	61	0.9214362961847526	2.2366274704130436	6861.0	100965.0	10356.0	1061466.0
6	D3	65	0.917765240001275	2.0864641189177564	6868.0	100772.0	11191.0	1060817.0
6	D3	68	0.9320396928487484	1.8786585400642262	6965.0	105478.0	8417.0	1058788.0
6	D3	70	0.9274875589256508	1.9956312147570001	7945.0	106048.0	8637.0	1057018.0
6	D3	71	0.927360336367531	2.0025008778087963	5973.0	104986.0	10474.0	1058215.0
6	D3	73	0.924891371818746	1.8033849466004201	7297.0	103555.0	9522.0	1059274.0
6	D3	74	0.9174117658033312	1.8305272677906221	6126.0	98347.0	11581.0	1063594.0
6	D3	76	0.925820250504482	2.2321612722454667	7748.0	105294.0	9125.0	1057481.0
6	D3	79	0.9309392505102262	2.0	6281.0	107193.0	9623.0	1056551.0
6	D3	80	0.9160407687332708	2.125	6336.0	97022.0	11449.0	1064841.0
6	D3	82	0.9166213408707904	2.3554395987002086	6387.0	102800.0	12315.0	1058146.0
6	D3	83	0.9173777178997792	2.4044864682050613	6312.0	98053.0	11350.0	1063933.0
6	D3	86	0.9239876378371816	2.109375	4947.0	98960.0	11335.0	1064406.0
6	D3	87	0.9193995686050096	2.6973950288020943	6136.0	104430.0	12174.0	1056908.0
6	D3	88	0.9209819162362672	1.9076742886054343	6129.0	98878.0	10838.0	1063803.0
6	D3	91	0.9155430405658654	2.085864347968247	5608.0	95265.0	11968.0	1066807.0
6	D3	92	0.9252564506050364	1.8895916597574727	5654.0	101428.0	10733.0	1061833.0
6	D3	93	0.9172892160857714	1.950388708253114	6549.0	101299.0	11719.0	1060081.0
6	D3	95	0.9321415436238836	1.8528970665049098	5485.0	112784.0	10936.0	1050443.0
6	D3	96	0.9139704180307346	2.049944025531551	5607.0	96736.0	12604.0	1064701.0
6	D3	97	0.931319192089918	1.9076742886054343	5695.0	110203.0	10559.0	1053191.0
6	D3	98	0.9198922522028946	1.939798284052365	5548.0	100742.0	11998.0	1061360.0
6	D3	123	0.9117724180581324	1.9956312147570001	5660.0	92146.0	12173.0	1069669.0
6	D3	126	0.912925506919777	1.893222002508224	6123.0	90339.0	11110.0	1072076.0
6	D3	127	0.9164259813891626	1.8342745127927962	6311.0	94396.0	10906.0	1068035.0
6	D3	129	0.923585155671714	2.022969902535008	6165.0	101067.0	10559.0	1061857.0
6	D3	130	0.9165975162760264	1.875	4862.0	96652.0	12727.0	1065407.0
6	D3	132	0.924791209178859	2.2265625	7157.0	104863.0	9899.0	1057729.0
6	D3	134	0.9176096665479354	2.122355891750957	5706.0	100470.0	12336.0	1061136.0
6	D3	138	0.92233381819861	1.9644204626062747	6753.0	99868.0	10066.0	1062961.0
6	D3	139	0.9226943643685496	1.9921875	6856.0	104825.0	10709.0	1057258.0
6	D3	141	0.9214952510728304	2.1126277004671814	4436.0	90618.0	11004.0	1073590.0
6	D3	148	0.9116741969679816	2.008724257963559	4913.0	88581.0	12251.0	1073903.0
6	D3	149	0.9142717201838166	2.275369668626672	4582.0	95199.0	13271.0	1066596.0
6	D3	150	0.9137796591288848	2.1608307321780202	5228.0	98436.0	13348.0	1062636.0
6	D3	151	0.916844415275442	1.950388708253114	5634.0	89407.0	10584.0	1074023.0
6	D3	157	0.9218624272117394	2.005926886948089	4495.0	96808.0	11916.0	1066429.0
6	D3	159	0.9229705277717252	2.0223513011235834	5200.0	97426.0	11062.0	1065960.0
6	D3	160	0.9173416531669366	2.179813504422454	4984.0	91736.0	11548.0	1071380.0
6	D3	162	0.9268904982128788	1.8895916597574727	5600.0	104119.0	10825.0	1059104.0
7	D21	3	0.8600706835222619	3.6797621409627146	6446.0	75076.0	17983.0	1080143.0
7	D21	9	0.907318115234375	2.680678115001874	9788.0	89193.0	8434.0	1072233.0
7	D21	22	0.8976307429643002	2.0	11783.0	96213.0	10162.0	1061490.0
7	D21	23	0.914446797201091	1.875	9637.0	104941.0	9999.0	1055071.0
7	D21	26	0.9074457056274756	1.7849468216868536	9402.0	85343.0	8007.0	1076896.0
7	D21	29	0.9030104084899024	1.8786585400642262	11314.0	88579.0	7714.0	1072041.0
7	D21	31	0.9232725689774078	1.8816451256563365	6843.0	94382.0	8844.0	1069579.0
7	D21	33	0.9078403271126452	2.346677858730561	8966.0	88366.0	8975.0	1073341.0
7	D21	34	0.9113196397759236	2.0	9731.0	96388.0	9028.0	1064501.0
7	D21	35	0.9028398735064572	2.1538851388609954	9767.0	86934.0	8944.0	1074003.0
7	D21	39	0.91203373015873	1.9921875	10019.0	91933.0	7715.0	1069981.0
7	D21	40	0.9035448180076128	2.1608307321780202	9047.0	86523.0	9426.0	1074652.0
7	D21	42	0.9047543282186932	2.03588713483367	9283.0	90983.0	9873.0	1069509.0
7	D21	43	0.9154654448960124	2.052681411364779	9648.0	90215.0	7013.0	1072772.0
7	D21	44	0.9104278208157608	2.1378860214298143	8376.0	91315.0	9592.0	1070365.0
7	D21	47	0.9125910409900648	2.122355891750957	9721.0	94977.0	8473.0	1066477.0
7	D21	48	0.9142818120692552	5.130641902152693	9987.0	87025.0	6331.0	1076305.0
7	D21	51	0.9139440388490636	1.823009670246568	10007.0	96831.0	8228.0	1064582.0
7	D21	54	0.9112679488621452	1.7578125	9875.0	97225.0	9059.0	1063489.0
7	D21	55	0.9127506330690356	2.0840639994746444	8905.0	87949.0	7909.0	1074885.0
7	D21	57	0.8952005752423006	2.2265625	9142.0	88393.0	11554.0	1070559.0
7	D21	59	0.9028447339847993	2.1378860214298143	8002.0	93546.0	12131.0	1065969.0
7	D21	60	0.8929933455267152	2.3018255535349	10792.0	91789.0	11206.0	1065861.0
7	D21	61	0.9051699453841668	2.0306639779653968	7909.0	85353.0	9975.0	1076411.0
7	D21	63	0.906370884579592	2.046591702723396	9152.0	90091.0	9461.0	1070944.0
7	D21	64	0.9119599682917162	2.1135086811538057	7330.0	92035.0	10440.0	1069843.0
7	D21	66	0.9214884664736952	1.8528970665049098	8047.0	92640.0	7739.0	1071222.0
7	D21	70	0.9152934889106618	2.0	8293.0	87346.0	7874.0	1076135.0
7	D21	71	0.9023524906689304	2.0441447678751254	10878.0	97792.0	10287.0	1060691.0
7	D21	73	0.9093885064451392	1.8342745127927962	9621.0	95840.0	9478.0	1064709.0
7	D21	74	0.9078445759085476	2.0	8806.0	88469.0	9155.0	1073218.0
7	D21	76	0.91466087249705	2.0864641189177564	9189.0	97662.0	9035.0	1063762.0
7	D21	78	0.9030592086696392	2.046591702723396	9231.0	95997.0	11379.0	1063041.0
7	D21	80	0.9082163247568668	2.463726098628356	8684.0	90912.0	9691.0	1070361.0
7	D21	83	0.9091815136249932	2.2321612722454667	8009.0	92136.0	10398.0	1069105.0
7	D3	3	0.9065103421980746	5.869912399860091	13113.0	95102.0	6503.0	1064930.0
7	D3	7	0.9047800106086852	2.450511147253262	13789.0	96374.0	6496.0	1062989.0
7	D3	9	0.9021258197016646	4.5703125	13566.0	93891.0	6807.0	1065384.0
7	D3	22	0.905412378133232	2.1232328359794295	13537.0	100020.0	7361.0	1058730.0
7	D3	23	0.902884745609679	2.2580152374375158	12570.0	99999.0	8942.0	1058137.0
7	D3	29	0.8987288526843882	2.166599370449288	13089.0	87600.0	6653.0	1072306.0
7	D3	31	0.91877031893241	1.7578125	10215.0	99761.0	7425.0	1062247.0
7	D3	33	0.912109403865196	2.1055231034264383	11270.0	92575.0	6571.0	1069232.0
7	D3	34	0.9145619177642146	1.8342745127927962	10291.0	91105.0	6731.0	1071521.0
7	D3	35	0.9067754058700912	2.046591702723396	9776.0	89394.0	8605.0	1071873.0
7	D3	39	0.9101517392273252	2.022969902535008	9777.0	89852.0	7963.0	1072056.0
7	D3	40	0.9089758251110344	2.0	10137.0	85446.0	6976.0	1077089.0
7	D3	42	0.912138429490266	1.9076742886054343	9041.0	89982.0	8294.0	1072331.0
7	D3	43	0.9099618851257412	2.1760862948192106	10411.0	96213.0	8629.0	1064395.0
7	D3	44	0.9127276111908528	1.9076742886054343	8719.0	93158.0	9096.0	1068675.0
7	D3	47	0.913604957755153	2.1608307321780202	9463.0	94940.0	8493.0	1066752.0
7	D3	48	0.9104139094840522	2.045980243367467	11202.0	92524.0	7007.0	1068915.0
7	D3	51	0.91222525008329	2.8806945132912394	12719.0	106786.0	7831.0	1052312.0
7	D3	54	0.9064361299542594	2.3091323663134276	11604.0	96409.0	8299.0	1063336.0
7	D3	55	0.8980171383021124	2.3180360255235466	11549.0	90125.0	8921.0	1069053.0
7	D3	57	0.9026022163508144	2.097201562685678	11748.0	94970.0	8748.0	1064182.0
7	D3	59	0.9034310929667096	2.174360650462855	12174.0	105336.0	10345.0	1051793.0
7	D3	60	0.9013561375504628	2.2778361656748385	13324.0	101924.0	8985.0	1055415.0
7	D3	61	0.899384022823173	2.405260551439802	14127.0	94103.0	6928.0	1064490.0
7	D3	62	0.9201094142702856	1.7421174313263874	7618.0	91158.0	8212.0	1072660.0
7	D3	63	0.91552734375	2.34375	7491.0	91875.0	9463.0	1070819.0
7	D3	64	0.9145801295953104	2.1378860214298143	12137.0	104376.0	7360.0	1055775.0
7	D3	70	0.9093241358754084	2.463726098628356	6541.0	85421.0	10495.0	1077191.0
7	D3	71	0.9083617101778282	2.514132418232232	13365.0	108036.0	8433.0	1049814.0
7	D3	73	0.9141000638483624	1.9956312147570001	10888.0	105228.0	8889.0	1054643.0
7	D3	74	0.9088061805084304	2.2234764798058917	9441.0	95755.0	9776.0	1064676.0
7	D3	76	0.9121538802642204	2.0441447678751254	12400.0	109022.0	8599.0	1049627.0
7	D3	78	0.9088338620733708	2.5589247161893995	11094.0	106713.0	10315.0	1051526.0
7	D3	80	0.9118549175607076	2.049333566407931	11721.0	102120.0	8022.0	1057785.0
7	D3	83	0.9151366315413468	2.0161699844631156	9041.0	102477.0	9965.0	1058165.0
7	sham	2	0.9043954596929236	2.109375	7742.0	85852.0	10409.0	1075645.0
7	sham	2	0.8947236915552484	2.2234764798058917	12295.0	84151.0	7508.0	1075694.0
7	sham	11	0.9030474000617889	2.171200434811351	9637.0	89152.0	9506.0	1071353.0
7	sham	11	0.8873839218958249	2.122355891750957	11207.0	81894.0	9579.0	1076968.0
7	sham	12	0.9069802009631964	2.826667873934122	9175.0	91527.0	9599.0	1069347.0
7	sham	12	0.9143321420532836	1.950388708253114	7717.0	83276.0	7888.0	1080767.0
7	sham	13	0.9177070595863376	2.3373480273124176	7972.0	105445.0	10939.0	1055292.0
7	sham	13	0.9042718224459444	2.0161699844631156	14064.0	98803.0	6855.0	1059926.0
7	sham	14	0.9161647156873888	1.9532656199378644	6717.0	96736.0	10987.0	1065208.0
7	sham	14	0.9057948544691328	2.109375	13849.0	97858.0	6506.0	1061435.0
7	sham	16	0.9077026399650228	2.1070009788796966	8497.0	100691.0	11980.0	1058480.0
7	sham	16	0.9069087112406918	2.5161223304981117	9316.0	92073.0	9586.0	1068673.0
7	sham	17	0.8992947656351761	2.1994789200015648	11102.0	96658.0	10546.0	1061342.0
7	sham	17	0.9106382539494124	1.9921875	8096.0	88224.0	9219.0	1074109.0
7	sham	25	0.912158578967692	2.1892431670628207	8466.0	88582.0	8595.0	1074005.0
7	sham	25	0.9067367276290358	2.046591702723396	10624.0	84210.0	6699.0	1078115.0
7	sham	32	0.908837976820938	2.073258517143062	8562.0	94730.0	10442.0	1065914.0
7	sham	32	0.9044223397058456	2.087356142123931	11435.0	90241.0	7638.0	1070334.0
7	sham	45	0.9126392703529046	2.463726098628356	8074.0	88056.0	8784.0	1074734.0
7	sham	45	0.9045391461839772	2.03588713483367	9407.0	84403.0	8408.0	1077430.0
7	sham	49	0.9109927876470304	1.950388708253114	8902.0	94101.0	9486.0	1067159.0
7	sham	49	0.909366654910062	2.1384712020579677	10334.0	90241.0	7654.0	1071419.0
7	sham	52	0.8954238636655288	2.697858851536251	8335.0	87221.0	12038.0	1072054.0
7	sham	52	0.905121943059784	2.4408155535407117	8295.0	81165.0	8721.0	1081467.0
7	sham	53	0.9084864687583856	1.9532656199378644	9049.0	91411.0	9367.0	1069821.0
7	sham	53	0.91484167734256	2.22964424887974	8098.0	90691.0	8786.0	1072073.0
7	sham	58	0.9133047759094688	2.1648661639492865	9178.0	99995.0	9806.0	1060669.0
7	sham	58	0.9064748891286109	2.0608717531211154	10007.0	94534.0	9500.0	1065607.0
7	sham	65	0.9103218922476128	2.1892431670628207	7804.0	84035.0	8753.0	1079056.0
7	sham	65	0.9043574555217768	2.1512765332834944	6658.0	86566.0	11652.0	1074772.0
7	sham	67	0.9054018137166306	2.122355891750957	10044.0	85163.0	7752.0	1076689.0
7	sham	67	0.9142348433865182	2.4408155535407117	7768.0	86264.0	8417.0	1077199.0
7	sham	72	0.9205024587370368	1.8528970665049098	7571.0	94531.0	8757.0	1068789.0
7	sham	72	0.9168555687692644	2.5481687664870236	6613.0	94443.0	10516.0	1068076.0
7	sham	75	0.9087248190309686	2.109375	8814.0	92520.0	9772.0	1068542.0
7	sham	75	0.9101493970563794	2.3373480273124176	10318.0	98571.0	9144.0	1061615.0
7	sham	77	0.9045311789743378	2.2778361656748385	8937.0	87555.0	9545.0	1073611.0
7	sham	77	0.876994314184114	4.013709416643163	15343.0	92237.0	10531.0	1061537.0
7	sham	81	0.9006722943941768	2.1994789200015648	11833.0	97999.0	9782.0	1060034.0
7	sham	81	0.9105232549615636	2.4609375	7074.0	93157.0	11235.0	1068182.0
8	24h	2	0.9259467651250376	1.9984429974513909	11583.0	112728.0	6448.0	1048889.0
8	24h	3	0.9093676241084442	2.097201562685678	13594.0	105759.0	7487.0	1052808.0
8	24h	4	0.9223417176423824	1.7302527023711016	11542.0	104416.0	6041.0	1057649.0
8	24h	7	0.900884365854438	2.03588713483367	15305.0	98659.0	6404.0	1059280.0
8	24h	8	0.9152561199641132	2.0	11357.0	107117.0	8479.0	1052695.0
8	24h	9	0.90377933704331	1.9921875	11119.0	93383.0	8765.0	1066381.0
8	24h	20	0.9164902291135476	2.238864043891734	9026.0	101724.0	9512.0	1059386.0
8	24h	21	0.910607383258381	2.546695258228053	15199.0	110051.0	6408.0	1047990.0
8	24h	22	0.9115566089207228	2.0840639994746444	10129.0	104422.0	10134.0	1054963.0
8	24h	24	0.9147943435503552	1.9076742886054343	11429.0	101952.0	7563.0	1058704.0
8	24h	25	0.9058857376197194	2.285219683948624	11731.0	97611.0	8551.0	1061755.0
8	24h	26	0.907102580731397	1.9921875	9685.0	91616.0	9080.0	1069267.0
8	24h	29	0.918690345616205	4.691625788472744	11260.0	98417.0	6161.0	1063810.0
8	24h	30	0.9202373043991732	1.7413990648685327	10671.0	99739.0	6619.0	1062619.0
8	24h	31	0.9166862301283216	2.2640889189279867	10153.0	103476.0	8656.0	1057363.0
8	24h	32	0.8978424651256576	2.0025008778087963	16884.0	97960.0	5408.0	1059396.0
8	24h	41	0.8914574913796299	2.346677858730561	15270.0	96174.0	8150.0	1060054.0
8	24h	43	0.8996746228377762	2.4449006242585813	12980.0	99679.0	9251.0	1057738.0
8	24h	45	0.9114166752821978	1.773368666065026	10203.0	96972.0	8647.0	1063826.0
8	24h	46	0.911693063302214	1.9106155186630958	10820.0	91699.0	6944.0	1070185.0
8	24h	49	0.908526878648108	2.3091323663134276	14087.0	100161.0	6082.0	1059318.0
8	24h	52	0.8821758546990778	2.7257117225655487	23819.0	106079.0	4517.0	1045233.0
8	24h	53	0.9006256851184381	2.9091572320486994	17106.0	99824.0	4923.0	1057795.0
8	24h	55	0.920350852373205	2.211931092994592	11581.0	104088.0	6435.0	1057544.0
8	24h	56	0.91031539959525	2.3607327426100673	11394.0	95361.0	7396.0	1065497.0
8	24h	58	0.8887668989644296	6.879299969212438	16425.0	95522.0	7485.0	1060216.0
8	24h	59	0.9187054369342532	1.7334949907087993	10046.0	95606.0	6874.0	1067122.0
8	24h	60	0.9142364653322546	2.37523127985729	11068.0	103956.0	8436.0	1056188.0
8	24h	67	0.9004372829403411	2.422328586556745	13617.0	96060.0	7626.0	1062345.0
8	D14	2	0.9168417550863186	2.3461446100464483	11351.0	104729.0	7647.0	1055921.0
8	D14	3	0.9112825585229146	1.9106155186630958	12117.0	103647.0	8064.0	1055820.0
8	D14	4	0.9074282472849706	2.3909441167729644	12531.0	99181.0	7705.0	1060231.0
8	D14	5	0.912986271911416	1.7421174313263874	11160.0	96798.0	7291.0	1064399.0
8	D14	20	0.9192344051843429	1.9956312147570001	10170.0	100641.0	7515.0	1061322.0
8	D14	21	0.9127637182328048	1.7578125	12334.0	102774.0	7311.0	1057229.0
8	D14	22	0.9150245929850088	1.7617144193405752	9791.0	105016.0	9714.0	1055127.0
8	D14	24	0.9076132136371868	2.22964424887974	9345.0	97715.0	10548.0	1062040.0
8	D14	25	0.9197958171000722	1.9249372199584198	8753.0	93609.0	7572.0	1069714.0
8	D14	26	0.915763424894828	2.0	8716.0	92515.0	8304.0	1070113.0
8	D14	29	0.9155544578908372	1.8895916597574727	9048.0	92677.0	8048.0	1069875.0
8	D14	30	0.91277358878722	1.690102160373745	10982.0	102049.0	8522.0	1058095.0
8	D14	31	0.9224539682687776	2.1892431670628207	9531.0	98870.0	7092.0	1064155.0
8	D14	32	0.9172391330095936	1.9532656199378644	9945.0	92931.0	6825.0	1069947.0
8	D14	41	0.9130953428568634	1.9076742886054343	9476.0	93385.0	8300.0	1068487.0
8	D14	43	0.9164376757306064	2.334408466962241	9626.0	100552.0	8711.0	1060759.0
8	D14	45	0.9142324966853692	2.2566362636815223	10629.0	99639.0	8066.0	1061314.0
8	D14	46	0.901857889761349	1.8192392222179716	14678.0	93492.0	5670.0	1065808.0
8	D14	49	0.918867748691613	2.3607327426100673	9982.0	93668.0	6559.0	1069439.0
8	D14	52	0.922367735660319	2.109375	10260.0	100046.0	6581.0	1062761.0
8	D14	53	0.922226578562344	1.823009670246568	12260.0	96440.0	4006.0	1066942.0
8	D14	56	0.9024262928951184	2.320996321793994	11476.0	93356.0	8712.0	1066104.0
8	D14	58	0.9090956846058886	1.914205989519545	9215.0	86530.0	8090.0	1075813.0
8	D14	59	0.9116726317855174	2.005926886948089	11327.0	97559.0	7577.0	1063185.0
8	D14	60	0.914640391472574	2.008724257963559	9106.0	96447.0	8896.0	1065199.0
8	D14	67	0.9045725928061908	1.9921875	9863.0	95678.0	10324.0	1063783.0
8	D28	3	0.9169889110698514	1.8669913599910553	9328.0	98530.0	8511.0	1063279.0
8	D28	4	0.9140247516749592	2.238864043891734	11564.0	101773.0	7582.0	1058729.0
8	D28	5	0.9121761925790904	1.8786585400642262	9781.0	97082.0	8913.0	1063872.0
8	D28	20	0.9109959182953814	1.8786585400642262	11198.0	103337.0	8994.0	1056119.0
8	D28	21	0.9199144936817324	1.8373332460474474	9434.0	101990.0	8324.0	1059900.0
8	D28	22	0.9112827339782924	1.863309911991293	11734.0	105075.0	8725.0	1054114.0
8	D28	24	0.9139496623249134	1.893222002508224	9982.0	100550.0	8952.0	1060164.0
8	D28	25	0.907566053032063	2.2265625	11993.0	95716.0	7504.0	1064435.0
8	D28	26	0.9054271654234534	1.788089937614996	10956.0	90248.0	7897.0	1070547.0
8	D28	29	0.9130499731113192	1.7849468216868536	10580.0	91683.0	6882.0	1070503.0
8	D28	31	0.9100734085278454	2.0759651605111897	11022.0	99365.0	8615.0	1060646.0
8	D28	32	0.911527905313196	1.9076742886054343	10819.0	89837.0	6620.0	1072372.0
8	D28	41	0.9115142146324968	1.9956312147570001	9850.0	94344.0	8467.0	1066987.0
8	D28	43	0.9116484423724937	2.1384712020579677	11135.0	101590.0	8556.0	1058367.0
8	D28	45	0.9139718971983616	1.875	11532.0	105763.0	8378.0	1053975.0
8	D28	46	0.9035350026681164	2.3023690669205275	10438.0	89740.0	8724.0	1070746.0
8	D28	52	0.9103292125164152	1.9956312147570001	10945.0	100514.0	8857.0	1059332.0
8	D28	53	0.9182196369306844	2.008724257963559	8674.0	89503.0	7269.0	1074202.0
8	D28	56	0.8938154266884849	2.4949411707117464	14677.0	99685.0	9008.0	1056278.0
8	D28	58	0.9086487042369396	2.1994789200015648	8804.0	88357.0	8962.0	1073525.0
8	D28	59	0.9220948627570704	2.0759651605111897	8284.0	99672.0	8558.0	1063134.0
8	D28	60	0.9133076117614874	1.8373332460474474	9500.0	96817.0	8880.0	1064451.0
8	D28	67	0.907640986162926	2.008724257963559	8379.0	91964.0	10337.0	1068968.0
8	D3	2	0.9078366729858196	2.5815081968323286	16395.0	114692.0	6892.0	1041669.0
8	D3	3	0.9052731509450246	2.141095409079486	14554.0	104894.0	7398.0	1052802.0
8	D3	4	0.9182205103012334	2.344544136294143	11897.0	105605.0	6914.0	1055232.0
8	D3	5	0.9081478544864172	1.9644204626062747	10892.0	96211.0	8570.0	1063975.0
8	D3	20	0.9182342822262916	1.8223231920837342	9850.0	99285.0	7832.0	1062681.0
8	D3	21	0.9224659670774916	1.9532656199378644	12123.0	108827.0	6171.0	1052527.0
8	D3	22	0.9072486892120768	2.022969902535008	14172.0	106330.0	7569.0	1051577.0
8	D3	24	0.8970191741523041	1.9356089561814906	16294.0	101308.0	6967.0	1055079.0
8	D3	25	0.9005957269184176	2.514132418232232	16054.0	99247.0	5855.0	1058492.0
8	D3	26	0.9031538595574142	2.005926886948089	11281.0	90706.0	8172.0	1069489.0
8	D3	29	0.9150555105519216	2.013686082939692	11233.0	97711.0	6908.0	1063796.0
8	D3	31	0.9173029743363564	1.9984429974513909	11821.0	99831.0	6179.0	1061817.0
8	D3	32	0.9170082908983952	1.8223231920837342	12825.0	99765.0	5233.0	1061825.0
8	D3	41	0.8727547849238386	3.1275477895279633	20333.0	91130.0	6240.0	1061945.0
8	D3	43	0.9124490097675106	2.4700476217891527	11725.0	104907.0	8407.0	1054609.0
8	D3	45	0.9036935323574176	1.963783417920622	11322.0	94112.0	8737.0	1065477.0
8	D3	46	0.89435227453112	2.450511147253262	15195.0	92963.0	6768.0	1064722.0
8	D3	49	0.9080647501205056	2.5439976077278454	13767.0	97019.0	5878.0	1062984.0
8	D3	52	0.9119868281375246	2.3562297951719926	14166.0	105241.0	6147.0	1054094.0
8	D3	53	0.9112826399118914	2.485418904109778	13488.0	98049.0	5603.0	1062508.0
8	D3	55	0.9128779467634556	2.4251615804738145	15974.0	113054.0	5605.0	1045015.0
8	D3	56	0.8965429967323658	2.6106027238994542	14867.0	99185.0	8024.0	1057572.0
8	D3	58	0.8941141041956072	3.0203270498873547	14746.0	92041.0	7054.0	1065807.0
8	D3	59	0.9017269718325716	2.2366274704130436	14252.0	100121.0	7571.0	1057704.0
8	D3	60	0.9007968597692908	2.514132418232232	15750.0	103039.0	6945.0	1053914.0
8	D3	67	0.9034748656447338	2.0792701262251856	11776.0	92210.0	7927.0	1067735.0
8	sham	1	0.9143674637236868	2.005926886948089	11768.0	102902.0	7506.0	1057472.0
8	sham	7	0.9142420600538492	1.9076742886054343	10414.0	98132.0	7996.0	1063106.0
8	sham	7	0.913990216375662	1.7765322666732652	9266.0	99773.0	9512.0	1061097.0
8	sham	7	0.915697144060066	1.9644204626062747	8904.0	97872.0	9117.0	1063755.0
8	sham	8	0.913112861605324	1.9356089561814906	11434.0	107572.0	9038.0	1051604.0
8	sham	8	0.914938539407086	2.0	11927.0	110719.0	8660.0	1048342.0
8	sham	8	0.9162932138284252	1.875	12045.0	108775.0	7829.0	1050999.0
8	sham	9	0.9081915047490478	1.8192392222179716	9798.0	94184.0	9244.0	1066422.0
8	sham	9	0.9092545811024808	2.1055231034264383	9862.0	96461.0	9392.0	1063933.0
8	sham	9	0.907697338052008	1.8786585400642262	10635.0	94386.0	8561.0	1066066.0
8	sham	17	0.9111741980800748	2.405260551439802	11791.0	93399.0	6419.0	1068039.0
8	sham	17	0.9154821718747082	1.9532656199378644	9921.0	98028.0	8179.0	1063520.0
8	sham	17	0.9125987826457536	1.7765322666732652	10835.0	98505.0	8033.0	1062275.0
8	sham	17	0.911747948674247	2.2383051100386204	11831.0	93616.0	6292.0	1067909.0
8	sham	18	0.9177937447168216	1.7578125	10019.0	99889.0	7875.0	1061865.0
8	sham	18	0.912737816619092	1.8528970665049098	12240.0	101203.0	7111.0	1059094.0
8	sham	18	0.9118984398049322	1.9106155186630958	12286.0	105089.0	8020.0	1054253.0
8	sham	18	0.910453600362212	2.097201562685678	13315.0	103560.0	7056.0	1055717.0
8	sham	27	0.9113422486379396	1.7578125	10229.0	94760.0	8208.0	1066451.0
8	sham	27	0.9092894282429786	1.8786585400642262	10742.0	94522.0	8117.0	1066267.0
8	sham	27	0.9092843893390608	1.773368666065026	10769.0	93138.0	7815.0	1067926.0
8	sham	27	0.9052467021143138	2.0840639994746444	12294.0	93808.0	7344.0	1066202.0
8	sham	30	0.9120825169883868	1.855925108352301	12398.0	99391.0	6763.0	1061096.0
8	sham	42	0.9028570872690838	1.9984429974513909	11474.0	92811.0	8498.0	1066865.0
8	sham	42	0.9219113477087628	1.773368666065026	8702.0	94123.0	7243.0	1069580.0
8	sham	42	0.9072994051038392	2.1608307321780202	9371.0	93186.0	9671.0	1067420.0
8	sham	42	0.9053868128899272	2.211931092994592	10912.0	90483.0	7999.0	1070254.0
8	sham	44	0.9057332562696476	1.9220179062722724	11121.0	96375.0	8940.0	1063212.0
8	sham	44	0.9123787441013704	1.9076742886054343	9861.0	100733.0	9487.0	1059567.0
8	sham	44	0.9087076924381792	2.0	11866.0	107138.0	9661.0	1050983.0
8	sham	44	0.9042936070207888	1.9956312147570001	10983.0	94850.0	9094.0	1064721.0
8	sham	47	0.8979402024567255	2.4267088856360584	14539.0	95579.0	7188.0	1062342.0
8	sham	47	0.920845661926124	2.0257437388061947	8901.0	96477.0	7685.0	1066585.0
8	sham	47	0.9113743710270916	2.022969902535008	10619.0	100433.0	8914.0	1059682.0
8	sham	47	0.8953068592057761	2.514132418232232	15390.0	95604.0	6969.0	1061685.0
8	sham	48	0.9011981053218168	2.0840639994746444	13774.0	97032.0	7502.0	1061340.0
8	sham	48	0.9167993335801556	1.9220179062722724	10307.0	99051.0	7671.0	1062619.0
8	sham	48	0.913220155718926	2.229083003200251	11944.0	103040.0	7639.0	1057025.0
8	sham	50	0.8970209528268758	2.171200434811351	13055.0	91959.0	8059.0	1066575.0
8	sham	50	0.9206047192550932	2.1384712020579677	7552.0	93382.0	8555.0	1070159.0
8	sham	50	0.9117450151453438	1.9220179062722724	9606.0	97373.0	9245.0	1063424.0
8	sham	50	0.9137921929533988	1.8528970665049098	8412.0	95171.0	9545.0	1066520.0
8	sham	65	0.9063841110869196	1.875	11436.0	93668.0	7913.0	1066631.0
8	sham	65	0.9057741276869078	1.9076742886054343	10584.0	98709.0	9953.0	1060402.0
8	sham	65	0.9070486919681922	2.045980243367467	9601.0	94846.0	9838.0	1065363.0
8	sham	65	0.8953845592860333	2.3180360255235466	14940.0	98221.0	8012.0	1058475.0
9	24h	236	0.9164967056947416	2.2808486376374257	11553.0	109196.0	8345.0	1050554.0
9	24h	237	0.9181244959016556	2.4660042087986183	12515.0	115540.0	8092.0	1043501.0
9	24h	239	0.9156896370699612	2.70363299056219	12198.0	104656.0	7074.0	1055720.0
9	24h	242	0.9098882106346988	3.9598587041750934	11000.0	98974.0	8604.0	1061070.0
9	24h	243	0.912164645350974	2.1648661639492865	11768.0	98039.0	7113.0	1062728.0
9	24h	246	0.9180487507988192	2.1616920681855336	13146.0	105588.0	5705.0	1055209.0
9	24h	256	0.9081717621684589	2.3649561471885687	12394.0	99794.0	7787.0	1059673.0
9	24h	260	0.9161928506089358	2.261054117586806	12787.0	102161.0	5903.0	1058797.0
9	24h	261	0.9077719504694938	2.578846963306712	11840.0	93727.0	7205.0	1066876.0
9	24h	262	0.9121220206332266	2.4436271148770836	12625.0	102559.0	7137.0	1057327.0
9	24h	265	0.9031846284282624	2.049333566407931	13250.0	94810.0	7076.0	1064512.0
9	24h	271	0.9043462019096072	2.4700476217891527	11186.0	101677.0	10323.0	1056462.0
9	24h	273	0.9067730264834092	2.9396808726139816	12523.0	97873.0	7602.0	1061650.0
9	24h	275	0.897455870509486	2.4449006242585813	17715.0	101964.0	5586.0	1054383.0
9	24h	277	0.910863876126504	2.1538851388609954	12404.0	100415.0	7249.0	1059580.0
9	24h	279	0.9028305671919964	2.99292174411665	15485.0	104634.0	7038.0	1052491.0
9	24h	280	0.9195071211393824	2.211931092994592	10547.0	109174.0	8567.0	1051360.0
9	24h	283	0.9109161904606632	2.906795983660532	15063.0	111743.0	6793.0	1046049.0
9	24h	288	0.9043838290050876	2.1126277004671814	11576.0	95455.0	8608.0	1064009.0
9	24h	289	0.9206947713657812	2.7514644538181843	11860.0	123798.0	9467.0	1034523.0
9	24h	291	0.9143943318417844	2.2043021013250996	12460.0	112086.0	8527.0	1046575.0
9	24h	294	0.9173713390808894	2.3461446100464483	12142.0	116569.0	8857.0	1042080.0
9	24h	295	0.9190569602152572	2.7263946044295384	13312.0	114083.0	6783.0	1045470.0
9	24h	300	0.9154297221033892	2.3226130220077557	11652.0	105923.0	7919.0	1054154.0
9	24h	301	0.8994920429441811	2.2731690133558593	9728.0	95889.0	11701.0	1062330.0
9	24h	306	0.9045908005445578	2.2088246308840365	12125.0	101330.0	9250.0	1056943.0
9	24h	309	0.9270496689780678	1.939798284052365	5578.0	73865.0	6047.0	1094158.0
9	24h	310	0.9043010547233262	2.067524655989621	9148.0	94655.0	10886.0	1064959.0
9	24h	311	0.9310631988870758	1.7421174313263874	5670.0	96710.0	8651.0	1068617.0
9	24h	314	0.9205295437158824	2.3909441167729644	10339.0	106491.0	8048.0	1054770.0
9	24h	315	0.920767393251717	2.3678577846402113	12288.0	123346.0	8940.0	1035074.0
9	24h	321	0.9173258455181544	2.590924666021766	10256.0	120549.0	11473.0	1037370.0
9	24h	328	0.908338346987058	2.211931092994592	11922.0	100400.0	8341.0	1058985.0
9	24h	337	0.9092031053617856	2.3091323663134276	12270.0	100191.0	7741.0	1059446.0
9	24h	340	0.9131877985274084	2.320996321793994	13521.0	105917.0	6617.0	1053593.0
9	24h	345	0.915390988344725	2.3091323663134276	7632.0	97231.0	10342.0	1064443.0
9	24h	348	0.911416729856343	2.0257437388061947	8489.0	87743.0	8567.0	1074849.0
9	24h	350	0.9191113832915248	2.6027001078807563	12229.0	117064.0	8376.0	1041979.0
9	24h	353	0.9145309413850936	2.191806586649755	8138.0	95151.0	9647.0	1066712.0
9	24h	357	0.9137502212368772	1.9921875	7865.0	98092.0	10653.0	1063038.0
9	24h	361	0.9067101700266952	2.067524655989621	10004.0	94763.0	9496.0	1065385.0
9	24h	363	0.9038284448684104	2.2566362636815223	9634.0	95696.0	10731.0	1063587.0
9	24h	364	0.9166979410660904	2.0340425515614218	9262.0	106254.0	10049.0	1054083.0
9	24h	365	0.9139645088818752	2.2731690133558593	9990.0	100484.0	8928.0	1060246.0
9	24h	368	0.9129220473965104	2.1900933288475404	9566.0	99042.0	9328.0	1061712.0
9	24h	369	0.9124368419443728	2.171200434811351	9944.0	104469.0	10107.0	1055128.0
9	24h	370	0.9145458972486	2.154465973927762	5591.0	93901.0	11957.0	1068199.0
9	24h	371	0.9098589091977612	2.4700476217891527	9376.0	99085.0	10257.0	1060930.0
9	24h	373	0.9162891328994142	2.109375	8941.0	101430.0	9592.0	1059685.0
9	24h	376	0.9158906327041334	2.1760862948192106	7215.0	98450.0	10867.0	1063116.0
9	24h	379	0.9126654442710442	2.109375	8486.0	100296.0	10709.0	1060157.0
9	24h	391	0.9194061060364906	1.9956312147570001	8459.0	98490.0	8808.0	1063891.0
9	24h	401	0.898854961832061	2.3909441167729644	14019.0	99852.0	8453.0	1057324.0
9	24h	403	0.9164559732083892	2.3180360255235466	13932.0	117261.0	7447.0	1041008.0
9	24h	405	0.9104868772512464	2.70363299056219	13115.0	108566.0	8232.0	1049735.0
9	24h	407	0.8816000540330615	3.0558761274387414	20906.0	104422.0	7142.0	1047178.0
9	24h	409	0.9027449490375228	2.8301960648734212	12861.0	102165.0	9152.0	1055470.0
9	24h	410	0.9140502308446196	2.7137728328438344	13572.0	116115.0	8265.0	1041696.0
9	24h	411	0.8997686314347983	2.680678115001874	15808.0	100528.0	6589.0	1056723.0
9	24h	413	0.9024515764688736	2.6184814898142776	13623.0	99077.0	7796.0	1059152.0
9	24h	418	0.89897973585129	2.171200434811351	12184.0	98730.0	10005.0	1058729.0
9	24h	422	0.9138837584651992	2.0223513011235834	12080.0	109847.0	8622.0	1049099.0
9	24h	423	0.8975079054700863	2.450511147253262	15487.0	98913.0	7104.0	1058144.0
9	24h	426	0.907971761148632	2.2212244124862757	12470.0	100897.0	7983.0	1058298.0
9	24h	428	0.9139146857024047	2.0891536535834914	13005.0	105495.0	6869.0	1054279.0
9	24h	434	0.9106612368732336	2.3723386610381434	11551.0	100853.0	8237.0	1059007.0
9	24h	437	0.9053735116548364	2.320996321793994	12231.0	102424.0	9179.0	1055814.0
9	24h	447	0.897957066226746	2.2731690133558593	12333.0	86546.0	7337.0	1073432.0
9	24h	451	0.9170339177385396	2.4267088856360584	13004.0	109973.0	6895.0	1049776.0
9	24h	452	0.9068194403032755	2.1070009788796966	13472.0	106447.0	8404.0	1051325.0
9	24h	453	0.9076903430974752	1.9426908790547455	12515.0	110175.0	9894.0	1047064.0
9	24h	455	0.9021968180381414	7.362152806435934	13219.0	102753.0	9059.0	1054617.0
9	24h	456	0.9149300078045864	2.643397213459415	12655.0	110196.0	7837.0	1048960.0
9	24h	459	0.9049279757391964	2.2043021013250996	12018.0	104440.0	9927.0	1053263.0
9	24h	460	0.9100400773596728	2.0608717531211154	12458.0	100933.0	7497.0	1058760.0
9	24h	461	0.9104063378042808	2.6027001078807563	12900.0	105954.0	7954.0	1052840.0
9	24h	462	0.9106782018422456	2.2731690133558593	12624.0	104106.0	7798.0	1055120.0
10	D7	5	0.9221644642690284	1.9956312147570001	8745.0	93756.0	7082.0	1070065.0
10	D7	13	0.9146437541308658	2.022969902535008	7097.0	86491.0	9046.0	1077014.0
10	D7	19	0.9357349119260756	2.005926886948089	4157.0	64809.0	4745.0	1105937.0
10	D7	21	0.9268388413533244	1.9956312147570001	6825.0	94456.0	8087.0	1070280.0
10	D7	24	0.9119244570349386	2.049944025531551	6539.0	60358.0	5120.0	1107631.0
10	D7	33	0.9195869021183602	1.6655473129162377	7610.0	65224.0	3797.0	1103017.0
10	D7	39	0.9323914546412851	2.1126277004671814	5080.0	68107.0	4797.0	1101664.0
10	D7	43	0.9193226914910604	2.0	6421.0	77720.0	7220.0	1088287.0
10	D7	44	0.9228457835511994	2.005926886948089	8078.0	90294.0	7020.0	1074256.0
10	D7	45	0.9223550471592564	1.773368666065026	7468.0	68014.0	3983.0	1100183.0
10	D7	49	0.9177477270990908	2.0	7411.0	90093.0	8738.0	1073406.0
10	D7	52	0.9242918969048264	2.073258517143062	7974.0	95679.0	7700.0	1068295.0
10	D7	53	0.9272689894906024	2.0864641189177564	5419.0	74424.0	6256.0	1093549.0
10	D7	54	0.9151274233856396	1.939798284052365	8210.0	89898.0	8465.0	1073075.0
10	D7	57	0.912845250136155	2.154465973927762	8597.0	87996.0	8206.0	1074849.0
10	D7	58	0.9280442386287234	1.6778696558526975	4154.0	61424.0	5371.0	1108699.0
10	D7	60	0.9140173083022458	1.9921875	8148.0	90777.0	8931.0	1071792.0
10	D7	64	0.9156551542880436	2.304806670647779	6945.0	85356.0	8780.0	1078567.0
10	D7	65	0.9175758021861312	2.109375	7553.0	87261.0	8124.0	1076710.0
10	D7	70	0.919941098969232	2.154465973927762	7803.0	89025.0	7692.0	1075128.0
10	D7	72	0.9201020149724052	1.950388708253114	8226.0	78107.0	5339.0	1087976.0
10	D7	74	0.9281392793105444	1.9921875	4638.0	80233.0	7786.0	1086991.0
10	D7	81	0.91899623332994	2.005926886948089	7673.0	90273.0	8241.0	1073461.0
10	D7	82	0.9215127490893508	1.9921875	7249.0	86014.0	7403.0	1078982.0
10	D7	85	0.9115513113934708	3.5117165774464913	7302.0	86627.0	9509.0	1076210.0
10	D7	87	0.9091273344226783	1.8895916597574727	7306.0	72607.0	7209.0	1092526.0
10	D7	90	0.9122701945392128	2.415882202510348	7138.0	85300.0	9268.0	1077942.0
10	D7	91	0.924319711208334	1.9076742886054343	8305.0	94227.0	7125.0	1069991.0
10	D7	93	0.9216013901884776	1.8786585400642262	6352.0	96523.0	10070.0	1066703.0
10	D7	95	0.8962103498477964	2.4720730206713655	13371.0	101572.0	10155.0	1054550.0
10	D7	97	0.9016353279843204	2.3180360255235466	9885.0	73605.0	6175.0	1089983.0
10	D7	98	0.9124012596071732	2.1608307321780202	7190.0	68379.0	5940.0	1098139.0
10	D7	99	0.9163818178586872	2.073258517143062	6813.0	77344.0	7302.0	1088189.0
10	D7	106	0.905843437588884	2.097201562685678	9471.0	85989.0	8405.0	1075783.0
10	D7	107	0.9128215976096672	2.1760862948192106	6602.0	86305.0	9883.0	1076858.0
10	D7	108	0.9172957842056154	1.7578125	6872.0	70291.0	5803.0	1096682.0
11	24h	3	0.9075681222399016	2.7137728328438344	14656.0	109229.0	7593.0	1048170.0
11	24h	4	0.9098826923600336	2.515625	16346.0	117005.0	6831.0	1039466.0
11	24h	5	0.8916494587194003	2.652352379404224	19450.0	108598.0	6943.0	1044657.0
11	24h	9	0.9150422845007397	2.0864641189177564	9372.0	96515.0	8550.0	1065211.0
11	24h	27	0.9109217513560754	2.013686082939692	11783.0	95890.0	6971.0	1065004.0
11	24h	28	0.9126738047765022	2.3023690669205275	9606.0	103907.0	10278.0	1055857.0
11	24h	29	0.9191529655512888	2.67742023253028	14602.0	113571.0	5377.0	1046098.0
11	24h	30	0.9097573032082272	4.265689388250304	13709.0	113187.0	8746.0	1044006.0
11	24h	31	0.9160190040546984	2.7252526402381485	8739.0	85509.0	6940.0	1078460.0
11	24h	32	0.9162327778679428	2.6203921611325662	13547.0	104440.0	5550.0	1056111.0
11	24h	34	0.9014082267157544	3.478317674919335	15533.0	113362.0	9265.0	1041488.0
11	24h	35	0.9196814061019156	1.8895916597574727	10002.0	96069.0	6778.0	1066799.0
11	24h	36	0.906764530847054	2.3649561471885687	16707.0	109704.0	5853.0	1047384.0
11	24h	37	0.9045779416974016	2.6846369197016196	13917.0	108529.0	8980.0	1048222.0
11	24h	38	0.9117762356306616	3.5181067629212874	7443.0	86058.0	9211.0	1076936.0
11	24h	39	0.907152994490775	2.9745112682853043	16254.0	110899.0	6447.0	1046048.0
11	24h	41	0.9023038220496072	2.109375	13444.0	102222.0	8692.0	1055290.0
11	24h	43	0.8952735089910815	3.6067698932008403	22574.0	123272.0	6266.0	1027536.0
11	24h	44	0.9083139671954464	2.0	14093.0	107875.0	7685.0	1049995.0
11	24h	49	0.9130808370118272	2.1616920681855336	14231.0	108390.0	6405.0	1050622.0
11	24h	53	0.9046658598897404	2.9339448233670824	16445.0	111012.0	6952.0	1045239.0
11	24h	54	0.9169427651723324	1.9532656199378644	13919.0	116791.0	7239.0	1041699.0
11	24h	55	0.908288387699722	1.9984429974513909	16700.0	120999.0	7735.0	1034214.0
11	24h	56	0.912206720200978	2.3699705175183614	13854.0	111837.0	7673.0	1046284.0
11	24h	57	0.897082317948567	2.7075582324358693	19997.0	121848.0	7961.0	1029842.0
11	24h	58	0.9252769144611124	1.863309911991293	10962.0	108219.0	6517.0	1053950.0
11	24h	59	0.9101982914091624	2.0891536535834914	13771.0	101696.0	6296.0	1057885.0
11	24h	60	0.9137068854981408	4.810400566821983	14919.0	114016.0	6617.0	1044096.0
