# Supplementary material for: Automatic Cerebral Hemisphere Segmentation in Rat MRI with Ischemic Lesions via Attention-based Convolutional Neural Networks
Source: Neuroinformatics. 2022 Sep 30;21(1):57–70. doi: 10.1007/s12021-022-09607-1 (PMC9931784; doi:10.1007/s12021-022-09607-1)
Supplement: Supplementary file 1 — Supplementary file1 (RAR 1.26 MB) [file 12021_2022_9607_MOESM1_ESM.zip › methodComparison/highres3dnet.csv]

cohort	timepoint	id	brain_dice	brain_hd	brain_fp	brain_tp	brain_fn	brain_tn	contra_dice	contra_hd	contra_fp	contra_tp	contra_fn	contra_tn
1	24h	3	0.9646977248104008	2.0	519.0	111302.0	7627.0	1060200.0	0.9608466843707746	3.7664434406222336	798.0	49388.0	3227.0	1126235.0
1	24h	5	0.7289933807191633	6.0	44723.0	62665.0	1869.0	1070391.0	0.7160955701045829	6.218053117360168	22165.0	29477.0	1208.0	1126798.0
1	24h	22	0.825212161160089	4.0	30457.0	75117.0	1364.0	1072710.0	0.8154511320969393	4.003431755420904	15512.0	35835.0	708.0	1127593.0
1	24h	25	0.964313652132508	1.3092407449071388	805.0	113411.0	7589.0	1057843.0	0.9472165104038937	4.107948897031826	867.0	50211.0	4729.0	1123841.0
1	24h	32	0.9565665147653252	1.1055446639128832	4091.0	111462.0	6031.0	1058064.0	0.9367963029069264	1.1055446639128832	3361.0	48549.0	3190.0	1124548.0
1	24h	35	0.967524737587349	2.125	2662.0	115819.0	5113.0	1056054.0	0.9611831335729204	1.0599982034919917	1455.0	51084.0	2671.0	1124438.0
1	24h	43	0.9812465642480372	2.643397213459415	319.0	116917.0	4150.0	1058262.0	0.9694915254237289	2.643397213459415	604.0	51051.0	2609.0	1125384.0
1	24h	45	0.9626963710171376	2.0	311.0	113951.0	8520.0	1056866.0	0.9536600448326504	1.1590180127617733	811.0	49350.0	3985.0	1125502.0
1	2h	6	0.7773279352226721	5.0	35690.0	64416.0	1215.0	1078327.0	0.7724998440326908	5.013714102495524	17244.0	30956.0	989.0	1130459.0
1	2h	26	0.7077096995599237	6.0	49617.0	61351.0	1060.0	1067620.0	0.7005479290638073	6.001144300061135	24629.0	29726.0	784.0	1124509.0
1	2h	28	0.7335413880219943	5.01097428463268	44432.0	64168.0	2186.0	1068862.0	0.7410190786412285	5.005490149887921	20810.0	31849.0	1452.0	1125537.0
1	2h	29	0.8033192848354755	4.001716245582169	34907.0	76719.0	2660.0	1065362.0	0.7887817131920354	4.006860571647708	17891.0	36267.0	1532.0	1123958.0
1	2h	36	0.8951929811429702	4.0	17978.0	83718.0	1625.0	1076327.0	0.8785857385025208	4.0	9984.0	39908.0	1046.0	1128710.0
1	2h	38	0.8361802717211357	4.001716245582169	28864.0	77026.0	1317.0	1072441.0	0.8291959406713505	4.0	14328.0	37177.0	988.0	1127155.0
1	2h	40	0.8836077351979842	3.0386608025010378	20128.0	87319.0	2876.0	1069325.0	0.8696388970249801	3.0228015319505346	10617.0	41567.0	1845.0	1125619.0
1	2h	50	0.9012569998808532	3.0022879459099605	17934.0	90771.0	1956.0	1068987.0	0.8892243238247798	3.6012235469568186	9440.0	43299.0	1348.0	1125561.0
1	sham	4	0.856466383739111	3.011422346795821	23639.0	76688.0	2065.0	1077256.0	0.8532339993227227	3.011422346795821	11686.0	37794.0	1316.0	1128852.0
1	sham	7	0.7628668990286797	6.0	39210.0	64677.0	999.0	1074762.0	0.785138551056422	5.0	17363.0	32924.0	657.0	1128704.0
1	sham	8	0.7322915886126657	6.0	44536.0	63523.0	1909.0	1069680.0	0.7364189355492786	5.0	21545.0	31416.0	944.0	1125743.0
1	sham	9	0.8281525919833571	5.0	26006.0	68470.0	2410.0	1082762.0	0.822010079472766	4.015419802636612	13384.0	33926.0	1308.0	1131030.0
1	sham	11	0.8355312821396182	4.015419802636612	30209.0	82459.0	2254.0	1064726.0	0.8238470051611969	3.112337627541797	15651.0	39826.0	1380.0	1122791.0
1	sham	14	0.8377279161648814	4.0	28796.0	79301.0	1926.0	1069625.0	0.8401076486041992	3.0	13972.0	39333.0	1000.0	1125343.0
1	sham	15	0.8434766793975167	4.0	26692.0	76524.0	1709.0	1074723.0	0.8448627730876892	4.0	12862.0	37879.0	1049.0	1127858.0
1	sham	20	0.9261355907373884	4.0	12296.0	88508.0	1822.0	1077022.0	0.9218569028663252	2.013686082939692	6272.0	44174.0	1217.0	1127985.0
1	sham	23	0.8324779619278001	4.0	29412.0	76399.0	1336.0	1072501.0	0.8302688189790821	3.0091413460695065	14745.0	37727.0	680.0	1126496.0
1	sham	24	0.8442991877902576	4.0	28875.0	82537.0	1567.0	1066669.0	0.846979492096879	3.0	13957.0	41073.0	884.0	1123734.0
1	sham	27	0.878927301108012	3.0	21911.0	85869.0	1746.0	1070122.0	0.8782440497739897	3.0	10807.0	42453.0	964.0	1125424.0
1	sham	30	0.8282649882791175	4.0	30075.0	77379.0	2013.0	1070181.0	0.8302628610714248	3.0	14626.0	38645.0	1175.0	1125202.0
1	sham	31	0.8337764947200487	4.0	28608.0	76825.0	2024.0	1072191.0	0.8355106176659657	3.020529124409538	13837.0	38342.0	1260.0	1126209.0
1	sham	33	0.8604994262608601	4.0	23895.0	78740.0	1635.0	1075378.0	0.859986482656376	4.0	11824.0	39445.0	1020.0	1127359.0
1	sham	34	0.8183278489106532	4.0	33504.0	78708.0	1443.0	1065993.0	0.8181962042009094	4.0	16473.0	38778.0	760.0	1123637.0
1	sham	37	0.7925347825854386	5.002745828074069	37074.0	74081.0	1711.0	1066782.0	0.7949615417854983	5.005490149887921	18120.0	36794.0	860.0	1123874.0
1	sham	39	0.8112145937194428	5.0	33663.0	75909.0	1668.0	1068408.0	0.814800489911687	4.003431755420904	16274.0	37920.0	964.0	1124490.0
1	sham	41	0.8294748048974017	4.0	31780.0	82585.0	2176.0	1063107.0	0.8318564443772367	3.004574149578023	15537.0	41258.0	1142.0	1121711.0
1	sham	42	0.8287409400899111	4.001716245582169	31194.0	81297.0	2406.0	1064751.0	0.824665797195957	4.006860571647708	15903.0	40468.0	1305.0	1121972.0
1	sham	44	0.8349152080208913	4.0	29613.0	79610.0	1869.0	1068556.0	0.8336200488478284	3.0022879459099605	14820.0	39251.0	848.0	1124729.0
1	sham	47	0.7984493258053101	5.0	36081.0	75588.0	2080.0	1065899.0	0.7961133914828117	4.001716245582169	18055.0	37239.0	1019.0	1123335.0
1	sham	48	0.7920053178712874	5.001373102474584	34764.0	70892.0	2471.0	1071521.0	0.7932356611983764	5.0	16822.0	35274.0	1567.0	1125985.0
1	sham	51	0.762503202963032	5.0	40109.0	65467.0	673.0	1073399.0	0.7688418466190994	5.0	19195.0	32542.0	373.0	1127538.0
1	sham	52	0.7693392241170551	5.0	41294.0	71482.0	1569.0	1065303.0	0.7744802309363952	4.006860571647708	20078.0	35817.0	781.0	1122972.0
2	24h	2	0.7795257454751919	5.0	40926.0	72766.0	235.0	1065721.0	0.7713264948272839	5.0	20579.0	35191.0	287.0	1123591.0
2	24h	4	0.9405544707023208	2.097201562685678	11190.0	106206.0	2235.0	1060017.0	0.9262533325315212	2.097201562685678	5310.0	46208.0	2048.0	1126082.0
2	24h	5	0.9484602194309294	2.017093094227743	8840.0	102051.0	2251.0	1066506.0	0.9429795918367349	2.017093094227743	4203.0	46206.0	1385.0	1127854.0
2	24h	6	0.8877071018233286	3.036400263881559	21023.0	85298.0	557.0	1072770.0	0.8732102140719048	3.004574149578023	10937.0	40403.0	796.0	1127512.0
2	24h	7	0.9584373805863378	1.129007618718758	5394.0	107852.0	3960.0	1062442.0	0.9403555706399672	7.45115114061663	2799.0	47101.0	3176.0	1126572.0
2	24h	8	0.93361207290782	3.0	12057.0	107181.0	3186.0	1057224.0	0.92324437715835	3.0	5623.0	46652.0	2134.0	1125239.0
2	24h	9	0.9764293012305096	1.1590180127617733	2446.0	109902.0	2860.0	1064440.0	0.9663059786766824	1.2111642932783726	1225.0	48625.0	2166.0	1127632.0
2	24h	14	0.9538041295091186	2.0	4410.0	100912.0	5365.0	1068961.0	0.9423090768835176	2.0	1406.0	45808.0	4203.0	1128231.0
2	24h	15	0.969631315430132	1.5234375	3885.0	106514.0	2787.0	1066462.0	0.9596082982145402	1.1824780735942844	2163.0	47135.0	1805.0	1128545.0
2	24h	16	0.9126356877134236	3.0723693015326137	15901.0	89666.0	1266.0	1072815.0	0.8900939201353492	3.0723693015326137	8716.0	41036.0	1418.0	1128478.0
2	24h	17	0.9765795924262828	1.40625	2734.0	114940.0	2779.0	1059195.0	0.9704053476351484	1.0	1338.0	49939.0	1708.0	1126663.0
2	24h	18	0.8160174743684876	4.084929070107889	34677.0	78079.0	531.0	1066361.0	0.8068155449231483	4.049475817254778	16983.0	36508.0	500.0	1125657.0
2	24h	19	0.965941779329296	1.116777678328368	5568.0	116353.0	2637.0	1055090.0	0.9623383491178308	1.2675766202803087	1744.0	50044.0	2173.0	1125687.0
3	D35	3	0.9614208751983078	1.9220179062722724	2435.0	116355.0	6903.0	1053955.0	0.9596579053844996	1.5234375	1656.0	60481.0	3429.0	1114082.0
3	D35	6	0.9521170278691816	1.4495293215062088	1211.0	109085.0	9761.0	1059591.0	0.9517138447448312	1.08041536608901	686.0	56114.0	5008.0	1117840.0
3	D35	64	0.9704962833878896	1.640625	1200.0	112218.0	5623.0	1060607.0	0.9654476670870114	4.907649332690371	1122.0	57420.0	2988.0	1118118.0
3	D35	65	0.9733249783090716	1.340339057500937	2781.0	100963.0	2753.0	1073151.0	0.964792758009952	1.006843041469846	2613.0	51477.0	1144.0	1124414.0
3	D35	67	0.9653350412296854	1.6448049430802578	3182.0	102493.0	4179.0	1069794.0	0.963678025527529	1.0599982034919917	2198.0	52360.0	1749.0	1123341.0
3	D35	71	0.9749516801442228	1.0	803.0	112487.0	4977.0	1061381.0	0.969758234352624	1.0	857.0	57560.0	2733.0	1118498.0
3	D35	74	0.9676349400629736	1.129007618718758	1949.0	103565.0	4979.0	1069155.0	0.9518391404909348	1.129007618718758	1617.0	51030.0	3547.0	1123454.0
3	D35	75	0.9679541632716744	1.0856002174056756	1054.0	111669.0	6340.0	1060585.0	0.9681657576069432	1.006843041469846	1083.0	56446.0	2629.0	1119490.0
3	D35	77	0.9620672626492456	1.640625	3405.0	104227.0	4814.0	1067202.0	0.9519655291400866	1.0481568644530264	3115.0	53797.0	2314.0	1120422.0
3	D35	135	0.952977296248663	1.6934213241984406	2008.0	110036.0	8851.0	1058753.0	0.93954941277071	1.375732226909092	2096.0	53839.0	4832.0	1118881.0
3	D35	138	0.9514944631069984	1.2719988038639227	2786.0	105084.0	7928.0	1063850.0	0.943674644592406	1.0	1665.0	52440.0	4595.0	1120948.0
3	D35	139	0.9772997396093231	1.4721743657873037	672.0	107717.0	4332.0	1066927.0	0.9754351314652512	0.7411588266019639	869.0	55314.0	1917.0	1121548.0
3	D35	140	0.9553039332538736	2.0	1076.0	115416.0	9724.0	1053432.0	0.9511624843575052	2.0	1016.0	57766.0	4916.0	1115950.0
3	D35	154	0.967818457229415	2.2731690133558597	2650.0	101589.0	4106.0	1071303.0	0.9621204371076494	1.1044123154420182	2016.0	51726.0	2057.0	1123849.0
3	D35	156	0.9621368907167934	1.40625	5080.0	109483.0	3537.0	1061548.0	0.951171202204616	1.171875	4133.0	55225.0	1537.0	1118753.0
3	D35	157	0.9439585124629174	2.0	3278.0	104845.0	9171.0	1062354.0	0.932965451495513	2.0	2594.0	50890.0	4719.0	1121445.0
3	sham	120	0.976461200877718	1.5234375	2107.0	112585.0	3321.0	1061635.0	0.9741871818842838	1.0	1446.0	56271.0	1536.0	1120395.0
4	24h	6	0.9474183287838964	2.0223513011235834	6672.0	102910.0	4751.0	1065315.0	0.925299890948746	2.0	3093.0	44122.0	4031.0	1128402.0
4	24h	7	0.9669473225788892	1.2447153916659022	2360.0	106575.0	4926.0	1065787.0	0.9581832419733752	1.222450312129291	1296.0	48944.0	2976.0	1126432.0
4	24h	8	0.9784799277259144	1.4721743657873037	789.0	105600.0	3856.0	1069403.0	0.9689904912055968	1.006843041469846	745.0	49169.0	2402.0	1127332.0
4	24h	9	0.9344174564538126	2.0	10464.0	108256.0	4732.0	1056196.0	0.9173628528862656	2.003430285823854	4952.0	48645.0	3812.0	1122239.0
4	24h	19	0.9632157921822012	3.1733178676367264	5520.0	109495.0	2843.0	1061790.0	0.9476436119597336	2.046591702723396	2968.0	47304.0	2259.0	1127117.0
4	24h	20	0.963432797928338	1.08041536608901	3764.0	113845.0	4878.0	1057161.0	0.9331180988041112	1.116777678328368	3108.0	48845.0	3894.0	1123801.0
4	24h	21	0.9613938704885516	4.282333348333593	6149.0	115847.0	3155.0	1054497.0	0.940998575125767	2.5868224505413973	2304.0	48540.0	3783.0	1125021.0
4	24h	22	0.9382988223474912	3.953233076585859	9107.0	100869.0	4159.0	1065513.0	0.9223549676479031	2.0	2556.0	41767.0	4476.0	1130849.0
4	24h	23	0.9504959048968448	2.0	6478.0	110018.0	4982.0	1058170.0	0.9216037489228625	3.6797621409627146	3209.0	47593.0	4888.0	1123958.0
4	24h	24	0.972523643603783	1.1777197993501043	556.0	107459.0	5516.0	1066117.0	0.9605454773408943	1.006843041469846	315.0	49799.0	3776.0	1125758.0
4	24h	25	0.9582869904882236	1.9984429974513909	4841.0	107699.0	4535.0	1062573.0	0.924832254441193	1.0664563289523392	2680.0	46932.0	4949.0	1125087.0
4	24h	26	0.9766446813610176	3.8024008143704418	1991.0	110020.0	3271.0	1064366.0	0.9509913655260632	3.225994956138532	1266.0	47580.0	3638.0	1127164.0
4	24h	27	0.9482720237936224	3.8386732861310624	7284.0	106490.0	4334.0	1061540.0	0.9240044515411042	1.1044123154420182	3738.0	47741.0	4115.0	1124054.0
4	24h	28	0.972453549847302	1.2890625	1017.0	111926.0	5324.0	1061381.0	0.9540242639443705	1.195082698498309	659.0	51586.0	4313.0	1123090.0
4	24h	29	0.9726492615167428	1.6314662512311586	1053.0	109549.0	5108.0	1063938.0	0.9586907844420076	1.0664563289523392	513.0	52020.0	3970.0	1123145.0
4	24h	30	0.974556862221592	1.0337623279948105	477.0	116806.0	5622.0	1056743.0	0.956343128314549	1.013639886898942	378.0	54009.0	4553.0	1120708.0
4	24h	31	0.9756196205811352	2.0	1127.0	115788.0	4660.0	1058073.0	0.9496349532283824	2.0	446.0	49947.0	4852.0	1124403.0
4	24h	32	0.9768021713063768	1.2719988038639227	651.0	112827.0	4708.0	1061462.0	0.9559553231028604	1.006843041469846	461.0	49898.0	4137.0	1125152.0
4	24h	33	0.9701844221833164	1.2719988038639227	1270.0	110553.0	5525.0	1062300.0	0.96230271576852	1.0337623279948105	1038.0	54143.0	3204.0	1121263.0
4	24h	34	0.951828231847012	1.1590180127617733	5974.0	109475.0	5107.0	1059092.0	0.9302040578131384	3.3741046989581176	2812.0	47819.0	4364.0	1124653.0
4	24h	36	0.9702743472053046	1.5234375	2267.0	120282.0	5103.0	1051996.0	0.940009481784034	1.375732226909092	1071.0	51552.0	5509.0	1121516.0
4	24h	37	0.9667975572698998	4.227320576655206	4090.0	114857.0	3799.0	1056902.0	0.9406567630961687	2.6953125	1464.0	48124.0	4608.0	1125452.0
4	24h	38	0.9558424032108244	1.2719988038639227	6928.0	109075.0	3150.0	1060495.0	0.935193580781343	1.2719988038639227	3147.0	47960.0	3500.0	1125041.0
4	24h	39	0.9613888683214502	1.294378244201632	4962.0	110366.0	3903.0	1060417.0	0.9321191577374968	1.222450312129291	3400.0	48672.0	3689.0	1123887.0
4	24h	40	0.9600385002406264	3.19859626498973	4914.0	109718.0	4220.0	1060796.0	0.9270172344382032	3.19859626498973	3102.0	48356.0	4512.0	1123678.0
4	24h	41	0.977704266104332	1.527938063719371	935.0	109651.0	4066.0	1064996.0	0.968782537557638	1.0	747.0	52105.0	2611.0	1124185.0
4	24h	42	0.9618434508541636	1.0611779458754784	5019.0	114746.0	4085.0	1055798.0	0.9333702226716786	1.1044123154420182	3042.0	48917.0	3942.0	1123747.0
4	24h	43	0.9631150480562328	1.0664563289523392	3735.0	107422.0	4493.0	1063998.0	0.9278714384304446	1.0270986518465497	1703.0	47057.0	5613.0	1125275.0
4	24h	44	0.973516986138752	1.6314662512311586	619.0	111530.0	5449.0	1062050.0	0.9696408284540768	1.1117382399029458	445.0	55478.0	3029.0	1120696.0
4	24h	45	0.9513084210897051	2.0	6977.0	108042.0	4083.0	1060546.0	0.9288836145763988	1.0664563289523392	3370.0	48138.0	4001.0	1124139.0
4	24h	47	0.9616154727242522	1.129007618718758	3622.0	109979.0	5158.0	1060889.0	0.9418291156014952	1.0856002174056756	2872.0	51527.0	3493.0	1121756.0
4	24h	49	0.9599892867016864	1.171875	6358.0	111113.0	2904.0	1059273.0	0.9345380749903364	1.1590180127617733	2874.0	48353.0	3900.0	1124521.0
4	24h	50	0.9757919932416576	1.1590180127617733	1801.0	103956.0	3357.0	1070534.0	0.9589610995548123	1.1590180127617733	1360.0	49328.0	2862.0	1126098.0
4	24h	51	0.95517151282147	2.3018255535349	7052.0	115155.0	3757.0	1053684.0	0.9297438518770944	2.3018255535349	3836.0	49110.0	3586.0	1123116.0
4	24h	52	0.9617702565777152	1.2447153916659022	3598.0	100140.0	4363.0	1071547.0	0.9317450096587252	1.2447153916659022	2220.0	43410.0	4140.0	1129878.0
4	24h	53	0.9550624096816868	3.0491277729510204	6794.0	109379.0	3499.0	1059976.0	0.916823997316594	3.0491277729510204	3124.0	47833.0	5555.0	1123136.0
4	24h	54	0.9622272330849492	2.0	4365.0	106469.0	3994.0	1064820.0	0.92407722316695	2.0	3009.0	46190.0	4581.0	1125868.0
4	24h	55	0.944497296108849	2.0	7267.0	111692.0	5860.0	1054829.0	0.9189453575614392	1.855925108352301	3904.0	49788.0	4879.0	1121077.0
4	24h	57	0.9551483127601106	1.116777678328368	7326.0	108097.0	2826.0	1061399.0	0.9319715160886822	1.1106122062431378	3584.0	47312.0	3323.0	1125429.0
4	24h	58	0.9602601339622162	1.1044123154420182	6487.0	113400.0	2899.0	1056862.0	0.9283123329515082	1.0599982034919917	3462.0	48625.0	4048.0	1123513.0
5	24h	69	0.9698714258299752	1.154163023647981	4887.0	103607.0	1550.0	1069604.0	0.9614242741943386	1.453397991830266	2672.0	49061.0	1265.0	1126650.0
5	24h	70	0.9715689092538424	1.154163023647981	3077.0	114923.0	3649.0	1057999.0	0.9546061673667704	1.0599982034919917	1795.0	49314.0	2895.0	1125644.0
5	24h	71	0.9554545292788384	1.540548933213418	7594.0	107395.0	2420.0	1062239.0	0.9367752217585504	1.4150980324367106	3707.0	44672.0	2323.0	1128946.0
5	24h	72	0.9571385298869144	1.129007618718758	7025.0	94795.0	1465.0	1076363.0	0.9473011888887644	1.129007618718758	3281.0	42270.0	1422.0	1132675.0
5	24h	73	0.9748490744699128	1.0270986518465497	1276.0	121997.0	5019.0	1051356.0	0.9586163845334704	1.0337623279948105	1132.0	52212.0	3376.0	1122928.0
5	24h	74	0.9787379516642136	1.006843041469846	2526.0	103066.0	1952.0	1072104.0	0.9758491638637548	1.006843041469846	1390.0	51498.0	1159.0	1125601.0
5	24h	75	0.9612385936375598	1.0856002174056756	6250.0	112872.0	2853.0	1057673.0	0.9414089681854872	1.5234375	3642.0	50733.0	2673.0	1122600.0
5	24h	77	0.969157120718119	1.006843041469846	4672.0	105375.0	2035.0	1067566.0	0.956442374854482	1.006843041469846	2949.0	51349.0	1728.0	1123622.0
5	24h	78	0.9690484908483524	1.0535004894398483	6077.0	107185.0	770.0	1065616.0	0.9646663945207964	1.0535004894398483	3356.0	53170.0	539.0	1122583.0
5	24h	81	0.944636449324492	2.0	1477.0	114250.0	11915.0	1052006.0	0.93210128271669	1.5939223252424348	1011.0	50285.0	6315.0	1122037.0
5	24h	82	0.9768325387365911	1.0	3891.0	104904.0	1085.0	1069768.0	0.9737293679310574	1.006843041469846	1722.0	51354.0	1049.0	1125523.0
5	24h	83	0.980328586667412	1.0	3443.0	105227.0	780.0	1070198.0	0.9717699691366763	1.0	2116.0	51480.0	875.0	1125177.0
5	24h	84	0.9746184149089048	1.0	4377.0	107497.0	1222.0	1066552.0	0.966968215379888	1.0	2644.0	53498.0	1011.0	1122495.0
5	24h	85	0.9584596826886026	1.0337623279948105	7968.0	114419.0	1950.0	1055311.0	0.9387631576458572	1.0599982034919917	3709.0	49631.0	2766.0	1123542.0
5	24h	86	0.9726676568033816	1.0599982034919917	4981.0	106422.0	1000.0	1067245.0	0.9736723028193076	1.0337623279948105	1896.0	52719.0	955.0	1124078.0
5	24h	87	0.9758863671109506	1.0	2876.0	105324.0	2329.0	1069119.0	0.97324225103397	1.0	1584.0	52358.0	1295.0	1124411.0
5	24h	89	0.9569875569851384	2.0	2561.0	118710.0	8110.0	1050267.0	0.9467627486304644	1.725554711534815	916.0	51502.0	4876.0	1122354.0
5	24h	90	0.9637329617941316	2.574974400661587	2367.0	114823.0	6275.0	1056183.0	0.9603559439441572	1.0481568644530264	1130.0	54069.0	3334.0	1121115.0
5	24h	93	0.9565565996225714	1.0856002174056756	6521.0	97828.0	2365.0	1072934.0	0.952850424070685	1.0	3305.0	48421.0	1487.0	1126435.0
5	24h	94	0.9788998757226997	1.0	2534.0	108699.0	2152.0	1066263.0	0.9773408529752088	1.0	1303.0	53635.0	1184.0	1123526.0
5	24h	95	0.9609397569886992	2.594055893106874	2287.0	113093.0	6907.0	1057361.0	0.9558921851420276	1.0599982034919917	1039.0	50040.0	3579.0	1124990.0
5	24h	97	0.9683567243681208	1.0	5155.0	105532.0	1742.0	1067219.0	0.9578777412168652	1.0	2458.0	46868.0	1664.0	1128658.0
5	24h	99	0.9653639657514124	1.006843041469846	5872.0	113368.0	2263.0	1058145.0	0.9541596939995218	1.0270986518465497	2793.0	47895.0	1809.0	1127151.0
5	sham	76	0.9597124240878512	1.171875	7372.0	99717.0	1000.0	1071559.0	0.9559620729760098	1.1044123154420182	3481.0	48495.0	987.0	1126685.0
5	sham	80	0.9751539716797388	1.006843041469846	4615.0	111150.0	1049.0	1062834.0	0.9703682947759232	1.006843041469846	2665.0	55409.0	719.0	1120855.0
5	sham	91	0.969266661687236	1.006843041469846	1874.0	110304.0	5121.0	1062349.0	0.9630339419619702	7.265625	1177.0	54774.0	3028.0	1120669.0
6	D28	7	0.9434226089288366	2.0	7122.0	98507.0	4693.0	1069326.0	0.9446714604976484	2.0	3786.0	50513.0	2131.0	1123218.0
6	D28	8	0.9105500801087536	3.0	13803.0	93773.0	4621.0	1067451.0	0.9004291598260319	3.0	7806.0	46893.0	2565.0	1122384.0
6	D28	9	0.9590849732066464	2.0	4761.0	106492.0	4325.0	1064070.0	0.9528409543271144	2.0	2742.0	53856.0	2589.0	1120461.0
6	D28	12	0.9457942002833006	1.1106122062431378	6762.0	101156.0	4833.0	1066897.0	0.9436462060739518	1.1106122062431378	3810.0	51424.0	2332.0	1122082.0
6	D28	17	0.9458860527100172	2.0	7900.0	109483.0	4627.0	1057638.0	0.9385724597977058	2.003430285823854	4559.0	53959.0	2504.0	1118626.0
6	D28	18	0.9657729936930312	1.1824780735942844	3404.0	108338.0	4275.0	1063631.0	0.9619918628507842	1.129007618718758	2116.0	55328.0	2256.0	1119948.0
6	D28	20	0.9419763406540518	2.0	6326.0	92966.0	5127.0	1075229.0	0.9371953430286428	2.0	3601.0	46528.0	2635.0	1126884.0
6	D28	21	0.9277384722964912	2.003430285823854	9695.0	90217.0	4359.0	1075377.0	0.9182903519569284	2.003430285823854	6024.0	45881.0	2141.0	1125602.0
6	D28	22	0.9254711374398495	2.027279773797884	11343.0	96547.0	4207.0	1067551.0	0.9209477877961836	2.013686082939692	6139.0	48312.0	2155.0	1123042.0
6	D28	24	0.9425094929013672	2.0541973036930994	8781.0	100775.0	3513.0	1066579.0	0.9367793386683329	2.0541973036930994	5224.0	50980.0	1657.0	1121787.0
6	D28	35	0.944863214544451	2.0	6620.0	109555.0	6166.0	1057307.0	0.9362986199312948	2.003430285823854	4278.0	54920.0	3195.0	1117255.0
6	D28	38	0.9213830211239538	3.0	13414.0	101717.0	3944.0	1060573.0	0.9167208734023664	2.0306639779653968	7513.0	52144.0	1961.0	1118030.0
6	D28	39	0.909594163246694	2.003430285823854	14337.0	99737.0	5489.0	1060085.0	0.9020556441609072	2.003430285823854	8229.0	50903.0	2825.0	1117691.0
6	D28	40	0.9118240888549136	3.0	14394.0	101388.0	5215.0	1058651.0	0.9071020670795464	2.006854708321581	8006.0	50751.0	2389.0	1118502.0
6	D28	42	0.9406687175802214	2.0	8022.0	104727.0	5189.0	1061710.0	0.9386057483394376	2.0	4349.0	52920.0	2574.0	1119805.0
6	D28	43	0.9590694346531424	1.563476257514805	3095.0	91149.0	4685.0	1080719.0	0.9613783319798104	1.0	1703.0	46760.0	2054.0	1129131.0
6	D28	44	0.9384642551767725	2.044144767875125	8162.0	100975.0	5080.0	1065431.0	0.9380627217457967	1.1044123154420182	4683.0	52615.0	2265.0	1120085.0
6	D28	47	0.9536155023847448	1.0337623279948105	5845.0	108068.0	4668.0	1061067.0	0.9415134131206444	1.1044123154420182	4344.0	54242.0	2395.0	1118667.0
6	D28	48	0.9181174346096328	3.60209628636576	13155.0	97617.0	4257.0	1064619.0	0.9083577780881874	3.60209628636576	7649.0	48772.0	2192.0	1121035.0
6	D28	54	0.9559251822067067	1.0611779458754784	3733.0	98304.0	5332.0	1072279.0	0.9481167088559412	1.0270986518465497	2990.0	49815.0	2462.0	1124381.0
6	D28	61	0.9272092757160838	2.0340425515614218	9613.0	97242.0	5655.0	1067138.0	0.9195747203082166	2.0	5915.0	49646.0	2769.0	1121318.0
6	D28	65	0.9270427028871244	2.027279773797884	10925.0	100535.0	4899.0	1063289.0	0.9263580252491934	2.013686082939692	5779.0	51254.0	2370.0	1120245.0
6	D28	68	0.9221843526212996	2.148948802794345	9974.0	96324.0	6282.0	1067068.0	0.9189642184557438	2.148948802794345	5747.0	48797.0	2859.0	1122245.0
6	D28	70	0.937728903635932	1.1055446639128832	5669.0	100751.0	7712.0	1065516.0	0.9269727930821052	1.0337623279948105	4214.0	51669.0	3927.0	1119838.0
6	D28	71	0.937774501538312	2.003430285823854	7596.0	106225.0	6501.0	1059326.0	0.9253333559673051	2.017093094227743	5731.0	54510.0	3066.0	1116341.0
6	D28	73	0.928105799490484	3.0296085278516185	11144.0	99092.0	4208.0	1065204.0	0.9281043383751472	2.0306639779653968	6174.0	51236.0	1764.0	1120474.0
6	D28	74	0.9475828874080422	2.0	5557.0	103947.0	5943.0	1064201.0	0.9407848850041935	2.0	3633.0	53279.0	3074.0	1119662.0
6	D28	76	0.942915676618038	2.003430285823854	7339.0	106549.0	5562.0	1060198.0	0.9426297680852368	2.013686082939692	4028.0	53835.0	2525.0	1119260.0
6	D28	79	0.9354921838912796	2.0340425515614218	6797.0	96199.0	6470.0	1070182.0	0.9292561698541452	2.0340425515614218	4069.0	48516.0	3318.0	1123745.0
6	D28	80	0.9535205775979132	1.0270986518465497	4811.0	106380.0	5560.0	1062897.0	0.950756708187248	1.0270986518465497	3103.0	53964.0	2487.0	1120094.0
6	D28	82	0.9667157909936848	1.0599982034919917	2804.0	113810.0	5033.0	1058001.0	0.9561000510464522	1.0546875	2414.0	58063.0	2918.0	1116253.0
6	D28	83	0.939266743785264	2.0	8211.0	99466.0	4652.0	1067319.0	0.9391647114030972	2.0	4447.0	50034.0	2035.0	1123132.0
6	D28	86	0.9604284123645748	1.0270986518465497	4067.0	108684.0	4889.0	1062008.0	0.9575557186176656	1.0	2495.0	54156.0	2306.0	1120691.0
6	D28	87	0.9476111802455712	2.0	7064.0	111558.0	5271.0	1055755.0	0.943136758626508	2.0	4127.0	55895.0	2613.0	1117013.0
6	D28	88	0.9394206692465286	2.0	6628.0	99045.0	6146.0	1067829.0	0.9341964923345174	2.1616920681855336	4234.0	50363.0	2861.0	1122190.0
6	D28	93	0.942562197496026	2.601984763028264	6921.0	105550.0	5943.0	1061234.0	0.934827474158448	2.003430285823854	4467.0	53223.0	2954.0	1119004.0
6	D28	95	0.9276351135902016	2.0	7729.0	106185.0	8838.0	1056896.0	0.923001259728382	2.0	5041.0	53487.0	3883.0	1117237.0
6	D28	96	0.9159125327817382	3.0	13910.0	99186.0	4302.0	1062250.0	0.9147138268360344	2.0306639779653968	7378.0	50119.0	1968.0	1120183.0
6	D28	97	0.9151747675216588	2.017093094227743	12892.0	99350.0	5525.0	1061881.0	0.9123882273646372	2.017093094227743	7024.0	50763.0	2725.0	1119136.0
6	D28	98	0.9397904925653516	2.122355891750957	7882.0	103306.0	5355.0	1063105.0	0.9293601761113478	2.0306639779653968	5494.0	52349.0	2464.0	1119341.0
6	D28	123	0.9118972477767188	3.0	14554.0	95208.0	3843.0	1066043.0	0.9068674996671802	3.0	7928.0	47684.0	1866.0	1122170.0
6	D28	126	0.9174656373009126	3.0	13256.0	93348.0	3539.0	1069505.0	0.9161455427065094	2.013686082939692	7056.0	47613.0	1660.0	1123319.0
6	D28	127	0.9190561472364586	2.003430285823854	12721.0	96477.0	4273.0	1066177.0	0.9102488456819608	2.0306639779653968	7546.0	48595.0	2037.0	1121470.0
6	D28	129	0.9258406472351646	2.027279773797884	12506.0	102535.0	3920.0	1060687.0	0.925061554695744	2.027279773797884	6756.0	52599.0	1766.0	1118527.0
6	D28	130	0.9298209430955284	2.003430285823854	10800.0	99184.0	4172.0	1065492.0	0.9224967657286516	2.013686082939692	6206.0	50271.0	2241.0	1120930.0
6	D28	132	0.9251512073714164	2.006854708321581	11376.0	101107.0	4984.0	1062181.0	0.916372310656452	2.006854708321581	6454.0	49940.0	2661.0	1120593.0
6	D28	134	0.974706132030526	1.013639886898942	2929.0	112523.0	2911.0	1061285.0	0.9681452405996392	1.013639886898942	2386.0	56606.0	1339.0	1119317.0
6	D28	138	0.96167192720158	1.0481568644530264	3428.0	104201.0	4878.0	1067141.0	0.9485014774166316	1.0481568644530264	2822.0	51681.0	2790.0	1122355.0
6	D28	139	0.9497461158251658	2.0	7579.0	112600.0	4337.0	1055132.0	0.9450243214604556	2.0	4381.0	56632.0	2208.0	1116427.0
6	D28	141	0.9499924032461716	2.0	5805.0	90663.0	3740.0	1079440.0	0.9465445802854366	1.006843041469846	3280.0	46260.0	1945.0	1128163.0
6	D28	148	0.925475877513266	2.027279773797884	10229.0	95051.0	5079.0	1069289.0	0.9123247302628452	2.013686082939692	6677.0	47986.0	2546.0	1122439.0
6	D28	149	0.9376369334307082	2.16083073217802	7557.0	101427.0	5935.0	1064729.0	0.9335567430486368	2.0	4724.0	51537.0	2612.0	1120775.0
6	D28	150	0.925979882067291	2.013686082939692	10432.0	100110.0	5573.0	1063533.0	0.9188688161099196	2.013686082939692	6364.0	50558.0	2564.0	1120162.0
6	D28	151	0.9560657003587458	2.122355891750957	2574.0	89145.0	5619.0	1082310.0	0.9547027465161954	1.0611779458754784	1740.0	45936.0	2619.0	1129353.0
6	D28	157	0.9518910768701352	1.7578125	4358.0	105114.0	6267.0	1063909.0	0.94541371093643	1.0	2899.0	51777.0	3080.0	1121892.0
6	D28	159	0.9534772509905723	1.0080849922315578	4924.0	111656.0	5972.0	1057096.0	0.9531980486482824	1.0599982034919917	2471.0	56273.0	3055.0	1117849.0
6	D28	160	0.9076069152936508	3.0	14445.0	98356.0	5580.0	1061267.0	0.9033420346336264	3.0	7731.0	49140.0	2785.0	1119992.0
6	D28	162	0.9407210172560668	2.017093094227743	6958.0	105460.0	6333.0	1060897.0	0.9352977539666186	2.006854708321581	4271.0	54468.0	3265.0	1117644.0
6	D3	7	0.9548999055224702	2.0	6954.0	101577.0	2641.0	1068476.0	0.9422254290573624	1.0535004894398483	4182.0	45705.0	1423.0	1128338.0
6	D3	8	0.9600029355643622	1.08041536608901	5794.0	104648.0	2926.0	1066280.0	0.94320313137079	1.1044123154420182	3860.0	46266.0	1712.0	1127810.0
6	D3	9	0.9633673362174112	1.171875	4556.0	105442.0	3463.0	1066187.0	0.9588250870025724	1.171875	2487.0	50695.0	1867.0	1124599.0
6	D3	12	0.9545714166306786	1.2890625	4130.0	102783.0	5653.0	1067082.0	0.9545480919869254	6.6796875	2335.0	49353.0	2365.0	1125595.0
6	D3	17	0.97328493052528	1.2457202124298417	811.0	112739.0	5378.0	1060720.0	0.9692027079167982	1.2457202124298417	922.0	55262.0	2590.0	1120874.0
6	D3	18	0.9663987160008476	1.08041536608901	3230.0	107177.0	4223.0	1065018.0	0.9530372398168688	1.08041536608901	2901.0	50480.0	2074.0	1124193.0
6	D3	20	0.9574809485271072	1.171875	3939.0	102337.0	5150.0	1068222.0	0.9497774820113962	8.432467393809254	2264.0	45671.0	2566.0	1129147.0
6	D3	21	0.9427609104977458	2.0	7006.0	98387.0	4941.0	1069314.0	0.9298879125007828	6.965513016428241	3765.0	44550.0	2953.0	1128380.0
6	D3	22	0.9516731746231684	1.0535004894398483	4899.0	101997.0	5460.0	1067292.0	0.940135782367336	7.3828125	3515.0	49367.0	2772.0	1123994.0
6	D3	24	0.972889081528502	1.0856002174056756	2319.0	104373.0	3498.0	1069458.0	0.9644903728606355	7.8515625	2054.0	50493.0	1664.0	1125437.0
6	D3	35	0.9406579995592996	2.0	8645.0	110992.0	5359.0	1054652.0	0.9265960830644796	2.013686082939692	5069.0	50979.0	3008.0	1120592.0
6	D3	38	0.9579623000828764	1.0856002174056756	5527.0	108654.0	4009.0	1061458.0	0.9500570827972384	1.0856002174056756	3529.0	52427.0	1983.0	1121709.0
6	D3	39	0.9501068770441844	1.1824780735942844	6592.0	110677.0	5032.0	1057347.0	0.9261068760336862	7.566372975210778	3890.0	48716.0	3884.0	1123158.0
6	D3	40	0.9542125526009492	1.0337623279948105	6806.0	106576.0	3422.0	1062844.0	0.9450318092361206	1.0270986518465497	4198.0	51620.0	1807.0	1122023.0
6	D3	42	0.978143013999451	1.0	1677.0	114028.0	3419.0	1060524.0	0.9718113563817832	5.203969526056528	995.0	54040.0	2140.0	1122473.0
6	D3	43	0.9642899268695448	1.1106122062431378	3263.0	98103.0	4003.0	1074279.0	0.9430874952654076	8.448737453062513	2395.0	43573.0	2864.0	1130816.0
6	D3	44	0.9584849472691872	1.0856002174056756	5647.0	108789.0	3777.0	1061435.0	0.9494650079842418	7.805954289084791	2914.0	49648.0	2371.0	1124715.0
6	D3	47	0.9500346170099896	1.0856002174056756	7637.0	105660.0	3477.0	1062874.0	0.9436949821913004	1.0599982034919917	4308.0	51136.0	1794.0	1122410.0
6	D3	48	0.9565923851926652	1.0535004894398483	7009.0	104204.0	2448.0	1065987.0	0.9468580807032768	8.1483813217143	4622.0	50192.0	1012.0	1123822.0
6	D3	54	0.9678115977187	1.0664563289523392	1081.0	101732.0	5686.0	1071149.0	0.967721223441513	5.859375	1007.0	49737.0	2311.0	1126593.0
6	D3	61	0.9514846620024804	2.0	705.0	101659.0	9662.0	1067622.0	0.9463649821950146	5.2734375	733.0	47305.0	4629.0	1126981.0
6	D3	65	0.9797640947949356	1.0	1173.0	108648.0	3315.0	1066512.0	0.9743008742612208	1.0	1173.0	51598.0	1549.0	1125328.0
6	D3	68	0.9703977593025784	1.340339057500937	2083.0	109309.0	4586.0	1063670.0	0.9640680773857652	1.171875	1376.0	48885.0	2268.0	1127119.0
6	D3	70	0.9588581969662195	1.1106122062431378	5532.0	110716.0	3969.0	1059431.0	0.9394623593662556	2.1126277004671814	4102.0	48682.0	2172.0	1124692.0
6	D3	71	0.982076422933834	1.0535004894398483	1646.0	112982.0	2478.0	1062542.0	0.973419340985748	1.0535004894398483	1042.0	54401.0	1929.0	1122276.0
6	D3	73	0.969073370359544	1.2890625	1544.0	107744.0	5333.0	1065027.0	0.9599202834366696	1.0664563289523392	793.0	52020.0	3551.0	1123284.0
6	D3	74	0.975712247790676	1.0	2442.0	107041.0	2887.0	1067278.0	0.9688205444828184	1.0	1780.0	50213.0	1452.0	1126203.0
6	D3	76	0.9802360389195288	1.0	1236.0	111172.0	3247.0	1063993.0	0.9753382842890912	6.4453125	867.0	52402.0	1783.0	1124596.0
6	D3	79	0.949222392951354	1.729529407861066	1490.0	106872.0	9944.0	1061342.0	0.9445441135430372	5.022435018556736	741.0	47384.0	4823.0	1126700.0
6	D3	80	0.9787989148611989	1.0	1447.0	105354.0	3117.0	1069730.0	0.973376784250948	1.0	1143.0	51076.0	1651.0	1125778.0
6	D3	82	0.9739662822435446	1.206519157146914	854.0	110084.0	5031.0	1063679.0	0.9760099642586376	1.0	535.0	54069.0	2123.0	1122921.0
6	D3	83	0.9796500264434684	1.0611779458754784	1532.0	106510.0	2893.0	1068713.0	0.9722073913001272	1.0270986518465497	1089.0	50075.0	1774.0	1126710.0
6	D3	86	0.9775447101272298	1.375732226909092	646.0	106068.0	4227.0	1068707.0	0.9765010622041668	1.1106122062431378	434.0	52401.0	2088.0	1124725.0
6	D3	87	0.9714966755580392	1.222450312129291	1191.0	111266.0	5338.0	1061853.0	0.9615514154538848	1.0664563289523392	931.0	54244.0	3407.0	1121066.0
6	D3	88	0.968539572893095	1.116777678328368	2871.0	105719.0	3997.0	1067061.0	0.9575332610523968	1.0856002174056756	1736.0	47249.0	2455.0	1128208.0
6	D3	91	0.9716780763468796	1.0664563289523392	1220.0	102479.0	4754.0	1071195.0	0.9636686966629244	1.0611779458754784	1304.0	48500.0	2353.0	1127491.0
6	D3	92	0.962758189491548	2.0	3966.0	107788.0	4373.0	1063521.0	0.9541467503567472	1.0270986518465497	2202.0	47808.0	2393.0	1127245.0
6	D3	93	0.9717905851297844	1.013639886898942	3838.0	110444.0	2574.0	1062792.0	0.9675191863847036	1.1044123154420182	2134.0	51562.0	1328.0	1124624.0
6	D3	95	0.938975630638999	2.0	7638.0	116248.0	7472.0	1048290.0	0.929214952758138	2.0	4083.0	50796.0	3656.0	1121113.0
6	D3	96	0.9803379231555528	1.0270986518465497	887.0	105976.0	3364.0	1069421.0	0.9767001114827202	1.0	666.0	52566.0	1842.0	1124574.0
6	D3	97	0.9590138855708256	1.0664563289523392	3424.0	114407.0	6355.0	1055462.0	0.9435902185994812	1.006843041469846	2783.0	50935.0	3307.0	1122623.0
6	D3	98	0.9752721057839344	1.0664563289523392	1179.0	108421.0	4319.0	1065729.0	0.9686079406887133	1.0535004894398483	1108.0	49646.0	2110.0	1126784.0
6	D3	123	0.97062209195469	1.1044123154420182	2095.0	100340.0	3979.0	1073234.0	0.9656909033679572	1.1044123154420182	1588.0	49088.0	1900.0	1127072.0
6	D3	126	0.9583710009235686	1.0546875	5131.0	98061.0	3388.0	1073068.0	0.9597710890220436	1.0270986518465497	2359.0	48133.0	1676.0	1127480.0
6	D3	127	0.9668225318448684	1.006843041469846	3629.0	101935.0	3367.0	1070717.0	0.9622318777893556	1.006843041469846	2149.0	48942.0	1693.0	1126864.0
6	D3	129	0.9703604903652246	1.3101960805662831	1466.0	106581.0	5045.0	1066556.0	0.9600990135589464	1.0	1818.0	51974.0	2502.0	1123354.0
6	D3	130	0.97543053533808	1.375732226909092	774.0	104870.0	4509.0	1069495.0	0.9703598548004458	1.1824780735942844	695.0	50924.0	2416.0	1125613.0
6	D3	132	0.9635016465422612	1.0856002174056756	2325.0	108841.0	5921.0	1062561.0	0.9535594700829816	1.1044123154420182	1533.0	49125.0	3252.0	1125738.0
6	D3	134	0.9533563553443016	1.1106122062431378	6761.0	108910.0	3896.0	1060081.0	0.9491190954505858	7.03125	3751.0	53387.0	1973.0	1120537.0
6	D3	138	0.964390665514261	1.939798284052365	3895.0	106001.0	3933.0	1065819.0	0.9461169588316056	3.318326611999827	3220.0	47549.0	2196.0	1126683.0
6	D3	139	0.9705998773363724	1.1055446639128832	2794.0	111569.0	3965.0	1061320.0	0.9587499009046306	1.006843041469846	2763.0	54422.0	1920.0	1120543.0
6	D3	141	0.9318231470198418	2.013686082939692	8389.0	95968.0	5654.0	1069637.0	0.9164065813369292	2.013686082939692	4474.0	42135.0	3213.0	1129826.0
6	D3	148	0.9265466223634508	2.013686082939692	10140.0	95785.0	5047.0	1068676.0	0.9146755539768276	2.0340425515614218	5757.0	43775.0	2410.0	1127706.0
6	D3	149	0.9355139125496876	2.003430285823854	8690.0	102965.0	5505.0	1062488.0	0.9260637937869222	4.874211174160646	5158.0	47890.0	2489.0	1124111.0
6	D3	150	0.9459096884977596	1.0270986518465497	6077.0	105765.0	6019.0	1061787.0	0.9324146666794616	1.0599982034919917	3950.0	48583.0	3093.0	1124022.0
6	D3	151	0.9515411937110356	2.0	5539.0	95775.0	4216.0	1074118.0	0.9418000865426224	1.0599982034919917	2895.0	43530.0	2485.0	1130738.0
6	D3	157	0.9672445578294632	1.0611779458754784	2196.0	103884.0	4840.0	1068728.0	0.964338401620803	1.0	1349.0	49026.0	2277.0	1126996.0
6	D3	159	0.9347686682220676	2.0	8623.0	102768.0	5720.0	1062537.0	0.9344006787726756	2.0	4367.0	50659.0	2746.0	1121876.0
6	D3	160	0.922078965906888	3.0	10711.0	97514.0	5770.0	1065653.0	0.9149315883402735	2.0	6153.0	47678.0	2713.0	1123104.0
6	D3	162	0.9479497253999608	1.0664563289523392	6218.0	109173.0	5771.0	1058486.0	0.939474913575633	1.540548933213418	3691.0	50276.0	2787.0	1122894.0
7	D21	3	0.9247393136400748	2.0223513011235834	5058.0	84382.0	8677.0	1081531.0	0.95758160610892	1.1106122062431378	3192.0	45646.0	852.0	1129958.0
7	D21	9	0.9793110445943888	1.013639886898942	2967.0	96516.0	1111.0	1079054.0	0.9743408870469976	1.013639886898942	1712.0	49725.0	907.0	1127304.0
7	D21	22	0.9646490501410128	2.0	4860.0	103639.0	2736.0	1068413.0	0.9538821649838845	1.1044123154420182	3510.0	51347.0	1455.0	1123336.0
7	D21	23	0.963915818105733	1.375732226909092	3903.0	110565.0	4375.0	1060805.0	0.9577294477361848	1.1590180127617733	2158.0	55442.0	2736.0	1119312.0
7	D21	26	0.9659665426508516	2.0	2675.0	89704.0	3646.0	1083623.0	0.97378222752503	1.0	1694.0	46929.0	833.0	1130192.0
7	D21	29	0.9645444267649276	1.4256474680386453	2622.0	92141.0	4152.0	1080733.0	0.9633959869769184	1.0599982034919917	1732.0	46309.0	1787.0	1129820.0
7	D21	31	0.9560392414838544	2.057537234816481	6274.0	100278.0	2948.0	1070148.0	0.9552436797077766	2.0541973036930994	2439.0	49687.0	2217.0	1125305.0
7	D21	33	0.9662251455203932	1.0664563289523392	5134.0	95779.0	1562.0	1077173.0	0.9739861678717384	4.46698091075295	2096.0	49572.0	552.0	1127428.0
7	D21	34	0.9821490674352684	1.0	1410.0	103079.0	2337.0	1072822.0	0.97727747299683	1.0	607.0	51482.0	1787.0	1125772.0
7	D21	35	0.94996387283237	2.017093094227743	8756.0	94662.0	1216.0	1075014.0	0.9458745116065272	2.0	5205.0	49386.0	447.0	1124610.0
7	D21	39	0.9618292296054076	1.1106122062431378	6710.0	98537.0	1111.0	1073290.0	0.9666759849237028	1.0270986518465497	2612.0	50141.0	845.0	1126050.0
7	D21	40	0.96999902377368	2.0	4284.0	94394.0	1555.0	1079415.0	0.9707527221706224	1.8223231920837344	2500.0	49123.0	460.0	1127565.0
7	D21	42	0.9678902203174048	1.1044123154420182	5345.0	99593.0	1263.0	1073447.0	0.9685097941978676	1.0	2601.0	50778.0	701.0	1125568.0
7	D21	43	0.96897487913929	1.0599982034919917	4927.0	96007.0	1221.0	1077493.0	0.972956826509479	1.0	2132.0	48858.0	584.0	1128074.0
7	D21	44	0.970864086276392	1.0664563289523392	4158.0	99116.0	1791.0	1074583.0	0.9693653423760163	1.0	2217.0	50312.0	963.0	1126156.0
7	D21	47	0.973927848289992	1.0270986518465497	3222.0	101251.0	2199.0	1072976.0	0.9661574199833268	1.0270986518465497	2006.0	51573.0	1607.0	1124462.0
7	D21	48	0.9642731994079528	5.241855662000815	5660.0	92185.0	1171.0	1080632.0	0.959732495693586	5.241855662000815	3395.0	47358.0	579.0	1128316.0
7	D21	51	0.9759842686374776	1.1649273213649425	3778.0	103732.0	1327.0	1070811.0	0.9697816310529116	1.0	2559.0	53803.0	794.0	1122492.0
7	D21	54	0.9785534297713486	1.0337623279948105	3164.0	104852.0	1432.0	1070200.0	0.9769927103799048	1.0	1814.0	53208.0	692.0	1123934.0
7	D21	55	0.9660488220119484	2.0	3742.0	93059.0	2799.0	1080048.0	0.9635247600845392	2.0	2723.0	47641.0	884.0	1128400.0
7	D21	57	0.9494194841264052	2.0	8049.0	97597.0	2350.0	1071652.0	0.9490269802417892	2.0	4264.0	50986.0	1213.0	1123185.0
7	D21	59	0.9414740450313064	2.0	9199.0	102173.0	3504.0	1064772.0	0.9381865879652402	2.013686082939692	4745.0	51498.0	2041.0	1121364.0
7	D21	60	0.963414693595012	1.171875	3326.0	98816.0	4179.0	1073327.0	0.9515486393023606	1.013639886898942	3179.0	50630.0	1977.0	1123862.0
7	D21	61	0.9648462119436414	1.0546875	4039.0	92618.0	2710.0	1080281.0	0.9524264627800786	1.1055446639128832	2713.0	44845.0	1767.0	1130323.0
7	D21	63	0.9523670595557632	3.0	8174.0	97930.0	1622.0	1071922.0	0.9636732958571496	2.0840639994746444	3187.0	51000.0	658.0	1124803.0
7	D21	64	0.9719571396477792	1.0	2775.0	99508.0	2967.0	1074398.0	0.9708569028009808	1.0	1284.0	49687.0	1699.0	1126978.0
7	D21	66	0.974639758059734	1.2502197072539891	3369.0	98616.0	1763.0	1075900.0	0.9715612854298986	1.2502197072539891	2212.0	51245.0	788.0	1125403.0
7	D21	70	0.9731433812034932	1.0	3311.0	93377.0	1843.0	1081117.0	0.9733491562242292	1.006843041469846	1809.0	48392.0	841.0	1128606.0
7	D21	71	0.9742863573277316	2.0	1299.0	103894.0	4185.0	1070270.0	0.971858651103934	1.0	618.0	51457.0	2362.0	1125211.0
7	D21	73	0.9610095363672662	1.0270986518465497	6574.0	103494.0	1824.0	1067756.0	0.961102790159553	1.0	3272.0	53581.0	1065.0	1121730.0
7	D21	74	0.9476725553325872	2.057537234816481	9092.0	96103.0	1521.0	1072932.0	0.946141386092792	2.0306639779653968	4686.0	49065.0	900.0	1124997.0
7	D21	76	0.970109295650254	1.006843041469846	5248.0	105447.0	1250.0	1067703.0	0.9705614404887372	1.0	2494.0	54333.0	802.0	1122019.0
7	D21	78	0.96835019288665	1.0856002174056756	5878.0	106305.0	1071.0	1066394.0	0.9577847587448378	1.0856002174056756	4125.0	54270.0	659.0	1120594.0
7	D21	80	0.9645245024777788	2.0	4709.0	98096.0	2507.0	1074336.0	0.9587409935532802	2.0	3024.0	50564.0	1328.0	1124732.0
7	D21	83	0.9525049532974807	1.390625	8490.0	100956.0	1578.0	1068624.0	0.9523390526470156	1.0599982034919917	4148.0	51952.0	1052.0	1122496.0
7	D3	3	0.968428992526574	5.746968672768388	2333.0	97576.0	4029.0	1075710.0	0.9521342750539132	5.746968672768388	1243.0	41723.0	2952.0	1133730.0
7	D3	7	0.9396438164796992	3.0566849287923428	10226.0	100221.0	2649.0	1066552.0	0.9318999423147516	2.017093094227743	4158.0	44426.0	2335.0	1128729.0
7	D3	9	0.9550690299137669	4.564024788016056	7572.0	98959.0	1739.0	1071378.0	0.9433701657458564	4.564024788016056	3726.0	43712.0	1522.0	1130688.0
7	D3	22	0.9734755871675188	1.92493721995842	3459.0	105112.0	2269.0	1068808.0	0.9675223513301646	1.006843041469846	1723.0	48752.0	1550.0	1127623.0
7	D3	23	0.9624094445935067	1.0599982034919917	7072.0	107607.0	1334.0	1063635.0	0.9561585008783916	1.0664563289523392	3311.0	48984.0	1181.0	1126172.0
7	D3	29	0.9550331021196568	1.5449996523563525	8264.0	93694.0	559.0	1077131.0	0.9423581679146452	1.5271189492492885	4202.0	41468.0	871.0	1133107.0
7	D3	31	0.968308257681882	1.013639886898942	6232.0	106450.0	736.0	1066230.0	0.9660936695831188	1.0270986518465497	2700.0	46928.0	594.0	1129426.0
7	D3	33	0.949938819507837	2.0840639994746444	8983.0	97819.0	1327.0	1071519.0	0.9366123262140914	2.0840639994746444	4713.0	43722.0	1205.0	1130008.0
7	D3	34	0.9512142492840048	2.003430285823854	9094.0	96982.0	854.0	1072718.0	0.9415257714149986	2.013686082939692	4710.0	43603.0	706.0	1130629.0
7	D3	35	0.9491462690056202	2.0340425515614218	9889.0	97446.0	553.0	1071760.0	0.9404122950387516	2.013686082939692	5052.0	44592.0	599.0	1129405.0
7	D3	39	0.9589537143928406	1.458114752964423	7694.0	97189.0	626.0	1074139.0	0.9507832368089244	1.116777678328368	3959.0	44490.0	647.0	1130552.0
7	D3	40	0.963675022027129	2.0	5790.0	91327.0	1095.0	1081436.0	0.9648440855596598	1.0664563289523392	2751.0	44927.0	523.0	1131447.0
7	D3	42	0.9507762913777952	2.017093094227743	9175.0	97369.0	907.0	1072197.0	0.9388672941629992	1.3707320124663318	4824.0	43839.0	885.0	1130100.0
7	D3	43	0.9700017243066656	1.8786585400642264	5666.0	104071.0	771.0	1069140.0	0.9626986901359216	1.1824780735942844	2938.0	46817.0	690.0	1129203.0
7	D3	44	0.9564187364371204	2.003430285823854	7872.0	100928.0	1326.0	1069522.0	0.9409368201015316	2.013686082939692	4066.0	44113.0	1472.0	1129997.0
7	D3	47	0.9759721692718262	1.3101960805662831	4008.0	102399.0	1034.0	1072207.0	0.9672789248349573	1.223473419012955	2297.0	47106.0	890.0	1129355.0
7	D3	48	0.9696894631497592	1.1044123154420182	4450.0	97863.0	1668.0	1075667.0	0.9591029165992776	1.0481568644530264	2169.0	44476.0	1624.0	1131379.0
7	D3	51	0.9727427297794928	1.013639886898942	1988.0	110417.0	4200.0	1063043.0	0.9629196283187568	1.0599982034919917	1026.0	49379.0	2777.0	1126466.0
7	D3	54	0.95505554668645	1.2111642932783726	6565.0	101701.0	3007.0	1068375.0	0.9473812895404397	1.2111642932783726	3441.0	46497.0	1724.0	1127986.0
7	D3	55	0.9643683940635563	2.0	4963.0	96852.0	2194.0	1075639.0	0.954255742929226	2.0	2676.0	43119.0	1458.0	1132395.0
7	D3	57	0.948726107087736	2.1648661639492865	6968.0	99889.0	3829.0	1068962.0	0.9390536619982884	2.1648661639492865	3292.0	44991.0	2548.0	1128817.0
7	D3	59	0.9666977035599608	1.3092407449071388	3063.0	111090.0	4591.0	1060904.0	0.9582078562055716	1.3092407449071388	1586.0	50751.0	2841.0	1124470.0
7	D3	60	0.9733245060552426	1.222450312129291	3072.0	108058.0	2851.0	1065667.0	0.9711039122850736	1.0599982034919917	1624.0	48713.0	1275.0	1128036.0
7	D3	61	0.9581817295029996	1.3707320124663318	5771.0	98228.0	2803.0	1072846.0	0.9398723547195162	1.2934112252706986	3057.0	41970.0	2313.0	1132308.0
7	D3	62	0.9536187887099844	2.0	7826.0	97693.0	1677.0	1072452.0	0.948386892779224	2.0	3734.0	44991.0	1163.0	1129760.0
7	D3	63	0.9583572617812416	2.0	6584.0	99293.0	2045.0	1071726.0	0.9627121352871256	1.0	2123.0	48190.0	1610.0	1127725.0
7	D3	64	0.9541870188390246	1.531608695232728	5702.0	107149.0	4587.0	1062210.0	0.9400106280383396	1.0337623279948105	2701.0	47761.0	3395.0	1125791.0
7	D3	70	0.9692428151783792	2.0	2159.0	92222.0	3694.0	1081573.0	0.9675634258470968	2.0	920.0	45460.0	2128.0	1131140.0
7	D3	71	0.9615787113170876	1.013639886898942	1613.0	109344.0	7125.0	1061566.0	0.9534933771595157	1.0664563289523392	842.0	48734.0	3912.0	1126160.0
7	D3	73	0.9721959136485916	1.1590180127617733	1457.0	109321.0	4796.0	1064074.0	0.9614383495613612	1.1590180127617733	807.0	49865.0	3193.0	1125783.0
7	D3	74	0.9625566079515422	1.4721743657873037	3399.0	101067.0	4464.0	1070718.0	0.951138872216401	1.4721743657873037	1464.0	46748.0	3339.0	1128097.0
7	D3	76	0.9746925474272266	1.006843041469846	1308.0	113058.0	4563.0	1060719.0	0.9632038079889058	8.20396201086897	571.0	51398.0	3356.0	1124323.0
7	D3	78	0.9615388001232448	2.0	936.0	109226.0	7802.0	1061684.0	0.9587836207127726	1.006843041469846	612.0	53631.0	3999.0	1121406.0
7	D3	80	0.9715998985216447	1.195082698498309	1334.0	105319.0	4823.0	1068172.0	0.9593622788329784	1.0481568644530264	688.0	47959.0	3375.0	1127626.0
7	D3	83	0.945025728610479	1.0856002174056756	7392.0	107345.0	5097.0	1059814.0	0.9352943413446912	1.1106122062431378	3243.0	49189.0	3563.0	1123653.0
7	sham	2	0.961212855052722	2.0	6688.0	95261.0	1000.0	1076699.0	0.965375211776283	1.1649273213649425	2705.0	47579.0	708.0	1128656.0
7	sham	2	0.9478563027905484	3.0	6748.0	88653.0	3006.0	1081241.0	0.9508799523890494	1.006843041469846	3234.0	44737.0	1388.0	1130289.0
7	sham	11	0.9477396080470604	2.0	5658.0	87483.0	3990.0	1082517.0	0.9533007466294248	1.0	2674.0	44369.0	1673.0	1130932.0
7	sham	11	0.9651713596938142	2.0	5438.0	97089.0	1569.0	1075552.0	0.9683256123086692	1.013639886898942	2169.0	48807.0	1024.0	1127648.0
7	sham	12	0.9386403928521	2.0	10311.0	89742.0	1422.0	1078173.0	0.9393515496285244	1.2502197072539891	5618.0	45327.0	235.0	1128468.0
7	sham	12	0.9495357209627858	2.0	8439.0	99038.0	2088.0	1070083.0	0.9492633455709673	2.0	4132.0	49515.0	1161.0	1124840.0
7	sham	13	0.9702753911379582	1.0	4123.0	103443.0	2215.0	1069867.0	0.968048109645238	1.0	2424.0	51914.0	1003.0	1124307.0
7	sham	13	0.976189864639252	1.195082698498309	3196.0	114018.0	2366.0	1060068.0	0.9740524105233322	1.0	1543.0	56703.0	1478.0	1119924.0
7	sham	14	0.951689384105005	2.0	8564.0	105569.0	2154.0	1063361.0	0.947938598859076	2.0	4425.0	52676.0	1361.0	1121186.0
7	sham	14	0.9622519022024496	2.0	4337.0	100793.0	3571.0	1070947.0	0.9623871519528652	1.171875	2281.0	50636.0	1677.0	1125054.0
7	sham	16	0.9640519546052216	2.0	5097.0	99347.0	2312.0	1072892.0	0.9623097626620992	1.40625	2310.0	49162.0	1541.0	1126635.0
7	sham	16	0.9617458099947008	2.0	5867.0	109803.0	2868.0	1061110.0	0.9673263498312712	1.939798284052365	2170.0	55037.0	1548.0	1120893.0
7	sham	17	0.9673600876695764	1.92493721995842	2103.0	102397.0	4807.0	1070341.0	0.9664146664146664	1.0535004894398483	1193.0	51133.0	2361.0	1124961.0
7	sham	17	0.9648671985274728	2.0	2659.0	93307.0	4136.0	1079546.0	0.9725896187001976	1.5234375	1532.0	47724.0	1158.0	1129234.0
7	sham	25	0.9618268795655828	2.0	5448.0	89271.0	1638.0	1083291.0	0.9680878442137772	1.0546875	2430.0	45140.0	546.0	1131532.0
7	sham	25	0.9566922455170488	2.0	7376.0	95873.0	1304.0	1075095.0	0.953917830584066	1.863309911991293	3602.0	47911.0	1027.0	1127108.0
7	sham	32	0.957524940017679	2.0	5313.0	94783.0	3096.0	1076456.0	0.9594895235013348	2.0	2192.0	47441.0	1814.0	1128201.0
7	sham	32	0.9723618565273264	2.0	3585.0	102907.0	2265.0	1070891.0	0.9683613271709316	1.0546875	1896.0	51542.0	1472.0	1124738.0
7	sham	45	0.9365059757265064	2.0	10500.0	90975.0	1836.0	1076337.0	0.9366432700247728	2.0	5270.0	45371.0	868.0	1128139.0
7	sham	45	0.9432169512219136	2.6973950288020943	10489.0	95795.0	1045.0	1072319.0	0.936094592313878	2.0840639994746444	5460.0	47145.0	977.0	1126066.0
7	sham	49	0.9488667631648317	2.057537234816481	10061.0	102591.0	996.0	1066000.0	0.9458754302209392	2.057537234816481	4766.0	51117.0	1084.0	1122681.0
7	sham	49	0.9480415667466028	2.003430285823854	10017.0	97252.0	643.0	1071736.0	0.947102340379848	2.003430285823854	4842.0	48521.0	578.0	1125707.0
7	sham	52	0.918907920733764	3.0	11068.0	85809.0	4077.0	1078694.0	0.9294096252794626	2.0	4865.0	43442.0	1734.0	1129607.0
7	sham	52	0.9598838965966446	2.0	5735.0	96895.0	2364.0	1074654.0	0.964226561802656	1.7849468216868536	2441.0	48611.0	1166.0	1127430.0
7	sham	53	0.9537985565341496	2.003430285823854	8447.0	99578.0	1200.0	1070423.0	0.9519093820197868	1.0535004894398483	4285.0	49792.0	746.0	1124825.0
7	sham	53	0.9640990567963742	2.0	2004.0	94447.0	5030.0	1078167.0	0.9727427940142612	1.0270986518465497	1288.0	48428.0	1426.0	1128506.0
7	sham	58	0.953876679687846	1.2890625	8299.0	107686.0	2115.0	1061548.0	0.950987975529147	1.006843041469846	4304.0	54096.0	1272.0	1119976.0
7	sham	58	0.9559546119922052	1.3092407449071388	7943.0	102529.0	1505.0	1067671.0	0.9548009894310772	1.3092407449071388	3993.0	50952.0	831.0	1123872.0
7	sham	65	0.9270523644798752	3.0	13135.0	91520.0	1268.0	1073725.0	0.9274842608914632	2.003430285823854	6305.0	46038.0	894.0	1126411.0
7	sham	65	0.9593494260095692	2.0	2812.0	93137.0	5081.0	1078618.0	0.9584153923883568	2.0	1047.0	46475.0	2986.0	1129140.0
7	sham	67	0.9587031391440968	2.003430285823854	7163.0	92140.0	775.0	1079570.0	0.9640528023691756	1.2502197072539891	2613.0	45900.0	810.0	1130325.0
7	sham	67	0.9689694508691692	2.0	3835.0	92586.0	2095.0	1081132.0	0.9776732757159804	1.2502197072539891	993.0	46154.0	1115.0	1131386.0
7	sham	72	0.9578757688969396	2.0	5502.0	101531.0	3428.0	1069187.0	0.953845862597732	1.0	2792.0	50385.0	2084.0	1124387.0
7	sham	72	0.947823809479267	3.0	9197.0	101329.0	1959.0	1067163.0	0.9447017060012858	2.0	4808.0	50696.0	1127.0	1123017.0
7	sham	75	0.9445773468940464	2.0	10872.0	101279.0	1013.0	1066484.0	0.9445327265375972	1.0856002174056756	4948.0	50226.0	951.0	1123523.0
7	sham	75	0.9634433962264152	2.8125	2160.0	102125.0	5590.0	1069773.0	0.9671156893819336	2.2265625	893.0	51261.0	2593.0	1124901.0
7	sham	77	0.9614123009080908	3.3646488399840853	2510.0	97455.0	5313.0	1074370.0	0.964575389948007	5.712647230392076	787.0	48699.0	2790.0	1127372.0
7	sham	77	0.9350707443963632	2.057537234816481	12412.0	96158.0	942.0	1070136.0	0.9386688588121312	2.017093094227743	5395.0	47958.0	872.0	1125423.0
7	sham	81	0.9543107334294398	2.0	9366.0	106910.0	871.0	1062501.0	0.952039984403247	1.375732226909092	4718.0	53716.0	694.0	1120520.0
7	sham	81	0.9592499302953116	2.0	5723.0	101492.0	2900.0	1069533.0	0.9573009518054086	2.0	2958.0	50691.0	1564.0	1124435.0
8	24h	2	0.9625212732429878	2.0	4271.0	114528.0	4648.0	1056201.0	0.9621475733770302	1.0535004894398483	1245.0	49909.0	2682.0	1125812.0
8	24h	3	0.971470027795745	1.0	4424.0	111142.0	2104.0	1061978.0	0.9595183242018857	1.0599982034919917	1755.0	49562.0	2427.0	1125904.0
8	24h	4	0.9710083109209362	1.0599982034919917	4131.0	108131.0	2326.0	1065060.0	0.9667601280057068	1.0270986518465497	1707.0	48789.0	1648.0	1127504.0
8	24h	7	0.9714170918128984	1.0664563289523392	5018.0	103963.0	1100.0	1069567.0	0.9656936615132742	4.6875	2458.0	51907.0	1230.0	1124053.0
8	24h	8	0.9765498908193296	1.006843041469846	2984.0	113146.0	2450.0	1061068.0	0.9670598574862784	1.0	1640.0	56118.0	2183.0	1119707.0
8	24h	9	0.9600991566821396	1.5234375	4824.0	98763.0	3385.0	1072676.0	0.9654450671439608	1.006843041469846	1741.0	49355.0	1792.0	1126760.0
8	24h	20	0.9801784210809164	1.0	2623.0	109433.0	1803.0	1065789.0	0.9683215952236036	1.0	1261.0	50115.0	2018.0	1126254.0
8	24h	21	0.979316604515154	2.452042456204878	2741.0	114369.0	2090.0	1060448.0	0.9695746415574602	1.1106122062431378	1288.0	48757.0	1772.0	1127831.0
8	24h	22	0.9716988109584987	1.9984429974513909	3621.0	111672.0	2884.0	1061471.0	0.9741904615745716	1.0	1681.0	53957.0	1178.0	1122832.0
8	24h	24	0.979720943626293	1.0270986518465497	3863.0	108871.0	644.0	1066270.0	0.97474683429648	1.0270986518465497	2055.0	53807.0	733.0	1123053.0
8	24h	25	0.9587600766867624	1.0270986518465497	6534.0	103769.0	2393.0	1066952.0	0.9450659857039696	8.447480353123424	3280.0	45151.0	1969.0	1129248.0
8	24h	26	0.9787870734036164	1.0481568644530264	3048.0	99434.0	1262.0	1075904.0	0.9738683478732268	1.0	1507.0	48504.0	1096.0	1128541.0
8	24h	29	0.976273229911366	4.883037494816239	4108.0	103648.0	930.0	1070962.0	0.9661293549100328	10.850333466217757	1825.0	45881.0	1392.0	1130550.0
8	24h	30	0.9806173326221562	1.0	3534.0	105713.0	645.0	1069756.0	0.9729532452160188	1.0599982034919917	1930.0	49319.0	812.0	1127587.0
8	24h	31	0.9788902534330692	1.0	2194.0	109599.0	2533.0	1065322.0	0.9755173915513226	1.0	937.0	51520.0	1649.0	1125542.0
8	24h	32	0.956536091030411	1.0611779458754784	7271.0	101422.0	1946.0	1069009.0	0.9440875615934672	1.0599982034919917	3310.0	44163.0	1921.0	1130254.0
8	24h	41	0.9456407210866108	2.0	5749.0	98723.0	5601.0	1069575.0	0.9417611975207578	1.1649273213649425	2789.0	48318.0	3187.0	1125354.0
8	24h	43	0.9786340262185848	1.6448049430802578	3886.0	108096.0	834.0	1066832.0	0.9714997012547302	7.012670765801803	1781.0	48779.0	1081.0	1128007.0
8	24h	45	0.970103648116502	1.0270986518465497	5272.0	104453.0	1166.0	1068757.0	0.966442183693939	1.0481568644530264	2675.0	50586.0	838.0	1125549.0
8	24h	46	0.9637945579032036	1.2890625	6994.0	98255.0	388.0	1074011.0	0.958794691911081	1.199772113778279	2856.0	45374.0	1044.0	1130374.0
8	24h	49	0.96298684060829	1.0599982034919917	3137.0	101572.0	4671.0	1070268.0	0.954649584252503	1.0599982034919917	1523.0	45006.0	2753.0	1130366.0
8	24h	52	0.9341300289180892	2.795357916064819	9009.0	104822.0	5774.0	1060043.0	0.9190497990742154	3.8654115240165567	4403.0	45169.0	3554.0	1126522.0
8	24h	53	0.9697592373660604	1.1777197993501043	5054.0	103355.0	1392.0	1069847.0	0.9627574339947303	1.0270986518465497	1954.0	44761.0	1509.0	1131424.0
8	24h	55	0.951035324886768	2.0	10602.0	109817.0	706.0	1058523.0	0.9438256988901556	2.0	4732.0	48431.0	1033.0	1125452.0
8	24h	56	0.9628739303449234	1.08041536608901	5534.0	100538.0	2219.0	1071357.0	0.964370499327372	6.6640625	2525.0	48747.0	1077.0	1127299.0
8	24h	58	0.9772231308243126	1.0	3618.0	101876.0	1131.0	1073023.0	0.969099218306962	1.0	1570.0	43577.0	1209.0	1133292.0
8	24h	59	0.9624081375325813	1.199772113778279	7788.0	102278.0	202.0	1069380.0	0.9589909282962594	1.199772113778279	3370.0	46302.0	590.0	1129386.0
8	24h	60	0.9704318286913528	1.0856002174056756	3385.0	109127.0	3265.0	1063871.0	0.9663810930576072	2.22964424887974	1298.0	49068.0	2116.0	1127166.0
8	24h	67	0.9606218397190234	1.0270986518465497	6697.0	102019.0	1667.0	1069265.0	0.9497405931447844	1.0599982034919917	3213.0	44209.0	1466.0	1130760.0
8	D14	2	0.967327976677532	1.0535004894398483	3101.0	108170.0	4206.0	1064171.0	0.9660416140467004	7.558366639029891	1616.0	55459.0	2283.0	1120290.0
8	D14	3	0.9720984696555716	1.006843041469846	2844.0	108336.0	3375.0	1065093.0	0.971424550787606	1.889591659757473	1521.0	55225.0	1728.0	1121174.0
8	D14	4	0.976509196084248	1.0481568644530264	3520.0	105338.0	1548.0	1069242.0	0.9728357497662996	1.1117382399029458	1883.0	53075.0	1081.0	1123609.0
8	D14	5	0.9569280497913782	1.1106122062431378	8532.0	103320.0	769.0	1067027.0	0.9536426288269312	1.0664563289523392	4075.0	51614.0	943.0	1123016.0
8	D14	20	0.967888308735956	1.1590180127617733	5801.0	106866.0	1290.0	1065691.0	0.97029310204928	1.1106122062431378	2351.0	53811.0	944.0	1122542.0
8	D14	21	0.9688654017572902	1.1649273213649425	3280.0	106519.0	3566.0	1066283.0	0.9720440775254224	1.0	1390.0	54868.0	1766.0	1121624.0
8	D14	22	0.978558384266027	1.154163023647981	3008.0	112795.0	1935.0	1061910.0	0.9761541072640868	1.2447153916659022	1759.0	57515.0	1051.0	1119323.0
8	D14	24	0.9561084558002412	1.419942024014537	8585.0	107022.0	1241.0	1062800.0	0.9534584497981275	1.3092407449071388	4396.0	53725.0	849.0	1120678.0
8	D14	25	0.9746036104056558	1.0664563289523392	3392.0	99393.0	1788.0	1075075.0	0.9733956271308268	1.006843041469846	1645.0	50107.0	1094.0	1126802.0
8	D14	26	0.954962917419206	1.614543430286485	7961.0	99404.0	1415.0	1070868.0	0.9532348737494044	1.6934213241984406	3730.0	50021.0	1178.0	1124719.0
8	D14	29	0.97672871019646	1.0	2300.0	98339.0	2386.0	1076623.0	0.9721768560240844	1.0337623279948105	1160.0	49407.0	1668.0	1127413.0
8	D14	30	0.9738990498060736	1.1044123154420182	2925.0	107722.0	2849.0	1066152.0	0.9751929097402884	1.0	1749.0	55291.0	1064.0	1121544.0
8	D14	31	0.9691495546615196	1.0599982034919917	4857.0	104186.0	1776.0	1068829.0	0.9593162206046012	1.0599982034919917	3081.0	52583.0	1379.0	1122605.0
8	D14	32	0.9788550747820524	1.0856002174056756	2383.0	97909.0	1847.0	1077509.0	0.9761710253053671	1.0856002174056756	1349.0	49589.0	1072.0	1127638.0
8	D14	41	0.9780693004267412	1.1649273213649425	3324.0	100502.0	1183.0	1074639.0	0.972525034247236	1.006843041469846	1848.0	50405.0	1000.0	1126395.0
8	D14	43	0.9703646194626032	1.0535004894398483	2802.0	105614.0	3649.0	1067583.0	0.9718984123549618	1.0	1604.0	53901.0	1513.0	1122630.0
8	D14	45	0.9701902777713618	1.006843041469846	3758.0	105010.0	2695.0	1068185.0	0.9633219995659408	1.006843041469846	2424.0	53264.0	1632.0	1122328.0
8	D14	46	0.9600646442618482	1.411124364702222	7656.0	98614.0	548.0	1072830.0	0.9542160801122496	1.3556207137438	4256.0	49645.0	508.0	1125239.0
8	D14	49	0.9709084205648918	2.0	3048.0	97436.0	2791.0	1076373.0	0.9704852426213106	1.0270986518465497	1466.0	49470.0	1543.0	1127169.0
8	D14	52	0.9758784742508972	1.0664563289523392	3803.0	105228.0	1399.0	1069218.0	0.9718701926598784	1.0664563289523392	1724.0	53068.0	1348.0	1123508.0
8	D14	53	0.971758050263858	1.0080849922315578	3700.0	98425.0	2021.0	1075502.0	0.9675797195764064	1.0080849922315578	1534.0	49065.0	1754.0	1127295.0
8	D14	56	0.9799819779666108	1.006843041469846	3205.0	101141.0	927.0	1074375.0	0.9757800608828006	1.006843041469846	1675.0	51287.0	871.0	1125815.0
8	D14	58	0.969617306912998	1.013639886898942	4543.0	93315.0	1305.0	1080485.0	0.970109060143006	1.013639886898942	2166.0	47011.0	731.0	1129740.0
8	D14	59	0.969446004117537	1.2457202124298417	4989.0	103595.0	1541.0	1069523.0	0.9685329200453878	1.199772113778279	2672.0	52494.0	739.0	1123743.0
8	D14	60	0.9767882207756728	1.1106122062431378	3274.0	103689.0	1654.0	1071031.0	0.9700638711469036	4.8046875	2010.0	52398.0	1224.0	1124016.0
8	D14	67	0.9563857730572862	1.3556207137438	3458.0	100311.0	5691.0	1070188.0	0.9539259855942602	1.375732226909092	1754.0	50922.0	3165.0	1123807.0
8	D28	3	0.974477122674177	1.0270986518465497	4018.0	105531.0	1510.0	1068589.0	0.9639641242837312	1.0270986518465497	2592.0	54169.0	1458.0	1121429.0
8	D28	4	0.9593369239321614	1.2457202124298417	4838.0	105269.0	4086.0	1065455.0	0.9519850120438932	1.4304557362187933	2786.0	53354.0	2596.0	1120912.0
8	D28	5	0.95264644256172	1.375732226909092	8973.0	104572.0	1423.0	1064680.0	0.947181767448559	1.375732226909092	4719.0	52615.0	1149.0	1121165.0
8	D28	20	0.9542851072494046	2.0	5794.0	107797.0	4534.0	1061523.0	0.9460766671640874	1.0	3327.0	53889.0	2816.0	1119616.0
8	D28	21	0.9709319721106509	1.0	3185.0	107087.0	3227.0	1066149.0	0.9575851744515926	4.045939805070016	1836.0	54850.0	3023.0	1119939.0
8	D28	22	0.9519918195069949	2.0	6624.0	109391.0	4409.0	1059224.0	0.9441777762937116	2.0	4375.0	56552.0	2312.0	1116409.0
8	D28	24	0.9472962098125356	2.006854708321581	10192.0	107709.0	1793.0	1059954.0	0.9429691583899634	1.3556207137438	5400.0	54117.0	1146.0	1118985.0
8	D28	25	0.974117918475048	1.0535004894398483	3502.0	101337.0	1883.0	1072926.0	0.9695161863439996	1.0	2248.0	51841.0	1012.0	1124547.0
8	D28	26	0.9492210321324246	1.4150980324367106	9770.0	97485.0	660.0	1071733.0	0.9455269383908136	1.2502197072539891	4786.0	49157.0	878.0	1124827.0
8	D28	29	0.9751942872298368	1.0599982034919917	3830.0	97438.0	1127.0	1077253.0	0.971526061889634	1.40625	1981.0	49542.0	923.0	1127202.0
8	D28	31	0.9776470264771384	1.1106122062431378	3572.0	106674.0	1306.0	1068096.0	0.9749716702506402	0.8286407592029854	1893.0	54634.0	912.0	1122209.0
8	D28	32	0.9677982000253518	1.567063647897717	5331.0	95437.0	1020.0	1077860.0	0.9667188068746372	1.5271189492492885	2747.0	49133.0	636.0	1127132.0
8	D28	41	0.964460697126216	1.199772113778279	6354.0	101672.0	1139.0	1070483.0	0.9598570689736236	1.2621480016721494	3441.0	51038.0	828.0	1124341.0
8	D28	43	0.980466850380937	1.0	3065.0	108873.0	1273.0	1066437.0	0.976	1.0	1779.0	55510.0	951.0	1121408.0
8	D28	45	0.9597052687647032	1.3101960805662831	3043.0	108106.0	6035.0	1062464.0	0.9541441037491808	1.0481568644530264	1880.0	55327.0	3438.0	1119003.0
8	D28	46	0.9534965341756604	2.0	8879.0	97803.0	661.0	1072305.0	0.9494551115723924	2.0	4556.0	50314.0	801.0	1123977.0
8	D28	52	0.9612959808247736	1.1044123154420182	3734.0	104676.0	4695.0	1066543.0	0.9552739304538604	1.0664563289523392	2084.0	53556.0	2931.0	1121077.0
8	D28	53	0.967012118721878	1.1106122062431378	5046.0	95315.0	1457.0	1077830.0	0.9515185999058232	3.8671875	2793.0	48497.0	2149.0	1126209.0
8	D28	56	0.9526037247631592	2.1648661639492865	3027.0	101609.0	7084.0	1067928.0	0.9472447185504368	2.0223513011235834	1634.0	51990.0	4157.0	1121867.0
8	D28	58	0.9615738668088551	1.013639886898942	5899.0	95579.0	1740.0	1076430.0	0.959697707950082	1.013639886898942	3189.0	48256.0	864.0	1127339.0
8	D28	59	0.9684420238056808	1.40625	3611.0	104998.0	3232.0	1067807.0	0.9501280136547898	5.15625	2117.0	53439.0	3493.0	1120599.0
8	D28	60	0.9841289341012932	1.08041536608901	1804.0	104142.0	1555.0	1072147.0	0.9819628549274452	1.0337623279948105	957.0	53189.0	997.0	1124505.0
8	D28	67	0.9729347694541934	1.390625	3782.0	100492.0	1809.0	1073565.0	0.9638093789510708	4.923269891625001	2383.0	50693.0	1424.0	1125148.0
8	D3	2	0.9662075719375742	1.129007618718758	2453.0	115928.0	5656.0	1055611.0	0.970233409610984	1.0270986518465497	1089.0	52999.0	2163.0	1123397.0
8	D3	3	0.9612881753768272	1.0270986518465497	6305.0	109757.0	2535.0	1061051.0	0.9551285738940344	1.0337623279948105	2962.0	49809.0	1718.0	1125159.0
8	D3	4	0.9823444796069666	1.5801541719184398	2443.0	110973.0	1546.0	1064686.0	0.9756829780846592	1.0	1478.0	50375.0	1033.0	1126762.0
8	D3	5	0.9758578064129456	1.4256474680386453	4581.0	104206.0	575.0	1070286.0	0.9683185941257788	1.0611779458754784	2468.0	51134.0	878.0	1125168.0
8	D3	20	0.9616233625244264	1.1044123154420182	7661.0	106294.0	823.0	1064870.0	0.9614964006884812	7.734375	3049.0	50555.0	1000.0	1125044.0
8	D3	21	0.9797829417222258	1.0	3212.0	113525.0	1473.0	1061438.0	0.9778880051692844	0.5859375	1449.0	51455.0	878.0	1125866.0
8	D3	22	0.9681710008221194	1.0856002174056756	5334.0	111877.0	2022.0	1060415.0	0.965745392168875	1.0856002174056756	2750.0	55174.0	1164.0	1120560.0
8	D3	24	0.969789158659796	1.1649273213649425	6184.0	107746.0	529.0	1065189.0	0.9671035374777268	1.0664563289523392	2824.0	53461.0	813.0	1122550.0
8	D3	25	0.9655285190999476	1.0	5603.0	103327.0	1775.0	1068943.0	0.9555706745835396	4.116601891464913	2789.0	46349.0	1521.0	1128989.0
8	D3	26	0.9738954929284834	1.0337623279948105	4835.0	98436.0	442.0	1075935.0	0.9664270258951628	1.0337623279948105	2552.0	48461.0	815.0	1127820.0
8	D3	29	0.9787194009069186	1.006843041469846	3937.0	104032.0	587.0	1071092.0	0.9721915093355584	0.5859375	1731.0	46602.0	935.0	1130380.0
8	D3	31	0.969323857793448	1.013639886898942	6243.0	105571.0	439.0	1067395.0	0.9627176399643927	6.423970347030818	3157.0	50289.0	738.0	1125464.0
8	D3	32	0.9692164663353768	1.0	4213.0	102688.0	2310.0	1070437.0	0.9691852493324672	1.0	1779.0	47005.0	1210.0	1129654.0
8	D3	41	0.9130145517665714	2.003430285823854	11278.0	91259.0	6111.0	1071000.0	0.9015918232243698	2.013686082939692	6167.0	44943.0	3644.0	1124894.0
8	D3	43	0.9644469676137422	1.116777678328368	3427.0	108725.0	4589.0	1062907.0	0.9669834020589372	1.0270986518465497	1644.0	51239.0	1855.0	1124910.0
8	D3	45	0.9685781061875872	1.0856002174056756	6376.0	102570.0	279.0	1070423.0	0.9642816014740316	1.2621480016721494	3299.0	50241.0	423.0	1125685.0
8	D3	46	0.951320363717354	1.171875	8563.0	98240.0	1491.0	1071354.0	0.9393704770458464	1.2934112252706986	4252.0	45497.0	1621.0	1128278.0
8	D3	49	0.9753495537920408	1.0	2850.0	100659.0	2238.0	1073901.0	0.9680536174891116	1.006843041469846	1567.0	45787.0	1455.0	1130839.0
8	D3	52	0.9783231373103716	1.0	4180.0	110664.0	724.0	1064080.0	0.971679141447336	0.5859375	1986.0	49526.0	901.0	1127235.0
8	D3	53	0.9799729919309816	0.7128237340193226	3230.0	102685.0	967.0	1072766.0	0.97373332630358	0.7128237340193226	1656.0	46172.0	835.0	1130985.0
8	D3	55	0.9750273158207418	1.006843041469846	4698.0	117346.0	1313.0	1056291.0	0.9685036502994884	1.006843041469846	2325.0	53197.0	1135.0	1122991.0
8	D3	56	0.9699761803644958	1.006843041469846	4357.0	105062.0	2147.0	1068082.0	0.966309371237718	4.3359375	1851.0	49763.0	1619.0	1126415.0
8	D3	58	0.9634628352603576	1.2719988038639227	6198.0	97870.0	1225.0	1074355.0	0.9501761007669436	1.1044123154420182	3086.0	43300.0	1455.0	1131807.0
8	D3	59	0.972273005668814	1.0	3895.0	105566.0	2126.0	1068061.0	0.9659660259097352	1.0270986518465497	1602.0	48392.0	1808.0	1127846.0
8	D3	60	0.9755367175413676	1.0	3253.0	107829.0	2155.0	1066411.0	0.969948084054388	1.0270986518465497	1560.0	49043.0	1479.0	1127566.0
8	D3	67	0.9660729637706852	1.0664563289523392	6297.0	99449.0	688.0	1073214.0	0.9579440237909436	1.0599982034919917	3135.0	45419.0	853.0	1130241.0
8	sham	1	0.976924625813813	1.0	3913.0	109164.0	1244.0	1065327.0	0.9757748675326516	1.0	1966.0	55062.0	768.0	1121852.0
8	sham	7	0.9550767047973752	1.1044123154420182	8551.0	107704.0	1581.0	1061812.0	0.9550159620779723	1.0535004894398483	4353.0	54296.0	762.0	1120237.0
8	sham	7	0.9571673225477336	1.0856002174056756	8350.0	105074.0	1054.0	1065170.0	0.9532553648850512	1.0337623279948105	4265.0	52328.0	867.0	1122188.0
8	sham	7	0.973025983972503	1.458114752964423	2965.0	104178.0	2811.0	1069694.0	0.9614876575015224	1.013639886898942	1583.0	51317.0	2528.0	1124220.0
8	sham	8	0.979967772029514	1.1055446639128832	3662.0	115548.0	1062.0	1059376.0	0.9754596053297352	1.1055446639128832	2206.0	57835.0	704.0	1118903.0
8	sham	8	0.9768304906435606	1.1055446639128832	4137.0	117922.0	1457.0	1056132.0	0.9713486725077978	1.154163023647981	2457.0	58702.0	1006.0	1117483.0
8	sham	8	0.9709834319374752	1.0080849922315578	3669.0	113490.0	3114.0	1059375.0	0.967050173599292	1.0	2028.0	56820.0	1844.0	1118956.0
8	sham	9	0.9702530652606958	1.08041536608901	5352.0	102042.0	905.0	1071349.0	0.9701584253480556	1.08041536608901	2012.0	50521.0	1096.0	1126019.0
8	sham	9	0.9608399068017852	1.129007618718758	7626.0	102684.0	744.0	1068594.0	0.9601355335698308	1.129007618718758	3464.0	51289.0	795.0	1124100.0
8	sham	9	0.9648958932474404	1.1117382399029458	6624.0	104848.0	1005.0	1067171.0	0.9648424145545936	1.1055446639128832	2900.0	52211.0	905.0	1123632.0
8	sham	17	0.9572333838096432	1.1106122062431378	8205.0	99245.0	663.0	1071535.0	0.9507452888476984	1.0337623279948105	4327.0	49241.0	775.0	1125305.0
8	sham	17	0.9756183926682788	1.116777678328368	3724.0	104698.0	1509.0	1069717.0	0.9709224316691218	1.0	2082.0	51739.0	1017.0	1124810.0
8	sham	17	0.9603458597823752	1.1824780735942844	7209.0	105070.0	1468.0	1065901.0	0.9540006034506404	1.1824780735942844	3848.0	52170.0	1183.0	1122447.0
8	sham	17	0.963621248729928	1.2280544270435452	6772.0	99107.0	711.0	1073058.0	0.9620107705941356	1.0	3207.0	49393.0	694.0	1126354.0
8	sham	18	0.965824851247558	1.995631214757	5314.0	108268.0	2348.0	1063718.0	0.9601778603189344	4.855863130101717	3035.0	53769.0	1425.0	1121419.0
8	sham	18	0.9565762004175364	1.2457202124298417	9139.0	107677.0	637.0	1062195.0	0.9510503175378604	1.2502197072539891	4890.0	53537.0	621.0	1120600.0
8	sham	18	0.9732776123751512	1.40625	5004.0	106898.0	866.0	1066880.0	0.9745609776206224	1.1106122062431378	1996.0	53193.0	781.0	1123678.0
8	sham	18	0.9604325513826688	1.375732226909092	7827.0	111730.0	1379.0	1058712.0	0.9557836319295434	1.0535004894398483	3969.0	55456.0	1162.0	1119061.0
8	sham	27	0.942770503749324	2.0306639779653968	11486.0	100266.0	687.0	1067209.0	0.938738485996166	2.0306639779653968	5939.0	50192.0	612.0	1122905.0
8	sham	27	0.9567354403612048	1.1106122062431378	8372.0	100440.0	712.0	1070124.0	0.9557183270309656	1.0270986518465497	4071.0	50169.0	578.0	1124830.0
8	sham	27	0.9538095750705564	2.0	9125.0	101895.0	744.0	1067884.0	0.9500117343346632	1.1590180127617733	4557.0	50600.0	768.0	1123723.0
8	sham	27	0.9611183716991192	1.3707320124663318	7128.0	101855.0	1113.0	1069552.0	0.9603146968313868	1.4486658733124074	3601.0	51022.0	616.0	1124409.0
8	sham	30	0.9727472567901916	1.0599982034919917	5532.0	105760.0	394.0	1067962.0	0.965172976469793	1.0337623279948105	2946.0	49981.0	661.0	1126060.0
8	sham	42	0.9610228214205015	1.40625	7499.0	102076.0	781.0	1069292.0	0.9598337298863006	7.265625	3611.0	51031.0	660.0	1124346.0
8	sham	42	0.9633599410536656	1.0611779458754784	7035.0	98058.0	424.0	1074131.0	0.9625426772710228	1.0611779458754784	3163.0	48773.0	633.0	1127079.0
8	sham	42	0.9732149794110792	1.0	4417.0	100210.0	1099.0	1073922.0	0.9660210143385128	1.0	2308.0	49923.0	1204.0	1126213.0
8	sham	42	0.9651805142110012	2.0	5877.0	100026.0	1340.0	1072405.0	0.9696348841254808	1.129007618718758	2217.0	50166.0	925.0	1126340.0
8	sham	44	0.9583106745022366	1.2719988038639227	8543.0	109257.0	963.0	1060885.0	0.9551233712712416	1.2719988038639227	4211.0	54464.0	907.0	1120066.0
8	sham	44	0.9504515274686872	1.40625	10186.0	103354.0	590.0	1065518.0	0.9453677755889126	7.032226494692577	5250.0	51108.0	657.0	1122633.0
8	sham	44	0.961842165739762	1.171875	7621.0	104634.0	681.0	1066712.0	0.9646234676007004	1.2457202124298417	3201.0	52326.0	637.0	1123484.0
8	sham	44	0.9761724994622046	1.375732226909092	4565.0	115715.0	1084.0	1058284.0	0.9704026760384468	1.5271189492492885	2431.0	57295.0	1064.0	1118858.0
8	sham	47	0.9706207756192538	1.1044123154420182	3959.0	100451.0	2122.0	1073116.0	0.9668438223022487	1.0	1780.0	49937.0	1645.0	1126286.0
8	sham	47	0.9765658449330656	1.0856002174056756	3404.0	102640.0	1522.0	1072082.0	0.975087813072694	1.0535004894398483	1368.0	51079.0	1242.0	1125959.0
8	sham	47	0.969060011058156	1.129007618718758	3460.0	106036.0	3311.0	1066841.0	0.9754491017964072	1.1055446639128832	1628.0	53757.0	1078.0	1123185.0
8	sham	47	0.959759344622978	1.0611779458754784	4086.0	98586.0	4181.0	1072795.0	0.9586558282447202	1.08041536608901	1897.0	49296.0	2355.0	1126100.0
8	sham	48	0.9774032001954318	1.0	2343.0	108027.0	2652.0	1066626.0	0.9706409397795356	1.0	1326.0	53625.0	1918.0	1122779.0
8	sham	48	0.962943122439006	1.116777678328368	5813.0	102461.0	2073.0	1069301.0	0.9613330565567738	8.034669140862304	2470.0	50942.0	1628.0	1124608.0
8	sham	48	0.9523412091824932	2.017093094227743	8763.0	104978.0	1744.0	1064163.0	0.9452012663952962	2.017093094227743	4712.0	52246.0	1346.0	1121344.0
8	sham	50	0.964990159318479	1.4256474680386453	6132.0	100758.0	1179.0	1071579.0	0.9610501522376056	1.116777678328368	3233.0	50187.0	835.0	1125393.0
8	sham	50	0.9816861998033226	1.0	2460.0	103321.0	1395.0	1072472.0	0.9791786055396372	0.7411588266019639	1287.0	51260.0	893.0	1126208.0
8	sham	50	0.956765242095644	2.0	8685.0	105746.0	872.0	1064345.0	0.9507435618425824	7.450229554192021	4513.0	52424.0	919.0	1121792.0
8	sham	50	0.9620676061890214	1.7578125	5301.0	97621.0	2397.0	1074329.0	0.9584027282100088	1.013639886898942	2638.0	48338.0	1558.0	1127114.0
8	sham	65	0.9694989512934048	1.0	4314.0	104003.0	2230.0	1069101.0	0.9639231581011796	1.0	1978.0	51607.0	1885.0	1124178.0
8	sham	65	0.9647910496873972	1.0337623279948105	6956.0	101154.0	427.0	1071111.0	0.9635060249035728	1.0	3154.0	50335.0	659.0	1125500.0
8	sham	65	0.9780686416545936	1.5234375	3846.0	107679.0	983.0	1067140.0	0.971168602380974	1.0535004894398483	2134.0	53474.0	1041.0	1122999.0
8	sham	65	0.948810243446722	2.0	10087.0	103593.0	1091.0	1064877.0	0.9428146200272094	1.222450312129291	4984.0	51629.0	1279.0	1121756.0
9	24h	236	0.9704522196458412	1.4721743657873037	1676.0	112374.0	5167.0	1060431.0	0.9652797414663704	1.171875	931.0	47791.0	2507.0	1128419.0
9	24h	237	0.9560029392608428	2.0	1395.0	114489.0	9143.0	1054621.0	0.9522866042426724	1.3092407449071388	731.0	49986.0	4278.0	1124653.0
9	24h	239	0.9718235561618918	1.006843041469846	1318.0	106852.0	4878.0	1066600.0	0.9659391634215796	1.0599982034919917	617.0	47998.0	2768.0	1128265.0
9	24h	242	0.954570182387356	4.028622266145245	1959.0	100017.0	7561.0	1070111.0	0.9493498932660586	8.110372199044335	756.0	46474.0	4203.0	1128215.0
9	24h	243	0.9786850939321236	1.0	1484.0	102185.0	2967.0	1073012.0	0.9682589532277104	1.006843041469846	726.0	44705.0	2205.0	1132012.0
9	24h	246	0.9555023505677668	1.3092407449071388	2352.0	103962.0	7331.0	1066003.0	0.9374952941303016	1.3092407449071388	819.0	43579.0	4992.0	1130258.0
9	24h	256	0.9704761117388228	1.3361430762880524	4494.0	105647.0	1934.0	1067573.0	0.9683153780528936	1.0270986518465497	1356.0	48806.0	1838.0	1127648.0
9	24h	260	0.9704296638609232	1.0	4223.0	105837.0	2227.0	1067361.0	0.9557026319839926	1.1044123154420182	1969.0	46569.0	2348.0	1128762.0
9	24h	261	0.981190664556962	1.0270986518465497	2090.0	99218.0	1714.0	1076626.0	0.9723083666648404	1.0599982034919917	676.0	44364.0	1851.0	1132757.0
9	24h	262	0.9674187953896738	2.0	4619.0	107101.0	2595.0	1065333.0	0.9582503739619332	2.0	1323.0	46444.0	2724.0	1129157.0
9	24h	265	0.9529035339063991	1.129007618718758	7745.0	99769.0	2117.0	1070017.0	0.947452309616762	1.0664563289523392	3791.0	46960.0	1418.0	1127479.0
9	24h	271	0.96821868592477	1.0856002174056756	1725.0	106719.0	5281.0	1065923.0	0.9645481351992546	1.0599982034919917	798.0	50211.0	2893.0	1125746.0
9	24h	273	0.9801225696182212	1.0	2529.0	103794.0	1681.0	1071644.0	0.9677432763852516	1.0856002174056756	980.0	46562.0	2124.0	1129982.0
9	24h	275	0.9603025980121096	1.0270986518465497	4323.0	103330.0	4220.0	1067775.0	0.9471852361487716	1.1106122062431378	1944.0	46808.0	3276.0	1127620.0
9	24h	277	0.9765426663044394	1.0	1587.0	104243.0	3421.0	1070397.0	0.9633360445473316	1.006843041469846	722.0	46191.0	2794.0	1129941.0
9	24h	279	0.9621796212178508	1.0664563289523392	4965.0	108136.0	3536.0	1063011.0	0.950756750588699	1.1044123154420182	1242.0	45826.0	3505.0	1129075.0
9	24h	280	0.9426880631231008	2.0	1251.0	106092.0	11649.0	1060656.0	0.9322802516892064	1.5271189492492885	1131.0	46153.0	5574.0	1126790.0
9	24h	283	0.9708444926602704	1.2457202124298417	2892.0	114548.0	3988.0	1058220.0	0.9496203314740718	1.2447153916659022	965.0	47585.0	4084.0	1127014.0
9	24h	288	0.9686046511627908	1.6314662512311586	2377.0	99960.0	4103.0	1073208.0	0.971761668481988	1.0270986518465497	991.0	48178.0	1809.0	1128670.0
9	24h	289	0.9400221905214772	2.044144767875125	483.0	118612.0	14653.0	1045900.0	0.9172662193599382	2.044144767875125	1528.0	51061.0	7683.0	1119376.0
9	24h	291	0.9665059704190012	1.390625	2333.0	114977.0	5636.0	1056702.0	0.9420902988793248	1.390625	857.0	48211.0	5070.0	1125510.0
9	24h	294	0.944375348099013	2.0	614.0	112757.0	12669.0	1053608.0	0.9195550014385728	4.107948897031826	1026.0	47941.0	7362.0	1123319.0
9	24h	295	0.9689631679437468	1.1649273213649425	1715.0	115201.0	5665.0	1057067.0	0.9577974695540918	1.1649273213649425	650.0	50531.0	3803.0	1124664.0
9	24h	300	0.9730659432239304	1.116777678328368	1990.0	109756.0	4086.0	1063816.0	0.9468225683738436	1.129007618718758	867.0	47290.0	4445.0	1127046.0
9	24h	301	0.9723921434736014	1.1824780735942844	762.0	102530.0	5060.0	1071296.0	0.9659575720128284	1.0	911.0	49245.0	2560.0	1126932.0
9	24h	306	0.9416659234816732	2.0	8091.0	105589.0	4991.0	1060977.0	0.9319837584753172	2.013686082939692	4412.0	47972.0	2590.0	1124674.0
9	24h	309	0.8173413856137943	5.0	32984.0	78023.0	1889.0	1066752.0	0.7960532807104095	5.0	17232.0	36306.0	1371.0	1124739.0
9	24h	310	0.95616461878959	1.0856002174056756	3878.0	100229.0	5312.0	1070229.0	0.9318368903969322	7.580879009884012	3747.0	46412.0	3043.0	1126446.0
9	24h	311	0.945797204365376	2.006854708321581	7464.0	101223.0	4138.0	1066823.0	0.938261817461104	2.006854708321581	4097.0	47340.0	2133.0	1126078.0
9	24h	314	0.9679313318528514	1.0856002174056756	950.0	108312.0	6227.0	1064159.0	0.951510333863275	1.1106122062431378	939.0	46683.0	3819.0	1128207.0
9	24h	315	0.9347916700065728	3.0	603.0	116619.0	15667.0	1046759.0	0.9251933413160714	2.097201562685678	1085.0	51382.0	7224.0	1119957.0
9	24h	321	0.9266501200637648	2.148948802794345	958.0	114805.0	17217.0	1046668.0	0.9083566680000762	3.416573375885918	1472.0	47686.0	8150.0	1122340.0
9	24h	328	0.978857137651785	1.0	3357.0	107456.0	1285.0	1067550.0	0.969246935201401	1.006843041469846	1795.0	48426.0	1278.0	1128149.0
9	24h	337	0.975962580782058	1.0	3067.0	105788.0	2144.0	1068649.0	0.962949163768836	1.1055446639128832	1350.0	46522.0	2230.0	1129546.0
9	24h	340	0.9739182216928935	1.0	2912.0	109577.0	2957.0	1064202.0	0.9623181609464913	1.0664563289523392	1341.0	49250.0	2516.0	1126541.0
9	24h	345	0.9437231420482136	2.0	7708.0	102997.0	4576.0	1064367.0	0.9293002694764888	2.0	4212.0	46038.0	2793.0	1126605.0
9	24h	348	0.9256644845808027	3.0	12662.0	93892.0	2418.0	1070676.0	0.9080964469770432	3.0022879459099605	6957.0	41673.0	1478.0	1129540.0
9	24h	350	0.9490406402660846	2.0	951.0	114134.0	11306.0	1053257.0	0.9347591746401214	1.371644520787456	1264.0	48994.0	5575.0	1123815.0
9	24h	353	0.9482806717375536	1.1824780735942844	8306.0	101980.0	2818.0	1066544.0	0.9378775510204082	1.1590180127617733	4180.0	45956.0	1908.0	1127604.0
9	24h	357	0.967281886795872	1.0856002174056756	5233.0	106756.0	1989.0	1065670.0	0.9523622194747292	1.0856002174056756	3756.0	50839.0	1330.0	1123723.0
9	24h	361	0.9527536751862378	2.0	6658.0	100909.0	3350.0	1068731.0	0.9399633506227288	1.1106122062431378	3406.0	45396.0	2393.0	1128453.0
9	24h	363	0.9646707548685192	1.006843041469846	3145.0	102094.0	4333.0	1070076.0	0.9432171391618166	2.2321612722454667	2358.0	45215.0	3086.0	1128989.0
9	24h	364	0.946973493170926	2.0	6631.0	110553.0	5750.0	1056714.0	0.9304542472309058	2.0	3537.0	48218.0	3671.0	1124222.0
9	24h	365	0.950846252440024	1.129007618718758	6413.0	104972.0	4440.0	1063823.0	0.9347870723994908	1.129007618718758	3279.0	45526.0	3073.0	1127770.0
9	24h	368	0.9742006779724242	1.0337623279948105	1628.0	104465.0	3905.0	1069650.0	0.9640195011886056	1.0337623279948105	931.0	47852.0	2641.0	1128224.0
9	24h	369	0.9542646975017206	1.013639886898942	4699.0	108842.0	5734.0	1060373.0	0.9350996238940226	1.0664563289523392	2519.0	47612.0	4090.0	1125427.0
9	24h	370	0.975427467106044	1.0599982034919917	2030.0	102713.0	3145.0	1071760.0	0.9704419723991932	1.0599982034919917	1172.0	48591.0	1788.0	1128097.0
9	24h	371	0.9444773454084932	1.0337623279948105	6509.0	103663.0	5679.0	1063797.0	0.928127754446	1.0337623279948105	3407.0	44752.0	3524.0	1127965.0
9	24h	373	0.9585661837845658	1.013639886898942	4146.0	106004.0	5018.0	1064480.0	0.9429624464588108	1.0270986518465497	2402.0	47332.0	3324.0	1126590.0
9	24h	376	0.9525180630491236	1.1649273213649425	7461.0	106191.0	3126.0	1062870.0	0.9379254231906492	1.1649273213649425	3652.0	47263.0	2604.0	1126129.0
9	24h	379	0.9551979315263908	2.0	6180.0	107135.0	3870.0	1062463.0	0.9385897207544184	2.0	3815.0	47426.0	2391.0	1126016.0
9	24h	391	0.946965985522442	2.0	7697.0	103412.0	3886.0	1064653.0	0.9278777492145102	1.199772113778279	4113.0	45479.0	2957.0	1127099.0
9	24h	401	0.9532609662364896	1.4102374024432909	3504.0	101824.0	6481.0	1067839.0	0.9485706626840524	1.4102374024432909	1626.0	49541.0	3746.0	1124735.0
9	24h	403	0.972419259606752	1.006843041469846	2339.0	120227.0	4481.0	1052601.0	0.9655495449160092	1.1044123154420182	1227.0	52565.0	2524.0	1123332.0
9	24h	405	0.9762135650345009	1.0856002174056756	1973.0	113252.0	3546.0	1060877.0	0.9643180160466812	1.0856002174056756	998.0	49578.0	2671.0	1126401.0
9	24h	407	0.971927828276814	3.251436356274908	4987.0	110186.0	1378.0	1063097.0	0.9649168555553328	6.540299128886423	2298.0	48104.0	1200.0	1128046.0
9	24h	409	0.967135484728344	1.0337623279948105	5265.0	109163.0	2154.0	1063066.0	0.9541567022009648	1.0599982034919917	2858.0	47080.0	1666.0	1128044.0
9	24h	410	0.971098737814934	1.4102374024432909	1646.0	118946.0	5434.0	1053622.0	0.9537513791835234	1.4102374024432909	1035.0	51865.0	3995.0	1122753.0
9	24h	411	0.9653135787998938	3.984842190746862	5878.0	105419.0	1698.0	1066653.0	0.9593597524693562	3.984842190746862	2856.0	48369.0	1242.0	1127181.0
9	24h	413	0.9592422059298114	2.601984763028264	7614.0	105520.0	1353.0	1065161.0	0.9510393264112372	1.0270986518465497	3707.0	46988.0	1131.0	1127822.0
9	24h	418	0.9733818275451416	1.0535004894398483	2901.0	105847.0	2888.0	1068012.0	0.969410121622408	1.006843041469846	1258.0	49976.0	1896.0	1126518.0
9	24h	422	0.9612808562057656	2.0	1877.0	111374.0	7095.0	1059302.0	0.951310356775069	1.7453376788694073	894.0	49422.0	4165.0	1125167.0
9	24h	423	0.9746053983375362	2.0963137289060527	3772.0	104351.0	1666.0	1069859.0	0.9698125522671182	6.175256194078105	1632.0	47547.0	1328.0	1129141.0
9	24h	426	0.9757611049442252	1.0	3690.0	107242.0	1638.0	1067078.0	0.9645454451676791	5.264077341178248	1665.0	46752.0	1772.0	1129459.0
9	24h	428	0.9800527275698068	1.001250438904398	3118.0	110965.0	1399.0	1064166.0	0.9760614316601868	1.0270986518465497	997.0	50335.0	1472.0	1126844.0
9	24h	434	0.9645768637952904	1.855925108352301	4776.0	106075.0	3015.0	1065782.0	0.9516258551113552	7.311786323346795	2611.0	46810.0	2148.0	1128079.0
9	24h	437	0.9793153749338456	1.006843041469846	3149.0	110101.0	1502.0	1064896.0	0.9745238684145436	1.0337623279948105	1429.0	51220.0	1249.0	1125750.0
9	24h	447	0.9527769254372508	1.0535004894398483	8504.0	93153.0	730.0	1077261.0	0.9458377601064571	1.0535004894398483	4254.0	44068.0	793.0	1130533.0
9	24h	451	0.973970507355974	1.0535004894398483	2529.0	113339.0	3529.0	1060251.0	0.9573122140784102	1.116777678328368	1044.0	48653.0	3295.0	1126656.0
9	24h	452	0.9756947924883528	1.0337623279948105	2666.0	111940.0	2911.0	1062131.0	0.9731905658168456	1.0337623279948105	1119.0	54033.0	1858.0	1122638.0
9	24h	453	0.9796225977564568	1.0	3138.0	118286.0	1783.0	1056441.0	0.969761234414421	1.0270986518465497	1725.0	53044.0	1583.0	1123296.0
9	24h	455	0.9710881389414032	7.3649502833204	3297.0	108640.0	3172.0	1064539.0	0.9541395025648362	8.682018279539038	1290.0	46687.0	3198.0	1128473.0
9	24h	456	0.9651651988556684	2.483158605517628	1879.0	111839.0	6194.0	1059736.0	0.9534104046242776	3.8171478456802337	918.0	49482.0	3918.0	1125330.0
9	24h	459	0.9734424850120956	1.1106122062431378	2755.0	111062.0	3305.0	1062526.0	0.9720232246538634	1.0	1328.0	54409.0	1804.0	1122107.0
9	24h	460	0.9651571845810744	3.0	2471.0	103433.0	4997.0	1068747.0	0.96453382825732	1.340339057500937	1074.0	47552.0	2423.0	1128599.0
9	24h	461	0.9766742837053964	1.0	2526.0	111126.0	2782.0	1063214.0	0.9647787002014048	5.205646442355887	1011.0	49100.0	2574.0	1126963.0
9	24h	462	0.967404660104374	1.006843041469846	1967.0	106682.0	5222.0	1065777.0	0.9562447100891084	2.8149403475306984	1256.0	50276.0	3345.0	1124771.0
10	D7	5	0.958643727238478	2.0	2816.0	95421.0	5417.0	1075994.0	0.9608594304246478	7.1484375	1923.0	47404.0	1939.0	1128382.0
10	D7	13	0.9394359358245492	2.1135086811538057	9304.0	92867.0	2670.0	1074807.0	0.936429944761498	4.730976761016825	5130.0	46026.0	1119.0	1127373.0
10	D7	19	0.8364964399705377	4.001716245582169	25225.0	68141.0	1413.0	1084869.0	0.8289605106092719	3.018255006000984	13327.0	34028.0	715.0	1131578.0
10	D7	21	0.9763353817064524	2.0	1404.0	99141.0	3402.0	1075701.0	0.9788776452596352	1.1590180127617733	984.0	49286.0	1143.0	1128235.0
10	D7	24	0.7885363054023031	5.0	32676.0	63888.0	1590.0	1081494.0	0.7770199242146437	5.0	17594.0	31784.0	648.0	1129622.0
10	D7	33	0.7788326440992269	5.0	38319.0	68459.0	562.0	1072308.0	0.7690070865150145	5.0	19895.0	33586.0	282.0	1125885.0
10	D7	39	0.7823846868732982	5.0	39116.0	71979.0	925.0	1067628.0	0.7783343636092341	5.193990668310832	20107.0	36514.0	691.0	1122336.0
10	D7	43	0.8977262977262978	3.0	17836.0	83704.0	1236.0	1076872.0	0.8973273775892029	3.0	9026.0	42086.0	605.0	1127931.0
10	D7	44	0.9743488235174697	1.154163023647981	3727.0	95987.0	1327.0	1078607.0	0.9670803223872102	6.796875	2365.0	47576.0	874.0	1128833.0
10	D7	45	0.8444423354113899	3.0091413460695065	25409.0	71181.0	816.0	1082242.0	0.8365053449488148	3.0091413460695065	13404.0	35096.0	315.0	1130833.0
10	D7	49	0.9338368667044156	2.006854708321581	12260.0	97303.0	1528.0	1068557.0	0.9394233569556354	5.668774979272418	5400.0	48385.0	840.0	1125023.0
10	D7	52	0.9615635363814168	1.0270986518465497	6526.0	101769.0	1610.0	1069743.0	0.9577231594873112	1.0	3553.0	50325.0	890.0	1124880.0
10	D7	53	0.8697595267739182	3.0091413460695065	23262.0	79987.0	693.0	1075706.0	0.8701808919397315	6.894986042011343	11360.0	40312.0	668.0	1127308.0
10	D7	54	0.9601872372566362	1.1106122062431378	6264.0	96615.0	1748.0	1075021.0	0.955210931569244	7.218043965743507	3509.0	48444.0	1034.0	1126661.0
10	D7	57	0.9202646543122572	2.003430285823854	15258.0	94998.0	1204.0	1068188.0	0.9106094067951896	2.003430285823854	8471.0	47211.0	798.0	1123168.0
10	D7	58	0.8464879917356962	3.0228015319505346	23093.0	65963.0	832.0	1089760.0	0.8352047936698974	5.977711286651648	12536.0	32616.0	335.0	1134161.0
10	D7	60	0.9657166016416576	1.0	6199.0	98886.0	822.0	1073741.0	0.9571859731220322	1.0	3871.0	48682.0	484.0	1126611.0
10	D7	64	0.9290054734895128	2.0	12406.0	92417.0	1719.0	1073106.0	0.914758909010512	2.0	7680.0	45512.0	802.0	1125654.0
10	D7	65	0.9168030551009274	3.0	15803.0	94108.0	1277.0	1068460.0	0.918731810138944	2.003430285823854	7744.0	47509.0	661.0	1123734.0
10	D7	70	0.97671870154037	2.7257117225655487	2265.0	94478.0	2239.0	1080666.0	0.97354818457675	1.0535004894398483	1383.0	46521.0	1145.0	1130599.0
10	D7	72	0.8693485941565997	4.003431755420904	23439.0	82183.0	1263.0	1072763.0	0.857079538619023	4.003431755420904	12882.0	40608.0	661.0	1125497.0
10	D7	74	0.9037928036106164	2.057537234816481	17879.0	87310.0	709.0	1073750.0	0.8975006495193557	2.013686082939692	9516.0	43181.0	347.0	1126604.0
10	D7	81	0.9654156450209602	1.0337623279948105	6128.0	97646.0	868.0	1075006.0	0.9711979161488522	1.0	2308.0	48843.0	589.0	1127908.0
10	D7	82	0.9335081702642728	2.003430285823854	12315.0	92548.0	869.0	1073916.0	0.9351462134466384	2.0	5889.0	46769.0	598.0	1126392.0
10	D7	85	0.9528135784210156	3.448216604841733	7947.0	94703.0	1433.0	1075565.0	0.950660703394999	1.0664563289523392	4182.0	46763.0	672.0	1128031.0
10	D7	87	0.897021915921624	3.0386608025010378	17090.0	78811.0	1005.0	1082742.0	0.8940015874815739	3.011422346795821	8883.0	39421.0	465.0	1130879.0
10	D7	90	0.9456692792298662	2.0759651605111897	8273.0	92242.0	2326.0	1076807.0	0.945447405677438	7.3828125	4143.0	45745.0	1136.0	1128624.0
10	D7	91	0.9551859674106004	2.0306639779653968	7235.0	99272.0	2080.0	1071061.0	0.958843311304892	2.0	3116.0	49041.0	1094.0	1126397.0
10	D7	93	0.975804435303164	2.0	1962.0	103426.0	3167.0	1071093.0	0.9758643305537336	1.129007618718758	1282.0	52077.0	1294.0	1124995.0
10	D7	95	0.9458221683124024	2.1512765332834944	2558.0	102538.0	9189.0	1065363.0	0.9306195382081136	1.668915312504652	2012.0	49998.0	5443.0	1122195.0
10	D7	97	0.895046580058385	3.0	15225.0	76957.0	2823.0	1084643.0	0.893025627948489	6.462335474513549	7936.0	38522.0	1293.0	1131897.0
10	D7	98	0.8217866781880719	4.015419802636612	30671.0	73229.0	1090.0	1074658.0	0.8116999762746715	4.003431755420904	16054.0	35923.0	613.0	1127058.0
10	D7	99	0.9018805994242514	3.0	17394.0	83805.0	841.0	1077608.0	0.8976349093417847	3.0	8974.0	41635.0	522.0	1128517.0
10	D7	106	0.9269847573561304	2.0	8278.0	88699.0	5695.0	1076976.0	0.9269638060738288	2.0	4992.0	45037.0	2105.0	1127514.0
10	D7	107	0.9370765336083654	3.0296085278516185	11509.0	94946.0	1242.0	1071951.0	0.934376577486118	2.013686082939692	5910.0	46275.0	590.0	1126873.0
10	D7	108	0.8349160618316804	4.006860571647708	29049.0	75347.0	747.0	1074505.0	0.8071055112711065	7.5	15159.0	37666.0	2845.0	1123978.0
11	24h	3	0.9614125105071448	2.0	1793.0	109801.0	7021.0	1061033.0	0.942090982908522	1.371644520787456	942.0	47569.0	4906.0	1126231.0
11	24h	4	0.9588335626766424	2.0	2521.0	116365.0	7471.0	1053291.0	0.9421847981354784	4.412568884465856	1165.0	50128.0	4987.0	1123368.0
11	24h	5	0.9391363753316004	2.614667630198196	4030.0	105851.0	9690.0	1060077.0	0.9202829211510196	5.073014255135944	2135.0	46645.0	5946.0	1124922.0
11	24h	9	0.975985988704798	1.1590180127617733	4270.0	104207.0	858.0	1070313.0	0.9717533833352144	1.006843041469846	1516.0	47355.0	1237.0	1129540.0
11	24h	27	0.9669642116359768	2.0	2973.0	99065.0	3796.0	1073814.0	0.9533252668886724	7.3828125	1416.0	44516.0	2943.0	1130773.0
11	24h	28	0.936213826006785	3.0	4658.0	104591.0	9594.0	1060805.0	0.9126201739661224	2.006854708321581	2826.0	44853.0	5763.0	1126206.0
11	24h	29	0.9291988311744952	3.0	3814.0	106528.0	12420.0	1056886.0	0.8742741780426841	8.363787532842476	1809.0	45471.0	11269.0	1121099.0
11	24h	30	0.9376026763045492	3.888914659202809	2555.0	109865.0	12068.0	1055160.0	0.932274846671444	6.481720089027295	1083.0	50086.0	6194.0	1122285.0
11	24h	31	0.9067920691408236	2.233555356656736	15068.0	89183.0	3266.0	1072131.0	0.8973950026581605	7.442098269987857	6773.0	39668.0	2298.0	1130909.0
11	24h	32	0.9428247474418908	2.6203921611325662	3761.0	101447.0	8543.0	1065897.0	0.912491946301636	2.003430285823854	1855.0	43196.0	6430.0	1128167.0
11	24h	34	0.9394434382246898	3.984375	2682.0	110999.0	11628.0	1054339.0	0.9246058747424408	6.09375	1387.0	48239.0	6480.0	1123542.0
11	24h	35	0.9585788553174882	1.1590180127617733	5227.0	99477.0	3370.0	1071574.0	0.9486897882517168	1.1044123154420182	3021.0	46214.0	1978.0	1128435.0
11	24h	36	0.94437469001479	2.0840639994746444	2568.0	105676.0	9881.0	1061523.0	0.9304596094717088	7.294691522885838	1149.0	46603.0	5817.0	1126079.0
11	24h	37	0.9570780060585544	2.7257117225655487	2645.0	110264.0	7245.0	1059494.0	0.9517087299939696	7.218043965743507	1088.0	48136.0	3797.0	1126627.0
11	24h	38	0.9590890349247396	3.801413504067434	6975.0	94207.0	1062.0	1077404.0	0.9560467925619236	7.969611626212174	3367.0	46298.0	890.0	1129093.0
11	24h	39	0.9611395059442562	2.9507058543783216	3287.0	111608.0	5738.0	1059015.0	0.9397765758479504	1.9356089561814904	891.0	46479.0	5066.0	1127212.0
11	24h	41	0.962983694106204	3.0	2099.0	104945.0	5969.0	1066635.0	0.947790425346956	2.0	1251.0	46337.0	3854.0	1128206.0
11	24h	43	0.9240672452939568	3.542510048172941	4095.0	114771.0	14767.0	1046015.0	0.9125592962741216	5.209602059013841	1789.0	49536.0	7704.0	1120619.0
11	24h	44	0.9581728980453574	1.640625	4845.0	110737.0	4823.0	1059243.0	0.954677085276188	7.696835191990033	1391.0	48626.0	3226.0	1126405.0
11	24h	49	0.956392062325962	2.440815553540712	3822.0	108704.0	6091.0	1061031.0	0.947334517558414	1.9984429974513909	1186.0	48531.0	4210.0	1125721.0
11	24h	53	0.9322913690724732	2.8169344381625656	3498.0	106057.0	11907.0	1058186.0	0.9206816280874306	2.0	1317.0	45681.0	6554.0	1126096.0
11	24h	54	0.9310454294832168	2.4589029288040734	3926.0	111448.0	12582.0	1051692.0	0.9202661336268916	2.5974183396692188	1333.0	47650.0	6924.0	1123741.0
11	24h	55	0.9354726729635908	3.0	3129.0	115877.0	12857.0	1047785.0	0.9182359175022418	2.320194125768359	1424.0	50688.0	7603.0	1119933.0
11	24h	56	0.9485076765784148	2.2778361656748385	3390.0	110863.0	8647.0	1056748.0	0.9365253592017958	1.889591659757473	1396.0	47354.0	5023.0	1125875.0
11	24h	57	0.9125686855275252	3.1452566127672714	3279.0	111687.0	18122.0	1046560.0	0.8961229375846773	3.1452566127672714	1285.0	48284.0	9909.0	1120170.0
11	24h	58	0.9672707036277	1.411124364702222	4032.0	111240.0	3496.0	1060880.0	0.9572414331586292	1.2280544270435452	1495.0	49039.0	2886.0	1126228.0
11	24h	59	0.9501339018868636	2.0	3530.0	100937.0	7065.0	1068116.0	0.9376697328077092	2.0	1546.0	42814.0	4146.0	1131142.0
11	24h	60	0.9534284069193988	4.353750011215188	4785.0	114256.0	6377.0	1054230.0	0.9416155588169544	7.157077258407408	1917.0	48440.0	4090.0	1125201.0
