# Supplementary material for: Automatic Cerebral Hemisphere Segmentation in Rat MRI with Ischemic Lesions via Attention-based Convolutional Neural Networks
Source: Neuroinformatics. 2022 Sep 30;21(1):57–70. doi: 10.1007/s12021-022-09607-1 (PMC9931784; doi:10.1007/s12021-022-09607-1)
Supplement: Supplementary file 1 — Supplementary file1 (RAR 1.26 MB) [file 12021_2022_9607_MOESM1_ESM.zip › methodComparison/demon.csv]

cohort	timepoint	id	brain_dice	brain_hd	brain_fp	brain_tp	brain_fn	brain_tn	contra_dice	contra_hd	contra_fp	contra_tp	contra_fn	contra_tn
1	24h	3	0.9522951437469948	3.470948768213455	2006.0	109922.0	9007.0	1058713.0	0.5856341503436792	7.918457257069161	63747.0	48181.0	4434.0	1063286.0
1	24h	5	0.7359434134936146	7.0	42512.0	62323.0	2211.0	1072602.0	0.4372195985832349	8.405178980331486	75209.0	29626.0	1059.0	1073754.0
1	24h	22	0.8133287922567319	7.0	31531.0	74030.0	2451.0	1071636.0	0.4974244215504138	8.215897794063652	70218.0	35343.0	1200.0	1072887.0
1	24h	25	0.9475026094693794	3.0401066650951987	2018.0	110746.0	10254.0	1056630.0	0.5982087487477937	7.776228299278514	62603.0	50161.0	4779.0	1062105.0
1	24h	32	0.9506813179356468	3.0022879459099605	6218.0	112082.0	5411.0	1055937.0	0.579949305747505	8.72934224415706	68993.0	49307.0	2432.0	1058916.0
1	24h	35	0.9550410255339584	3.0	4194.0	114359.0	6573.0	1054522.0	0.5938900109106948	8.757613874866259	67387.0	51166.0	2589.0	1058506.0
1	24h	43	0.9600925635526774	3.0	1614.0	113265.0	7802.0	1056967.0	0.5877808697096815	8.380190934439158	65347.0	49532.0	4128.0	1060641.0
1	24h	45	0.9572498343829402	2.097201562685678	1878.0	114153.0	8318.0	1055299.0	0.58408417273833	8.557312667984982	66569.0	49462.0	3873.0	1059744.0
1	2h	6	0.7473904461581321	7.0	40031.0	63045.0	2586.0	1073986.0	0.4530554506336051	8.49028986387722	72490.0	30586.0	1359.0	1075213.0
1	2h	26	0.7051432876474167	8.0	49306.0	60838.0	1573.0	1067931.0	0.4221422782146259	8.885670439542322	80456.0	29688.0	822.0	1068682.0
1	2h	28	0.7184125193049643	8.0	46088.0	63031.0	3323.0	1067206.0	0.4436595983710153	9.155890031320002	77526.0	31593.0	1708.0	1068821.0
1	2h	29	0.8006898894608931	7.0	35356.0	76600.0	2779.0	1064913.0	0.4861807619111215	8.329608949639008	75552.0	36404.0	1395.0	1066297.0
1	2h	36	0.8758959764683395	6.0	20515.0	82484.0	2859.0	1073790.0	0.5520273978312366	8.316860346045555	63266.0	39733.0	1221.0	1075428.0
1	2h	38	0.8425623359216633	6.0	26147.0	76064.0	2279.0	1075158.0	0.5272411238388328	8.065905893985189	65205.0	37006.0	1159.0	1076278.0
1	2h	40	0.8730663340583789	6.004575891819921	20937.0	86097.0	4098.0	1068516.0	0.5501641785092325	8.14753860094607	65649.0	41385.0	2027.0	1070587.0
1	2h	50	0.8959647672988934	5.0	16822.0	88903.0	3824.0	1070099.0	0.569228313781821	8.0859375	62927.0	42798.0	1849.0	1072074.0
1	sham	4	0.8462679024617794	6.0	25125.0	76195.0	2558.0	1075770.0	0.5350423698639892	7.68254810659564	63752.0	37568.0	1542.0	1076786.0
1	sham	7	0.7391980250478891	8.0	42596.0	63479.0	2197.0	1071376.0	0.4622071375379504	9.331935596255272	73800.0	32275.0	1306.0	1072267.0
1	sham	8	0.7477486006413974	8.0	40387.0	63187.0	2245.0	1073829.0	0.4581635205320229	8.691914486544736	72434.0	31140.0	1220.0	1074854.0
1	sham	9	0.7747463949415457	8.0	36859.0	68125.0	2755.0	1071909.0	0.4812078335163816	9.454742242859204	71247.0	33737.0	1497.0	1073167.0
1	sham	11	0.8281860710018429	6.1201052667876965	31013.0	81790.0	2923.0	1063922.0	0.5170736775123532	8.468724775100808	72986.0	39817.0	1389.0	1065456.0
1	sham	14	0.8398988420071876	6.0	27721.0	78877.0	2350.0	1070700.0	0.5308886484132007	7.96875	67596.0	39002.0	1331.0	1071719.0
1	sham	15	0.8506492415716181	6.0	24400.0	75960.0	2273.0	1077015.0	0.541554189879961	7.8515625	62644.0	37716.0	1212.0	1078076.0
1	sham	20	0.8801442876052097	6.0	20501.0	87107.0	3223.0	1068817.0	0.5695331342034915	8.380190934439158	64039.0	43569.0	1822.0	1070218.0
1	sham	23	0.8427633600581055	6.0	25829.0	75421.0	2314.0	1076084.0	0.5344665859928253	8.03125	63929.0	37321.0	1086.0	1077312.0
1	sham	24	0.8368631353258891	6.0	29278.0	81577.0	2527.0	1066266.0	0.5312933539250844	7.928856175635062	70261.0	40594.0	1363.0	1067430.0
1	sham	27	0.8878654993739161	5.0	18521.0	84733.0	2882.0	1073512.0	0.5713603916247929	7.8515625	61353.0	41901.0	1516.0	1074878.0
1	sham	30	0.832958243608633	6.0	28728.0	77169.0	2223.0	1071528.0	0.529821503324938	7.96875	67295.0	38602.0	1218.0	1072533.0
1	sham	31	0.8371544913360037	6.0	26242.0	75657.0	3192.0	1074557.0	0.5390915965258196	7.798753531214139	63758.0	38141.0	1461.0	1076288.0
1	sham	33	0.8556335321186561	4.0	23823.0	77908.0	2467.0	1075450.0	0.5492981518467468	7.8515625	62677.0	39054.0	1411.0	1076506.0
1	sham	34	0.833674972775607	6.0	29094.0	78087.0	2064.0	1070403.0	0.5246764222765967	7.96875	68691.0	38490.0	1048.0	1071419.0
1	sham	37	0.7994260464054526	7.0	34653.0	73542.0	2250.0	1069203.0	0.5000925614848234	8.49028986387722	71726.0	36469.0	1185.0	1070268.0
1	sham	39	0.809575043223655	7.0	33620.0	75622.0	1955.0	1068451.0	0.5107138517208323	8.49028986387722	71417.0	37825.0	1059.0	1069347.0
1	sham	41	0.8339702026463952	6.0	29974.0	82061.0	2700.0	1064913.0	0.5304756046233043	7.686678214460148	71073.0	40962.0	1438.0	1066175.0
1	sham	42	0.8335985122430003	6.0	29193.0	80684.0	3019.0	1066752.0	0.5293241015496208	7.774611249324624	69741.0	40136.0	1637.0	1068134.0
1	sham	44	0.8384826383720683	5.0	27771.0	78866.0	2613.0	1070398.0	0.530517391778432	7.999710077754381	67714.0	38923.0	1176.0	1071835.0
1	sham	47	0.7915464482025146	7.0	37094.0	75170.0	2498.0	1064886.0	0.4907322517638617	9.128651345660266	75331.0	36933.0	1325.0	1066059.0
1	sham	48	0.7975132911284211	7.0	32151.0	69979.0	3384.0	1074134.0	0.5045800922494621	8.557152184905034	67069.0	35061.0	1780.0	1075738.0
1	sham	51	0.767398044359647	7.0	37226.0	64354.0	1786.0	1076282.0	0.473623554778988	8.191468652897736	69730.0	31850.0	1065.0	1077003.0
1	sham	52	0.7823257199274143	7.000980853434485	37333.0	70919.0	2132.0	1069264.0	0.4891128753883327	8.03125	72828.0	35424.0	1174.0	1070222.0
2	24h	2	0.7837896566710126	7.0	38939.0	72140.0	861.0	1067708.0	0.4780119680397388	8.689333495819026	76051.0	35028.0	450.0	1068119.0
2	24h	4	0.9349566510442252	4.110065590736509	11886.0	105630.0	2811.0	1059321.0	0.5677677774292401	8.620108724027935	70456.0	47060.0	1196.0	1060936.0
2	24h	5	0.9323394335329508	4.194403125371356	10424.0	100185.0	4117.0	1064922.0	0.5736283185840708	8.263852598251315	65235.0	45374.0	2217.0	1066822.0
2	24h	6	0.8631960134946919	6.014858920376375	24332.0	83667.0	2188.0	1069461.0	0.5381305379428679	8.559052824577392	67855.0	40144.0	1055.0	1070594.0
2	24h	7	0.9327883860274816	3.1299375056161267	11174.0	107495.0	4317.0	1056662.0	0.5743255241319711	7.6171875	70154.0	48515.0	1762.0	1059217.0
2	24h	8	0.9112975482609758	4.149967349739784	16610.0	106286.0	4081.0	1052671.0	0.5500401905849186	8.632844315552234	75680.0	47216.0	1570.0	1055182.0
2	24h	9	0.9598540957718912	3.0	4153.0	107890.0	4872.0	1062733.0	0.5949371752828033	8.499784579071695	63605.0	48438.0	2353.0	1065252.0
2	24h	14	0.9455422762073438	4.098354400129703	7141.0	101703.0	4574.0	1066230.0	0.6001573762236001	8.263852598251315	61175.0	47669.0	2342.0	1068462.0
2	24h	15	0.959889081455806	4.0	3226.0	103848.0	5453.0	1067121.0	0.594651762021357	8.428764285635973	60687.0	46387.0	2553.0	1070021.0
2	24h	16	0.890276378651719	5.03421520734923	20330.0	89260.0	1672.0	1068386.0	0.5498408355476047	8.14753860094607	67790.0	41800.0	654.0	1069404.0
2	24h	17	0.952158259717128	3.166231895181163	6412.0	112796.0	4923.0	1055517.0	0.5812296976968775	8.845768458924654	69555.0	49653.0	1994.0	1058446.0
2	24h	18	0.8177727306496291	7.0	32783.0	77053.0	1557.0	1068255.0	0.4956143935060336	9.128651345660266	73447.0	36389.0	619.0	1069193.0
2	24h	19	0.9552569064348726	3.0	6130.0	114403.0	4587.0	1054528.0	0.5767293777134588	8.962214517768475	70718.0	49815.0	2402.0	1056713.0
3	D35	3	0.9546845258494328	3.8828125	3325.0	115608.0	7650.0	1053065.0	0.6565195276822192	8.107139323325613	58913.0	60020.0	3890.0	1056825.0
3	D35	6	0.9588664119854028	2.097201562685678	2976.0	112196.0	6650.0	1057826.0	0.6546223921404019	7.798753531214139	57469.0	57703.0	3419.0	1061057.0
3	D35	64	0.9474960028882355	3.315124623529446	4601.0	110226.0	7615.0	1057206.0	0.6449624789568295	7.914987914798496	58317.0	56510.0	3898.0	1060923.0
3	D35	65	0.9555920340051892	3.2228906164778923	4763.0	99254.0	4462.0	1071169.0	0.6448116038253808	7.798753531214139	53516.0	50501.0	2120.0	1073511.0
3	D35	67	0.9465751947217624	3.0	5651.0	100930.0	5742.0	1067325.0	0.6397660090858174	7.68254810659564	55179.0	51402.0	2707.0	1070360.0
3	D35	71	0.9500873939548962	2.027279773797884	5675.0	111431.0	6033.0	1056509.0	0.6442764615358598	8.03125	59959.0	57147.0	3146.0	1059396.0
3	D35	74	0.9332171814102476	3.722432853344201	9016.0	102841.0	5703.0	1062088.0	0.6231659396517538	7.734375	59999.0	51858.0	2719.0	1065072.0
3	D35	75	0.9562468233936064	2.6203921611325662	3153.0	111004.0	7005.0	1058486.0	0.640101136048767	7.8515625	58714.0	55443.0	3632.0	1061859.0
3	D35	77	0.953731440177321	3.0	3775.0	102838.0	6203.0	1066832.0	0.6518030530222955	7.875375890086532	53581.0	53032.0	3079.0	1069956.0
3	D35	135	0.9271862514001036	4.032952946992594	9458.0	110923.0	7964.0	1051303.0	0.6043830842436834	8.14753860094607	66273.0	54108.0	4563.0	1054704.0
3	D35	138	0.9072705235664658	3.3400698936596	15010.0	106294.0	6718.0	1051626.0	0.6027509406243166	7.798753531214139	67557.0	53747.0	3288.0	1055056.0
3	D35	139	0.9586472489849366	2.6184814898142776	2467.0	105421.0	6628.0	1065132.0	0.6514695462060696	7.766269465209793	54103.0	53785.0	3446.0	1068314.0
3	D35	140	0.9294572546800584	2.1900933288475404	11078.0	118266.0	6874.0	1043430.0	0.6176871881932655	7.914987914798496	70038.0	59306.0	3376.0	1046928.0
3	D35	154	0.9312329568945894	3.6521745448773393	9338.0	100230.0	5465.0	1064615.0	0.6294543651400971	7.68254810659564	58157.0	51411.0	2372.0	1067708.0
3	D35	156	0.9354182766406623	3.0091413460695065	10274.0	108335.0	4685.0	1056354.0	0.6231474987312612	7.914987914798496	63968.0	54641.0	2121.0	1058918.0
3	D35	157	0.9398466833541927	4.220377290320885	7961.0	108135.0	5881.0	1057671.0	0.6145307358551003	8.14753860094607	63337.0	52759.0	2850.0	1060702.0
3	sham	120	0.952056442265214	2.780130568257991	3886.0	108831.0	7075.0	1059856.0	0.6378691562478009	8.0859375	58331.0	54386.0	3421.0	1063510.0
4	24h	6	0.9276830706550874	3.1365119989458434	12357.0	103830.0	3831.0	1059630.0	0.5646951442132165	8.3203125	69786.0	46401.0	1752.0	1061709.0
4	24h	7	0.9538682868789048	3.0	4118.0	105422.0	6079.0	1064029.0	0.611073950204385	8.380190934439158	60208.0	49332.0	2588.0	1067520.0
4	24h	8	0.9676781802078964	3.0	1276.0	103798.0	5658.0	1068916.0	0.6253886175747709	8.099513060450379	56092.0	48982.0	2589.0	1071985.0
4	24h	9	0.8912029700728935	4.227017362307612	21707.0	108262.0	4726.0	1044953.0	0.5512591406926645	8.56176220019315	79687.0	50282.0	2175.0	1047504.0
4	24h	19	0.9540075025096424	3.1452566127672714	6447.0	108339.0	3999.0	1060863.0	0.5828815508460654	8.557897514184267	66888.0	47898.0	1665.0	1063197.0
4	24h	20	0.939399285312809	3.220759384931603	10534.0	114486.0	4237.0	1050391.0	0.5730567791222948	8.72934224415706	74087.0	50933.0	1806.0	1052822.0
4	24h	21	0.9415251404391322	3.0656572532706994	10821.0	115479.0	3523.0	1049825.0	0.5716509072179955	8.612936678198455	75245.0	51055.0	1268.0	1052080.0
4	24h	22	0.8892374237021546	4.241611954511663	19263.0	99503.0	5525.0	1055357.0	0.5295711143028562	8.263852598251315	75074.0	43692.0	2551.0	1058331.0
4	24h	23	0.9399099114354902	3.1203578802408627	10203.0	111009.0	3991.0	1054445.0	0.5833510849602459	8.203125	70550.0	50662.0	1819.0	1056617.0
4	24h	24	0.9636077884314888	3.011422346795821	1437.0	106377.0	6598.0	1065236.0	0.6293861415585944	8.14753860094607	57026.0	50788.0	2787.0	1069047.0
4	24h	25	0.9359719499451608	3.1886199778715008	10973.0	108379.0	3855.0	1056441.0	0.5854595784691035	8.034669140862304	69227.0	50125.0	1756.0	1058540.0
4	24h	26	0.9418843014985538	3.323582948157192	9816.0	109584.0	3707.0	1056541.0	0.5826700582588004	8.215897794063652	69693.0	49707.0	1511.0	1058737.0
4	24h	27	0.9225005751791736	3.407056240592823	13284.0	106255.0	4569.0	1055540.0	0.5809737740307477	8.215518910973458	69751.0	49788.0	2068.0	1058041.0
4	24h	28	0.9474519737498428	3.0	4083.0	109218.0	8032.0	1058315.0	0.6146335697399528	8.3203125	61303.0	51998.0	3901.0	1062446.0
4	24h	29	0.9554333871609864	3.0296085278516185	2101.0	106795.0	7862.0	1062890.0	0.6258505876787599	8.03125	57299.0	51597.0	4393.0	1066359.0
4	24h	30	0.9590137432658836	3.8153485772108686	1529.0	114196.0	8232.0	1055691.0	0.629433061559382	8.380190934439158	60874.0	54851.0	3711.0	1060212.0
4	24h	31	0.9458644410393504	2.0541973036930994	8886.0	116050.0	4398.0	1050314.0	0.5866414443486244	8.496552609735316	72216.0	52720.0	2079.0	1052633.0
4	24h	32	0.9649088144591148	2.0541973036930994	2961.0	112326.0	5209.0	1059152.0	0.6083911127910135	8.3203125	63780.0	51507.0	2528.0	1061833.0
4	24h	33	0.950930446002208	2.443627114877084	2224.0	107235.0	8843.0	1061346.0	0.6310204668896803	8.054456380049805	56830.0	52629.0	4718.0	1065471.0
4	24h	34	0.9310560779117868	3.7887483761543854	10873.0	109272.0	5310.0	1054193.0	0.5772712501740866	8.380190934439158	70405.0	49740.0	2443.0	1057060.0
4	24h	36	0.9363709611499702	3.1299375056161267	11244.0	120282.0	5103.0	1043019.0	0.5836987703288138	8.518491490024804	76487.0	55039.0	2022.0	1046100.0
4	24h	37	0.9361273274749584	3.271339199204204	11187.0	114252.0	4404.0	1049805.0	0.5749981759096598	8.496552609735316	74215.0	51224.0	1508.0	1052701.0
4	24h	38	0.9437699122768732	3.036400263881559	8782.0	108123.0	4102.0	1058641.0	0.5891604549639177	8.432467393809254	67308.0	49597.0	1863.0	1060880.0
4	24h	39	0.9473383586184216	3.1299375056161267	7365.0	109464.0	4805.0	1058014.0	0.5973166262781489	8.380190934439158	66299.0	50530.0	1831.0	1060988.0
4	24h	40	0.9337966836132742	3.1648436535731905	10320.0	108827.0	5111.0	1055390.0	0.591064732726797	8.203125	68311.0	50836.0	2032.0	1058469.0
4	24h	41	0.963981599295292	3.0	2718.0	108339.0	5378.0	1063213.0	0.6286548472911753	8.03125	58950.0	52107.0	2609.0	1065982.0
4	24h	42	0.9403763932329564	3.112337627541797	10415.0	114701.0	4130.0	1050402.0	0.5739794915016154	8.496552609735316	74039.0	51077.0	1782.0	1052750.0
4	24h	43	0.94949121509806	3.1365119989458434	7427.0	107866.0	4049.0	1060306.0	0.6060263272268297	8.0859375	64398.0	50895.0	1775.0	1062580.0
4	24h	44	0.9584132347455954	3.0	1702.0	109204.0	7775.0	1060967.0	0.6385932602574773	8.0859375	56813.0	54093.0	4414.0	1064328.0
4	24h	45	0.9382738623896348	3.1365119989458434	9810.0	107757.0	4368.0	1057713.0	0.5924245459795175	8.203125	67298.0	50269.0	1870.0	1060211.0
4	24h	47	0.9614521237573528	3.0	3070.0	109432.0	5705.0	1061441.0	0.6228077506237987	8.3203125	60335.0	52167.0	2853.0	1064293.0
4	24h	49	0.9537393784952036	3.17783461062718	6281.0	109660.0	4357.0	1059350.0	0.60323198211589	8.263852598251315	65211.0	50730.0	1523.0	1062184.0
4	24h	50	0.9638699051549514	2.0	2150.0	101829.0	5484.0	1070185.0	0.6351836792193073	7.914987914798496	54381.0	49598.0	2592.0	1073077.0
4	24h	51	0.938382752423081	3.5953291367498608	10445.0	114341.0	4571.0	1050291.0	0.5738159362639592	8.683958360822558	73865.0	50921.0	1775.0	1053087.0
4	24h	52	0.943649186509322	3.239889999217759	8957.0	101355.0	3148.0	1066188.0	0.5827748286478063	7.96875	64313.0	45999.0	1551.0	1067785.0
4	24h	53	0.9350902669771518	3.57181655956129	11053.0	108823.0	4055.0	1055717.0	0.5959114414996768	8.03125	68251.0	51625.0	1763.0	1058009.0
4	24h	54	0.938018742808962	4.223333736701672	10451.0	106800.0	3663.0	1058734.0	0.5858042399209628	8.203125	68037.0	49214.0	1557.0	1060840.0
4	24h	55	0.9334582864759048	3.14307274017004	10481.0	112057.0	5495.0	1051615.0	0.5896786208064106	8.329608949639008	70291.0	52247.0	2420.0	1054690.0
4	24h	57	0.9482592261456886	3.0022879459099605	7889.0	107122.0	3801.0	1060836.0	0.5943035147241709	8.0859375	65789.0	49222.0	1413.0	1063224.0
4	24h	58	0.9257200482081808	3.160501468319545	14732.0	112911.0	3388.0	1048617.0	0.5706426495707536	8.496552609735316	76195.0	51448.0	1225.0	1050780.0
5	24h	69	0.96963176080805	2.046591702723396	3535.0	102285.0	2872.0	1070956.0	0.6294493614950111	8.0859375	56677.0	49143.0	1183.0	1072645.0
5	24h	70	0.9302064000899836	3.2228906164778923	14582.0	115780.0	2792.0	1046494.0	0.5573502911196192	8.708866766208018	79484.0	50878.0	1331.0	1047955.0
5	24h	71	0.941227768822177	3.1299375056161267	10380.0	106851.0	2964.0	1059453.0	0.5609343222145092	8.612936678198455	71171.0	46060.0	935.0	1061482.0
5	24h	72	0.9578332200363228	3.0	6457.0	94405.0	1855.0	1076931.0	0.5968150310610568	8.215518910973458	57726.0	43136.0	556.0	1078230.0
5	24h	73	0.9446146666513658	2.087356142123931	10935.0	123472.0	3544.0	1041697.0	0.5686781231085029	9.079435953106476	80384.0	54023.0	1565.0	1043676.0
5	24h	74	0.9667651119975452	3.1167469143523667	2736.0	100822.0	4196.0	1071894.0	0.6469417149441475	7.734375	53027.0	50531.0	2126.0	1073964.0
5	24h	75	0.9426653387616312	4.348587964518626	11143.0	113109.0	2616.0	1052780.0	0.591586081122156	8.612936678198455	71702.0	52550.0	856.0	1054540.0
5	24h	77	0.9640040221031172	3.081295955539649	4893.0	104499.0	2911.0	1067345.0	0.6370199853510515	7.62529616484255	57644.0	51748.0	1329.0	1068927.0
5	24h	78	0.9606919593274432	3.011422346795821	6676.0	105960.0	1995.0	1065017.0	0.6336108689771258	7.96875	59937.0	52699.0	1010.0	1066002.0
5	24h	81	0.9235456200488756	4.6359469792623	5100.0	112619.0	13546.0	1048383.0	0.5965958960296927	8.531378776500608	65720.0	51999.0	4601.0	1057328.0
5	24h	82	0.9594289798305132	4.2135674185451215	6119.0	103366.0	2623.0	1067540.0	0.6294475192725835	7.790986002466248	58535.0	50950.0	1453.0	1068710.0
5	24h	83	0.9616843058463976	2.0	4069.0	101952.0	4055.0	1069572.0	0.6374324392584735	8.14753860094607	55544.0	50477.0	1878.0	1071749.0
5	24h	84	0.959396603615271	3.0022879459099605	5379.0	105194.0	3525.0	1065550.0	0.6380586617559758	7.734375	57907.0	52666.0	1843.0	1067232.0
5	24h	85	0.9439213163737472	3.11894922021524	10870.0	113726.0	2643.0	1052409.0	0.5769267711152418	8.669499252272661	73540.0	51056.0	1341.0	1053711.0
5	24h	86	0.9640044214021763	3.0	4580.0	104219.0	3203.0	1067646.0	0.6413250201571954	7.969611626212174	56700.0	52099.0	1575.0	1069274.0
5	24h	87	0.9560508554387066	3.0566849287923428	5414.0	103547.0	4106.0	1066581.0	0.6340413494533066	8.14753860094607	57409.0	51552.0	2101.0	1068586.0
5	24h	89	0.9569324187563252	2.236627470413044	7682.0	123395.0	3425.0	1045146.0	0.5830412632365101	8.807650483031782	76430.0	54647.0	1731.0	1046840.0
5	24h	90	0.9619561356960502	2.5616066468685723	3119.0	115112.0	5986.0	1055431.0	0.6228976166345924	8.203125	63530.0	54701.0	2702.0	1058715.0
5	24h	93	0.9564637700905564	4.0	7034.0	98280.0	1913.0	1072421.0	0.6289185811289637	7.96875	56503.0	48811.0	1097.0	1073237.0
5	24h	94	0.9596098955529722	3.0	4148.0	106070.0	4781.0	1064649.0	0.6376509509988669	8.0859375	57600.0	52618.0	2201.0	1067229.0
5	24h	95	0.9513982256040996	2.5723064074690343	8298.0	116405.0	3595.0	1051350.0	0.5849194154394859	8.583534411201557	72551.0	52152.0	1467.0	1053478.0
5	24h	97	0.9519002912393046	3.0386608025010378	8606.0	105244.0	2030.0	1063768.0	0.5901762510623099	8.708866766208018	65933.0	47917.0	615.0	1065183.0
5	24h	99	0.9416415365917395	3.1648436535731905	11943.0	113505.0	2126.0	1052074.0	0.5568306385311044	8.710012563002206	76683.0	48765.0	939.0	1053261.0
5	sham	76	0.9625542522427544	2.604141926965819	4577.0	97693.0	3024.0	1074354.0	0.632373873161474	7.8515625	54288.0	47982.0	1500.0	1075878.0
5	sham	80	0.9651188977942636	3.0	4978.0	109278.0	2921.0	1062471.0	0.6441802047140577	8.14753860094607	59377.0	54879.0	1249.0	1064143.0
5	sham	91	0.9577861080485116	3.0	2736.0	108589.0	6836.0	1061487.0	0.6457750684396932	7.218043965743507	56716.0	54609.0	3193.0	1065130.0
6	D28	7	0.9321171774809436	3.0	7965.0	97032.0	6168.0	1068483.0	0.6294428479900533	7.96875	55384.0	49613.0	3031.0	1071620.0
6	D28	8	0.8798606806017614	4.121743506242231	19956.0	92963.0	5431.0	1061298.0	0.5740591339906513	7.8515625	66312.0	46607.0	2851.0	1063878.0
6	D28	9	0.934727263841188	3.1452566127672714	9064.0	105190.0	5627.0	1059767.0	0.628052888417624	7.798753531214139	60650.0	53604.0	2841.0	1062553.0
6	D28	12	0.9287811417296816	3.4465877741842363	7482.0	98383.0	7606.0	1066177.0	0.6260579748278735	7.734375	55899.0	49966.0	3790.0	1069993.0
6	D28	17	0.9287893496047704	3.0296085278516185	9482.0	107160.0	6950.0	1056056.0	0.6070188613847087	8.14753860094607	64103.0	52539.0	3924.0	1059082.0
6	D28	18	0.9364740861347326	3.0	7575.0	105830.0	6783.0	1059460.0	0.6319002976799677	7.96875	59381.0	54024.0	3560.0	1062683.0
6	D28	20	0.9294984286612192	4.049475817254778	8355.0	92427.0	5666.0	1073200.0	0.6163593317549768	7.734375	54572.0	46210.0	2953.0	1075913.0
6	D28	21	0.929104883724546	4.0	8737.0	89634.0	4942.0	1076335.0	0.6180350153354327	7.5	53133.0	45238.0	2784.0	1078493.0
6	D28	22	0.925601666152422	4.0	10674.0	95996.0	4758.0	1068220.0	0.6121919089711526	7.8515625	58571.0	48099.0	2368.0	1070610.0
6	D28	24	0.9083992668257052	4.163182951199269	14226.0	98624.0	5664.0	1061134.0	0.6042287309577188	7.68254810659564	62854.0	49996.0	2641.0	1064157.0
6	D28	35	0.9070383634692256	3.018255006000984	15659.0	109031.0	6690.0	1048268.0	0.5985722491179125	8.3203125	69979.0	54711.0	3404.0	1051554.0
6	D28	38	0.910890279311332	4.084929070107889	14183.0	100233.0	5428.0	1059804.0	0.6121373597355819	7.96875	62837.0	51579.0	2526.0	1062706.0
6	D28	39	0.8945523764845981	4.001716245582169	17309.0	99158.0	6068.0	1057113.0	0.5963747466141779	8.14753860094607	65717.0	50750.0	2978.0	1060203.0
6	D28	40	0.9066496914207288	4.110065590736509	14485.0	100411.0	6192.0	1058560.0	0.5932419243495441	8.0859375	65053.0	49843.0	3297.0	1061455.0
6	D28	42	0.9151078627426692	4.069772636942542	12692.0	103420.0	6496.0	1057040.0	0.6098155076162838	7.96875	63788.0	52324.0	3170.0	1060366.0
6	D28	43	0.9175001650911048	4.241611954511663	10717.0	90310.0	5524.0	1073097.0	0.6150786500357045	7.5	54945.0	46082.0	2732.0	1075889.0
6	D28	44	0.928917780474189	4.0	10023.0	100671.0	5384.0	1063570.0	0.6284078418109124	7.8515625	58670.0	52024.0	2856.0	1066098.0
6	D28	47	0.9385517761859996	3.0	7516.0	106329.0	6407.0	1059396.0	0.6275383911497988	8.03125	60353.0	53492.0	3145.0	1062658.0
6	D28	48	0.8942198715527012	4.843504278041493	15206.0	94680.0	7194.0	1062568.0	0.5862729250854833	8.03125	62735.0	47151.0	3813.0	1065949.0
6	D28	54	0.9187479349283784	4.0	7627.0	94541.0	9095.0	1068385.0	0.6206222279775973	7.5	54242.0	47926.0	4351.0	1073129.0
6	D28	61	0.9118754635881244	4.042687565705053	11528.0	95891.0	7006.0	1065223.0	0.6158764718395335	7.734375	58200.0	49219.0	3196.0	1069033.0
6	D28	65	0.9034269621827226	4.008573879920545	14496.0	98806.0	6628.0	1059718.0	0.6038004864430946	7.8515625	62907.0	50395.0	3229.0	1063117.0
6	D28	68	0.9112300277050362	4.068085103122844	12146.0	96040.0	6566.0	1064896.0	0.608012912751342	7.68254810659564	59593.0	48593.0	3063.0	1068399.0
6	D28	70	0.9263641733736986	3.707309081395831	7859.0	100366.0	8097.0	1063326.0	0.6276973037644746	7.914987914798496	56810.0	51415.0	4181.0	1067242.0
6	D28	71	0.9218778193916936	3.0454323507713976	9760.0	104735.0	7991.0	1057162.0	0.6214062799658281	8.14753860094607	61032.0	53463.0	4113.0	1061040.0
6	D28	73	0.8981600003723753	4.0	15058.0	96479.0	6821.0	1061290.0	0.6101363219215131	7.798753531214139	61342.0	50195.0	2805.0	1065306.0
6	D28	74	0.929147267160637	3.0	8330.0	102576.0	7314.0	1061428.0	0.6343694509712482	7.68254810659564	57854.0	53052.0	3301.0	1065441.0
6	D28	76	0.9232478859520964	3.0454323507713976	9492.0	104267.0	7844.0	1058045.0	0.6189667232936944	8.0859375	61110.0	52649.0	3711.0	1062178.0
6	D28	79	0.9182636538811824	4.0	10168.0	95785.0	6884.0	1066811.0	0.6118628277361253	7.6171875	57681.0	48272.0	3562.0	1070133.0
6	D28	80	0.9313917544301068	3.0835235811942887	6979.0	103649.0	8291.0	1060729.0	0.6268531652691242	8.0859375	58261.0	52367.0	4084.0	1064936.0
6	D28	82	0.930695129309448	3.214357211816423	9642.0	111830.0	7013.0	1051163.0	0.6277452275380508	7.8515625	64205.0	57267.0	3714.0	1054462.0
6	D28	83	0.8881306316607968	4.042687565705053	17426.0	97086.0	7032.0	1058104.0	0.5825874499492739	7.806673608652487	65988.0	48524.0	3545.0	1061591.0
6	D28	86	0.93359025349554	3.0	7352.0	105864.0	7709.0	1058723.0	0.6198800080151817	7.914987914798496	60626.0	52590.0	3872.0	1062560.0
6	D28	87	0.92151969291967	3.0656572532706994	10869.0	109113.0	7716.0	1051950.0	0.613401310997815	8.0859375	65239.0	54743.0	3765.0	1055901.0
6	D28	88	0.9259038528470828	3.0	7450.0	97100.0	8091.0	1067007.0	0.6251727154030449	7.450229554192021	55232.0	49318.0	3906.0	1071192.0
6	D28	93	0.9305142938466192	3.0	8745.0	104614.0	6879.0	1059410.0	0.6217204605511514	7.96875	60657.0	52702.0	3475.0	1062814.0
6	D28	95	0.9055498646218976	3.0	13721.0	106523.0	8500.0	1050904.0	0.6072944700305156	8.21650694201161	66312.0	53932.0	3438.0	1055966.0
6	D28	96	0.9125411372532356	4.0	11669.0	96634.0	6854.0	1064491.0	0.6076189288609015	7.96875	59575.0	48728.0	3359.0	1067986.0
6	D28	97	0.8940852944646633	4.0	16978.0	98513.0	6362.0	1057795.0	0.5990211801466454	8.293931916806708	64880.0	50611.0	2877.0	1061280.0
6	D28	98	0.9265465506610948	3.1452566127672714	8858.0	101436.0	7225.0	1062129.0	0.6202280945084097	7.96875	59092.0	51202.0	3611.0	1065743.0
6	D28	123	0.9009797264526144	4.0	14247.0	92882.0	6169.0	1066350.0	0.5932256396836845	8.089405204494334	60656.0	46473.0	3077.0	1069442.0
6	D28	126	0.8948625443405354	4.044385696748333	12778.0	88799.0	8088.0	1069983.0	0.5947497514086841	7.890021635347396	56718.0	44859.0	4414.0	1073657.0
6	D28	127	0.919371818352249	4.0	11651.0	95628.0	5122.0	1067247.0	0.6115216799336335	7.734375	58996.0	48283.0	2349.0	1070020.0
6	D28	129	0.9020090127291334	4.001716245582169	15859.0	100482.0	5973.0	1057334.0	0.6026150223190749	7.734375	64906.0	51435.0	2930.0	1060377.0
6	D28	130	0.9047687868008708	4.017448515927118	14107.0	97036.0	6320.0	1062185.0	0.6010448809996639	8.140103900068246	61961.0	49182.0	3330.0	1065175.0
6	D28	132	0.8733096844744352	4.088289535750251	20638.0	98229.0	7862.0	1052919.0	0.5725849721230784	8.03125	69777.0	49090.0	3511.0	1057270.0
6	D28	134	0.9261602747128832	3.0386608025010378	10747.0	108828.0	6606.0	1053467.0	0.6143420459666517	8.03125	65046.0	54529.0	3416.0	1056657.0
6	D28	138	0.9224046180211058	3.0022879459099605	10394.0	102267.0	6812.0	1060175.0	0.6089797285977551	8.0859375	61771.0	50890.0	3581.0	1063406.0
6	D28	139	0.9299027706765488	3.0566849287923428	9686.0	110034.0	6903.0	1053025.0	0.6198924731182796	8.203125	64376.0	55344.0	3496.0	1056432.0
6	D28	141	0.9452060613139928	4.0	4928.0	89011.0	5392.0	1080317.0	0.6373114588023413	7.573794671276496	48644.0	45295.0	2910.0	1082799.0
6	D28	148	0.9199068389561286	4.068085103122844	10707.0	94399.0	5731.0	1068811.0	0.6102365746154538	7.68254810659564	57618.0	47488.0	3044.0	1071498.0
6	D28	149	0.92215796400304	4.300665941347049	8935.0	99499.0	7863.0	1063351.0	0.6183303297392716	7.96875	58169.0	50265.0	3884.0	1067330.0
6	D28	150	0.9078607714708288	4.0	13204.0	98827.0	6856.0	1060761.0	0.6040217253092587	7.8515625	62153.0	49878.0	3244.0	1064373.0
6	D28	151	0.9386180845871442	4.0	5267.0	88461.0	6303.0	1079617.0	0.6387832699619772	7.566372975210778	48284.0	45444.0	3111.0	1082809.0
6	D28	157	0.9149403973509934	4.001716245582169	11502.0	103617.0	7764.0	1056765.0	0.5984844919282722	8.3203125	64255.0	50864.0	3993.0	1060536.0
6	D28	159	0.9412059065868884	3.0022879459099605	5091.0	109090.0	8538.0	1056929.0	0.6336155473203119	7.8515625	59212.0	54969.0	4359.0	1061108.0
6	D28	160	0.8955071922286568	4.001716245582169	14311.0	95873.0	8063.0	1061401.0	0.5904545706900912	7.96875	62325.0	47859.0	4066.0	1065398.0
6	D28	162	0.9259636014729988	3.0022879459099605	9100.0	104226.0	7567.0	1058755.0	0.6329278202257701	7.68254810659564	59192.0	54134.0	3599.0	1062723.0
6	D3	7	0.9457641451414516	3.020529124409538	5490.0	98420.0	5798.0	1069940.0	0.5895867265191541	8.461730976182194	59385.0	44525.0	2603.0	1073135.0
6	D3	8	0.9491117851947372	3.0	6925.0	103410.0	4164.0	1065149.0	0.5826685111140588	8.286407592029853	64213.0	46122.0	1856.0	1067457.0
6	D3	9	0.9500887197805524	3.0	3814.0	102002.0	6903.0	1066929.0	0.6262233391001275	7.8515625	56226.0	49590.0	2972.0	1070860.0
6	D3	12	0.9341212681969712	3.004574149578023	6187.0	100454.0	7982.0	1065025.0	0.6062427774865969	7.96875	58639.0	48002.0	3716.0	1069291.0
6	D3	17	0.952449046396637	3.2736239505372717	3489.0	110566.0	7551.0	1058042.0	0.626559709610429	8.140103900068246	60200.0	53855.0	3997.0	1061596.0
6	D3	18	0.95176504734608	3.0	4170.0	104934.0	6466.0	1064078.0	0.6138390924049537	8.271327339492208	59488.0	49616.0	2938.0	1067606.0
6	D3	20	0.951450632278514	3.0	3665.0	100859.0	6628.0	1068496.0	0.5951519039545434	7.01274039388535	59066.0	45458.0	2779.0	1072345.0
6	D3	21	0.914555695473492	3.0228015319505346	7866.0	93688.0	9640.0	1068454.0	0.5808918735785639	7.474651989442803	58261.0	43293.0	4210.0	1073884.0
6	D3	22	0.9462122496655928	3.0	4411.0	100448.0	7009.0	1067780.0	0.6206193709474006	7.218995193346682	56141.0	48718.0	3421.0	1071368.0
6	D3	24	0.949541046517658	3.0022879459099605	3537.0	100705.0	7166.0	1068240.0	0.6195308154144208	6.796875	55795.0	48447.0	3710.0	1071696.0
6	D3	35	0.9159288718610752	3.654221191927392	13808.0	109971.0	6380.0	1049489.0	0.5764769415973808	8.669499252272661	72540.0	51239.0	2748.0	1053121.0
6	D3	38	0.946772276169741	3.0	5615.0	106323.0	6340.0	1061370.0	0.6189554428066463	8.203125	60457.0	51481.0	2929.0	1064781.0
6	D3	39	0.9331906292907154	3.0	9384.0	109425.0	6284.0	1054555.0	0.5822214702845242	8.283317106398634	68910.0	49899.0	2701.0	1058138.0
6	D3	40	0.946883394800346	3.1012869839844317	5650.0	103982.0	6016.0	1064000.0	0.6178867771788126	7.96875	59256.0	50376.0	3051.0	1066965.0
6	D3	42	0.934533411126746	3.1799946104759758	6731.0	108918.0	8529.0	1055470.0	0.5965931245598822	7.897618342784187	64393.0	51256.0	4924.0	1059075.0
6	D3	43	0.9053069098213132	3.2483563301547216	7984.0	91044.0	11062.0	1069558.0	0.573842505069948	5.684499766703861	57291.0	41737.0	4700.0	1075920.0
6	D3	44	0.9382973623232151	3.0091413460695065	7021.0	105687.0	6879.0	1060061.0	0.5854413666247792	7.1982808073894455	64489.0	48219.0	3800.0	1063140.0
6	D3	47	0.9211651694550516	3.0022879459099605	8675.0	100594.0	8543.0	1061836.0	0.5938137719714671	8.14753860094607	61111.0	48158.0	4772.0	1065607.0
6	D3	48	0.9450782475931974	3.0022879459099605	5281.0	100278.0	6374.0	1067715.0	0.6138183117189643	6.796875	57447.0	48112.0	3092.0	1070997.0
6	D3	54	0.9482793971095208	3.206781449619696	2867.0	99438.0	7980.0	1069363.0	0.6265378709840431	7.039409328303494	53951.0	48354.0	3694.0	1073649.0
6	D3	61	0.9424862546483244	3.1012869839844317	4564.0	103280.0	8041.0	1063763.0	0.6082940079360112	7.8515625	59248.0	48596.0	3338.0	1068466.0
6	D3	65	0.9490316004077471	2.0	2478.0	103341.0	8622.0	1065207.0	0.6200697004390876	8.20396201086897	56534.0	49285.0	3862.0	1069967.0
6	D3	68	0.9479318306761956	3.0	5712.0	107768.0	6127.0	1060041.0	0.5961380768132756	8.499784579071695	64408.0	49072.0	2081.0	1064087.0
6	D3	70	0.9387310317606732	3.11894922021524	8999.0	109403.0	5282.0	1055964.0	0.5784610294465189	8.797863648929566	69448.0	48954.0	1900.0	1059346.0
6	D3	71	0.9482512290818684	3.162673306145649	6373.0	109844.0	5616.0	1057815.0	0.6198079363883464	8.263852598251315	62744.0	53473.0	2857.0	1060574.0
6	D3	73	0.9370771071001376	3.323582948157192	5998.0	104977.0	8100.0	1060573.0	0.6231671730332761	7.914987914798496	59082.0	51893.0	3678.0	1064995.0
6	D3	74	0.9539640775457252	3.0	4569.0	104419.0	5509.0	1065151.0	0.6142306710736806	7.96875	59649.0	49339.0	2326.0	1068334.0
6	D3	76	0.9553150299190426	3.0	4299.0	108562.0	5857.0	1060930.0	0.6157465608275565	7.580879009884012	61432.0	51429.0	2756.0	1064031.0
6	D3	79	0.9391205874852502	3.2736239505372717	5906.0	108637.0	8179.0	1056926.0	0.5844437781109445	8.263852598251315	65815.0	48728.0	3479.0	1061626.0
6	D3	80	0.9558232182342348	3.018255006000984	3447.0	102448.0	6023.0	1067730.0	0.6278700306388774	8.08933352597921	56098.0	49797.0	2930.0	1070823.0
6	D3	82	0.9531754787722684	3.0022879459099605	3966.0	108428.0	6687.0	1060567.0	0.6281185863594841	8.03125	59448.0	52946.0	3246.0	1064008.0
6	D3	83	0.951005383518152	3.346231555795265	4586.0	103341.0	6062.0	1065659.0	0.6101667334267975	8.0859375	59182.0	48745.0	3104.0	1068617.0
6	D3	86	0.957361885160604	2.0	2422.0	103498.0	6797.0	1066931.0	0.6359867588476956	7.734375	54911.0	51009.0	3480.0	1070248.0
6	D3	87	0.951127654144998	3.1221569098191155	2593.0	108089.0	8515.0	1060451.0	0.6334943237511361	7.96875	57363.0	53319.0	4332.0	1064634.0
6	D3	88	0.953847145725496	3.0	3869.0	103563.0	6153.0	1066063.0	0.5931804296914774	8.14753860094607	60827.0	46605.0	3099.0	1069117.0
6	D3	91	0.9464542884253216	3.0	2134.0	98250.0	8983.0	1070281.0	0.6148759893412327	8.0859375	53888.0	46496.0	4357.0	1074907.0
6	D3	92	0.9478201290974	4.392292832692852	4551.0	105136.0	7025.0	1062936.0	0.587498749124387	8.22341612433095	62720.0	46967.0	3234.0	1066727.0
6	D3	93	0.9582511902367062	3.0	3499.0	107178.0	5840.0	1063131.0	0.6133633312342954	8.380190934439158	60514.0	50163.0	2727.0	1066244.0
6	D3	95	0.9194396076614644	3.0	11564.0	115112.0	8608.0	1044364.0	0.5638664369948324	9.097568195419724	75610.0	51066.0	3386.0	1049586.0
6	D3	96	0.9453183027613504	3.0	2837.0	100545.0	8795.0	1067471.0	0.6321186386970024	7.841777173465289	53511.0	49871.0	4537.0	1071729.0
6	D3	97	0.9458301734267832	3.0	5731.0	113493.0	7269.0	1053155.0	0.5907440074712047	8.700333371845588	67987.0	51237.0	3005.0	1057419.0
6	D3	98	0.9540488071699822	2.0	3905.0	106396.0	6344.0	1063003.0	0.6045033537582456	8.593927554983955	61319.0	48982.0	2774.0	1066573.0
6	D3	123	0.9453596138851328	3.0	2534.0	95781.0	8538.0	1072795.0	0.6285339209526936	7.798753531214139	51394.0	46921.0	4067.0	1077266.0
6	D3	126	0.9470959163527208	3.0	3077.0	94022.0	7427.0	1075122.0	0.6192038554741743	7.8515625	51616.0	45483.0	4326.0	1078223.0
6	D3	127	0.9502876459326912	3.0	3539.0	98532.0	6770.0	1070807.0	0.6148546880934607	7.8515625	55125.0	46946.0	3689.0	1073888.0
6	D3	129	0.9455545470555564	3.0	5128.0	104697.0	6929.0	1062894.0	0.6170625863506612	7.798753531214139	59133.0	50692.0	3784.0	1066039.0
6	D3	130	0.9561212597761832	3.0	2137.0	102141.0	7238.0	1068132.0	0.6312350112296818	8.0859375	54531.0	49747.0	3593.0	1071777.0
6	D3	132	0.92287642911417	3.14307274017004	7149.0	104453.0	10309.0	1057737.0	0.5886363497764958	8.380190934439158	63340.0	48262.0	4115.0	1063931.0
6	D3	134	0.9332043871024464	3.018255006000984	8534.0	106145.0	6661.0	1058308.0	0.6134239792047707	7.076456239542236	62526.0	52153.0	3207.0	1061762.0
6	D3	138	0.9372053111733356	3.0454323507713976	7728.0	103758.0	6176.0	1061986.0	0.5853464904391835	8.496552609735316	64298.0	47188.0	2557.0	1065605.0
6	D3	139	0.9455525936820174	3.092418037136352	4915.0	108010.0	7524.0	1059199.0	0.6174859836825843	8.203125	60665.0	52260.0	4082.0	1062641.0
6	D3	141	0.9320879605795396	4.0	7281.0	95052.0	6570.0	1070745.0	0.5765670600822043	8.409636428721592	59759.0	42574.0	2774.0	1074541.0
6	D3	148	0.915441338376548	4.0	9992.0	93543.0	7289.0	1068824.0	0.5740048089767567	8.203125	60565.0	42970.0	3215.0	1072898.0
6	D3	149	0.9244808487830354	4.0	8917.0	100902.0	7568.0	1062261.0	0.5875354249116718	8.308287965988013	62758.0	47061.0	3318.0	1066511.0
6	D3	150	0.9397576338184536	3.0296085278516185	6635.0	104962.0	6822.0	1061229.0	0.5940480054877414	8.4375	63101.0	48496.0	3180.0	1064871.0
6	D3	151	0.9442324789798562	3.0	3915.0	92929.0	7062.0	1075742.0	0.5945162712884733	7.96875	54378.0	42466.0	3549.0	1079255.0
6	D3	157	0.942158046243848	4.0	5195.0	101461.0	7263.0	1065729.0	0.6058154331187207	8.4375	58809.0	47847.0	3456.0	1069536.0
6	D3	159	0.918325388450202	4.0	10414.0	100946.0	7542.0	1060746.0	0.6015476587867569	7.802274558181736	61803.0	49557.0	3848.0	1064440.0
6	D3	160	0.907475016022978	4.0	11778.0	95573.0	7711.0	1064586.0	0.5928161174576206	7.96875	60595.0	46756.0	3635.0	1068662.0
6	D3	162	0.941697636650952	3.0	5939.0	107564.0	7380.0	1058765.0	0.5985975529219648	8.263852598251315	63650.0	49853.0	3210.0	1062935.0
7	D21	3	0.8914204700852315	4.068085103122844	6247.0	79853.0	13206.0	1080342.0	0.6884870058371921	7.03125	40454.0	45646.0	852.0	1092696.0
7	D21	9	0.9653137578959108	3.0	4421.0	95206.0	2421.0	1077600.0	0.6590487092287317	7.450229554192021	50113.0	49514.0	1118.0	1078903.0
7	D21	22	0.9462919808087732	4.084929070107889	8927.0	103548.0	2827.0	1064346.0	0.6210059475910139	7.914987914798496	61156.0	51319.0	1483.0	1065690.0
7	D21	23	0.9533877901977644	3.0	6781.0	110879.0	4061.0	1057927.0	0.6384967981892423	8.086786640196618	61524.0	56136.0	2042.0	1059946.0
7	D21	26	0.9636103675514132	2.0	3056.0	89636.0	3714.0	1083242.0	0.6565565950417931	7.6171875	46584.0	46108.0	1654.0	1085302.0
7	D21	29	0.9254795243849192	4.182928066203297	9529.0	91144.0	5149.0	1073826.0	0.615262588308048	7.450229554192021	54907.0	45766.0	2330.0	1076645.0
7	D21	31	0.9379861257094808	4.044385696748333	10444.0	100395.0	2831.0	1065978.0	0.6197378689098763	7.8515625	60410.0	50429.0	1475.0	1067334.0
7	D21	33	0.9570204879026198	4.068085103122844	6764.0	95525.0	1816.0	1075543.0	0.6467296096789644	7.218043965743507	53004.0	49285.0	839.0	1076520.0
7	D21	34	0.9562497634099254	3.0228015319505346	4875.0	101045.0	4371.0	1069357.0	0.6392401485027231	7.68254810659564	55040.0	50880.0	2389.0	1071339.0
7	D21	35	0.948019309880766	4.001716245582169	7305.0	92986.0	2892.0	1076465.0	0.6437611574431803	7.714656841090292	51969.0	48322.0	1511.0	1077846.0
7	D21	39	0.9295456827189238	4.006860571647708	12306.0	97217.0	2431.0	1067694.0	0.619815711268527	7.734375	59780.0	49743.0	1243.0	1068882.0
7	D21	40	0.9495459235271884	4.003431755420904	6881.0	92952.0	2997.0	1076818.0	0.6417786582427585	7.450229554192021	51887.0	47946.0	1637.0	1078178.0
7	D21	42	0.9463542091940884	4.02225407353032	8828.0	98515.0	2341.0	1069964.0	0.633929808212968	7.96875	57002.0	50341.0	1138.0	1071167.0
7	D21	43	0.9480588013569544	4.001716245582169	7427.0	94320.0	2908.0	1074993.0	0.6350726574023242	7.734375	53739.0	48008.0	1434.0	1076467.0
7	D21	44	0.942999420073138	4.209110805090696	9363.0	98377.0	2530.0	1069378.0	0.6274125082539384	7.6171875	57856.0	49884.0	1391.0	1070517.0
7	D21	47	0.9542703622613368	3.0	5926.0	99810.0	3640.0	1070272.0	0.6459009791336303	7.566372975210778	54414.0	51322.0	1858.0	1072054.0
7	D21	48	0.9529393886993748	5.241855662000815	6554.0	90929.0	2427.0	1079738.0	0.6428414248383991	7.5	50742.0	46741.0	1196.0	1080969.0
7	D21	51	0.9637404759886606	3.0	4970.0	102329.0	2730.0	1069619.0	0.655383703118051	7.734375	54247.0	53052.0	1545.0	1070804.0
7	D21	54	0.9630596909384044	3.0	3697.0	102145.0	4139.0	1069667.0	0.6502860863141816	7.798753531214139	53903.0	51939.0	1961.0	1071845.0
7	D21	55	0.941030019958437	4.0	7076.0	91470.0	4388.0	1076714.0	0.6319396753948773	7.8515625	52076.0	46470.0	2055.0	1079047.0
7	D21	57	0.9442317279888324	3.0409196606968263	5936.0	94697.0	5250.0	1073765.0	0.6537112646566164	7.566372975210778	50679.0	49954.0	2245.0	1076770.0
7	D21	59	0.9306595595558672	4.0	10278.0	100917.0	4760.0	1063693.0	0.620636905556837	8.0859375	60075.0	51120.0	2419.0	1066034.0
7	D21	60	0.9479602133487098	4.006860571647708	6475.0	98640.0	4355.0	1070178.0	0.6387441193999569	7.68254810659564	54743.0	50372.0	2235.0	1072298.0
7	D21	61	0.9386092492956744	4.121743506242231	9029.0	92285.0	3043.0	1075291.0	0.6141854711139354	7.906701599009618	55887.0	45427.0	1185.0	1077149.0
7	D21	63	0.9415511082460486	4.0	9636.0	97129.0	2423.0	1070460.0	0.6352612941302714	7.734375	56445.0	50320.0	1338.0	1071545.0
7	D21	64	0.9336158192090396	4.196039857804172	9265.0	97828.0	4647.0	1067908.0	0.6261902207863502	7.820733942190544	57474.0	49619.0	1767.0	1070788.0
7	D21	66	0.9529844563673664	4.013709416643163	5780.0	96625.0	3754.0	1073489.0	0.6549035859050234	7.68254810659564	51834.0	50571.0	1462.0	1075781.0
7	D21	70	0.9491210887159132	4.049475817254778	6710.0	92060.0	3160.0	1077718.0	0.6452707039722168	7.5	51019.0	47751.0	1482.0	1079396.0
7	D21	71	0.9123744360697296	4.123409080046055	11618.0	100410.0	7669.0	1059951.0	0.6178224508130988	7.789944001022247	60796.0	51232.0	2587.0	1065033.0
7	D21	73	0.939291559129187	4.0	10374.0	102449.0	2869.0	1063956.0	0.637085072461172	7.734375	59477.0	53346.0	1300.0	1065525.0
7	D21	74	0.9411596079613694	4.0	9492.0	95211.0	2413.0	1072532.0	0.6314557633123853	7.706804553495647	55870.0	48833.0	1132.0	1073813.0
7	D21	76	0.94674492050368	4.115074469632962	9862.0	104772.0	1925.0	1063089.0	0.6404113825256672	7.8515625	60273.0	54361.0	774.0	1064240.0
7	D21	78	0.948746444820438	4.0	8500.0	104577.0	2799.0	1063772.0	0.6385962406104544	7.8515625	59433.0	53644.0	1285.0	1065286.0
7	D21	80	0.945590391256277	4.001716245582169	7639.0	97071.0	3532.0	1071406.0	0.6448576646530696	7.798753531214139	54217.0	50493.0	1399.0	1073539.0
7	D21	83	0.9368188443274248	4.149967349739784	10530.0	99626.0	2908.0	1066584.0	0.6359524393233635	7.936646423100408	58275.0	51881.0	1123.0	1068369.0
7	D3	3	0.932320481858156	5.746968672768388	9360.0	96897.0	4708.0	1068683.0	0.5761402485887684	8.458632390289964	62778.0	43479.0	1196.0	1072195.0
7	D3	7	0.9095852325383466	4.008573879920545	12437.0	96185.0	6685.0	1064341.0	0.5573840124080498	8.53540206310788	65318.0	43304.0	3457.0	1067569.0
7	D3	9	0.9442908169143912	4.564024788016056	9252.0	98346.0	2352.0	1069698.0	0.5781380862646566	8.4375	63419.0	44179.0	1055.0	1070995.0
7	D3	22	0.9551103453332356	4.008573879920545	6629.0	104214.0	3167.0	1065638.0	0.6084706320394676	8.380190934439158	61817.0	49026.0	1276.0	1067529.0
7	D3	23	0.950870671711972	4.02225407353032	8754.0	106672.0	2269.0	1061953.0	0.5923993453750506	8.632844315552234	66378.0	49048.0	1117.0	1063105.0
7	D3	29	0.9501507950292906	3.1798026699044155	5479.0	90261.0	3992.0	1079916.0	0.5874752858870647	8.188044173232855	55181.0	40559.0	1780.0	1082128.0
7	D3	31	0.9506712187404818	3.020529124409538	8226.0	104561.0	2625.0	1064236.0	0.5772726422097324	8.619457288328105	66516.0	46271.0	1251.0	1065610.0
7	D3	33	0.9377908377089456	4.149967349739784	11106.0	97338.0	1808.0	1069396.0	0.5741893839122129	8.299052209627614	64412.0	44032.0	895.0	1070309.0
7	D3	34	0.938612660802558	4.135049311979242	10702.0	95983.0	1853.0	1071110.0	0.5779964766811926	8.3203125	63048.0	43637.0	672.0	1072291.0
7	D3	35	0.9458888215557888	4.0	8978.0	95994.0	2005.0	1072671.0	0.5874150090235277	8.3203125	60868.0	44104.0	1087.0	1073589.0
7	D3	39	0.9372812840876	4.194403125371356	9840.0	94948.0	2867.0	1071993.0	0.5840520260130065	8.188729929089279	61006.0	43782.0	1355.0	1073505.0
7	D3	40	0.9469614658382473	4.0	7405.0	89771.0	2651.0	1079821.0	0.6161288965546254	7.734375	53238.0	43938.0	1512.0	1080960.0
7	D3	42	0.9393040563322468	4.108394607386199	10256.0	96111.0	2165.0	1071116.0	0.5816627065808023	8.304467012595165	62425.0	43942.0	782.0	1072499.0
7	D3	43	0.959337766369306	3.2228906164778923	6039.0	102216.0	2626.0	1068767.0	0.5956138210860158	8.4375	61868.0	46387.0	1120.0	1070273.0
7	D3	44	0.947207061838546	4.008573879920545	8663.0	99793.0	2461.0	1068731.0	0.5752883972448893	8.267175539823139	64147.0	44309.0	1276.0	1069916.0
7	D3	47	0.957041746011292	2.1126277004671814	5832.0	100264.0	3169.0	1070383.0	0.6022376242764063	7.976501285269516	59696.0	46400.0	1596.0	1071956.0
7	D3	48	0.954738153989379	3.020529124409538	4887.0	95375.0	4156.0	1075230.0	0.600798021344338	8.0859375	56295.0	43967.0	2133.0	1077253.0
7	D3	51	0.9484142114384748	3.018255006000984	6736.0	109447.0	5170.0	1058295.0	0.5889425504487967	8.17064253373396	66612.0	49571.0	2585.0	1060880.0
7	D3	54	0.9396498590873376	4.337654502381587	7977.0	99858.0	4850.0	1066963.0	0.5929922591890091	8.26800606654387	61565.0	46270.0	1951.0	1069862.0
7	D3	55	0.945299136824048	4.121743506242231	7319.0	95332.0	3714.0	1073283.0	0.5825114787947945	8.38346776329946	59770.0	42881.0	1696.0	1075301.0
7	D3	57	0.9461208939098128	4.068085103122844	7481.0	99829.0	3889.0	1068449.0	0.5896324806747218	8.380190934439158	61658.0	45652.0	1887.0	1070451.0
7	D3	59	0.9591535219223916	3.0296085278516185	4084.0	110365.0	5316.0	1059883.0	0.6048880927868794	8.641589147158134	63626.0	50823.0	2769.0	1062430.0
7	D3	60	0.9629799622914896	3.0	4320.0	107002.0	3907.0	1064419.0	0.5995908499163102	8.432467393809254	62962.0	48360.0	1628.0	1066698.0
7	D3	61	0.9358454312553374	4.297762692396621	8628.0	96437.0	4594.0	1069989.0	0.5670380587620859	8.612936678198455	62722.0	42343.0	1940.0	1072643.0
7	D3	62	0.9427183123629684	4.0	7684.0	95454.0	3916.0	1072594.0	0.5921147817699541	8.24403859545073	58939.0	44199.0	1955.0	1074555.0
7	D3	63	0.9494882445102816	4.013709416643163	6278.0	97267.0	4071.0	1072032.0	0.619439825230689	7.914987914798496	56051.0	47494.0	2306.0	1073797.0
7	D3	64	0.9362530628462948	4.042687565705053	8736.0	106033.0	5703.0	1059176.0	0.5803947566671689	8.5546875	66618.0	48151.0	3005.0	1061874.0
7	D3	70	0.9535902295220048	4.013709416643163	3472.0	90572.0	5344.0	1080260.0	0.6293634206958879	7.734375	49475.0	44569.0	3019.0	1082585.0
7	D3	71	0.9526816352836665	3.0	3782.0	109385.0	7084.0	1059397.0	0.5891576655630137	8.691071798340309	64322.0	48845.0	3801.0	1062680.0
7	D3	73	0.9435424676686474	4.063018296264644	6784.0	107979.0	6138.0	1058747.0	0.5951102662956365	8.316409002171927	64827.0	49936.0	3122.0	1061763.0
7	D3	74	0.9346234553508976	4.069772636942542	8704.0	100215.0	5316.0	1065413.0	0.5966567299347194	8.13588513642646	61483.0	47436.0	2651.0	1068078.0
7	D3	76	0.9444173286656792	4.143343741868547	7816.0	112227.0	5394.0	1054211.0	0.5928248196479344	7.198039148137846	68231.0	51812.0	2942.0	1056663.0
7	D3	78	0.9447338152779052	4.0	3619.0	108010.0	9018.0	1059001.0	0.623955003869809	8.032104921666315	58824.0	52805.0	4825.0	1063194.0
7	D3	80	0.942905539600864	4.008573879920545	5622.0	103259.0	6883.0	1063884.0	0.5932777829791218	8.44075458064177	61355.0	47526.0	3808.0	1066959.0
7	D3	83	0.9424486640661792	4.001716245582169	6578.0	106066.0	6376.0	1060628.0	0.6045248978209872	8.438313762841261	62651.0	49993.0	2759.0	1064245.0
7	sham	2	0.9487597613718084	4.0	7529.0	93672.0	2589.0	1075858.0	0.6252408220057797	7.6171875	54468.0	46733.0	1554.0	1076893.0
7	sham	2	0.9457415115468316	5.290914326849614	8135.0	89522.0	2137.0	1079854.0	0.6231795356859691	7.450229554192021	52856.0	44801.0	1324.0	1080667.0
7	sham	11	0.9455127350313376	5.152845703847171	7372.0	88630.0	2843.0	1080803.0	0.6240319900875785	8.06505833925738	51682.0	44320.0	1722.0	1081924.0
7	sham	11	0.9461776038470436	4.0	6093.0	94051.0	4607.0	1074897.0	0.628104684114019	7.734375	53044.0	47100.0	2731.0	1076773.0
7	sham	12	0.9344288891796416	5.001373102474584	10638.0	89273.0	1891.0	1077846.0	0.6147257566696226	7.639690318596854	55198.0	44713.0	849.0	1078888.0
7	sham	12	0.9368175482072332	4.001716245582169	8705.0	96777.0	4349.0	1069817.0	0.6199874486097414	7.756537848456053	57074.0	48408.0	2268.0	1071898.0
7	sham	13	0.9636456587804254	4.0	3809.0	101787.0	3871.0	1070181.0	0.640452202658457	8.03125	54836.0	50760.0	2157.0	1071895.0
7	sham	13	0.943757332707609	3.0656572532706994	7405.0	110606.0	5778.0	1055859.0	0.6240351434798401	8.14753860094607	63036.0	54975.0	3206.0	1058431.0
7	sham	14	0.930573603947574	4.068085103122844	12018.0	104194.0	3529.0	1059907.0	0.6123971359596826	7.96875	64082.0	52130.0	1907.0	1061529.0
7	sham	14	0.9535575231311324	4.0	5964.0	100535.0	3829.0	1069320.0	0.6308087550059189	7.8515625	56409.0	50090.0	2223.0	1070926.0
7	sham	16	0.9472350552314518	4.225255400934363	7608.0	98314.0	3345.0	1070381.0	0.6300782122905028	7.96875	56579.0	49343.0	1360.0	1072366.0
7	sham	16	0.9487723174512668	3.0	5323.0	106494.0	6177.0	1061654.0	0.6340898564150069	7.96875	58426.0	53391.0	3194.0	1064637.0
7	sham	17	0.9386216897739764	4.013709416643163	7704.0	101618.0	5586.0	1064740.0	0.6219536163522013	7.734375	58690.0	50632.0	2862.0	1067464.0
7	sham	17	0.9477403268627036	4.084929070107889	6797.0	93886.0	3557.0	1075408.0	0.6331561528432454	7.734375	53334.0	47349.0	1533.0	1077432.0
7	sham	25	0.9511899829425912	4.0	6548.0	88386.0	2523.0	1082191.0	0.6271227421419429	7.6171875	50841.0	44093.0	1593.0	1083121.0
7	sham	25	0.9484012291216648	4.0	6518.0	93519.0	3658.0	1075953.0	0.6317033059238127	7.734375	52983.0	47054.0	1884.0	1077727.0
7	sham	32	0.9417894537593272	4.088289535750251	8341.0	94534.0	3345.0	1073428.0	0.6206533885492671	7.798753531214139	55665.0	47210.0	2045.0	1074728.0
7	sham	32	0.946028432573982	4.084929070107889	7926.0	101515.0	3657.0	1066550.0	0.6261795574158998	7.8515625	58578.0	50863.0	2151.0	1068056.0
7	sham	45	0.941879632989477	4.057945162925751	9250.0	90849.0	1962.0	1077587.0	0.6163949213464719	7.618088888974222	54998.0	45101.0	1138.0	1078411.0
7	sham	45	0.9413839310176492	4.01712946039364	9417.0	94490.0	2350.0	1073391.0	0.6169612376586046	7.734375	57009.0	46898.0	1224.0	1074517.0
7	sham	49	0.9418021478111716	4.049475817254778	9928.0	101029.0	2558.0	1066133.0	0.6224763725958886	8.203125	60176.0	50781.0	1420.0	1067271.0
7	sham	49	0.9473798266351456	4.0	8967.0	96178.0	1717.0	1072786.0	0.6246077643214647	8.0859375	56974.0	48171.0	928.0	1073575.0
7	sham	52	0.9272591228891796	5.0	9755.0	86128.0	3758.0	1080007.0	0.6131193330450379	7.725492058054457	52640.0	43243.0	1933.0	1081832.0
7	sham	52	0.94578163153436	4.143343741868547	6516.0	94895.0	4364.0	1073873.0	0.6245866074027039	7.798753531214139	54196.0	47215.0	2562.0	1075675.0
7	sham	53	0.9476948501713368	4.0	7470.0	97487.0	3291.0	1071400.0	0.6300009646612431	7.96875	55976.0	48981.0	1557.0	1073134.0
7	sham	53	0.9461905908798972	4.0	5533.0	94286.0	5191.0	1074638.0	0.6286771829254442	7.8515625	52771.0	47048.0	2806.0	1077023.0
7	sham	58	0.9434973761302562	3.0	6867.0	104189.0	5612.0	1062980.0	0.6287194154689227	7.96875	58739.0	52317.0	3051.0	1065541.0
7	sham	58	0.9509980097772108	3.0	4544.0	98434.0	5600.0	1071070.0	0.6300424525558764	7.73792532150899	54225.0	48753.0	3030.0	1073640.0
7	sham	65	0.9199663528290988	5.049196447517664	13780.0	90774.0	2014.0	1073080.0	0.6072244299803282	7.820733942190544	58561.0	45993.0	939.0	1074155.0
7	sham	65	0.9447851505557288	4.0	4934.0	92357.0	5861.0	1076496.0	0.6273849760139555	7.734375	51256.0	46035.0	3426.0	1078931.0
7	sham	67	0.9454554949215384	4.16483195282985	8055.0	90525.0	2390.0	1078678.0	0.624337531832886	7.6171875	53225.0	45355.0	1355.0	1079713.0
7	sham	67	0.945933527339562	4.0	5108.0	89552.0	5129.0	1079859.0	0.6275109385678755	7.566372975210778	50129.0	44531.0	2738.0	1082250.0
7	sham	72	0.951413079986565	4.0	4309.0	99142.0	5817.0	1070380.0	0.6365059004617752	7.8515625	53829.0	49622.0	2847.0	1073350.0
7	sham	72	0.946768060836502	4.049475817254778	7789.0	99849.0	3439.0	1068571.0	0.6273885150601087	7.8515625	57616.0	50022.0	1801.0	1070209.0
7	sham	75	0.9319537169004576	4.0	11613.0	99391.0	2901.0	1065743.0	0.6139683440107041	7.918457257069161	61217.0	49787.0	1390.0	1067254.0
7	sham	75	0.9493881463937291	4.0	4068.0	101013.0	6702.0	1067865.0	0.6352534054802278	7.777754768458648	54599.0	50482.0	3372.0	1071195.0
7	sham	77	0.9528681800554843	4.0	2541.0	95829.0	6939.0	1074339.0	0.6339025350496134	7.3828125	50872.0	47498.0	3991.0	1077287.0
7	sham	77	0.9397046167927692	4.0	9474.0	94453.0	2647.0	1073074.0	0.6205803989342551	7.798753531214139	56528.0	47399.0	1431.0	1074290.0
7	sham	81	0.9523408760808482	3.018255006000984	7989.0	105237.0	2544.0	1063878.0	0.6309861843518099	7.914987914798496	60338.0	52888.0	1522.0	1064900.0
7	sham	81	0.9440160848246888	4.0	6952.0	99538.0	4854.0	1068304.0	0.6313143721062081	7.8515625	56381.0	50109.0	2146.0	1071012.0
8	24h	2	0.9570729418350504	3.533159398050313	7512.0	116259.0	2917.0	1052960.0	0.5807940486045747	8.516732296127797	72556.0	51215.0	1376.0	1054501.0
8	24h	3	0.9635500454640834	3.0091413460695065	5299.0	110207.0	3039.0	1061103.0	0.606024060419714	8.4434151719328	64753.0	50753.0	1236.0	1062906.0
8	24h	4	0.961823392393292	2.1823880000615152	5648.0	107566.0	2891.0	1063543.0	0.6010962352811776	8.634579853025928	64029.0	49185.0	1252.0	1065182.0
8	24h	7	0.942058423399592	3.162673306145649	6918.0	99715.0	5348.0	1067667.0	0.6328472178756963	7.3828125	56078.0	50555.0	2582.0	1070433.0
8	24h	8	0.9553720735785952	2.745790901685933	4344.0	109692.0	5904.0	1059708.0	0.6407794031461613	8.0859375	58821.0	55215.0	3086.0	1062526.0
8	24h	9	0.9669997325748184	2.017093094227743	4078.0	99439.0	2709.0	1073422.0	0.6418300315522681	7.8515625	53883.0	49634.0	1513.0	1074618.0
8	24h	20	0.9696983338810532	2.0	3196.0	107701.0	3535.0	1065216.0	0.6174569097712077	8.402433642301572	60565.0	50332.0	1801.0	1066950.0
8	24h	21	0.9585913997522564	2.415882202510348	7126.0	113757.0	2702.0	1056063.0	0.572398665204303	8.557312667984982	71825.0	49058.0	1471.0	1057294.0
8	24h	22	0.9624633707884452	2.067524655989621	6358.0	112165.0	2391.0	1058734.0	0.6224533278052263	8.3203125	64476.0	54047.0	1088.0	1060037.0
8	24h	24	0.9593000937374458	3.0566849287923428	7059.0	107456.0	2059.0	1063074.0	0.6307296441986335	8.116450580120059	61201.0	53314.0	1226.0	1063907.0
8	24h	25	0.9542057282055068	4.2135674185451215	7177.0	103413.0	2749.0	1066309.0	0.5835267262697356	6.596938099236361	64576.0	46014.0	1106.0	1067952.0
8	24h	26	0.965168956554029	3.0	3809.0	97470.0	3226.0	1075143.0	0.6358075013752742	7.914987914798496	53314.0	47965.0	1635.0	1076734.0
8	24h	29	0.9369597320685102	5.970079204091433	10958.0	101833.0	2745.0	1064112.0	0.5744077369052379	12.49262722021598	66820.0	45971.0	1302.0	1065555.0
8	24h	30	0.9583043620406227	3.011422346795821	6754.0	104057.0	2301.0	1066536.0	0.6082191099899342	8.293711143465874	61867.0	48944.0	1187.0	1067650.0
8	24h	31	0.9630563418824892	2.0	3439.0	107336.0	4796.0	1064077.0	0.6154540574830429	8.14753860094607	60325.0	50450.0	2719.0	1066154.0
8	24h	32	0.8930767441087513	3.346231555795265	13196.0	94045.0	9323.0	1063084.0	0.5357247676504158	8.38264867617181	66171.0	41070.0	5014.0	1067393.0
8	24h	41	0.8743549331291935	5.844543729518156	20662.0	97084.0	7240.0	1054662.0	0.5647588492830176	11.426122457512106	69953.0	47793.0	3712.0	1058190.0
8	24h	43	0.9652863436123348	3.0	5574.0	106821.0	2109.0	1065144.0	0.600844349942991	7.957383130719703	63650.0	48745.0	1115.0	1066138.0
8	24h	45	0.9598110082072132	2.0	4899.0	101978.0	3641.0	1069130.0	0.6312025824220946	7.918457257069161	56917.0	49960.0	1464.0	1071307.0
8	24h	46	0.9560114133610972	3.0	7646.0	97332.0	1311.0	1073359.0	0.6048508547121456	8.140103900068246	59192.0	45786.0	632.0	1074038.0
8	24h	49	0.9540517802736836	3.9943884588452647	3785.0	100361.0	5882.0	1069620.0	0.5957407590270235	8.085782758181177	58898.0	45248.0	2511.0	1072991.0
8	24h	52	0.9199727753748876	3.5474342207828533	12384.0	104755.0	5841.0	1056668.0	0.5450796445237607	8.10635254970793	71935.0	45204.0	3519.0	1058990.0
8	24h	53	0.9242551819273008	3.112337627541797	15347.0	103182.0	1565.0	1059554.0	0.5551368636945613	8.380190934439158	72786.0	45743.0	527.0	1060592.0
8	24h	55	0.9389479117381392	3.0589304771541475	12819.0	109148.0	1375.0	1056306.0	0.5717052341758492	8.722403468403936	72963.0	49004.0	460.0	1057221.0
8	24h	56	0.9517083759670278	3.0	6866.0	99523.0	3234.0	1070025.0	0.6171317367952731	7.450229554192021	58187.0	48202.0	1622.0	1071637.0
8	24h	58	0.9581197194897202	2.1329126579046784	5820.0	100078.0	2929.0	1070821.0	0.577977754771575	8.335377353485564	62352.0	43546.0	1240.0	1072510.0
8	24h	59	0.954582934480765	3.0	7823.0	100719.0	1761.0	1069345.0	0.5968449631354787	8.263852598251315	62157.0	46385.0	507.0	1070599.0
8	24h	60	0.95083563340795	2.0541973036930994	8296.0	109377.0	3015.0	1058960.0	0.5837957561723826	8.653499675889808	68384.0	49289.0	1895.0	1060080.0
8	24h	67	0.9473772446166456	3.1167469143523667	9332.0	101718.0	1968.0	1066630.0	0.5747647152655926	8.473894309325848	66010.0	45040.0	635.0	1067963.0
8	D14	2	0.9642188226438486	2.1070009788796966	4587.0	108882.0	3494.0	1062685.0	0.651593647604418	7.03125	57689.0	55780.0	1962.0	1064217.0
8	D14	3	0.9600478639805686	2.1070009788796966	4747.0	107510.0	4201.0	1063190.0	0.6488387211157733	7.734375	57362.0	54895.0	2058.0	1065333.0
8	D14	4	0.9584915822414546	3.8969342041412816	5273.0	103219.0	3667.0	1067489.0	0.6421228665584575	7.915855392916328	56272.0	52220.0	1936.0	1069220.0
8	D14	5	0.9630605246694356	3.0091413460695065	6133.0	102369.0	1720.0	1069426.0	0.6428079151118534	7.8515625	56737.0	51765.0	792.0	1070354.0
8	D14	20	0.9497210718745228	3.0454323507713976	8760.0	105722.0	2434.0	1062732.0	0.6333366816949012	7.96875	60890.0	53592.0	1163.0	1064003.0
8	D14	21	0.9516324008131444	2.578846963306712	5692.0	105094.0	4991.0	1063871.0	0.6452275713773743	7.6171875	56774.0	54012.0	2622.0	1066240.0
8	D14	22	0.9636409019053166	2.0	3602.0	110029.0	4701.0	1061316.0	0.6541112795228721	7.914987914798496	57313.0	56318.0	2248.0	1063769.0
8	D14	24	0.965037321759565	3.0091413460695065	5364.0	105950.0	2313.0	1066021.0	0.6445433063271605	8.203125	57853.0	53461.0	1113.0	1067221.0
8	D14	25	0.966493610420917	3.0	3430.0	97828.0	3353.0	1075037.0	0.6513882420847572	7.6171875	51603.0	49655.0	1546.0	1076844.0
8	D14	26	0.9590604978032344	3.0022879459099605	5679.0	98121.0	2698.0	1073150.0	0.6437589919934967	7.68254810659564	53909.0	49891.0	1308.0	1074540.0
8	D14	29	0.9622450310527848	2.0	2707.0	95906.0	4819.0	1076216.0	0.650980706536262	7.734375	49891.0	48722.0	2353.0	1078682.0
8	D14	30	0.96104026692262	2.0	3086.0	105133.0	5438.0	1065991.0	0.654027975257331	7.914987914798496	54401.0	53818.0	2537.0	1068892.0
8	D14	31	0.9626449160002248	3.0	4813.0	102797.0	3165.0	1068873.0	0.6504592379867798	7.734375	55062.0	52548.0	1414.0	1070624.0
8	D14	32	0.9603890406838292	3.0	3927.0	95782.0	3974.0	1075965.0	0.6528828888741105	7.6171875	50622.0	49087.0	1574.0	1078365.0
8	D14	41	0.9595004249925072	3.0	4203.0	97645.0	4040.0	1073760.0	0.6401440754830248	7.683441827743118	52796.0	49052.0	2353.0	1075447.0
8	D14	43	0.9531406141685498	3.162673306145649	7019.0	105872.0	3391.0	1063366.0	0.6385787706841746	7.734375	59153.0	53738.0	1676.0	1065081.0
8	D14	45	0.9523372252652652	3.0	6386.0	103710.0	3995.0	1065557.0	0.637049069045772	7.734375	57542.0	52554.0	2342.0	1067210.0
8	D14	46	0.9412038504199016	3.350333034985104	7751.0	95039.0	4123.0	1072735.0	0.6347593547923083	7.735262733144961	54249.0	48541.0	1612.0	1075246.0
8	D14	49	0.9474228060341676	3.112337627541797	7749.0	97189.0	3038.0	1071672.0	0.6338401164468327	7.450229554192021	55514.0	49424.0	1589.0	1073121.0
8	D14	52	0.9462545655332226	3.23352570371143	9785.0	104537.0	2090.0	1063236.0	0.6314641633775439	7.841777173465289	61046.0	53276.0	1140.0	1064186.0
8	D14	53	0.910052709415646	3.953233076585859	14526.0	95996.0	4450.0	1064676.0	0.6062563142660576	7.5	61615.0	48907.0	1912.0	1067214.0
8	D14	56	0.968373749775554	2.0	4222.0	99773.0	2295.0	1073358.0	0.6530902384200111	7.914987914798496	53004.0	50991.0	1167.0	1074486.0
8	D14	58	0.9640997043381276	3.0	3833.0	91629.0	2991.0	1081195.0	0.6500097762632329	7.6171875	48920.0	46542.0	1200.0	1082986.0
8	D14	59	0.9542144999003556	3.1452566127672714	7687.0	102944.0	2192.0	1066825.0	0.6374432456183177	7.8515625	58404.0	52227.0	1006.0	1068011.0
8	D14	60	0.9621461936861714	3.0091413460695065	4971.0	102267.0	3076.0	1069334.0	0.64692279000373	7.3828125	55206.0	52032.0	1590.0	1070820.0
8	D14	67	0.9563779535020348	2.013686082939692	4133.0	100928.0	5074.0	1069513.0	0.6467313444089778	7.544727470071815	53598.0	51463.0	2624.0	1071963.0
8	D28	3	0.950589592412202	3.9823371013843754	7584.0	103831.0	3210.0	1065023.0	0.649944325379246	7.649570587672307	57131.0	54284.0	1343.0	1066890.0
8	D28	4	0.9574593623183184	3.813220346906601	6379.0	106289.0	3066.0	1063914.0	0.647629553191237	7.8515625	58067.0	54601.0	1349.0	1065631.0
8	D28	5	0.9541511204706206	3.0566849287923428	8230.0	104210.0	1785.0	1065423.0	0.6353878366344974	7.8515625	59638.0	52802.0	962.0	1066246.0
8	D28	20	0.9506359053727336	3.1733178676367264	7679.0	108719.0	3612.0	1059638.0	0.6310000404383518	8.03125	61784.0	54614.0	2091.0	1061159.0
8	D28	21	0.9572491696712432	2.017093094227743	7106.0	107792.0	2522.0	1062228.0	0.6536860931522073	7.6171875	58429.0	56469.0	1404.0	1063346.0
8	D28	22	0.9439474656983192	3.0	7617.0	108528.0	5272.0	1058231.0	0.6392814083847116	7.79963393697302	60205.0	55940.0	2924.0	1060579.0
8	D28	24	0.9524348155240364	3.0386608025010378	8116.0	106937.0	2565.0	1062030.0	0.6342915521736067	8.203125	61038.0	54015.0	1248.0	1063347.0
8	D28	25	0.9611515815816788	2.0	3878.0	99088.0	4132.0	1072550.0	0.6543874623762186	7.508235224831881	51983.0	50983.0	1870.0	1074812.0
8	D28	26	0.9503412146545854	3.0022879459099605	7447.0	95601.0	2544.0	1074056.0	0.639339443308532	7.66123084156929	54112.0	48936.0	1099.0	1075501.0
8	D28	29	0.9607196371644928	3.1012869839844317	4780.0	95533.0	3032.0	1076303.0	0.6489408269110878	7.6171875	51390.0	48923.0	1542.0	1077793.0
8	D28	31	0.9615029143348118	2.0	3822.0	103513.0	4467.0	1067846.0	0.6545392034675622	7.68254810659564	54029.0	53306.0	2240.0	1070073.0
8	D28	32	0.9558205518737932	3.0	6036.0	93820.0	2637.0	1077155.0	0.6500918964076858	7.522853365173765	51221.0	48635.0	1134.0	1078658.0
8	D28	41	0.9618528871190076	3.011422346795821	5638.0	100479.0	2332.0	1071199.0	0.6423982327212422	7.6171875	55373.0	50744.0	1122.0	1072409.0
8	D28	43	0.9651237733862256	2.003430285823854	3857.0	106319.0	3827.0	1065645.0	0.6567809070014463	7.805954289084791	55454.0	54722.0	1739.0	1067733.0
8	D28	45	0.9512750395216014	2.057537234816481	4937.0	108013.0	6128.0	1060570.0	0.6477360743091751	7.674662967202941	57337.0	55613.0	3152.0	1063546.0
8	D28	46	0.9535476081803324	3.0386608025010378	8147.0	97146.0	1318.0	1073037.0	0.644596184338397	7.6171875	54883.0	50410.0	705.0	1073650.0
8	D28	52	0.9592255268083428	2.1361295177039827	6845.0	107110.0	2261.0	1063432.0	0.6498046256204457	7.748566525695253	58578.0	55377.0	1110.0	1064583.0
8	D28	53	0.9473222567246038	3.1167469143523667	7641.0	93963.0	2809.0	1075235.0	0.6499967159277504	7.450229554192021	52123.0	49481.0	1165.0	1076879.0
8	D28	56	0.9449932952026492	3.1972220761007906	6960.0	103593.0	5100.0	1063995.0	0.6404319136172766	7.8515625	57173.0	53380.0	2767.0	1066328.0
8	D28	58	0.9632740431170684	3.0	4389.0	94502.0	2817.0	1077940.0	0.6491409422272669	7.5	50851.0	48040.0	1080.0	1079677.0
8	D28	59	0.9508509349891092	3.0566849287923428	7851.0	105205.0	3025.0	1063567.0	0.650775348848154	7.8303857763363105	57744.0	55312.0	1620.0	1064972.0
8	D28	60	0.9667037094346524	3.011422346795821	4487.0	103083.0	2614.0	1069464.0	0.6566433393506269	7.8515625	54462.0	53108.0	1078.0	1071000.0
8	D28	67	0.9553909938409184	3.036400263881559	6670.0	99664.0	2637.0	1070677.0	0.6416620911196521	7.359524281925429	55498.0	50836.0	1281.0	1072033.0
8	D3	2	0.9660813285710734	2.0	3180.0	116578.0	5006.0	1054884.0	0.6007317630916991	8.72934224415706	67218.0	52540.0	2622.0	1057268.0
8	D3	3	0.963456027048087	2.1994789200015648	5434.0	109425.0	2867.0	1061922.0	0.6027069585181446	8.557312667984982	64718.0	50141.0	1386.0	1063403.0
8	D3	4	0.9626075712311054	2.003430285823854	3809.0	107942.0	4577.0	1063320.0	0.6045881624672865	8.613733867076025	62429.0	49322.0	2086.0	1065811.0
8	D3	5	0.961230447888728	2.0	4630.0	101244.0	3537.0	1070237.0	0.6378526278454074	7.882982840082252	55520.0	50354.0	1658.0	1072116.0
8	D3	20	0.96101847165415	3.0656572532706994	6812.0	105380.0	1737.0	1065719.0	0.6206037362516565	6.989563928189655	61381.0	50811.0	744.0	1066712.0
8	D3	21	0.9591137358018836	2.017093094227743	5737.0	111250.0	3748.0	1058913.0	0.6009213323883771	8.400650144575865	66113.0	50874.0	1459.0	1061202.0
8	D3	22	0.9600121018282404	2.1994789200015648	6412.0	111059.0	2840.0	1059337.0	0.6339487598455776	8.203125	62378.0	55093.0	1245.0	1060932.0
8	D3	24	0.9477504278712174	3.6012235469568186	9155.0	105768.0	2507.0	1062218.0	0.6290064244637907	8.203125	61710.0	53213.0	1061.0	1063664.0
8	D3	25	0.956683953288811	4.207341344769432	6754.0	102568.0	2534.0	1067792.0	0.5983892310041223	8.270648432153385	62291.0	47031.0	839.0	1069487.0
8	D3	26	0.962751803499663	3.0	5005.0	96422.0	2456.0	1075765.0	0.6389388399700072	7.798753531214139	53282.0	48145.0	1131.0	1077090.0
8	D3	29	0.9585112502747676	3.074404874448265	6725.0	102473.0	2146.0	1068304.0	0.5953105560340702	8.446298942158778	62545.0	46653.0	884.0	1069566.0
8	D3	31	0.9652485772179475	3.0	6081.0	104562.0	1448.0	1067557.0	0.6223294365064638	7.12288380031659	60337.0	50306.0	721.0	1068284.0
8	D3	32	0.9475526423292606	3.1299375056161267	8359.0	102059.0	2939.0	1066291.0	0.5950590356357126	8.330883835961298	63220.0	47198.0	1017.0	1068213.0
8	D3	41	0.8345722695552762	5.784316121053659	15275.0	80666.0	16704.0	1067003.0	0.5520176021255397	7.68254810659564	56050.0	39891.0	8696.0	1075011.0
8	D3	43	0.9593025577319816	2.125	3970.0	108111.0	5203.0	1062364.0	0.6142818223096715	8.380190934439158	61349.0	50732.0	2362.0	1065205.0
8	D3	45	0.9589670423740904	3.0	6600.0	100821.0	2028.0	1070199.0	0.6300661036784009	7.96875	57619.0	49802.0	862.0	1071365.0
8	D3	46	0.9562955711091952	3.0	7411.0	98169.0	1562.0	1072506.0	0.6087571546451165	8.14753860094607	59102.0	46478.0	640.0	1073428.0
8	D3	49	0.964867041162599	3.036400263881559	5086.0	100653.0	2244.0	1071665.0	0.6028068845150705	7.990262781436305	59630.0	46109.0	1133.0	1072776.0
8	D3	52	0.9580193094477428	2.0541973036930994	7167.0	109002.0	2386.0	1061093.0	0.5932195250786333	8.516732296127797	66755.0	49414.0	1013.0	1062466.0
8	D3	53	0.9577808028787116	2.006854708321581	5830.0	100612.0	3040.0	1070166.0	0.5952596628195688	8.369904291660838	60771.0	45671.0	1336.0	1071870.0
8	D3	55	0.9622531987760484	2.8253396159245177	6486.0	116041.0	2618.0	1054503.0	0.6010324608869212	8.651912552743035	69378.0	53149.0	1183.0	1055938.0
8	D3	56	0.9599574261320252	3.3400698936596	5165.0	103721.0	3488.0	1067274.0	0.6177278059250755	8.380190934439158	59385.0	49501.0	1881.0	1068881.0
8	D3	58	0.9636760351705852	3.0	4683.0	96503.0	2592.0	1075870.0	0.5949938673847651	8.263852598251315	57769.0	43417.0	1338.0	1077124.0
8	D3	59	0.9697338403041824	3.1167469143523667	4079.0	105204.0	2488.0	1067877.0	0.6141218813290444	8.316860346045555	60312.0	48971.0	1229.0	1069136.0
8	D3	60	0.9550875843533247	3.076835865838881	6844.0	106785.0	3199.0	1062820.0	0.5982174948675305	8.516732296127797	64530.0	49099.0	1423.0	1064596.0
8	D3	67	0.9585849954360957	3.0	7110.0	98717.0	1420.0	1072401.0	0.6002143340850368	8.26800606654387	60181.0	45646.0	626.0	1073195.0
8	sham	1	0.9652019650655022	2.34375	3337.0	106095.0	4313.0	1065903.0	0.6454357323522649	7.8515625	56099.0	53333.0	2497.0	1067719.0
8	sham	7	0.9539270474388044	3.0566849287923428	7894.0	106857.0	2428.0	1062469.0	0.6343362248172947	7.96875	60893.0	53858.0	1200.0	1063697.0
8	sham	7	0.9594270092542992	3.0091413460695065	6539.0	103881.0	2247.0	1066981.0	0.6388411820432112	7.777754768458648	58158.0	52262.0	933.0	1068295.0
8	sham	7	0.955493611209848	3.0	4675.0	102148.0	4841.0	1067984.0	0.637065252570518	7.742360933980748	55645.0	51178.0	2667.0	1070158.0
8	sham	8	0.9570931413872856	2.7263946044295384	4010.0	110695.0	5915.0	1059028.0	0.6402876867308536	8.0859375	59242.0	55463.0	3076.0	1061867.0
8	sham	8	0.9547655093247268	2.1378860214298143	6277.0	114780.0	4599.0	1053992.0	0.637114485658175	8.14753860094607	63473.0	57584.0	2124.0	1056467.0
8	sham	8	0.9508154284235052	2.548168766487024	4986.0	110190.0	6414.0	1058058.0	0.6330073630924988	8.0859375	60155.0	55021.0	3643.0	1060829.0
8	sham	9	0.9626292815100368	2.0840639994746444	4827.0	100009.0	2938.0	1071874.0	0.6440400631499555	7.798753531214139	54455.0	50381.0	1236.0	1073576.0
8	sham	9	0.9632694948189604	3.0454323507713976	5677.0	101374.0	2054.0	1070543.0	0.6415559116473435	7.96875	56004.0	51047.0	1037.0	1071560.0
8	sham	9	0.952233907315382	3.0566849287923428	7476.0	102996.0	2857.0	1066319.0	0.6275765948602587	8.03125	59140.0	51332.0	1784.0	1067392.0
8	sham	17	0.9564567517602172	3.0	6212.0	97264.0	2644.0	1073528.0	0.6366976780548823	7.6171875	54612.0	48864.0	1152.0	1075020.0
8	sham	17	0.9605792589447864	2.5351532405606174	3969.0	101819.0	4388.0	1069472.0	0.6423831870017156	7.689857679620117	54865.0	50923.0	1833.0	1072027.0
8	sham	17	0.9591327572081224	2.0340425515614218	5897.0	103606.0	2932.0	1067213.0	0.6368325391757135	7.734375	57647.0	51856.0	1497.0	1068648.0
8	sham	17	0.9592539836661064	2.123232835979429	5761.0	97312.0	2506.0	1074069.0	0.6356228780360408	7.734375	54397.0	48676.0	1411.0	1075164.0
8	sham	18	0.9568597423655526	2.0	5183.0	106221.0	4395.0	1063849.0	0.633561027143183	8.05142468468314	58629.0	52775.0	2419.0	1065825.0
8	sham	18	0.9537519005455684	3.004574149578023	8667.0	106639.0	1675.0	1062667.0	0.6302931596091205	8.14753860094607	61900.0	53406.0	752.0	1063590.0
8	sham	18	0.9695733484901268	3.0	4637.0	105763.0	2001.0	1067247.0	0.6442259724773991	8.203125	57453.0	52947.0	1027.0	1068221.0
8	sham	18	0.9568112666260976	2.320194125768359	6889.0	110062.0	3047.0	1059650.0	0.6335002218138032	8.203125	61973.0	54978.0	1640.0	1061057.0
8	sham	27	0.9457784329397576	3.0	9181.0	98805.0	2148.0	1069514.0	0.6260721707916116	7.798753531214139	58279.0	49707.0	1097.0	1070565.0
8	sham	27	0.9547567653322692	2.006854708321581	7558.0	99299.0	1853.0	1070938.0	0.6341209613969189	7.734375	56887.0	49970.0	777.0	1072014.0
8	sham	27	0.9581912075766528	3.0	6703.0	100566.0	2073.0	1070306.0	0.6324880072114324	7.734375	57101.0	50168.0	1200.0	1071179.0
8	sham	27	0.9652530018797714	2.0	4923.0	100645.0	2323.0	1071757.0	0.6429398369018994	7.798753531214139	55031.0	50537.0	1101.0	1072979.0
8	sham	30	0.9503619018156508	3.011422346795821	9207.0	104450.0	1704.0	1064287.0	0.6085368748440344	8.372962817763868	63666.0	49991.0	651.0	1065340.0
8	sham	42	0.9632042431143076	3.0	5047.0	100245.0	2612.0	1071744.0	0.6440187791034698	6.493545849173047	54742.0	50550.0	1141.0	1073215.0
8	sham	42	0.955675826530714	3.0566849287923428	6294.0	95882.0	2600.0	1074872.0	0.6371732791492394	7.802274558181736	53884.0	48292.0	1114.0	1076358.0
8	sham	42	0.9485783777210264	3.697186694383312	6764.0	97502.0	3807.0	1071575.0	0.6293204970622872	7.68254810659564	55370.0	48896.0	2231.0	1073151.0
8	sham	42	0.9411153529027676	4.163182951199269	9720.0	98731.0	2635.0	1068562.0	0.6241491268756817	7.649570587672307	58662.0	49789.0	1302.0	1069895.0
8	sham	44	0.9637607737938484	3.0	5859.0	107960.0	2260.0	1063569.0	0.6402151427389325	8.0859375	59660.0	54159.0	1212.0	1064617.0
8	sham	44	0.9593976470588236	2.003430285823854	6620.0	101936.0	2008.0	1069084.0	0.6338533317531702	7.265625	57746.0	50810.0	955.0	1070137.0
8	sham	44	0.9595193004605924	2.0340425515614218	5941.0	102599.0	2716.0	1068392.0	0.6387002099032216	8.0859375	56964.0	51576.0	1387.0	1069721.0
8	sham	44	0.9612292344760536	2.233555356656736	6072.0	113699.0	3100.0	1056777.0	0.6390052209060798	8.03125	62858.0	56913.0	1446.0	1058431.0
8	sham	47	0.960694059525244	3.15179915137767	5242.0	99660.0	2913.0	1071833.0	0.6343268321361928	7.734375	55271.0	49631.0	1951.0	1072795.0
8	sham	47	0.9625274632016672	3.0409196606968263	5863.0	102077.0	2085.0	1069623.0	0.6392572116734577	7.748566525695253	56716.0	51224.0	1097.0	1070611.0
8	sham	47	0.964644720338829	2.0	4569.0	106136.0	3211.0	1065732.0	0.6390238008940438	7.8515625	57813.0	52892.0	1943.0	1067000.0
8	sham	47	0.9555618617939752	3.0454323507713976	5806.0	99334.0	3433.0	1071075.0	0.6356359740036099	7.734375	55309.0	49831.0	1820.0	1072688.0
8	sham	48	0.9576628352490422	2.463726098628356	3582.0	104979.0	5700.0	1065387.0	0.6398259640228148	7.798753531214139	56062.0	52499.0	3044.0	1068043.0
8	sham	48	0.9633613667593768	3.0	5231.0	102006.0	2528.0	1069883.0	0.6406227511936273	6.531497640341092	56049.0	51188.0	1382.0	1071029.0
8	sham	48	0.956401485490821	3.0091413460695065	7228.0	104429.0	2293.0	1065698.0	0.6320038245314646	7.972195946107007	59438.0	52219.0	1373.0	1066618.0
8	sham	50	0.954149096529222	4.001716245582169	7687.0	100012.0	1925.0	1070024.0	0.6292803094738566	7.8515625	57759.0	49940.0	1082.0	1070867.0
8	sham	50	0.9668467384087772	3.0022879459099605	3435.0	101210.0	3506.0	1071497.0	0.6447658771157795	7.798753531214139	54096.0	50549.0	1604.0	1073399.0
8	sham	50	0.9603805965685576	3.036400263881559	6359.0	104366.0	2252.0	1066671.0	0.6369919789355633	6.797885162003051	58470.0	52255.0	1088.0	1067835.0
8	sham	50	0.9587521901275412	4.02907675189444	6359.0	97949.0	2069.0	1073271.0	0.6325257451168582	7.8515625	55539.0	48769.0	1127.0	1074213.0
8	sham	65	0.9622385729377998	3.0	4767.0	102922.0	3311.0	1068648.0	0.639901725389469	7.96875	56119.0	51570.0	1922.0	1070037.0
8	sham	65	0.9551988025975908	3.1365119989458434	6616.0	98918.0	2663.0	1071451.0	0.6343657364816518	7.96875	55886.0	49648.0	1346.0	1072768.0
8	sham	65	0.9605143603012736	2.9296875	4025.0	104126.0	4536.0	1066961.0	0.6399124586576175	7.96875	56105.0	52046.0	2469.0	1069028.0
8	sham	65	0.9496938775510204	3.0	8539.0	102377.0	2307.0	1066425.0	0.6293339193280594	7.96875	59366.0	51550.0	1358.0	1067374.0
9	24h	236	0.9556099736605153	2.6953125	6567.0	113558.0	3983.0	1055540.0	0.5688199362762069	8.450510801868726	71655.0	48470.0	1828.0	1057695.0
9	24h	237	0.9464236821337112	2.7855150759386045	7199.0	117525.0	6107.0	1048817.0	0.5809774956980356	8.346529265583989	72730.0	51994.0	2270.0	1052654.0
9	24h	239	0.9585057105477176	3.1798026699044155	6088.0	108430.0	3300.0	1061830.0	0.5950727233126013	8.30379081471416	65340.0	49178.0	1588.0	1063542.0
9	24h	242	0.9531983409209678	4.044702602247167	3596.0	101233.0	6345.0	1068474.0	0.6096613635486734	8.03125	57426.0	47403.0	3274.0	1071545.0
9	24h	243	0.9556887713704788	3.0566849287923428	4249.0	100117.0	5035.0	1070247.0	0.5912636505460218	8.330883835961298	59644.0	44722.0	2188.0	1073094.0
9	24h	246	0.938576730255876	3.076835865838881	10975.0	108117.0	3176.0	1057380.0	0.5607558018167396	8.473894309325848	72083.0	47009.0	1562.0	1058994.0
9	24h	256	0.967499653563675	3.0	4182.0	104727.0	2854.0	1067885.0	0.6184528025170319	8.263852598251315	59571.0	49338.0	1306.0	1069433.0
9	24h	260	0.9193433573671408	4.63162663996476	15662.0	105257.0	2807.0	1055922.0	0.561824348194729	8.4375	73210.0	47709.0	1208.0	1057521.0
9	24h	261	0.9643203336890857	3.0	4843.0	98487.0	2445.0	1073873.0	0.6037380052826908	8.0859375	58187.0	45143.0	1072.0	1075246.0
9	24h	262	0.905880957625252	4.042687565705053	19456.0	106932.0	2764.0	1050496.0	0.546412540727745	8.852751878388577	78425.0	47963.0	1205.0	1052055.0
9	24h	265	0.946976673892612	4.2722590354079655	9596.0	100255.0	1631.0	1068166.0	0.600850665807153	8.14753860094607	62315.0	47536.0	842.0	1068955.0
9	24h	271	0.964428592739256	3.0409196606968263	2543.0	106674.0	5326.0	1065105.0	0.622987783466095	8.4375	58655.0	50562.0	2542.0	1067889.0
9	24h	273	0.9686352103608892	3.0	3466.0	102315.0	3160.0	1070707.0	0.6121566418717267	8.244264400649248	58502.0	47279.0	1407.0	1072460.0
9	24h	275	0.9169611934996892	6.7281048609196965	14411.0	103259.0	4291.0	1057687.0	0.5746867436842042	8.0859375	69467.0	48203.0	1881.0	1060097.0
9	24h	277	0.967119659644806	3.0	2314.0	102976.0	4688.0	1069670.0	0.6117517420191217	8.316860346045555	58101.0	47189.0	1796.0	1072562.0
9	24h	279	0.9337028644372004	3.1452566127672714	12791.0	108986.0	2686.0	1055185.0	0.5613063094653669	8.5546875	73755.0	48022.0	1309.0	1056562.0
9	24h	280	0.9530507737297954	2.0306639779653968	3803.0	110643.0	7098.0	1058104.0	0.5812376258477611	8.573929558050162	66153.0	48293.0	3434.0	1061768.0
9	24h	283	0.9287490043687094	3.386842648396881	14613.0	115437.0	3099.0	1046499.0	0.5510485970096688	8.88217689568554	79982.0	50068.0	1601.0	1047997.0
9	24h	288	0.9556235726672287	4.0	6149.0	100846.0	3217.0	1069436.0	0.6182874469684423	8.263852598251315	58465.0	48530.0	1457.0	1071196.0
9	24h	289	0.9487200394491102	4.6359469792623	2112.0	122170.0	11095.0	1044271.0	0.5848567963021647	8.895309206481034	70760.0	53522.0	5222.0	1050144.0
9	24h	291	0.9215534826609628	3.0386608025010378	15522.0	116330.0	4283.0	1043513.0	0.5549199764493634	8.77953998029652	80485.0	51367.0	1914.0	1045882.0
9	24h	294	0.9272962677090856	3.5530645333465305	3823.0	111729.0	13697.0	1050399.0	0.5678265195633725	8.55388480823187	67044.0	48508.0	6795.0	1057301.0
9	24h	295	0.958484289572492	3.450207336387554	5624.0	116406.0	4460.0	1053158.0	0.5902111542038058	8.593927554983955	69984.0	52046.0	2288.0	1055330.0
9	24h	300	0.9461609289477724	3.3173792190240325	9767.0	110979.0	2863.0	1056039.0	0.5832178616775181	8.267175539823139	70449.0	50297.0	1438.0	1057464.0
9	24h	301	0.9551600557692128	4.280287585712699	4071.0	102077.0	5513.0	1067987.0	0.6199692313536305	8.14753860094607	57185.0	48963.0	2842.0	1070658.0
9	24h	306	0.9134869597072832	4.098354400129703	12504.0	103483.0	7097.0	1056564.0	0.5797453001819285	8.346529265583989	67709.0	48278.0	2284.0	1061377.0
9	24h	309	0.8057737719787523	7.0	34634.0	77287.0	2625.0	1065102.0	0.4849262690677683	8.92632742448217	75649.0	36272.0	1405.0	1066322.0
9	24h	310	0.9467267552182164	3.0	5474.0	99785.0	5756.0	1068633.0	0.6052587354731958	6.986004598760743	58438.0	46821.0	2634.0	1071755.0
9	24h	311	0.9352193311669844	4.0	8833.0	100299.0	5062.0	1065454.0	0.5950379874531068	8.203125	61944.0	47188.0	2285.0	1068231.0
9	24h	314	0.9474881717206012	3.112337627541797	4809.0	107439.0	7100.0	1060300.0	0.5806451612903226	8.263852598251315	64998.0	47250.0	3252.0	1064148.0
9	24h	315	0.9441479282465892	3.0	1444.0	119582.0	12704.0	1045918.0	0.5832813752560791	8.577349407104883	68638.0	52388.0	6218.0	1052404.0
9	24h	321	0.948563481087332	2.7677538593200897	2544.0	121400.0	10622.0	1045082.0	0.5628879741906775	8.965472642701624	73346.0	50598.0	5238.0	1050466.0
9	24h	328	0.9676301051396022	2.0	4718.0	106344.0	2397.0	1066189.0	0.6046427727255763	8.33350626448173	62459.0	48603.0	1101.0	1067485.0
9	24h	337	0.9512396656898646	3.17783461062718	8203.0	105336.0	2596.0	1063513.0	0.5852450228293621	8.393290574033301	66049.0	47490.0	1262.0	1064847.0
9	24h	340	0.9567199781707436	3.220759384931603	5992.0	108692.0	3842.0	1061122.0	0.5966716731751277	8.387561999118844	65026.0	49658.0	2108.0	1062856.0
9	24h	345	0.9168265321250948	3.018255006000984	12975.0	102035.0	5538.0	1059100.0	0.5648036816181542	8.372962817763868	68741.0	46269.0	2562.0	1062076.0
9	24h	348	0.9172847278235722	5.0	13761.0	93253.0	3057.0	1069577.0	0.554696500516099	8.263852598251315	65366.0	41648.0	1503.0	1071131.0
9	24h	350	0.9600061553912318	4.524739395983209	2967.0	118531.0	6909.0	1051241.0	0.5910250075255442	8.750697516841157	69468.0	52030.0	2539.0	1055611.0
9	24h	353	0.9354307680988816	3.0	10959.0	101715.0	3083.0	1063891.0	0.5811458969216011	8.4375	66026.0	46648.0	1216.0	1065758.0
9	24h	357	0.9563402727990904	3.0	5530.0	104714.0	4031.0	1065373.0	0.6145690308041843	8.14753860094607	60337.0	49907.0	2262.0	1067142.0
9	24h	361	0.9542665842900042	4.0	4914.0	99624.0	4635.0	1070475.0	0.5972939793995812	8.14753860094607	59046.0	45492.0	2297.0	1072813.0
9	24h	363	0.9557781830285358	3.0	4945.0	101939.0	4488.0	1068276.0	0.5973515481522055	8.14753860094607	60534.0	46350.0	1951.0	1070813.0
9	24h	364	0.9341808627849818	3.21649268541256	9453.0	110224.0	6079.0	1053892.0	0.5762796824545656	8.4375	70242.0	49435.0	2454.0	1057517.0
9	24h	365	0.93520417760182	3.1452566127672714	9465.0	104409.0	5003.0	1060771.0	0.5718119318286731	8.349969153432918	67422.0	46452.0	2147.0	1063627.0
9	24h	368	0.9610051829152952	2.984988484064888	1485.0	101609.0	6761.0	1069793.0	0.6151822745414651	8.380190934439158	55852.0	47242.0	3251.0	1073303.0
9	24h	369	0.9302177986852318	3.1299375056161267	10159.0	108462.0	6114.0	1054913.0	0.5733694216283179	8.400650144575865	69792.0	48829.0	2873.0	1058154.0
9	24h	370	0.95475054417552	2.226000477313516	2907.0	99348.0	6510.0	1070883.0	0.6220501329978904	8.086786640196618	54782.0	47473.0	2906.0	1074487.0
9	24h	371	0.9107366096079514	3.1993689868570176	13949.0	103084.0	6258.0	1056357.0	0.5485121802200728	8.525596226401118	71696.0	45337.0	2939.0	1059676.0
9	24h	373	0.9373158294073016	3.076835865838881	9429.0	106241.0	4781.0	1059197.0	0.5841660353763092	8.24403859545073	67089.0	48581.0	2075.0	1061903.0
9	24h	376	0.9531241488260608	3.0296085278516185	5988.0	104979.0	4338.0	1064343.0	0.5944762923262494	8.44075458064177	63161.0	47806.0	2061.0	1066620.0
9	24h	379	0.9292033465125932	4.069772636942542	11545.0	106345.0	4660.0	1057098.0	0.569994096847478	8.380190934439158	70094.0	47796.0	2021.0	1059737.0
9	24h	391	0.9389044655679408	4.03078061705329	9075.0	102972.0	4326.0	1063275.0	0.5811705912775808	8.010235913787511	65413.0	46634.0	1802.0	1065799.0
9	24h	401	0.9559187299805944	2.0	3336.0	102214.0	6091.0	1068007.0	0.6343232370291557	8.0859375	55173.0	50377.0	2910.0	1071188.0
9	24h	403	0.9577284877348746	3.636246696672615	7476.0	121462.0	3246.0	1047464.0	0.5837621653344346	8.683958360822558	75224.0	53714.0	1375.0	1049335.0
9	24h	405	0.9612432765695093	3.029407058964881	5352.0	113035.0	3763.0	1057498.0	0.5921376497339366	8.403101902394809	67867.0	50520.0	1729.0	1059532.0
9	24h	407	0.9542804326209136	3.251436356274908	7796.0	108923.0	2641.0	1060288.0	0.5810279298651392	8.683958360822558	68487.0	48232.0	1072.0	1061857.0
9	24h	409	0.9433909757762596	3.090196823221783	10183.0	108481.0	2836.0	1058148.0	0.5679589032913207	8.700978752416304	71123.0	47541.0	1205.0	1059779.0
9	24h	410	0.9536796793238947	2.1994789200015648	8092.0	120743.0	3637.0	1047176.0	0.5841847369988359	8.55388480823187	74887.0	53948.0	1912.0	1048901.0
9	24h	411	0.9548366149493264	3.998756215316364	5549.0	102929.0	4188.0	1066982.0	0.6092897039009672	8.381010261765136	60317.0	48161.0	1450.0	1069720.0
9	24h	413	0.9571744982138845	3.11894922021524	6832.0	104366.0	2507.0	1065943.0	0.5903073746053465	8.605904047376791	64175.0	47023.0	1096.0	1067354.0
9	24h	418	0.9648177875084516	3.004574149578023	3795.0	104881.0	3854.0	1067118.0	0.6196651468719635	8.3203125	58933.0	49743.0	2129.0	1068843.0
9	24h	422	0.9560295242211656	2.1135086811538057	7129.0	115018.0	3451.0	1054050.0	0.5899939681564182	8.450510801868726	70306.0	51841.0	1746.0	1055755.0
9	24h	423	0.9502390535599848	3.47705403828532	7828.0	103052.0	2965.0	1065803.0	0.591956433288473	6.9497226577419084	63596.0	47284.0	1591.0	1067177.0
9	24h	426	0.9421262523100866	3.1167469143523667	10756.0	106546.0	2334.0	1060012.0	0.5693558308106087	7.495254032240168	70095.0	47207.0	1317.0	1061029.0
9	24h	428	0.9689134031991176	3.0	4471.0	109790.0	2574.0	1062813.0	0.6042705397788858	8.641589147158134	64086.0	50175.0	1632.0	1063755.0
9	24h	434	0.9411997955694976	3.0566849287923428	11069.0	106813.0	2277.0	1059489.0	0.5738072404699113	8.559719553123513	70015.0	47867.0	1091.0	1060675.0
9	24h	437	0.9633771910420555	3.0	5553.0	108878.0	2725.0	1062492.0	0.6139964050329538	8.536059913546545	63193.0	51238.0	1231.0	1063986.0
9	24h	447	0.957885243936132	2.0	6073.0	91877.0	2006.0	1079692.0	0.6176134891569978	7.841777173465289	53849.0	44101.0	760.0	1080938.0
9	24h	451	0.9336000653221196	4.0	13734.0	114338.0	2530.0	1049046.0	0.5645706032663037	8.651263511855507	77255.0	50817.0	1131.0	1050445.0
9	24h	452	0.9668633603195304	3.0	5169.0	112321.0	2530.0	1059628.0	0.6290654685346145	8.3203125	62956.0	54534.0	1357.0	1060801.0
9	24h	453	0.9624015504515278	3.0566849287923428	5745.0	116696.0	3373.0	1053834.0	0.6026498294440554	8.757613874866259	69086.0	53355.0	1272.0	1055935.0
9	24h	455	0.9348290552176896	7.523599751625298	11579.0	108292.0	3520.0	1056257.0	0.5680977402860576	8.684534678272923	71652.0	48219.0	1666.0	1058111.0
9	24h	456	0.9545650906559184	2.415882202510348	6598.0	113798.0	4235.0	1055017.0	0.5934659025524178	8.5546875	68825.0	51571.0	1829.0	1057423.0
9	24h	459	0.9601615872545	3.0296085278516185	4812.0	110047.0	4320.0	1060469.0	0.6272914328469884	8.085782758181177	61203.0	53656.0	2557.0	1062232.0
9	24h	460	0.9591275042126942	3.1299375056161267	2756.0	102454.0	5976.0	1068462.0	0.6101234011019107	8.316860346045555	57869.0	47341.0	2634.0	1071804.0
9	24h	461	0.94841562583952	3.220759384931603	9395.0	111206.0	2702.0	1056345.0	0.5812218836163111	8.574730373403149	70536.0	50065.0	1609.0	1057438.0
9	24h	462	0.9591783848661328	2.5319491704144657	2564.0	105489.0	6415.0	1065180.0	0.6266808515902371	7.96875	57394.0	50659.0	2962.0	1068633.0
10	D7	5	0.8811750370000326	5.0	18982.0	94369.0	6469.0	1059828.0	0.5818284632500277	6.638253252927309	66021.0	47330.0	2013.0	1064284.0
10	D7	13	0.9183290178146614	5.06819943449471	12450.0	91680.0	3857.0	1071661.0	0.6063394480251199	7.26698995915133	58268.0	45862.0	1283.0	1074235.0
10	D7	19	0.8241912107887691	7.0	26178.0	67104.0	2450.0	1083916.0	0.5281312243702402	8.625088456294593	59475.0	33807.0	936.0	1085430.0
10	D7	21	0.9422844422268706	4.068085103122844	7690.0	98203.0	4340.0	1069415.0	0.6217934775655378	7.841777173465289	57293.0	48600.0	1829.0	1071926.0
10	D7	24	0.7705673067550444	8.0	35424.0	63242.0	2236.0	1078746.0	0.4822346641443805	9.916263176752874	67056.0	31610.0	822.0	1080160.0
10	D7	33	0.7584291016411036	8.0	42040.0	67843.0	1178.0	1068587.0	0.4643028570236033	9.581708775912896	76511.0	33372.0	496.0	1069269.0
10	D7	39	0.7883139062525908	7.0	36713.0	71316.0	1588.0	1070031.0	0.5036286269055456	8.157331256155793	71457.0	36572.0	633.0	1070986.0
10	D7	43	0.8842968587309978	5.0	19535.0	82806.0	2134.0	1075173.0	0.5751282475591594	7.798753531214139	60635.0	41706.0	985.0	1076322.0
10	D7	44	0.9351572672677132	4.10337757457576	10225.0	94442.0	2872.0	1072109.0	0.6135308293657791	6.754126523663608	57696.0	46971.0	1479.0	1073502.0
10	D7	45	0.8352496271154591	7.0	27178.0	71119.0	878.0	1080473.0	0.5246058575403117	8.625088456294593	63225.0	35072.0	339.0	1081012.0
10	D7	49	0.9084287839784616	5.0	16720.0	96164.0	2667.0	1064097.0	0.5949947257709319	7.613981697190784	64657.0	48227.0	998.0	1065766.0
10	D7	52	0.9358331331798038	4.013709416643163	9602.0	99356.0	4023.0	1066667.0	0.6212782428998646	7.976501285269516	59202.0	49756.0	1459.0	1069231.0
10	D7	53	0.8487162140394962	7.008822739334064	26531.0	79035.0	1645.0	1072437.0	0.548851555143095	8.403526801011138	65350.0	40216.0	764.0	1073318.0
10	D7	54	0.9385443160834008	4.121743506242231	8265.0	94281.0	4082.0	1073020.0	0.6270194179866337	6.610543077929093	54885.0	47661.0	1817.0	1075285.0
10	D7	57	0.904741212823484	5.087131436281158	17223.0	93695.0	2507.0	1066223.0	0.5888363840002013	7.8515625	64127.0	46791.0	1218.0	1067512.0
10	D7	58	0.8444361091889725	7.0	22548.0	65288.0	1507.0	1090305.0	0.5351569291397253	7.0	55516.0	32320.0	631.0	1091181.0
10	D7	60	0.9508548263909288	4.0	7437.0	97107.0	2601.0	1072503.0	0.6245787521956931	7.922083022416674	56542.0	48002.0	1164.0	1073940.0
10	D7	64	0.9115314703473624	5.0	14848.0	91268.0	2868.0	1070664.0	0.5938594764810077	7.8515625	60855.0	45261.0	1053.0	1072479.0
10	D7	65	0.9097286012526096	5.0	15591.0	92599.0	2786.0	1068672.0	0.600243028907649	7.914987914798496	61263.0	46927.0	1243.0	1070215.0
10	D7	70	0.9327815246270182	4.0	7721.0	91282.0	5435.0	1075210.0	0.6134902399280011	7.68254810659564	54013.0	44990.0	2676.0	1077969.0
10	D7	72	0.8548933146642703	6.009148299156046	26143.0	81815.0	1631.0	1070059.0	0.5429044341841623	7.882498909768399	67450.0	40508.0	761.0	1070929.0
10	D7	74	0.901287419210007	5.0	17208.0	86319.0	1700.0	1074421.0	0.5830879602869674	7.725492058054457	60654.0	42873.0	655.0	1075466.0
10	D7	81	0.9553822807052574	4.0	6117.0	95693.0	2821.0	1075017.0	0.6372965181629442	7.62529616484255	53617.0	48193.0	1239.0	1076599.0
10	D7	82	0.9154953788905292	5.0	13834.0	90537.0	2880.0	1072397.0	0.6106446638284412	7.6171875	58042.0	46329.0	1038.0	1074239.0
10	D7	85	0.9475645542885576	4.0	7511.0	93319.0	2817.0	1076001.0	0.6223451252824335	7.8515625	54694.0	46136.0	1299.0	1077519.0
10	D7	87	0.8833171848351437	5.0	18724.0	77947.0	1869.0	1081108.0	0.5728303931691529	7.6171875	57559.0	39112.0	774.0	1082203.0
10	D7	90	0.9221227862205104	5.152845703847171	11362.0	90623.0	3945.0	1073718.0	0.6105222146091116	7.352471549800448	56542.0	45443.0	1438.0	1076225.0
10	D7	91	0.9445911554812148	4.0	8753.0	98544.0	2808.0	1069543.0	0.6245490116367701	7.798753531214139	58135.0	49162.0	973.0	1071378.0
10	D7	93	0.9405223298045714	4.0	9450.0	103014.0	3579.0	1063605.0	0.6259715982753942	7.798753531214139	60560.0	51904.0	1467.0	1065717.0
10	D7	95	0.9287021251907852	4.098354400129703	8298.0	104049.0	7678.0	1059623.0	0.6123203089613083	7.798753531214139	60977.0	51370.0	4071.0	1063230.0
10	D7	97	0.8842246761745857	6.0	14845.0	74988.0	4792.0	1085023.0	0.5937769961742565	6.931360775997109	51342.0	38491.0	1324.0	1088491.0
10	D7	98	0.8155983793308567	7.0	31210.0	72669.0	1650.0	1074119.0	0.5101306840437275	9.128651345660266	68064.0	35815.0	721.0	1075048.0
10	D7	99	0.8888268995558226	6.0	18922.0	82844.0	1802.0	1076080.0	0.576919602843187	7.734375	60250.0	41516.0	641.0	1077241.0
10	D7	106	0.9199686590552943	5.023291696950939	11745.0	90409.0	3985.0	1073509.0	0.6084958739684921	7.68254810659564	56731.0	45423.0	1719.0	1075775.0
10	D7	107	0.920201484623542	4.0	13783.0	93717.0	2471.0	1069677.0	0.596728533022382	8.03125	61443.0	46057.0	808.0	1071340.0
10	D7	108	0.8176891845244292	7.0	31796.0	74617.0	1477.0	1071758.0	0.5433693610301925	8.90707575667549	66496.0	39917.0	594.0	1072641.0
11	24h	3	0.9516132504855038	3.162673306145649	4913.0	110498.0	6324.0	1057913.0	0.585790357742754	8.4375	66238.0	49173.0	3302.0	1060935.0
11	24h	4	0.9557416459652216	3.2736239505372717	6477.0	119267.0	4569.0	1049335.0	0.585428427670174	8.497565425700616	72804.0	52940.0	2175.0	1051729.0
11	24h	5	0.9323947006239476	3.2228906164778923	5858.0	106024.0	9517.0	1058249.0	0.5813963386087686	7.574536038029408	64070.0	47812.0	4779.0	1062987.0
11	24h	9	0.96233693265785	3.0	4823.0	101911.0	3154.0	1069760.0	0.6043418358806639	8.284599116404562	59799.0	46935.0	1657.0	1071257.0
11	24h	27	0.929407888543726	5.0	10868.0	98731.0	4130.0	1065919.0	0.5813648461078073	7.467953180559667	63945.0	45654.0	1805.0	1068244.0
11	24h	28	0.890390253974809	5.092527652416332	20161.0	107804.0	6381.0	1045302.0	0.535241711044288	8.77953998029652	80173.0	47792.0	2824.0	1048859.0
11	24h	29	0.9156942823803969	5.07902636231222	14864.0	113004.0	5944.0	1045836.0	0.5809065695961172	7.221848124409101	74248.0	53620.0	3120.0	1048660.0
11	24h	30	0.9440846829541754	3.7017484915281926	6149.0	114517.0	7416.0	1051566.0	0.5984650684389587	8.15090896124667	67718.0	52948.0	3332.0	1055650.0
11	24h	31	0.8954026262288963	6.12347019320183	20020.0	91169.0	1280.0	1067179.0	0.5374946949169143	7.613977689092607	70029.0	41160.0	806.0	1067653.0
11	24h	32	0.8995949000042642	5.087131436281158	19038.0	105482.0	4508.0	1050620.0	0.5459786615828098	8.528963893560357	76980.0	47540.0	2086.0	1053042.0
11	24h	34	0.9289919635563176	3.1835338376264355	10442.0	115424.0	7203.0	1046579.0	0.56952681562699	8.30379081471416	74442.0	51424.0	3295.0	1050487.0
11	24h	35	0.9423613321102978	5.083080514759849	10149.0	100680.0	2167.0	1066652.0	0.5949528678602197	8.203125	63524.0	47305.0	887.0	1067932.0
11	24h	36	0.937698950183942	3.0022879459099605	8754.0	109730.0	5827.0	1055337.0	0.5822801104713757	6.86122554764271	68727.0	49757.0	2663.0	1058501.0
11	24h	37	0.9514881830189406	3.0566849287923428	5137.0	111297.0	6212.0	1057002.0	0.5856135703552359	8.014577934779613	67135.0	49299.0	2634.0	1060580.0
11	24h	38	0.9577355323084576	4.0	5309.0	92421.0	2848.0	1079070.0	0.6260643950371935	6.5303621555632345	52366.0	45364.0	1824.0	1080094.0
11	24h	39	0.9507694136829948	3.112337627541797	6203.0	111955.0	5391.0	1056099.0	0.5692533426044325	8.788493037107173	69856.0	48302.0	3243.0	1058247.0
11	24h	41	0.9471269537838748	4.003431755420904	6126.0	105285.0	5629.0	1062608.0	0.5869234291654806	8.215897794063652	63987.0	47424.0	2767.0	1065470.0
11	24h	43	0.9409654374638508	3.041953156099918	5957.0	120389.0	9149.0	1044153.0	0.58128615471768	8.536059913546545	72988.0	53358.0	3882.0	1049420.0
11	24h	44	0.9486655420478544	3.018255006000984	8150.0	111629.0	3931.0	1055938.0	0.5846612791395494	7.610710387188324	69606.0	50173.0	1679.0	1058190.0
11	24h	49	0.94202562948658	3.2024961272907886	6278.0	107804.0	6991.0	1058575.0	0.5880723880999622	8.409636428721592	65030.0	49052.0	3689.0	1061877.0
11	24h	53	0.9436578467305986	5.399302345702869	8271.0	112769.0	5195.0	1053413.0	0.5733429519549849	8.671875	71367.0	49673.0	2562.0	1056046.0
11	24h	54	0.942655222970858	4.454666673925362	4338.0	114444.0	9586.0	1051280.0	0.5741364590784283	8.56752034051605	69017.0	49765.0	4809.0	1056057.0
11	24h	55	0.9417295460830404	2.3607327426100677	5206.0	119190.0	9544.0	1045708.0	0.5904306272476969	8.632844315552234	70464.0	53932.0	4359.0	1050893.0
11	24h	56	0.9552819781464316	2.22964424887974	5023.0	113872.0	5638.0	1055115.0	0.5796277266570135	8.586150759407923	69258.0	49637.0	2740.0	1058013.0
11	24h	57	0.949758488171209	2.99417566128392	4237.0	121221.0	8588.0	1045602.0	0.5868304555924008	8.663808889435192	71572.0	53886.0	4307.0	1049883.0
11	24h	58	0.952074630419255	2.044144767875125	6302.0	109967.0	4769.0	1058610.0	0.5908296372046565	8.340918585597302	66582.0	49687.0	2238.0	1061141.0
11	24h	59	0.9494088508808824	2.548168766487024	4406.0	101582.0	6420.0	1067240.0	0.5692915239166253	8.206472531255436	62452.0	43536.0	3424.0	1070236.0
11	24h	60	0.948743223262691	4.3617684961564045	7347.0	115500.0	5133.0	1051668.0	0.5684211726737257	7.192567846503952	73003.0	49844.0	2686.0	1054115.0
